# Supplementary material for: Lipid Metabolic Versatility in Malassezia spp. Yeasts Studied through Metabolic Modeling
Source: Front Microbiol. 2017 Sep 14;8:1772. doi: 10.3389/fmicb.2017.01772 (PMC5603697; doi:10.3389/fmicb.2017.01772)
Supplement: Supplementary file 2 [file Data_Sheet_2.zip]

Archive with 11 entries (10 files):
- AtypicalMalasseziaFurfur.xlsx
- __MACOSX/
- __MACOSX/._AtypicalMalasseziaFurfur.xlsx
- MalasseziaFurfur.xlsx
- __MACOSX/._MalasseziaFurfur.xlsx
- MalasseziaGlobosa.xlsx
- __MACOSX/._MalasseziaGlobosa.xlsx
- MalasseziaPachidermatys.xlsx
- __MACOSX/._MalasseziaPachidermatys.xlsx
- MalasseziaSympodialis.xlsx
- __MACOSX/._MalasseziaSympodialis.xlsx
