# Supplementary material for: Lipid Metabolic Versatility in Malassezia spp. Yeasts Studied through Metabolic Modeling
Source: Front Microbiol. 2017 Sep 14;8:1772. doi: 10.3389/fmicb.2017.01772 (PMC5603697; doi:10.3389/fmicb.2017.01772)
Supplement: Supplementary file 2 [file Data_Sheet_2.zip › AtypicalMalasseziaFurfur.xlsx]

## Sheet: Reactions
Metanetx ID	Comparment	MNX_equation	Human_readable_equation	DG	EC	Gene
MNXR1000[p]	Membrane	1 MNXM1 + 1 MNXM1036 + 1 MNXM6 = 1 MNXM5 + 1 MNXM913	1 H(+) + 1 4,4-dimethyl-5alpha-cholesta-8,14,24-trien-3beta-ol + 1 NADPH = 1 NADP(+) + 1 14-demethyllanosterol	1.26353	1.3.1.70	genemark-scaffold3_size225180-processed-gene-1.73-mR-1
MNXR10020[c]	Cytoplasm	1 MNXM1 + 1 MNXM10 + 1 MNXM13749 = 1 MNXM396 + 1 MNXM8	1 H(+) + 1 NADH(2-) + 1 (R)-methylmalonate-semialdehyde = 1 3-hydroxy-2-isobutyrate + 1 NAD(+)		1.1.1.31	augustus_masked-scaffold4328_size462-processed-gene-0.0-mR-1
MNXR10026[c]	Cytoplasm	1 MNXM1 + 1 MNXM10 + 1 MNXM1359 = 1 MNXM5280 + 1 MNXM8	1 H(+) + 1 NADH(2-) + 1 3-methylbut-2-enal = 1 prenol + 1 NAD(+)		1.1.1.54,1.1.1.90
MNXR10073[c]	Cytoplasm	2 MNXM105 = 1 MNXM1142 + 1 MNXM2	2 beta-D-glucose = 1 beta-cellobiose + 1 H2O	99.5982	3.2.1.21	sp_masked-scaffold6209_size392-processed-gene-0.2-mR-1,sp_masked-scaffold1837_size676-processed-gene-0.2-mR-1
MNXR10073[p]	Membrane	2 MNXM105 = 1 MNXM1142 + 1 MNXM2	2 beta-D-glucose = 1 beta-cellobiose + 1 H2O	99.5982	3.2.1.21	sp_masked-scaffold6209_size392-processed-gene-0.2-mR-1,sp_masked-scaffold1837_size676-processed-gene-0.2-mR-1
MNXR10086[c]	Cytoplasm	1 MNXM2 + 1 MNXM3 + 1 MNXM833 = 1 MNXM7 + 1 MNXM833 + 1 MNXM9	1 H2O + 1 ATP + 1 bromide = 1 ADP + 1 bromide + 1 phosphate		3.6.3.11
MNXR10112[c]	Cytoplasm	1 MNXM1792 + 1 MNXM2 = 1 MNXM9861	1 (Z)-but-2-ene-1,2,3-tricarboxylate + 1 H2O = 1 2-methylcitrate(3-)	0.912994	4.2.1.79	sp_masked-scaffold176_size6212-processed-gene-0.13-mR-1,sp_masked-scaffold7807_size356-processed-gene-0.1-mR-1
MNXR10200[n]	Nucleous	1 MNXM15 + 1 MNXM210 + 1 MNXM22 = 1 MNXM2 + 1 MNXM4 + 1 MNXM97	1 NH4(+) + 1 keto-phenylpyruvate + 1 hydrogen peroxide = 1 H2O + 1 O2 + 1 L-phenylalanine	-22.963	1.4.3.2	augustus_masked-scaffold5613_size410-processed-gene-0.0-mR-1
MNXR10201[n]	Nucleous	1 MNXM15 + 1 MNXM22 + 1 MNXM276 = 1 MNXM2 + 1 MNXM4 + 1 MNXM61	1 NH4(+) + 1 hydrogen peroxide + 1 4-methylthio-2-oxobutanoate = 1 H2O + 1 O2 + 1 L-methionine zwitterion	-22.963	1.4.3.2	augustus_masked-scaffold5613_size410-processed-gene-0.0-mR-1
MNXR1022[p]	Membrane	1 MNXM1 + 1 MNXM1109 + 1 MNXM6 = 1 MNXM5 + 1 MNXM922	1 H(+) + 1 ergosta-5,7,22,24(28)-tetraen-3beta-ol + 1 NADPH = 1 NADP(+) + 1 ergosterol	8.13353	1.3.1.71	augustus_masked-scaffold174_size6411-processed-gene-0.1-mR-1
MNXR10221[c]	Cytoplasm	1 MNXM1321 + 1 MNXM2 + 1 MNXM4 = 1 MNXM15 + 1 MNXM22 + 1 MNXM2752	1 cephalosporin C(1-) + 1 H2O + 1 O2 = 1 NH4(+) + 1 hydrogen peroxide + 1 (7R)-7-(5-carboxy-5-oxopentanamido)cephalosporanate(2-)	17.4974	1.4.3.3	augustus_masked-scaffold3309_size517-processed-gene-0.0-mR-1
MNXR10236[c]	Cytoplasm	1 MNXM107 + 1 MNXM2 + 1 MNXM8 = 1 MNXM1 + 1 MNXM10 + 1 MNXM207	1 nitrite + 1 H2O + 1 NAD(+) = 1 H(+) + 1 NADH(2-) + 1 nitrate	88.7388	1.7.1.1,1.7.1.2	augustus_masked-scaffold7571_size361-processed-gene-0.0-mR-1
MNXR10344[c]	Cytoplasm	1 MNXM19 + 1 MNXM3651 = 1 MNXM1 + 1 MNXM16 + 1 MNXM5759	1 S-adenosyl-L-homocysteine + 1 m7G(5')pppR-RNA = 1 H(+) + 1 S-adenosyl-L-methionine + 1 G(5')pppR-RNA		2.1.1.56
MNXR1045[c]	Cytoplasm	2 MNXM22 = 2 MNXM2 + 1 MNXM4	2 hydrogen peroxide = 2 H2O + 1 O2	-45.454	1.11.1.6	genemark-scaffold79_size23336-processed-gene-0.15-mR-1,augustus_masked-scaffold3129_size529-processed-gene-0.0-mR-1,augustus_masked-scaffold7048_size373-processed-gene-0.0-mR-1,genemark-scaffold26_size75943-processed-gene-0.76-mR-1,augustus_masked-scaffold3123_size530-processed-gene-0.0-mR-1,sp_masked-scaffold5373_size418-processed-gene-0.2-mR-1,augustus_masked-scaffold1522_size742-processed-gene…
MNXR1045[m]	Mitochondria	2 MNXM22 = 2 MNXM2 + 1 MNXM4	2 hydrogen peroxide = 2 H2O + 1 O2	-45.454	1.11.1.6	genemark-scaffold79_size23336-processed-gene-0.15-mR-1,augustus_masked-scaffold3129_size529-processed-gene-0.0-mR-1,augustus_masked-scaffold7048_size373-processed-gene-0.0-mR-1,genemark-scaffold26_size75943-processed-gene-0.76-mR-1,augustus_masked-scaffold3123_size530-processed-gene-0.0-mR-1,sp_masked-scaffold5373_size418-processed-gene-0.2-mR-1,augustus_masked-scaffold1522_size742-processed-gene…
MNXR1045[p]	Membrane	2 MNXM22 = 2 MNXM2 + 1 MNXM4	2 hydrogen peroxide = 2 H2O + 1 O2	-45.454	1.11.1.6	genemark-scaffold79_size23336-processed-gene-0.15-mR-1,augustus_masked-scaffold3129_size529-processed-gene-0.0-mR-1,augustus_masked-scaffold7048_size373-processed-gene-0.0-mR-1,genemark-scaffold26_size75943-processed-gene-0.76-mR-1,augustus_masked-scaffold3123_size530-processed-gene-0.0-mR-1,sp_masked-scaffold5373_size418-processed-gene-0.2-mR-1,augustus_masked-scaffold1522_size742-processed-gene…
MNXR1048[c]	Cytoplasm	1 MNXM181 + 1 MNXM4 = 2 MNXM1 + 1 MNXM1144	1 catechol + 1 O2 = 2 H(+) + 1 cis,cis-muconate	-98.3923	1.13.11.1	augustus_masked-scaffold3583_size499-processed-gene-0.0-mR-1,augustus_masked-scaffold8140_size348-processed-gene-0.0-mR-1
MNXR10598[c]	Cytoplasm	1 MNXM1 + 1 MNXM1922 + 1 MNXM7 = 1 MNXM3 + 1 MNXM935	1 H(+) + 1 dIMP + 1 ADP = 1 ATP + 1 2'-deoxyinosine		2.7.1.113,2.7.1.76
MNXR10664[c]	Cytoplasm	1 MNXM22 + 1 MNXM6975 = 1 MNXM2 + 1 MNXM2342 + 1 MNXM4	1 hydrogen peroxide + 1 8-hydroxypurine = 1 H2O + 1 7H-purine + 1 O2		1.17.1.4	augustus_masked-scaffold9560_size324-processed-gene-0.0-mR-1,augustus_masked-scaffold9776_size321-processed-gene-0.0-mR-1,augustus_masked-scaffold7431_size363-processed-gene-0.0-mR-1
MNXR1067[c]	Cytoplasm	1 MNXM15 + 2 MNXM3 + 1 MNXM60 = 2 MNXM1 + 1 MNXM138 + 2 MNXM7 + 1 MNXM9	1 NH4(+) + 2 ATP + 1 bicarbonate = 2 H(+) + 1 carbamoyl phosphate(2-) + 2 ADP + 1 phosphate	-1.43762	6.3.5.5	augustus_masked-scaffold9049_size332-processed-gene-0.0-mR-1,augustus_masked-scaffold5_size196394-processed-gene-0.44-mR-1,augustus_masked-scaffold1981_size651-processed-gene-0.0-mR-1,augustus_masked-scaffold3948_size479-processed-gene-0.0-mR-1,augustus_masked-scaffold7317_size366-processed-gene-0.0-mR-1,augustus_masked-scaffold18_size95471-processed-gene-0.27-mR-1,maker-scaffold29_size74855-sp-g…
MNXR1067[e]	Extracellular	1 MNXM15 + 2 MNXM3 + 1 MNXM60 = 2 MNXM1 + 1 MNXM138 + 2 MNXM7 + 1 MNXM9	1 NH4(+) + 2 ATP + 1 bicarbonate = 2 H(+) + 1 carbamoyl phosphate(2-) + 2 ADP + 1 phosphate	-1.43762	6.3.5.5	augustus_masked-scaffold9049_size332-processed-gene-0.0-mR-1,augustus_masked-scaffold5_size196394-processed-gene-0.44-mR-1,augustus_masked-scaffold1981_size651-processed-gene-0.0-mR-1,augustus_masked-scaffold3948_size479-processed-gene-0.0-mR-1,augustus_masked-scaffold7317_size366-processed-gene-0.0-mR-1,augustus_masked-scaffold18_size95471-processed-gene-0.27-mR-1,maker-scaffold29_size74855-sp-g…
MNXR1067[m]	Mitochondria	1 MNXM15 + 2 MNXM3 + 1 MNXM60 = 2 MNXM1 + 1 MNXM138 + 2 MNXM7 + 1 MNXM9	1 NH4(+) + 2 ATP + 1 bicarbonate = 2 H(+) + 1 carbamoyl phosphate(2-) + 2 ADP + 1 phosphate	-1.43762	6.3.5.5	augustus_masked-scaffold9049_size332-processed-gene-0.0-mR-1,augustus_masked-scaffold5_size196394-processed-gene-0.44-mR-1,augustus_masked-scaffold1981_size651-processed-gene-0.0-mR-1,augustus_masked-scaffold3948_size479-processed-gene-0.0-mR-1,augustus_masked-scaffold7317_size366-processed-gene-0.0-mR-1,augustus_masked-scaffold18_size95471-processed-gene-0.27-mR-1,maker-scaffold29_size74855-sp-g…
MNXR1067[p]	Membrane	1 MNXM15 + 2 MNXM3 + 1 MNXM60 = 2 MNXM1 + 1 MNXM138 + 2 MNXM7 + 1 MNXM9	1 NH4(+) + 2 ATP + 1 bicarbonate = 2 H(+) + 1 carbamoyl phosphate(2-) + 2 ADP + 1 phosphate	-1.43762	6.3.5.5	augustus_masked-scaffold9049_size332-processed-gene-0.0-mR-1,augustus_masked-scaffold5_size196394-processed-gene-0.44-mR-1,augustus_masked-scaffold1981_size651-processed-gene-0.0-mR-1,augustus_masked-scaffold3948_size479-processed-gene-0.0-mR-1,augustus_masked-scaffold7317_size366-processed-gene-0.0-mR-1,augustus_masked-scaffold18_size95471-processed-gene-0.27-mR-1,maker-scaffold29_size74855-sp-g…
MNXR1071[m]	Mitochondria	1 MNXM1001 + 1 MNXM5 = 1 MNXM1 + 1 MNXM6 + 1 MNXM661	1 prostaglandin F2alpha(1-) + 1 NADP(+) = 1 H(+) + 1 NADPH + 1 prostaglandin E2	-1.62653	1.1.1.184	sp_masked-scaffold11159_size302-processed-gene-0.1-mR-1
MNXR10768[c]	Cytoplasm	1 MNXM1 + 1 MNXM2614 + 1 MNXM4 + 1 MNXM6 = 1 MNXM2 + 1 MNXM3863 + 1 MNXM5	1 H(+) + 1 4'-hydroxyacetophenone + 1 O2 + 1 NADPH = 1 H2O + 1 4-hydroxyphenyl acetate + 1 NADP(+)	-101.432	1.14.13.84	augustus_masked-scaffold10900_size305-processed-gene-0.0-mR-1
MNXR10784[m]	Mitochondria	1 MNXM26 + 1 MNXM320 = 1 MNXM2 + 1 MNXM497	1 acetate + 1 phenol = 1 H2O + 1 phenylacetate	16.2551	3.1.1.2	augustus_masked-scaffold5390_size417-processed-gene-0.0-mR-1
MNXR10798[c]	Cytoplasm	1 MNXM1 + 1 MNXM472 = 1 MNXM2 + 1 MNXM2084	1 H(+) + 1 maleylacetate = 1 H2O + 1 4-carboxylatomethylenebut-2-en-4-olide	-3.97124	3.1.1.45	augustus_masked-scaffold6512_size385-processed-gene-0.0-mR-1,augustus_masked-scaffold6551_size384-processed-gene-0.0-mR-1
MNXR10798[e]	Extracellular	1 MNXM1 + 1 MNXM472 = 1 MNXM2 + 1 MNXM2084	1 H(+) + 1 maleylacetate = 1 H2O + 1 4-carboxylatomethylenebut-2-en-4-olide	-3.97124	3.1.1.45	augustus_masked-scaffold6512_size385-processed-gene-0.0-mR-1,augustus_masked-scaffold6551_size384-processed-gene-0.0-mR-1
MNXR10876[c]	Cytoplasm	4 MNXM13 + 1 MNXM8446 = 8 MNXM1 + 1 MNXM414	4 CO(2) + 1 coproporphyrinogen = 8 H(+) + 1 uroporphyrinogen III(8-)		4.1.1.37	sp_masked-scaffold53_size40507-processed-gene-0.70-mR-1
MNXR10997[c]	Cytoplasm	1 MNXM1 + 1 MNXM11726 + 1 MNXM43 = 1 MNXM2 + 1 MNXM3133	1 H(+) + 1 glyoxal + 1 Cl(-) = 1 H2O + 1 1,2-dichloroethane		3.8.1.1
MNXR1102[c]	Cytoplasm	1 MNXM1642 + 1 MNXM3 = 1 MNXM1 + 1 MNXM1641 + 1 MNXM7	1 4-CDP-2-C-methyl-D-erythritol(2-) + 1 ATP = 1 H(+) + 1 4-CDP-2-C-methyl-D-erythritol 2-phosphate + 1 ADP	-17.3123	2.7.1.148	sp_masked-scaffold10895_size305-processed-gene-0.1-mR-1
MNXR11052[m]	Mitochondria	1 MNXM1542 + 1 MNXM99 = 1 MNXM167 + 1 MNXM2	1 beta-D-fructofuranose + 1 alpha-D-glucose = 1 sucrose + 1 H2O	-58.8818	3.2.1.20	augustus_masked-scaffold11039_size303-processed-gene-0.0-mR-1
MNXR11078[c]	Cytoplasm	1 MNXM1 + 1 MNXM6 + 1 MNXM753 = 1 MNXM5 + 1 MNXM553	1 H(+) + 1 NADPH + 1 trans-hex-2-enoyl-CoA = 1 NADP(+) + 1 hexanoyl-CoA		1.3.1.38,1.3.1.8
MNXR111[c]	Cytoplasm	1 MNXM1 + 1 MNXM10 + 1 MNXM1633 = 1 MNXM2931 + 1 MNXM8	1 H(+) + 1 NADH(2-) + 1 3,4-dihydroxymandelaldehyde = 1 3,4-dihydroxyphenylethyleneglycol + 1 NAD(+)	2.54178	1.1.1.1	augustus_masked-scaffold1624_size717-processed-gene-0.0-mR-1,augustus_masked-scaffold3975_size478-processed-gene-0.0-mR-1,augustus_masked-scaffold5852_size403-processed-gene-0.0-mR-1,sp_masked-scaffold5329_size420-processed-gene-0.2-mR-1,augustus_masked-scaffold35_size69751-processed-gene-0.10-mR-1,augustus_masked-scaffold9042_size332-processed-gene-0.0-mR-1,augustus_masked-scaffold10459_size311-…
MNXR111[m]	Mitochondria	1 MNXM1 + 1 MNXM10 + 1 MNXM1633 = 1 MNXM2931 + 1 MNXM8	1 H(+) + 1 NADH(2-) + 1 3,4-dihydroxymandelaldehyde = 1 3,4-dihydroxyphenylethyleneglycol + 1 NAD(+)	2.54178	1.1.1.1	augustus_masked-scaffold1624_size717-processed-gene-0.0-mR-1,augustus_masked-scaffold3975_size478-processed-gene-0.0-mR-1,augustus_masked-scaffold5852_size403-processed-gene-0.0-mR-1,sp_masked-scaffold5329_size420-processed-gene-0.2-mR-1,augustus_masked-scaffold35_size69751-processed-gene-0.10-mR-1,augustus_masked-scaffold9042_size332-processed-gene-0.0-mR-1,augustus_masked-scaffold10459_size311-…
MNXR111[p]	Membrane	1 MNXM1 + 1 MNXM10 + 1 MNXM1633 = 1 MNXM2931 + 1 MNXM8	1 H(+) + 1 NADH(2-) + 1 3,4-dihydroxymandelaldehyde = 1 3,4-dihydroxyphenylethyleneglycol + 1 NAD(+)	2.54178	1.1.1.1	augustus_masked-scaffold1624_size717-processed-gene-0.0-mR-1,augustus_masked-scaffold3975_size478-processed-gene-0.0-mR-1,augustus_masked-scaffold5852_size403-processed-gene-0.0-mR-1,sp_masked-scaffold5329_size420-processed-gene-0.2-mR-1,augustus_masked-scaffold35_size69751-processed-gene-0.10-mR-1,augustus_masked-scaffold9042_size332-processed-gene-0.0-mR-1,augustus_masked-scaffold10459_size311-…
MNXR11181[c]	Cytoplasm	1 MNXM118 + 1 MNXM408 = 1 MNXM21945 + 1 MNXM350	1 putrescine + 1 spermine(4+) = 1 sym-homospermine + 1 propane-1,3-diamine		2.5.1.45
MNXR1141[c]	Cytoplasm	1 MNXM11 + 1 MNXM14 + 1 MNXM951 = 1 MNXM12 + 1 MNXM2555 + 1 MNXM3	1 diphosphate(3-) + 1 AMP + 1 pimeloyl-CoA(5-) = 1 CoA + 1 pimelate(2-) + 1 ATP	-14.5841	6.2.1.14	augustus_masked-scaffold10335_size313-processed-gene-0.0-mR-1,augustus_masked-scaffold6066_size396-processed-gene-0.0-mR-1
MNXR1141[m]	Mitochondria	1 MNXM11 + 1 MNXM14 + 1 MNXM951 = 1 MNXM12 + 1 MNXM2555 + 1 MNXM3	1 diphosphate(3-) + 1 AMP + 1 pimeloyl-CoA(5-) = 1 CoA + 1 pimelate(2-) + 1 ATP	-14.5841	6.2.1.14	augustus_masked-scaffold10335_size313-processed-gene-0.0-mR-1,augustus_masked-scaffold6066_size396-processed-gene-0.0-mR-1
MNXR115[c]	Cytoplasm	1 MNXM1401 + 1 MNXM2 + 1 MNXM8 = 2 MNXM1 + 1 MNXM10 + 1 MNXM645	1 3,4-dihydroxyphenylacetaldehyde + 1 H2O + 1 NAD(+) = 2 H(+) + 1 NADH(2-) + 1 (3,4-dihydroxyphenyl)acetate	-13.1053	1.2.1.5	genemark-scaffold5_size196394-processed-gene-0.167-mR-1,maker-scaffold249_size3115-sp-gene-0.2-mR-1,augustus_masked-scaffold8956_size334-processed-gene-0.0-mR-1
MNXR1151[c]	Cytoplasm	1 MNXM1 + 1 MNXM10 + 1 MNXM457 = 1 MNXM8 + 1 MNXM90	1 H(+) + 1 NADH(2-) + 1 betaine aldehyde = 1 NAD(+) + 1 choline	2.54182	1.1.1.1	augustus_masked-scaffold1624_size717-processed-gene-0.0-mR-1,augustus_masked-scaffold3975_size478-processed-gene-0.0-mR-1,augustus_masked-scaffold5852_size403-processed-gene-0.0-mR-1,sp_masked-scaffold5329_size420-processed-gene-0.2-mR-1,augustus_masked-scaffold35_size69751-processed-gene-0.10-mR-1,augustus_masked-scaffold9042_size332-processed-gene-0.0-mR-1,augustus_masked-scaffold10459_size311-…
MNXR1151[m]	Mitochondria	1 MNXM1 + 1 MNXM10 + 1 MNXM457 = 1 MNXM8 + 1 MNXM90	1 H(+) + 1 NADH(2-) + 1 betaine aldehyde = 1 NAD(+) + 1 choline	2.54182	1.1.1.1	augustus_masked-scaffold1624_size717-processed-gene-0.0-mR-1,augustus_masked-scaffold3975_size478-processed-gene-0.0-mR-1,augustus_masked-scaffold5852_size403-processed-gene-0.0-mR-1,sp_masked-scaffold5329_size420-processed-gene-0.2-mR-1,augustus_masked-scaffold35_size69751-processed-gene-0.10-mR-1,augustus_masked-scaffold9042_size332-processed-gene-0.0-mR-1,augustus_masked-scaffold10459_size311-…
MNXR1151[p]	Membrane	1 MNXM1 + 1 MNXM10 + 1 MNXM457 = 1 MNXM8 + 1 MNXM90	1 H(+) + 1 NADH(2-) + 1 betaine aldehyde = 1 NAD(+) + 1 choline	2.54182	1.1.1.1	augustus_masked-scaffold1624_size717-processed-gene-0.0-mR-1,augustus_masked-scaffold3975_size478-processed-gene-0.0-mR-1,augustus_masked-scaffold5852_size403-processed-gene-0.0-mR-1,sp_masked-scaffold5329_size420-processed-gene-0.2-mR-1,augustus_masked-scaffold35_size69751-processed-gene-0.10-mR-1,augustus_masked-scaffold9042_size332-processed-gene-0.0-mR-1,augustus_masked-scaffold10459_size311-…
MNXR1156[c]	Cytoplasm	1 MNXM1547 + 1 MNXM2 = 1 MNXM1 + 1 MNXM58 + 1 MNXM90	1 choline sulfate + 1 H2O = 1 H(+) + 1 sulfate + 1 choline	-52.6154	3.1.6.6	augustus_masked-scaffold7905_size353-processed-gene-0.0-mR-1
MNXR11564[c]	Cytoplasm	1 MNXM1 + 1 MNXM10 + 1 MNXM217 + 1 MNXM4 = 1 MNXM5407 + 1 MNXM8	1 H(+) + 1 NADH(2-) + 1 benzoate + 1 O2 = 1 1,6-dihydroxycyclohexa-2,4-diene-1-carboxylate + 1 NAD(+)	-64.1818	1.14.12.10	augustus_masked-scaffold10064_size317-processed-gene-0.0-mR-1,augustus_masked-scaffold4810_size440-processed-gene-0.0-mR-1
MNXR1159[c]	Cytoplasm	1 MNXM337 = 1 MNXM503	1 chorismate(2-) = 1 prephenate	-9.8	5.4.99.5	maker-scaffold258_size2915-augustus-gene-0.8-mR-1
MNXR116[c]	Cytoplasm	1 MNXM1401 + 1 MNXM2 + 1 MNXM5 = 1 MNXM1 + 1 MNXM1 + 1 MNXM6 + 1 MNXM645	1 3,4-dihydroxyphenylacetaldehyde + 1 H2O + 1 NADP(+) = 1 H(+) + 1 H(+) + 1 NADPH + 1 (3,4-dihydroxyphenyl)acetate		1.2.1.5	genemark-scaffold5_size196394-processed-gene-0.167-mR-1,maker-scaffold249_size3115-sp-gene-0.2-mR-1,augustus_masked-scaffold8956_size334-processed-gene-0.0-mR-1
MNXR1160[c]	Cytoplasm	1 MNXM1365 = 1 MNXM337 + 1 MNXM9	1 5-O-(1-carboxylatovinyl)-3-phosphonatoshikimate = 1 chorismate(2-) + 1 phosphate	3.42645	4.2.3.5	augustus_masked-scaffold3804_size487-processed-gene-0.0-mR-1,sp_masked-scaffold9060_size332-processed-gene-0.2-mR-1,augustus_masked-scaffold8408_size344-processed-gene-0.0-mR-1,maker-scaffold2_size298569-augustus-gene-1.310-mR-1,augustus_masked-scaffold9306_size328-processed-gene-0.0-mR-1
MNXR1160[m]	Mitochondria	1 MNXM1365 = 1 MNXM337 + 1 MNXM9	1 5-O-(1-carboxylatovinyl)-3-phosphonatoshikimate = 1 chorismate(2-) + 1 phosphate	3.42645	4.2.3.5	augustus_masked-scaffold3804_size487-processed-gene-0.0-mR-1,sp_masked-scaffold9060_size332-processed-gene-0.2-mR-1,augustus_masked-scaffold8408_size344-processed-gene-0.0-mR-1,maker-scaffold2_size298569-augustus-gene-1.310-mR-1,augustus_masked-scaffold9306_size328-processed-gene-0.0-mR-1
MNXR1161[c]	Cytoplasm	1 MNXM164 + 1 MNXM23 = 1 MNXM337	1 4-hydroxybenzoate + 1 pyruvate = 1 chorismate(2-)	-28.4359	4.1.3.40	sp_masked-scaffold8559_size341-processed-gene-0.1-mR-1
MNXR11690[c]	Cytoplasm	1 MNXM2 + 1 MNXM4430 = 1 MNXM3208	1 H2O + 1 acrylonitrile = 1 acrylamide	4.977	4.2.1.84	augustus_masked-scaffold1171_size849-processed-gene-0.0-mR-1
MNXR1171[c]	Cytoplasm	1 MNXM131 = 1 MNXM26 + 1 MNXM46	1 citrate = 1 acetate + 1 oxaloacetate	2.61821	4.1.3.6	sp_masked-scaffold5875_size402-processed-gene-0.1-mR-1,augustus_masked-scaffold8460_size343-processed-gene-0.0-mR-1
MNXR1171[m]	Mitochondria	1 MNXM131 = 1 MNXM26 + 1 MNXM46	1 citrate = 1 acetate + 1 oxaloacetate	2.61821	4.1.3.6	sp_masked-scaffold5875_size402-processed-gene-0.1-mR-1,augustus_masked-scaffold8460_size343-processed-gene-0.0-mR-1
MNXR11794[c]	Cytoplasm	1 MNXM1274 + 1 MNXM3 = 1 MNXM1 + 1 MNXM3007 + 1 MNXM7	1 D-hexose + 1 ATP = 1 H(+) + 1 D-hexose 6-phosphate + 1 ADP	0	2.7.1.1	maker-scaffold92_size19280-augustus-gene-0.43-mR-1
MNXR118[c]	Cytoplasm	1 MNXM1633 + 1 MNXM2 + 1 MNXM5 = 1 MNXM1 + 1 MNXM1 + 1 MNXM3473 + 1 MNXM6	1 3,4-dihydroxymandelaldehyde + 1 H2O + 1 NADP(+) = 1 H(+) + 1 H(+) + 1 3,4-dihydroxymandelate + 1 NADPH		1.2.1.5	genemark-scaffold5_size196394-processed-gene-0.167-mR-1,maker-scaffold249_size3115-sp-gene-0.2-mR-1,augustus_masked-scaffold8956_size334-processed-gene-0.0-mR-1
MNXR120[c]	Cytoplasm	1 MNXM13 + 1 MNXM345 = 1 MNXM153 + 1 MNXM4	1 CO(2) + 1 homogentisate = 1 3-(4-hydroxyphenyl)pyruvate + 1 O2	-109.72	1.13.11.27	augustus_masked-scaffold3047_size535-processed-gene-0.0-mR-1,augustus_masked-scaffold7305_size366-processed-gene-0.0-mR-1,sp_masked-scaffold9651_size323-processed-gene-0.1-mR-1,augustus_masked-scaffold8353_size345-processed-gene-0.1-mR-1
MNXR120[m]	Mitochondria	1 MNXM13 + 1 MNXM345 = 1 MNXM153 + 1 MNXM4	1 CO(2) + 1 homogentisate = 1 3-(4-hydroxyphenyl)pyruvate + 1 O2	-109.72	1.13.11.27	augustus_masked-scaffold3047_size535-processed-gene-0.0-mR-1,augustus_masked-scaffold7305_size366-processed-gene-0.0-mR-1,sp_masked-scaffold9651_size323-processed-gene-0.1-mR-1,augustus_masked-scaffold8353_size345-processed-gene-0.1-mR-1
MNXR12066[c]	Cytoplasm	1 MNXM105 + 1 MNXM768 = 1 MNXM2 + 1 MNXM3012	1 beta-D-glucose + 1 (S)-4-hydroxymandelonitrile = 1 H2O + 1 dhurrin	99.5982	3.2.1.21	sp_masked-scaffold6209_size392-processed-gene-0.2-mR-1,sp_masked-scaffold1837_size676-processed-gene-0.2-mR-1
MNXR12066[p]	Membrane	1 MNXM105 + 1 MNXM768 = 1 MNXM2 + 1 MNXM3012	1 beta-D-glucose + 1 (S)-4-hydroxymandelonitrile = 1 H2O + 1 dhurrin	99.5982	3.2.1.21	sp_masked-scaffold6209_size392-processed-gene-0.2-mR-1,sp_masked-scaffold1837_size676-processed-gene-0.2-mR-1
MNXR12173[c]	Cytoplasm	1 MNXM1 + 1 MNXM10 + 1 MNXM4972 = 1 MNXM4910 + 1 MNXM8	1 H(+) + 1 NADH(2-) + 1 2-naphthaldehyde = 1 (2-naphthyl)methanol + 1 NAD(+)	23.084	1.1.1.1	augustus_masked-scaffold1624_size717-processed-gene-0.0-mR-1,augustus_masked-scaffold3975_size478-processed-gene-0.0-mR-1,augustus_masked-scaffold5852_size403-processed-gene-0.0-mR-1,sp_masked-scaffold5329_size420-processed-gene-0.2-mR-1,augustus_masked-scaffold35_size69751-processed-gene-0.10-mR-1,augustus_masked-scaffold9042_size332-processed-gene-0.0-mR-1,augustus_masked-scaffold10459_size311-…
MNXR12173[m]	Mitochondria	1 MNXM1 + 1 MNXM10 + 1 MNXM4972 = 1 MNXM4910 + 1 MNXM8	1 H(+) + 1 NADH(2-) + 1 2-naphthaldehyde = 1 (2-naphthyl)methanol + 1 NAD(+)	23.084	1.1.1.1	augustus_masked-scaffold1624_size717-processed-gene-0.0-mR-1,augustus_masked-scaffold3975_size478-processed-gene-0.0-mR-1,augustus_masked-scaffold5852_size403-processed-gene-0.0-mR-1,sp_masked-scaffold5329_size420-processed-gene-0.2-mR-1,augustus_masked-scaffold35_size69751-processed-gene-0.10-mR-1,augustus_masked-scaffold9042_size332-processed-gene-0.0-mR-1,augustus_masked-scaffold10459_size311-…
MNXR12173[p]	Membrane	1 MNXM1 + 1 MNXM10 + 1 MNXM4972 = 1 MNXM4910 + 1 MNXM8	1 H(+) + 1 NADH(2-) + 1 2-naphthaldehyde = 1 (2-naphthyl)methanol + 1 NAD(+)	23.084	1.1.1.1	augustus_masked-scaffold1624_size717-processed-gene-0.0-mR-1,augustus_masked-scaffold3975_size478-processed-gene-0.0-mR-1,augustus_masked-scaffold5852_size403-processed-gene-0.0-mR-1,sp_masked-scaffold5329_size420-processed-gene-0.2-mR-1,augustus_masked-scaffold35_size69751-processed-gene-0.10-mR-1,augustus_masked-scaffold9042_size332-processed-gene-0.0-mR-1,augustus_masked-scaffold10459_size311-…
MNXR12177[m]	Mitochondria	1 MNXM1 + 1 MNXM5537 + 1 MNXM6 = 1 MNXM4356 + 1 MNXM5	1 H(+) + 1 4-(N-nitrosomethylamino)-1-(3-pyridyl)butan-1-one + 1 NADPH = 1 4-(Methylnitrosamino)-1-(3-pyridyl)-1-butanol + 1 NADP(+)	20.3758	1.1.1.184	sp_masked-scaffold11159_size302-processed-gene-0.1-mR-1
MNXR12293[c]	Cytoplasm	1 MNXM1 + 1 MNXM43 + 1 MNXM5066 = 1 MNXM2 + 1 MNXM6187	1 H(+) + 1 Cl(-) + 1 beta-2,3,4,5,6-Pentachlorocyclohexanol = 1 H2O + 1 beta-hexachlorocyclohexane	13.9729	3.8.1.5	augustus_masked-scaffold5052_size430-processed-gene-0.0-mR-1,augustus_masked-scaffold8860_size336-processed-gene-0.0-mR-1
MNXR12293[m]	Mitochondria	1 MNXM1 + 1 MNXM43 + 1 MNXM5066 = 1 MNXM2 + 1 MNXM6187	1 H(+) + 1 Cl(-) + 1 beta-2,3,4,5,6-Pentachlorocyclohexanol = 1 H2O + 1 beta-hexachlorocyclohexane	13.9729	3.8.1.5	augustus_masked-scaffold5052_size430-processed-gene-0.0-mR-1,augustus_masked-scaffold8860_size336-processed-gene-0.0-mR-1
MNXR1238[c]	Cytoplasm	1 MNXM1 + 1 MNXM217 + 1 MNXM2226 = 1 MNXM2 + 1 MNXM2109	1 H(+) + 1 benzoate + 1 ecgonine methyl ester = 1 H2O + 1 cocaine	-2.7671	3.1.1.1	maker-scaffold181_size5797-augustus-gene-0.13-mR-1,augustus_masked-scaffold6173_size394-processed-gene-0.0-mR-1,sp_masked-scaffold11082_size303-processed-gene-0.1-mR-1,augustus_masked-scaffold6512_size385-processed-gene-0.0-mR-1,augustus_masked-scaffold40_size54058-processed-gene-0.26-mR-1,augustus_masked-scaffold1_size562614-processed-gene-1.44-mR-1,augustus_masked-scaffold2691_size566-processed…
MNXR1238[e]	Extracellular	1 MNXM1 + 1 MNXM217 + 1 MNXM2226 = 1 MNXM2 + 1 MNXM2109	1 H(+) + 1 benzoate + 1 ecgonine methyl ester = 1 H2O + 1 cocaine	-2.7671	3.1.1.1	maker-scaffold181_size5797-augustus-gene-0.13-mR-1,augustus_masked-scaffold6173_size394-processed-gene-0.0-mR-1,sp_masked-scaffold11082_size303-processed-gene-0.1-mR-1,augustus_masked-scaffold6512_size385-processed-gene-0.0-mR-1,augustus_masked-scaffold40_size54058-processed-gene-0.26-mR-1,augustus_masked-scaffold1_size562614-processed-gene-1.44-mR-1,augustus_masked-scaffold2691_size566-processed…
MNXR1238[m]	Mitochondria	1 MNXM1 + 1 MNXM217 + 1 MNXM2226 = 1 MNXM2 + 1 MNXM2109	1 H(+) + 1 benzoate + 1 ecgonine methyl ester = 1 H2O + 1 cocaine	-2.7671	3.1.1.1	maker-scaffold181_size5797-augustus-gene-0.13-mR-1,augustus_masked-scaffold6173_size394-processed-gene-0.0-mR-1,sp_masked-scaffold11082_size303-processed-gene-0.1-mR-1,augustus_masked-scaffold6512_size385-processed-gene-0.0-mR-1,augustus_masked-scaffold40_size54058-processed-gene-0.26-mR-1,augustus_masked-scaffold1_size562614-processed-gene-1.44-mR-1,augustus_masked-scaffold2691_size566-processed…
MNXR1238[n]	Nucleous	1 MNXM1 + 1 MNXM217 + 1 MNXM2226 = 1 MNXM2 + 1 MNXM2109	1 H(+) + 1 benzoate + 1 ecgonine methyl ester = 1 H2O + 1 cocaine	-2.7671	3.1.1.1	maker-scaffold181_size5797-augustus-gene-0.13-mR-1,augustus_masked-scaffold6173_size394-processed-gene-0.0-mR-1,sp_masked-scaffold11082_size303-processed-gene-0.1-mR-1,augustus_masked-scaffold6512_size385-processed-gene-0.0-mR-1,augustus_masked-scaffold40_size54058-processed-gene-0.26-mR-1,augustus_masked-scaffold1_size562614-processed-gene-1.44-mR-1,augustus_masked-scaffold2691_size566-processed…
MNXR1238[p]	Membrane	1 MNXM1 + 1 MNXM217 + 1 MNXM2226 = 1 MNXM2 + 1 MNXM2109	1 H(+) + 1 benzoate + 1 ecgonine methyl ester = 1 H2O + 1 cocaine	-2.7671	3.1.1.1	maker-scaffold181_size5797-augustus-gene-0.13-mR-1,augustus_masked-scaffold6173_size394-processed-gene-0.0-mR-1,sp_masked-scaffold11082_size303-processed-gene-0.1-mR-1,augustus_masked-scaffold6512_size385-processed-gene-0.0-mR-1,augustus_masked-scaffold40_size54058-processed-gene-0.26-mR-1,augustus_masked-scaffold1_size562614-processed-gene-1.44-mR-1,augustus_masked-scaffold2691_size566-processed…
MNXR12579[c]	Cytoplasm	1 MNXM12 + 1 MNXM4614 = 1 MNXM21 + 1 MNXM7432	1 CoA + 1 Histone N6-acetyl-L-lysine = 1 acetyl-CoA(4-) + 1 Histone H3		2.3.1.48	augustus_masked-scaffold1_size562614-processed-gene-3.13-mR-1,augustus_masked-scaffold8865_size336-processed-gene-0.0-mR-1,augustus_masked-scaffold248_size3124-processed-gene-0.0-mR-1,augustus_masked-scaffold1271_size818-processed-gene-0.0-mR-1,augustus_masked-scaffold7093_size371-processed-gene-0.0-mR-1,sp_masked-scaffold4155_size469-processed-gene-0.2-mR-1,augustus_masked-scaffold2323_size606-p…
MNXR12624[c]	Cytoplasm	1 MNXM22 + 1 MNXM2705 = 1 MNXM2410 + 1 MNXM4	1 hydrogen peroxide + 1 octanal = 1 octan-1-ol + 1 O2		1.1.3.13
MNXR127[c]	Cytoplasm	1 MNXM985 = 1 MNXM985	1 (2S)-2-isopropylmalate(2-) = 1 (2S)-2-isopropylmalate(2-)		0
MNXR1272[c]	Cytoplasm	2 MNXM13 + 2 MNXM2 + 1 MNXM351 = 2 MNXM1 + 1 MNXM4 + 1 MNXM410	2 CO(2) + 2 H2O + 1 protoporphyrinogen(2-) = 2 H(+) + 1 O2 + 1 coproporphyrinogen III(4-)	-88.9652	1.3.3.3	augustus_masked-scaffold1_size562614-processed-gene-0.22-mR-1,augustus_masked-scaffold2108_size632-processed-gene-0.0-mR-1,augustus_masked-scaffold5729_size406-processed-gene-0.0-mR-1
MNXR1272[n]	Nucleous	2 MNXM13 + 2 MNXM2 + 1 MNXM351 = 2 MNXM1 + 1 MNXM4 + 1 MNXM410	2 CO(2) + 2 H2O + 1 protoporphyrinogen(2-) = 2 H(+) + 1 O2 + 1 coproporphyrinogen III(4-)	-88.9652	1.3.3.3	augustus_masked-scaffold1_size562614-processed-gene-0.22-mR-1,augustus_masked-scaffold2108_size632-processed-gene-0.0-mR-1,augustus_masked-scaffold5729_size406-processed-gene-0.0-mR-1
MNXR1273[c]	Cytoplasm	2 MNXM13 + 2 MNXM316 + 1 MNXM351 + 2 MNXM61 = 2 MNXM16 + 1 MNXM410	2 CO(2) + 2 5'-deoxyadenosine + 1 protoporphyrinogen(2-) + 2 L-methionine zwitterion = 2 S-adenosyl-L-methionine + 1 coproporphyrinogen III(4-)	-27.5312	1.3.99.22	augustus_masked-scaffold5729_size406-processed-gene-0.0-mR-1
MNXR12765[c]	Cytoplasm	1 MNXM12633 + 1 MNXM2 = 1 MNXM20415 + 1 MNXM2495	1 phenoxymethylpenicillin(1-) + 1 H2O = 1 phenoxyacetate + 1 6-aminopenicillanic acid zwitterion		3.5.1.11	augustus_masked-scaffold10110_size316-processed-gene-0.0-mR-1,augustus_masked-scaffold2165_size626-processed-gene-0.0-mR-1
MNXR12865[c]	Cytoplasm	1 MNXM1 + 1 MNXM43 + 1 MNXM8333 = 1 MNXM2 + 1 MNXM5066	1 H(+) + 1 Cl(-) + 1 beta-2,3,5,6-Tetrachloro-1,4-cyclohexanediol = 1 H2O + 1 beta-2,3,4,5,6-Pentachlorocyclohexanol	13.9729	3.8.1.5	augustus_masked-scaffold5052_size430-processed-gene-0.0-mR-1,augustus_masked-scaffold8860_size336-processed-gene-0.0-mR-1
MNXR12865[m]	Mitochondria	1 MNXM1 + 1 MNXM43 + 1 MNXM8333 = 1 MNXM2 + 1 MNXM5066	1 H(+) + 1 Cl(-) + 1 beta-2,3,5,6-Tetrachloro-1,4-cyclohexanediol = 1 H2O + 1 beta-2,3,4,5,6-Pentachlorocyclohexanol	13.9729	3.8.1.5	augustus_masked-scaffold5052_size430-processed-gene-0.0-mR-1,augustus_masked-scaffold8860_size336-processed-gene-0.0-mR-1
MNXR1298[c]	Cytoplasm	1 MNXM1 + 1 MNXM12 + 1 MNXM131 = 1 MNXM2 + 1 MNXM21 + 1 MNXM46	1 H(+) + 1 CoA + 1 citrate = 1 H2O + 1 acetyl-CoA(4-) + 1 oxaloacetate	-10.5153	2.3.3.1	augustus_masked-scaffold9655_size323-processed-gene-0.0-mR-1,augustus_masked-scaffold2055_size640-processed-gene-0.0-mR-1,augustus_masked-scaffold9325_size328-processed-gene-0.0-mR-1,augustus_masked-scaffold4434_size457-processed-gene-0.0-mR-1,augustus_masked-scaffold25_size76583-processed-gene-0.19-mR-1
MNXR1298[m]	Mitochondria	1 MNXM1 + 1 MNXM12 + 1 MNXM131 = 1 MNXM2 + 1 MNXM21 + 1 MNXM46	1 H(+) + 1 CoA + 1 citrate = 1 H2O + 1 acetyl-CoA(4-) + 1 oxaloacetate	-10.5153	2.3.3.1	augustus_masked-scaffold9655_size323-processed-gene-0.0-mR-1,augustus_masked-scaffold2055_size640-processed-gene-0.0-mR-1,augustus_masked-scaffold9325_size328-processed-gene-0.0-mR-1,augustus_masked-scaffold4434_size457-processed-gene-0.0-mR-1,augustus_masked-scaffold25_size76583-processed-gene-0.19-mR-1
MNXR1298[p]	Membrane	1 MNXM1 + 1 MNXM12 + 1 MNXM131 = 1 MNXM2 + 1 MNXM21 + 1 MNXM46	1 H(+) + 1 CoA + 1 citrate = 1 H2O + 1 acetyl-CoA(4-) + 1 oxaloacetate	-10.5153	2.3.3.1	augustus_masked-scaffold9655_size323-processed-gene-0.0-mR-1,augustus_masked-scaffold2055_size640-processed-gene-0.0-mR-1,augustus_masked-scaffold9325_size328-processed-gene-0.0-mR-1,augustus_masked-scaffold4434_size457-processed-gene-0.0-mR-1,augustus_masked-scaffold25_size76583-processed-gene-0.19-mR-1
MNXR1306[c]	Cytoplasm	1 MNXM15 + 1 MNXM158 = 1 MNXM1 + 1 MNXM2 + 1 MNXM761	1 NH4(+) + 1 uracil = 1 H(+) + 1 H2O + 1 cytosine	8.627	3.5.4.1	augustus_masked-scaffold5147_size426-processed-gene-0.0-mR-1,augustus_masked-scaffold10461_size311-processed-gene-0.0-mR-1
MNXR13157[c]	Cytoplasm	1 MNXM16 + 1 MNXM727 = 1 MNXM1 + 1 MNXM19 + 1 MNXM2429	1 S-adenosyl-L-methionine + 1 L-selenocysteine zwitterion = 1 H(+) + 1 S-adenosyl-L-homocysteine + 1 Se-methyl-L-selenocysteine zwitterion		2.1.1.9,2.1.1.B4
MNXR1317[c]	Cytoplasm	1 MNXM121 + 1 MNXM15 + 1 MNXM3 = 2 MNXM1 + 1 MNXM63 + 1 MNXM7 + 1 MNXM9	1 UTP + 1 NH4(+) + 1 ATP = 2 H(+) + 1 CTP + 1 ADP + 1 phosphate	-17.0529	6.3.4.2	augustus_masked-scaffold6485_size386-processed-gene-0.0-mR-1,augustus_masked-scaffold5320_size420-processed-gene-0.0-mR-1,augustus_masked-scaffold5830_size403-processed-gene-0.0-mR-1,augustus_masked-scaffold35_size69751-processed-gene-0.4-mR-1
MNXR1317[m]	Mitochondria	1 MNXM121 + 1 MNXM15 + 1 MNXM3 = 2 MNXM1 + 1 MNXM63 + 1 MNXM7 + 1 MNXM9	1 UTP + 1 NH4(+) + 1 ATP = 2 H(+) + 1 CTP + 1 ADP + 1 phosphate	-17.0529	6.3.4.2	augustus_masked-scaffold6485_size386-processed-gene-0.0-mR-1,augustus_masked-scaffold5320_size420-processed-gene-0.0-mR-1,augustus_masked-scaffold5830_size403-processed-gene-0.0-mR-1,augustus_masked-scaffold35_size69751-processed-gene-0.4-mR-1
MNXR132[m]	Mitochondria	1 MNXM1 + 1 MNXM559 + 1 MNXM6 = 1 MNXM302 + 1 MNXM5	1 H(+) + 1 3-dehydro-D-sphinganine + 1 NADPH = 1 sphinganine + 1 NADP(+)	-0.166489	1.1.1.102	maker-scaffold169_size6607-augustus-gene-0.10-mR-1
MNXR13303[c]	Cytoplasm	1 MNXM31 + 1 MNXM8107 = 1 MNXM535 + 1 MNXM8108	1 CMP + 1 3-deoxy-alpha-D-manno-oct-2-ulopyranosyl-(2->4)-3-deoxy-alpha-D-manno-oct-2-ulopyranosyl-(2->6)-2-deoxy-2-[[(3R)-3-hydroxypentadecanoyl]amino]-3-O-[(3R)-3-hydroxytetradecanoyl]-4-O-phosphono-beta-D-glucopyranosyl-(1->6)-2-deoxy-3-O-[(3R)-3-hydroxytetradecanoyl]-2-[[(3R)-3-hydroxytetradecanoyl]amino]-1-O-phosphono-alpha-D-glucopyranose = 1 CMP-3-deoxy-D-manno-octulosonate + 1 3-deoxy-alp…		2.4.99.13	augustus_masked-scaffold1431_size771-processed-gene-0.0-mR-1,augustus_masked-scaffold10731_size307-processed-gene-0.0-mR-1
MNXR13332[n]	Nucleous	1 MNXM15 + 1 MNXM22 + 1 MNXM265 = 1 MNXM2 + 1 MNXM381 + 1 MNXM4	1 NH4(+) + 1 hydrogen peroxide + 1 a 2-oxocarboxylate = 1 H2O + 1 an L-amino acid + 1 O2	17.4974	1.4.3.2	augustus_masked-scaffold5613_size410-processed-gene-0.0-mR-1
MNXR1374[c]	Cytoplasm	1 MNXM15 + 1 MNXM288 = 1 MNXM1 + 1 MNXM2 + 1 MNXM338	1 NH4(+) + 1 uridine = 1 H(+) + 1 H2O + 1 cytidine	8.627	3.5.4.5	augustus_masked-scaffold5147_size426-processed-gene-0.0-mR-1,augustus_masked-scaffold1_size562614-processed-gene-1.16-mR-1
MNXR1374[e]	Extracellular	1 MNXM15 + 1 MNXM288 = 1 MNXM1 + 1 MNXM2 + 1 MNXM338	1 NH4(+) + 1 uridine = 1 H(+) + 1 H2O + 1 cytidine	8.627	3.5.4.5	augustus_masked-scaffold5147_size426-processed-gene-0.0-mR-1,augustus_masked-scaffold1_size562614-processed-gene-1.16-mR-1
MNXR14060[c]	Cytoplasm	1 MNXM10358 + 1 MNXM2 = 1 MNXM13835 + 1 MNXM2831	1 6-(propan-2-ylamino)-1,3,5-triazine-2,4-diol + 1 H2O = 1 1,3,5-triazine-2,4,6-triol + 1 isopropylaminium		3.5.99.4	augustus_masked-scaffold5147_size426-processed-gene-0.0-mR-1,augustus_masked-scaffold10461_size311-processed-gene-0.0-mR-1
MNXR14125[c]	Cytoplasm	1 MNXM11522 + 1 MNXM1761 = 1 MNXM1528 + 1 MNXM2	1 ethanamine + 1 N-isopropylammelide = 1 4-ethylamino-6-isopropylamino-1,3,5-triazin-2-ol + 1 H2O		3.5.99.3	augustus_masked-scaffold7185_size369-processed-gene-0.0-mR-1
MNXR1417[m]	Mitochondria	1 MNXM1 + 1 MNXM109 + 1 MNXM7 = 1 MNXM3 + 1 MNXM59	1 H(+) + 1 a 1,2-diacylglycerol-3-phosphate + 1 ADP = 1 ATP + 1 1,2-diacyl-sn-glycerol	-4.54474	2.7.1.107	augustus_masked-scaffold11313_size300-processed-gene-0.0-mR-1,augustus_masked-scaffold4150_size470-processed-gene-0.0-mR-1
MNXR1417[n]	Nucleous	1 MNXM1 + 1 MNXM109 + 1 MNXM7 = 1 MNXM3 + 1 MNXM59	1 H(+) + 1 a 1,2-diacylglycerol-3-phosphate + 1 ADP = 1 ATP + 1 1,2-diacyl-sn-glycerol	-4.54474	2.7.1.107	augustus_masked-scaffold11313_size300-processed-gene-0.0-mR-1,augustus_masked-scaffold4150_size470-processed-gene-0.0-mR-1
MNXR1423[c]	Cytoplasm	1 MNXM156 + 1 MNXM2 + 1 MNXM4 = 1 MNXM15 + 1 MNXM22 + 1 MNXM23	1 D-alanine zwitterion + 1 H2O + 1 O2 = 1 NH4(+) + 1 hydrogen peroxide + 1 pyruvate	-23.7971	1.4.3.3	augustus_masked-scaffold3309_size517-processed-gene-0.0-mR-1
MNXR1430[c]	Cytoplasm	1 MNXM13 + 1 MNXM78 = 1 MNXM1 + 1 MNXM529	1 CO(2) + 1 L-lysinium(1+) = 1 H(+) + 1 meso-2,6-diaminopimelic acid dizwitterion	-3.09001	4.1.1.20	augustus_masked-scaffold11095_size303-processed-gene-0.0-mR-1,augustus_masked-scaffold7578_size360-processed-gene-0.0-mR-1,augustus_masked-scaffold3896_size482-processed-gene-0.0-mR-1,augustus_masked-scaffold1882_size668-processed-gene-0.0-mR-1
MNXR1435[c]	Cytoplasm	1 MNXM1037 + 1 MNXM15 + 1 MNXM22 = 1 MNXM1552 + 1 MNXM2 + 1 MNXM4	1 5-guanidino-2-oxopentanoate + 1 NH4(+) + 1 hydrogen peroxide = 1 D-argininium(1+) + 1 H2O + 1 O2	17.4974	1.4.3.3	augustus_masked-scaffold3309_size517-processed-gene-0.0-mR-1
MNXR14486[c]	Cytoplasm	1 MNXM1142 + 1 MNXM2 = 2 MNXM41	1 beta-cellobiose + 1 H2O = 2 D-glucopyranose	99.5982	3.2.1.21	sp_masked-scaffold6209_size392-processed-gene-0.2-mR-1,sp_masked-scaffold1837_size676-processed-gene-0.2-mR-1
MNXR14486[p]	Membrane	1 MNXM1142 + 1 MNXM2 = 2 MNXM41	1 beta-cellobiose + 1 H2O = 2 D-glucopyranose	99.5982	3.2.1.21	sp_masked-scaffold6209_size392-processed-gene-0.2-mR-1,sp_masked-scaffold1837_size676-processed-gene-0.2-mR-1
MNXR14507[c]	Cytoplasm	2 MNXM105 = 1 MNXM2 + 1 MNXM776	2 beta-D-glucose = 1 H2O + 1 cellobiose	-4.61298	3.2.1.21	sp_masked-scaffold6209_size392-processed-gene-0.2-mR-1,sp_masked-scaffold1837_size676-processed-gene-0.2-mR-1
MNXR14507[p]	Membrane	2 MNXM105 = 1 MNXM2 + 1 MNXM776	2 beta-D-glucose = 1 H2O + 1 cellobiose	-4.61298	3.2.1.21	sp_masked-scaffold6209_size392-processed-gene-0.2-mR-1,sp_masked-scaffold1837_size676-processed-gene-0.2-mR-1
MNXR14508[m]	Mitochondria	1 MNXM165 + 1 MNXM2 = 2 MNXM99	1 maltose + 1 H2O = 2 alpha-D-glucose	-58.8818	3.2.1.20	augustus_masked-scaffold11039_size303-processed-gene-0.0-mR-1
MNXR14516[c]	Cytoplasm	1 MNXM22 + 1 MNXM4802 = 1 MNXM4 + 2 MNXM5288	1 hydrogen peroxide + 1 R'C(R)S-S(R)CR' = 1 O2 + 2 R'C(R)SH	-8.20776	1.8.3.2	augustus_masked-scaffold10556_size310-processed-gene-0.0-mR-1
MNXR14523[c]	Cytoplasm	2 MNXM2 + 4 MNXM5155 = 1 MNXM4 + 4 MNXM5156	2 H2O + 4 ferricytochrome c2 = 1 O2 + 4 ferrocytochrome c2	0	1.9.3.1	maker-scaffold11_size133158-sp-gene-0.260-mR-1,augustus_masked-scaffold2335_size605-processed-gene-0.0-mR-1,augustus_masked-scaffold8837_size336-processed-gene-0.0-mR-1,augustus_masked-scaffold3308_size517-processed-gene-0.0-mR-1,sp_masked-scaffold2_size298569-processed-gene-1.246-mR-1,augustus_masked-scaffold7085_size372-processed-gene-0.0-mR-1,augustus_masked-scaffold10165_size316-processed-gen…
MNXR14523[e]	Extracellular	2 MNXM2 + 4 MNXM5155 = 1 MNXM4 + 4 MNXM5156	2 H2O + 4 ferricytochrome c2 = 1 O2 + 4 ferrocytochrome c2	0	1.9.3.1	maker-scaffold11_size133158-sp-gene-0.260-mR-1,augustus_masked-scaffold2335_size605-processed-gene-0.0-mR-1,augustus_masked-scaffold8837_size336-processed-gene-0.0-mR-1,augustus_masked-scaffold3308_size517-processed-gene-0.0-mR-1,sp_masked-scaffold2_size298569-processed-gene-1.246-mR-1,augustus_masked-scaffold7085_size372-processed-gene-0.0-mR-1,augustus_masked-scaffold10165_size316-processed-gen…
MNXR14523[m]	Mitochondria	2 MNXM2 + 4 MNXM5155 = 1 MNXM4 + 4 MNXM5156	2 H2O + 4 ferricytochrome c2 = 1 O2 + 4 ferrocytochrome c2	0	1.9.3.1	maker-scaffold11_size133158-sp-gene-0.260-mR-1,augustus_masked-scaffold2335_size605-processed-gene-0.0-mR-1,augustus_masked-scaffold8837_size336-processed-gene-0.0-mR-1,augustus_masked-scaffold3308_size517-processed-gene-0.0-mR-1,sp_masked-scaffold2_size298569-processed-gene-1.246-mR-1,augustus_masked-scaffold7085_size372-processed-gene-0.0-mR-1,augustus_masked-scaffold10165_size316-processed-gen…
MNXR14523[p]	Membrane	2 MNXM2 + 4 MNXM5155 = 1 MNXM4 + 4 MNXM5156	2 H2O + 4 ferricytochrome c2 = 1 O2 + 4 ferrocytochrome c2	0	1.9.3.1	maker-scaffold11_size133158-sp-gene-0.260-mR-1,augustus_masked-scaffold2335_size605-processed-gene-0.0-mR-1,augustus_masked-scaffold8837_size336-processed-gene-0.0-mR-1,augustus_masked-scaffold3308_size517-processed-gene-0.0-mR-1,sp_masked-scaffold2_size298569-processed-gene-1.246-mR-1,augustus_masked-scaffold7085_size372-processed-gene-0.0-mR-1,augustus_masked-scaffold10165_size316-processed-gen…
MNXR14530[c]	Cytoplasm	1 MNXM1 + 1 MNXM5 + 2 MNXM5750 = 2 MNXM5749 + 1 MNXM6	1 H(+) + 1 NADP(+) + 2 ferrocytochrome = 2 ferricytochrome + 1 NADPH	0	1.6.2.4	augustus_masked-scaffold7_size164630-processed-gene-0.64-mR-1,maker-scaffold11_size133158-sp-gene-0.272-mR-1
MNXR14530[n]	Nucleous	1 MNXM1 + 1 MNXM5 + 2 MNXM5750 = 2 MNXM5749 + 1 MNXM6	1 H(+) + 1 NADP(+) + 2 ferrocytochrome = 2 ferricytochrome + 1 NADPH	0	1.6.2.4	augustus_masked-scaffold7_size164630-processed-gene-0.64-mR-1,maker-scaffold11_size133158-sp-gene-0.272-mR-1
MNXR1455[c]	Cytoplasm	1 MNXM1140 + 1 MNXM13 + 1 MNXM3 = 3 MNXM1 + 1 MNXM1020 + 1 MNXM7 + 1 MNXM9	1 7,8-diaminononanoate cation + 1 CO(2) + 1 ATP = 3 H(+) + 1 dethiobiotin(1-) + 1 ADP + 1 phosphate		6.3.3.3	augustus_masked-scaffold73_size25773-processed-gene-0.14-mR-1
MNXR1455[m]	Mitochondria	1 MNXM1140 + 1 MNXM13 + 1 MNXM3 = 3 MNXM1 + 1 MNXM1020 + 1 MNXM7 + 1 MNXM9	1 7,8-diaminononanoate cation + 1 CO(2) + 1 ATP = 3 H(+) + 1 dethiobiotin(1-) + 1 ADP + 1 phosphate	-26.03	6.3.3.3	augustus_masked-scaffold73_size25773-processed-gene-0.14-mR-1
MNXR14569[c]	Cytoplasm	1 MNXM2 + 1 MNXM776 = 2 MNXM41	1 H2O + 1 cellobiose = 2 D-glucopyranose	99.5982	3.2.1.21	sp_masked-scaffold6209_size392-processed-gene-0.2-mR-1,sp_masked-scaffold1837_size676-processed-gene-0.2-mR-1
MNXR14569[p]	Membrane	1 MNXM2 + 1 MNXM776 = 2 MNXM41	1 H2O + 1 cellobiose = 2 D-glucopyranose	99.5982	3.2.1.21	sp_masked-scaffold6209_size392-processed-gene-0.2-mR-1,sp_masked-scaffold1837_size676-processed-gene-0.2-mR-1
MNXR14582[c]	Cytoplasm	1 MNXM11 + 1 MNXM634 = 1 MNXM286 + 1 MNXM634	1 diphosphate(3-) + 1 DNA = 1 dATP + 1 DNA	163.906	2.7.7.7	augustus_masked-scaffold6026_size397-processed-gene-0.0-mR-1,augustus_masked-scaffold7289_size367-processed-gene-0.0-mR-1,augustus_masked-scaffold1_size562614-processed-gene-0.23-mR-1,augustus_masked-scaffold2918_size546-processed-gene-0.0-mR-1,sp_masked-scaffold3682_size494-processed-gene-0.1-mR-1,sp_masked-scaffold7837_size355-processed-gene-0.1-mR-1,augustus_masked-scaffold49_size44044-process…
MNXR14582[e]	Extracellular	1 MNXM11 + 1 MNXM634 = 1 MNXM286 + 1 MNXM634	1 diphosphate(3-) + 1 DNA = 1 dATP + 1 DNA	163.906	2.7.7.7	augustus_masked-scaffold6026_size397-processed-gene-0.0-mR-1,augustus_masked-scaffold7289_size367-processed-gene-0.0-mR-1,augustus_masked-scaffold1_size562614-processed-gene-0.23-mR-1,augustus_masked-scaffold2918_size546-processed-gene-0.0-mR-1,sp_masked-scaffold3682_size494-processed-gene-0.1-mR-1,sp_masked-scaffold7837_size355-processed-gene-0.1-mR-1,augustus_masked-scaffold49_size44044-process…
MNXR14582[m]	Mitochondria	1 MNXM11 + 1 MNXM634 = 1 MNXM286 + 1 MNXM634	1 diphosphate(3-) + 1 DNA = 1 dATP + 1 DNA	163.906	2.7.7.7	augustus_masked-scaffold6026_size397-processed-gene-0.0-mR-1,augustus_masked-scaffold7289_size367-processed-gene-0.0-mR-1,augustus_masked-scaffold1_size562614-processed-gene-0.23-mR-1,augustus_masked-scaffold2918_size546-processed-gene-0.0-mR-1,sp_masked-scaffold3682_size494-processed-gene-0.1-mR-1,sp_masked-scaffold7837_size355-processed-gene-0.1-mR-1,augustus_masked-scaffold49_size44044-process…
MNXR14582[n]	Nucleous	1 MNXM11 + 1 MNXM634 = 1 MNXM286 + 1 MNXM634	1 diphosphate(3-) + 1 DNA = 1 dATP + 1 DNA	163.906	2.7.7.7	augustus_masked-scaffold6026_size397-processed-gene-0.0-mR-1,augustus_masked-scaffold7289_size367-processed-gene-0.0-mR-1,augustus_masked-scaffold1_size562614-processed-gene-0.23-mR-1,augustus_masked-scaffold2918_size546-processed-gene-0.0-mR-1,sp_masked-scaffold3682_size494-processed-gene-0.1-mR-1,sp_masked-scaffold7837_size355-processed-gene-0.1-mR-1,augustus_masked-scaffold49_size44044-process…
MNXR14582[p]	Membrane	1 MNXM11 + 1 MNXM634 = 1 MNXM286 + 1 MNXM634	1 diphosphate(3-) + 1 DNA = 1 dATP + 1 DNA	163.906	2.7.7.7	augustus_masked-scaffold6026_size397-processed-gene-0.0-mR-1,augustus_masked-scaffold7289_size367-processed-gene-0.0-mR-1,augustus_masked-scaffold1_size562614-processed-gene-0.23-mR-1,augustus_masked-scaffold2918_size546-processed-gene-0.0-mR-1,sp_masked-scaffold3682_size494-processed-gene-0.1-mR-1,sp_masked-scaffold7837_size355-processed-gene-0.1-mR-1,augustus_masked-scaffold49_size44044-process…
MNXR14583[c]	Cytoplasm	1 MNXM11 + 1 MNXM634 = 1 MNXM344 + 1 MNXM634	1 diphosphate(3-) + 1 DNA = 1 dGTP + 1 DNA	163.906	2.7.7.7	augustus_masked-scaffold6026_size397-processed-gene-0.0-mR-1,augustus_masked-scaffold7289_size367-processed-gene-0.0-mR-1,augustus_masked-scaffold1_size562614-processed-gene-0.23-mR-1,augustus_masked-scaffold2918_size546-processed-gene-0.0-mR-1,sp_masked-scaffold3682_size494-processed-gene-0.1-mR-1,sp_masked-scaffold7837_size355-processed-gene-0.1-mR-1,augustus_masked-scaffold49_size44044-process…
MNXR14583[e]	Extracellular	1 MNXM11 + 1 MNXM634 = 1 MNXM344 + 1 MNXM634	1 diphosphate(3-) + 1 DNA = 1 dGTP + 1 DNA	163.906	2.7.7.7	augustus_masked-scaffold6026_size397-processed-gene-0.0-mR-1,augustus_masked-scaffold7289_size367-processed-gene-0.0-mR-1,augustus_masked-scaffold1_size562614-processed-gene-0.23-mR-1,augustus_masked-scaffold2918_size546-processed-gene-0.0-mR-1,sp_masked-scaffold3682_size494-processed-gene-0.1-mR-1,sp_masked-scaffold7837_size355-processed-gene-0.1-mR-1,augustus_masked-scaffold49_size44044-process…
MNXR14583[m]	Mitochondria	1 MNXM11 + 1 MNXM634 = 1 MNXM344 + 1 MNXM634	1 diphosphate(3-) + 1 DNA = 1 dGTP + 1 DNA	163.906	2.7.7.7	augustus_masked-scaffold6026_size397-processed-gene-0.0-mR-1,augustus_masked-scaffold7289_size367-processed-gene-0.0-mR-1,augustus_masked-scaffold1_size562614-processed-gene-0.23-mR-1,augustus_masked-scaffold2918_size546-processed-gene-0.0-mR-1,sp_masked-scaffold3682_size494-processed-gene-0.1-mR-1,sp_masked-scaffold7837_size355-processed-gene-0.1-mR-1,augustus_masked-scaffold49_size44044-process…
MNXR14583[n]	Nucleous	1 MNXM11 + 1 MNXM634 = 1 MNXM344 + 1 MNXM634	1 diphosphate(3-) + 1 DNA = 1 dGTP + 1 DNA	163.906	2.7.7.7	augustus_masked-scaffold6026_size397-processed-gene-0.0-mR-1,augustus_masked-scaffold7289_size367-processed-gene-0.0-mR-1,augustus_masked-scaffold1_size562614-processed-gene-0.23-mR-1,augustus_masked-scaffold2918_size546-processed-gene-0.0-mR-1,sp_masked-scaffold3682_size494-processed-gene-0.1-mR-1,sp_masked-scaffold7837_size355-processed-gene-0.1-mR-1,augustus_masked-scaffold49_size44044-process…
MNXR14583[p]	Membrane	1 MNXM11 + 1 MNXM634 = 1 MNXM344 + 1 MNXM634	1 diphosphate(3-) + 1 DNA = 1 dGTP + 1 DNA	163.906	2.7.7.7	augustus_masked-scaffold6026_size397-processed-gene-0.0-mR-1,augustus_masked-scaffold7289_size367-processed-gene-0.0-mR-1,augustus_masked-scaffold1_size562614-processed-gene-0.23-mR-1,augustus_masked-scaffold2918_size546-processed-gene-0.0-mR-1,sp_masked-scaffold3682_size494-processed-gene-0.1-mR-1,sp_masked-scaffold7837_size355-processed-gene-0.1-mR-1,augustus_masked-scaffold49_size44044-process…
MNXR14584[c]	Cytoplasm	1 MNXM11 + 1 MNXM634 = 1 MNXM360 + 1 MNXM634	1 diphosphate(3-) + 1 DNA = 1 dCTP + 1 DNA	163.906	2.7.7.7	augustus_masked-scaffold6026_size397-processed-gene-0.0-mR-1,augustus_masked-scaffold7289_size367-processed-gene-0.0-mR-1,augustus_masked-scaffold1_size562614-processed-gene-0.23-mR-1,augustus_masked-scaffold2918_size546-processed-gene-0.0-mR-1,sp_masked-scaffold3682_size494-processed-gene-0.1-mR-1,sp_masked-scaffold7837_size355-processed-gene-0.1-mR-1,augustus_masked-scaffold49_size44044-process…
MNXR14584[e]	Extracellular	1 MNXM11 + 1 MNXM634 = 1 MNXM360 + 1 MNXM634	1 diphosphate(3-) + 1 DNA = 1 dCTP + 1 DNA	163.906	2.7.7.7	augustus_masked-scaffold6026_size397-processed-gene-0.0-mR-1,augustus_masked-scaffold7289_size367-processed-gene-0.0-mR-1,augustus_masked-scaffold1_size562614-processed-gene-0.23-mR-1,augustus_masked-scaffold2918_size546-processed-gene-0.0-mR-1,sp_masked-scaffold3682_size494-processed-gene-0.1-mR-1,sp_masked-scaffold7837_size355-processed-gene-0.1-mR-1,augustus_masked-scaffold49_size44044-process…
MNXR14584[m]	Mitochondria	1 MNXM11 + 1 MNXM634 = 1 MNXM360 + 1 MNXM634	1 diphosphate(3-) + 1 DNA = 1 dCTP + 1 DNA	163.906	2.7.7.7	augustus_masked-scaffold6026_size397-processed-gene-0.0-mR-1,augustus_masked-scaffold7289_size367-processed-gene-0.0-mR-1,augustus_masked-scaffold1_size562614-processed-gene-0.23-mR-1,augustus_masked-scaffold2918_size546-processed-gene-0.0-mR-1,sp_masked-scaffold3682_size494-processed-gene-0.1-mR-1,sp_masked-scaffold7837_size355-processed-gene-0.1-mR-1,augustus_masked-scaffold49_size44044-process…
MNXR14584[n]	Nucleous	1 MNXM11 + 1 MNXM634 = 1 MNXM360 + 1 MNXM634	1 diphosphate(3-) + 1 DNA = 1 dCTP + 1 DNA	163.906	2.7.7.7	augustus_masked-scaffold6026_size397-processed-gene-0.0-mR-1,augustus_masked-scaffold7289_size367-processed-gene-0.0-mR-1,augustus_masked-scaffold1_size562614-processed-gene-0.23-mR-1,augustus_masked-scaffold2918_size546-processed-gene-0.0-mR-1,sp_masked-scaffold3682_size494-processed-gene-0.1-mR-1,sp_masked-scaffold7837_size355-processed-gene-0.1-mR-1,augustus_masked-scaffold49_size44044-process…
MNXR14584[p]	Membrane	1 MNXM11 + 1 MNXM634 = 1 MNXM360 + 1 MNXM634	1 diphosphate(3-) + 1 DNA = 1 dCTP + 1 DNA	163.906	2.7.7.7	augustus_masked-scaffold6026_size397-processed-gene-0.0-mR-1,augustus_masked-scaffold7289_size367-processed-gene-0.0-mR-1,augustus_masked-scaffold1_size562614-processed-gene-0.23-mR-1,augustus_masked-scaffold2918_size546-processed-gene-0.0-mR-1,sp_masked-scaffold3682_size494-processed-gene-0.1-mR-1,sp_masked-scaffold7837_size355-processed-gene-0.1-mR-1,augustus_masked-scaffold49_size44044-process…
MNXR14585[c]	Cytoplasm	1 MNXM11 + 1 MNXM634 = 1 MNXM394 + 1 MNXM634	1 diphosphate(3-) + 1 DNA = 1 dTTP + 1 DNA	163.906	2.7.7.7	augustus_masked-scaffold6026_size397-processed-gene-0.0-mR-1,augustus_masked-scaffold7289_size367-processed-gene-0.0-mR-1,augustus_masked-scaffold1_size562614-processed-gene-0.23-mR-1,augustus_masked-scaffold2918_size546-processed-gene-0.0-mR-1,sp_masked-scaffold3682_size494-processed-gene-0.1-mR-1,sp_masked-scaffold7837_size355-processed-gene-0.1-mR-1,augustus_masked-scaffold49_size44044-process…
MNXR14585[e]	Extracellular	1 MNXM11 + 1 MNXM634 = 1 MNXM394 + 1 MNXM634	1 diphosphate(3-) + 1 DNA = 1 dTTP + 1 DNA	163.906	2.7.7.7	augustus_masked-scaffold6026_size397-processed-gene-0.0-mR-1,augustus_masked-scaffold7289_size367-processed-gene-0.0-mR-1,augustus_masked-scaffold1_size562614-processed-gene-0.23-mR-1,augustus_masked-scaffold2918_size546-processed-gene-0.0-mR-1,sp_masked-scaffold3682_size494-processed-gene-0.1-mR-1,sp_masked-scaffold7837_size355-processed-gene-0.1-mR-1,augustus_masked-scaffold49_size44044-process…
MNXR14585[m]	Mitochondria	1 MNXM11 + 1 MNXM634 = 1 MNXM394 + 1 MNXM634	1 diphosphate(3-) + 1 DNA = 1 dTTP + 1 DNA	163.906	2.7.7.7	augustus_masked-scaffold6026_size397-processed-gene-0.0-mR-1,augustus_masked-scaffold7289_size367-processed-gene-0.0-mR-1,augustus_masked-scaffold1_size562614-processed-gene-0.23-mR-1,augustus_masked-scaffold2918_size546-processed-gene-0.0-mR-1,sp_masked-scaffold3682_size494-processed-gene-0.1-mR-1,sp_masked-scaffold7837_size355-processed-gene-0.1-mR-1,augustus_masked-scaffold49_size44044-process…
MNXR14585[n]	Nucleous	1 MNXM11 + 1 MNXM634 = 1 MNXM394 + 1 MNXM634	1 diphosphate(3-) + 1 DNA = 1 dTTP + 1 DNA	163.906	2.7.7.7	augustus_masked-scaffold6026_size397-processed-gene-0.0-mR-1,augustus_masked-scaffold7289_size367-processed-gene-0.0-mR-1,augustus_masked-scaffold1_size562614-processed-gene-0.23-mR-1,augustus_masked-scaffold2918_size546-processed-gene-0.0-mR-1,sp_masked-scaffold3682_size494-processed-gene-0.1-mR-1,sp_masked-scaffold7837_size355-processed-gene-0.1-mR-1,augustus_masked-scaffold49_size44044-process…
MNXR14585[p]	Membrane	1 MNXM11 + 1 MNXM634 = 1 MNXM394 + 1 MNXM634	1 diphosphate(3-) + 1 DNA = 1 dTTP + 1 DNA	163.906	2.7.7.7	augustus_masked-scaffold6026_size397-processed-gene-0.0-mR-1,augustus_masked-scaffold7289_size367-processed-gene-0.0-mR-1,augustus_masked-scaffold1_size562614-processed-gene-0.23-mR-1,augustus_masked-scaffold2918_size546-processed-gene-0.0-mR-1,sp_masked-scaffold3682_size494-processed-gene-0.1-mR-1,sp_masked-scaffold7837_size355-processed-gene-0.1-mR-1,augustus_masked-scaffold49_size44044-process…
MNXR1461[e]	Extracellular	1 MNXM15 + 1 MNXM234 = 1 MNXM1 + 1 MNXM2 + 1 MNXM266	1 NH4(+) + 1 dUMP = 1 H(+) + 1 H2O + 1 dCMP(2-)	8.627	3.5.4.12	maker-scaffold1226_size830-sp-gene-0.2-mR-1,maker-scaffold35_size69751-sp-gene-0.99-mR-1
MNXR14611[c]	Cytoplasm	1 MNXM11 + 1 MNXM1248 = 1 MNXM121 + 1 MNXM1248	1 diphosphate(3-) + 1 RNA = 1 UTP + 1 RNA	0	2.7.7.6	augustus_masked-scaffold2_size298569-processed-gene-1.12-mR-1,augustus_masked-scaffold3424_size509-processed-gene-0.0-mR-1,sp_masked-scaffold53_size40507-processed-gene-0.56-mR-1,augustus_masked-scaffold5211_size424-processed-gene-0.0-mR-1,augustus_masked-scaffold4211_size467-processed-gene-0.0-mR-1,augustus_masked-scaffold9039_size333-processed-gene-0.0-mR-1,sp_masked-scaffold9867_size320-proces…
MNXR14611[e]	Extracellular	1 MNXM11 + 1 MNXM1248 = 1 MNXM121 + 1 MNXM1248	1 diphosphate(3-) + 1 RNA = 1 UTP + 1 RNA	0	2.7.7.6	augustus_masked-scaffold2_size298569-processed-gene-1.12-mR-1,augustus_masked-scaffold3424_size509-processed-gene-0.0-mR-1,sp_masked-scaffold53_size40507-processed-gene-0.56-mR-1,augustus_masked-scaffold5211_size424-processed-gene-0.0-mR-1,augustus_masked-scaffold4211_size467-processed-gene-0.0-mR-1,augustus_masked-scaffold9039_size333-processed-gene-0.0-mR-1,sp_masked-scaffold9867_size320-proces…
MNXR14611[m]	Mitochondria	1 MNXM11 + 1 MNXM1248 = 1 MNXM121 + 1 MNXM1248	1 diphosphate(3-) + 1 RNA = 1 UTP + 1 RNA	0	2.7.7.6	augustus_masked-scaffold2_size298569-processed-gene-1.12-mR-1,augustus_masked-scaffold3424_size509-processed-gene-0.0-mR-1,sp_masked-scaffold53_size40507-processed-gene-0.56-mR-1,augustus_masked-scaffold5211_size424-processed-gene-0.0-mR-1,augustus_masked-scaffold4211_size467-processed-gene-0.0-mR-1,augustus_masked-scaffold9039_size333-processed-gene-0.0-mR-1,sp_masked-scaffold9867_size320-proces…
MNXR14611[n]	Nucleous	1 MNXM11 + 1 MNXM1248 = 1 MNXM121 + 1 MNXM1248	1 diphosphate(3-) + 1 RNA = 1 UTP + 1 RNA	0	2.7.7.6	augustus_masked-scaffold2_size298569-processed-gene-1.12-mR-1,augustus_masked-scaffold3424_size509-processed-gene-0.0-mR-1,sp_masked-scaffold53_size40507-processed-gene-0.56-mR-1,augustus_masked-scaffold5211_size424-processed-gene-0.0-mR-1,augustus_masked-scaffold4211_size467-processed-gene-0.0-mR-1,augustus_masked-scaffold9039_size333-processed-gene-0.0-mR-1,sp_masked-scaffold9867_size320-proces…
MNXR14612[c]	Cytoplasm	1 MNXM11 + 1 MNXM1248 = 1 MNXM1248 + 1 MNXM484	1 diphosphate(3-) + 1 RNA = 1 RNA + 1 ribonucleoside triphosphate	0	2.7.7.6	augustus_masked-scaffold2_size298569-processed-gene-1.12-mR-1,augustus_masked-scaffold3424_size509-processed-gene-0.0-mR-1,sp_masked-scaffold53_size40507-processed-gene-0.56-mR-1,augustus_masked-scaffold5211_size424-processed-gene-0.0-mR-1,augustus_masked-scaffold4211_size467-processed-gene-0.0-mR-1,augustus_masked-scaffold9039_size333-processed-gene-0.0-mR-1,sp_masked-scaffold9867_size320-proces…
MNXR14612[e]	Extracellular	1 MNXM11 + 1 MNXM1248 = 1 MNXM1248 + 1 MNXM484	1 diphosphate(3-) + 1 RNA = 1 RNA + 1 ribonucleoside triphosphate	0	2.7.7.6	augustus_masked-scaffold2_size298569-processed-gene-1.12-mR-1,augustus_masked-scaffold3424_size509-processed-gene-0.0-mR-1,sp_masked-scaffold53_size40507-processed-gene-0.56-mR-1,augustus_masked-scaffold5211_size424-processed-gene-0.0-mR-1,augustus_masked-scaffold4211_size467-processed-gene-0.0-mR-1,augustus_masked-scaffold9039_size333-processed-gene-0.0-mR-1,sp_masked-scaffold9867_size320-proces…
MNXR14612[m]	Mitochondria	1 MNXM11 + 1 MNXM1248 = 1 MNXM1248 + 1 MNXM484	1 diphosphate(3-) + 1 RNA = 1 RNA + 1 ribonucleoside triphosphate	0	2.7.7.6	augustus_masked-scaffold2_size298569-processed-gene-1.12-mR-1,augustus_masked-scaffold3424_size509-processed-gene-0.0-mR-1,sp_masked-scaffold53_size40507-processed-gene-0.56-mR-1,augustus_masked-scaffold5211_size424-processed-gene-0.0-mR-1,augustus_masked-scaffold4211_size467-processed-gene-0.0-mR-1,augustus_masked-scaffold9039_size333-processed-gene-0.0-mR-1,sp_masked-scaffold9867_size320-proces…
MNXR14612[n]	Nucleous	1 MNXM11 + 1 MNXM1248 = 1 MNXM1248 + 1 MNXM484	1 diphosphate(3-) + 1 RNA = 1 RNA + 1 ribonucleoside triphosphate	0	2.7.7.6	augustus_masked-scaffold2_size298569-processed-gene-1.12-mR-1,augustus_masked-scaffold3424_size509-processed-gene-0.0-mR-1,sp_masked-scaffold53_size40507-processed-gene-0.56-mR-1,augustus_masked-scaffold5211_size424-processed-gene-0.0-mR-1,augustus_masked-scaffold4211_size467-processed-gene-0.0-mR-1,augustus_masked-scaffold9039_size333-processed-gene-0.0-mR-1,sp_masked-scaffold9867_size320-proces…
MNXR14626[c]	Cytoplasm	1 MNXM1819 = 1 MNXM37	1 D-glutamine = 1 L-glutamine zwitterion	0	5.1.1.10	sp_masked-scaffold3099_size531-processed-gene-0.2-mR-1,augustus_masked-scaffold6628_size382-processed-gene-0.0-mR-1,sp_masked-scaffold7339_size365-processed-gene-0.1-mR-1
MNXR14626[m]	Mitochondria	1 MNXM1819 = 1 MNXM37	1 D-glutamine = 1 L-glutamine zwitterion	0	5.1.1.10	sp_masked-scaffold3099_size531-processed-gene-0.2-mR-1,augustus_masked-scaffold6628_size382-processed-gene-0.0-mR-1,sp_masked-scaffold7339_size365-processed-gene-0.1-mR-1
MNXR14632[c]	Cytoplasm	1 MNXM16 + 1 MNXM3723 = 1 MNXM19 + 1 MNXM7848	1 S-adenosyl-L-methionine + 1 tRNA guanine = 1 S-adenosyl-L-homocysteine + 1 tRNA containing N7-methylguanine	-24.7651	2.1.1.33	maker-scaffold19_size93560-sp-gene-0.158-mR-1,sp_masked-scaffold19_size93560-processed-gene-0.132-mR-1,augustus_masked-scaffold4078_size473-processed-gene-0.0-mR-1
MNXR14632[n]	Nucleous	1 MNXM16 + 1 MNXM3723 = 1 MNXM19 + 1 MNXM7848	1 S-adenosyl-L-methionine + 1 tRNA guanine = 1 S-adenosyl-L-homocysteine + 1 tRNA containing N7-methylguanine	-24.7651	2.1.1.33	maker-scaffold19_size93560-sp-gene-0.158-mR-1,sp_masked-scaffold19_size93560-processed-gene-0.132-mR-1,augustus_masked-scaffold4078_size473-processed-gene-0.0-mR-1
MNXR14636[c]	Cytoplasm	1 MNXM1 + 1 MNXM277 + 1 MNXM6 = 1 MNXM5 + 1 MNXM832	1 H(+) + 1 aldehyde + 1 NADPH = 1 NADP(+) + 1 a primary alcohol	23.4557	1.1.1.2	maker-scaffold33_size71421-augustus-gene-0.123-mR-1,sp_masked-scaffold9680_size323-processed-gene-0.1-mR-1,augustus_masked-scaffold9454_size326-processed-gene-0.0-mR-1,augustus_masked-scaffold3495_size505-processed-gene-0.0-mR-1
MNXR14636[m]	Mitochondria	1 MNXM1 + 1 MNXM277 + 1 MNXM6 = 1 MNXM5 + 1 MNXM832	1 H(+) + 1 aldehyde + 1 NADPH = 1 NADP(+) + 1 a primary alcohol	23.4557	1.1.1.2	maker-scaffold33_size71421-augustus-gene-0.123-mR-1,sp_masked-scaffold9680_size323-processed-gene-0.1-mR-1,augustus_masked-scaffold9454_size326-processed-gene-0.0-mR-1,augustus_masked-scaffold3495_size505-processed-gene-0.0-mR-1
MNXR14662[c]	Cytoplasm	1 MNXM1 + 1 MNXM107 + 1 MNXM5156 = 1 MNXM2 + 1 MNXM228 + 1 MNXM5155	1 H(+) + 1 nitrite + 1 ferrocytochrome c2 = 1 H2O + 1 nitric oxide + 1 ferricytochrome c2	24.6546	1.7.2.1	augustus_masked-scaffold7088_size372-processed-gene-0.0-mR-1
MNXR14696[c]	Cytoplasm	1 MNXM2112 = 1 MNXM55	1 D-cysteine zwitterion = 1 L-cysteine zwitterion	0	5.1.1.10	sp_masked-scaffold3099_size531-processed-gene-0.2-mR-1,augustus_masked-scaffold6628_size382-processed-gene-0.0-mR-1,sp_masked-scaffold7339_size365-processed-gene-0.1-mR-1
MNXR14696[m]	Mitochondria	1 MNXM2112 = 1 MNXM55	1 D-cysteine zwitterion = 1 L-cysteine zwitterion	0	5.1.1.10	sp_masked-scaffold3099_size531-processed-gene-0.2-mR-1,augustus_masked-scaffold6628_size382-processed-gene-0.0-mR-1,sp_masked-scaffold7339_size365-processed-gene-0.1-mR-1
MNXR1475[e]	Extracellular	1 MNXM15 + 1 MNXM452 = 1 MNXM1 + 1 MNXM2 + 1 MNXM360	1 NH4(+) + 1 dUTP = 1 H(+) + 1 H2O + 1 dCTP	8.62689	3.5.4.13	augustus_masked-scaffold10384_size312-processed-gene-0.0-mR-1
MNXR14764[c]	Cytoplasm	1 MNXM381 = 1 MNXM774	1 an L-amino acid = 1 a D-amino acid	0	5.1.1.10	sp_masked-scaffold3099_size531-processed-gene-0.2-mR-1,augustus_masked-scaffold6628_size382-processed-gene-0.0-mR-1,sp_masked-scaffold7339_size365-processed-gene-0.1-mR-1
MNXR14764[m]	Mitochondria	1 MNXM381 = 1 MNXM774	1 an L-amino acid = 1 a D-amino acid	0	5.1.1.10	sp_masked-scaffold3099_size531-processed-gene-0.2-mR-1,augustus_masked-scaffold6628_size382-processed-gene-0.0-mR-1,sp_masked-scaffold7339_size365-processed-gene-0.1-mR-1
MNXR1478[c]	Cytoplasm	1 MNXM15 + 1 MNXM492 = 1 MNXM1 + 1 MNXM2 + 1 MNXM704	1 NH4(+) + 1 2'-deoxyuridine = 1 H(+) + 1 H2O + 1 2'-deoxycytidine	8.62699	3.5.4.5	augustus_masked-scaffold5147_size426-processed-gene-0.0-mR-1,augustus_masked-scaffold1_size562614-processed-gene-1.16-mR-1
MNXR1478[e]	Extracellular	1 MNXM15 + 1 MNXM492 = 1 MNXM1 + 1 MNXM2 + 1 MNXM704	1 NH4(+) + 1 2'-deoxyuridine = 1 H(+) + 1 H2O + 1 2'-deoxycytidine	8.62699	3.5.4.5	augustus_masked-scaffold5147_size426-processed-gene-0.0-mR-1,augustus_masked-scaffold1_size562614-processed-gene-1.16-mR-1
MNXR14787[c]	Cytoplasm	1 MNXM15 + 1 MNXM22 + 1 MNXM265 = 1 MNXM2 + 1 MNXM4 + 1 MNXM774	1 NH4(+) + 1 hydrogen peroxide + 1 a 2-oxocarboxylate = 1 H2O + 1 O2 + 1 a D-amino acid	17.4974	1.4.3.3	augustus_masked-scaffold3309_size517-processed-gene-0.0-mR-1
MNXR14788[m]	Mitochondria	1 MNXM2295 + 1 MNXM4 = 1 MNXM22 + 1 MNXM265	1 a (2S)-2-hydroxycarboxylate + 1 O2 = 1 hydrogen peroxide + 1 a 2-oxocarboxylate	-4.89776	1.1.3.15	augustus_masked-scaffold7187_size369-processed-gene-0.0-mR-1
MNXR14790[c]	Cytoplasm	1 MNXM101 + 1 MNXM265 = 1 MNXM245 + 1 MNXM381	1 L-ornithinium(1+) + 1 a 2-oxocarboxylate = 1 L-glutamic 5-semialdehyde zwitterion + 1 an L-amino acid	-41.4603	2.6.1.13	augustus_masked-scaffold45_size46348-processed-gene-0.8-mR-1
MNXR14840[c]	Cytoplasm	1 MNXM105 + 1 MNXM8 = 1 MNXM1 + 1 MNXM10 + 1 MNXM339	1 beta-D-glucose + 1 NAD(+) = 1 H(+) + 1 NADH(2-) + 1 D-glucono-1,5-lactone	-4.67822	1.1.1.47	augustus_masked-scaffold9400_size327-processed-gene-0.0-mR-1
MNXR1485[c]	Cytoplasm	1 MNXM1 + 1 MNXM649 + 1 MNXM7 = 1 MNXM3 + 1 MNXM440	1 H(+) + 1 2-dehydro-3-deoxy-6-phosphonato-D-gluconate(3-) + 1 ADP = 1 ATP + 1 2-dehydro-3-deoxy-D-gluconate		2.7.1.45
MNXR1486[c]	Cytoplasm	1 MNXM1219 + 1 MNXM9 = 1 MNXM2 + 1 MNXM258 + 1 MNXM73	1 7-phospho-2-dehydro-3-deoxy-D-arabino-heptonate + 1 phosphate = 1 H2O + 1 D-erythrose 4-phosphate(2-) + 1 phosphoenolpyruvate	-7.15301	2.5.1.54	sp_masked-scaffold8464_size343-processed-gene-0.2-mR-1,augustus_masked-scaffold2155_size627-processed-gene-0.0-mR-1,sp_masked-scaffold1_size562614-processed-gene-2.151-mR-1,augustus_masked-scaffold48_size44418-processed-gene-0.21-mR-1,augustus_masked-scaffold19_size93560-processed-gene-0.37-mR-1,augustus_masked-scaffold731_size1103-processed-gene-0.0-mR-1
MNXR1486[n]	Nucleous	1 MNXM1219 + 1 MNXM9 = 1 MNXM2 + 1 MNXM258 + 1 MNXM73	1 7-phospho-2-dehydro-3-deoxy-D-arabino-heptonate + 1 phosphate = 1 H2O + 1 D-erythrose 4-phosphate(2-) + 1 phosphoenolpyruvate	-7.15301	2.5.1.54	sp_masked-scaffold8464_size343-processed-gene-0.2-mR-1,augustus_masked-scaffold2155_size627-processed-gene-0.0-mR-1,sp_masked-scaffold1_size562614-processed-gene-2.151-mR-1,augustus_masked-scaffold48_size44418-processed-gene-0.21-mR-1,augustus_masked-scaffold19_size93560-processed-gene-0.37-mR-1,augustus_masked-scaffold731_size1103-processed-gene-0.0-mR-1
MNXR14882[c]	Cytoplasm	1 MNXM1 + 1 MNXM2808 + 1 MNXM7 = 1 MNXM3 + 1 MNXM461	1 H(+) + 1 beta-L-arabinose 1-phosphate(2-) + 1 ADP = 1 ATP + 1 L-arabinopyranose		2.7.1.46
MNXR14884[m]	Mitochondria	1 MNXM1 + 1 MNXM10 + 1 MNXM461 = 1 MNXM8 + 1 MNXM801	1 H(+) + 1 NADH(2-) + 1 L-arabinopyranose = 1 NAD(+) + 1 L-arabinitol	0	1.1.1.21	sp_masked-scaffold9680_size323-processed-gene-0.1-mR-1
MNXR14890[c]	Cytoplasm	1 MNXM1 + 1 MNXM215 + 1 MNXM7 = 1 MNXM3 + 1 MNXM99	1 H(+) + 1 alpha-D-glucose 6-phosphate(2-) + 1 ADP = 1 ATP + 1 alpha-D-glucose	-14.8159	2.7.1.1	maker-scaffold92_size19280-augustus-gene-0.43-mR-1
MNXR14994[m]	Mitochondria	2 MNXM1083 + 2 MNXM2 + 1 MNXM686 = 2 MNXM1 + 2 MNXM1084 + 1 MNXM272 + 1 MNXM4	2 ferricytochrome b5 + 2 H2O + 1 oleoyl-CoA = 2 H(+) + 2 ferrocytochrome b5 + 1 stearoyl-CoA + 1 O2	-73.3775	1.14.19.1	augustus_masked-scaffold3151_size528-processed-gene-0.0-mR-1,maker-scaffold261_size2877-sp-gene-0.5-mR-1,augustus_masked-scaffold14_size105312-processed-gene-0.45-mR-1
MNXR14994[p]	Membrane	2 MNXM1083 + 2 MNXM2 + 1 MNXM686 = 2 MNXM1 + 2 MNXM1084 + 1 MNXM272 + 1 MNXM4	2 ferricytochrome b5 + 2 H2O + 1 oleoyl-CoA = 2 H(+) + 2 ferrocytochrome b5 + 1 stearoyl-CoA + 1 O2	-73.3775	1.14.19.1	augustus_masked-scaffold3151_size528-processed-gene-0.0-mR-1,maker-scaffold261_size2877-sp-gene-0.5-mR-1,augustus_masked-scaffold14_size105312-processed-gene-0.45-mR-1
MNXR15006[c]	Cytoplasm	1 MNXM2319 = 1 MNXM23 + 1 MNXM512	1 2-dehydro-3-deoxy-L-rhamnonate = 1 pyruvate + 1 (S)-lactaldehyde		4.1.2,4.1.2.-
MNXR15016[c]	Cytoplasm	1 MNXM1115 + 1 MNXM9 = 1 MNXM2 + 1 MNXM355	1 beta-nicotinamide D-riboside + 1 phosphate = 1 H2O + 1 beta-nicotinamide D-ribonucleotide	5.96877	3.1.3.5	sp_masked-scaffold5551_size412-processed-gene-0.1-mR-1,augustus_masked-scaffold6544_size384-processed-gene-0.0-mR-1,augustus_masked-scaffold2970_size541-processed-gene-0.0-mR-1
MNXR15016[m]	Mitochondria	1 MNXM1115 + 1 MNXM9 = 1 MNXM2 + 1 MNXM355	1 beta-nicotinamide D-riboside + 1 phosphate = 1 H2O + 1 beta-nicotinamide D-ribonucleotide	5.96877	3.1.3.5	sp_masked-scaffold5551_size412-processed-gene-0.1-mR-1,augustus_masked-scaffold6544_size384-processed-gene-0.0-mR-1,augustus_masked-scaffold2970_size541-processed-gene-0.0-mR-1
MNXR15052[c]	Cytoplasm	1 MNXM1737 + 1 MNXM2 = 1 MNXM1 + 1 MNXM2113	1 D-xylono-1,5-lactone + 1 H2O = 1 H(+) + 1 D-xylonate		3.1.1,3.1.1.68
MNXR15090[c]	Cytoplasm	1 MNXM15 + 1 MNXM4088 = 1 MNXM1 + 1 MNXM2 + 1 MNXM6401	1 NH4(+) + 1 Protein glutamate = 1 H(+) + 1 H2O + 1 Protein glutamine	15.2051	3.5.1.44	augustus_masked-scaffold6793_size378-processed-gene-0.0-mR-1
MNXR15149[c]	Cytoplasm	1 MNXM2170 + 1 MNXM575 = 1 MNXM37 + 1 MNXM676	1 1-ammonio-1-deoxy-scyllo-inositol + 1 2-oxoglutaramate = 1 L-glutamine zwitterion + 1 2,4,6/3,5-pentahydroxycyclohexanone	7.80588	2.6.1.50	augustus_masked-scaffold6557_size384-processed-gene-0.0-mR-1
MNXR15167[c]	Cytoplasm	1 MNXM2 + 1 MNXM2142 = 1 MNXM4671	1 H2O + 1 a nitrile = 1 monocarboxylic acid amide		4.2.1.84	augustus_masked-scaffold1171_size849-processed-gene-0.0-mR-1
MNXR15168[c]	Cytoplasm	1 MNXM1 + 1 MNXM2142 + 1 MNXM4 + 1 MNXM6 = 1 MNXM2 + 1 MNXM3000 + 1 MNXM5	1 H(+) + 1 a nitrile + 1 O2 + 1 NADPH = 1 H2O + 1 cyanohydrin + 1 NADP(+)		1.14.13.-
MNXR15182[c]	Cytoplasm	1 MNXM1 + 1 MNXM393 + 1 MNXM7 = 1 MNXM3 + 1 MNXM469	1 H(+) + 1 D-glucitol 6-phosphate + 1 ADP = 1 ATP + 1 D-glucitol	0	2.7.1.1	maker-scaffold92_size19280-augustus-gene-0.43-mR-1
MNXR15207[c]	Cytoplasm	2 MNXM1 + 1 MNXM10 + 1 MNXM2422 = 1 MNXM2 + 1 MNXM2716 + 1 MNXM8	2 H(+) + 1 NADH(2-) + 1 propynoate = 1 H2O + 1 prop-2-ynal + 1 NAD(+)	-13.1053	1.2.1.3	augustus_masked-scaffold3364_size514-processed-gene-0.0-mR-1,augustus_masked-scaffold9957_size318-processed-gene-0.0-mR-1,maker-scaffold249_size3115-sp-gene-0.2-mR-1,augustus_masked-scaffold3615_size497-processed-gene-0.0-mR-1,sp_masked-scaffold7725_size357-processed-gene-0.2-mR-1,augustus_masked-scaffold9131_size331-processed-gene-0.0-mR-1,augustus_masked-scaffold6501_size385-processed-gene-0.0-…
MNXR15207[e]	Extracellular	2 MNXM1 + 1 MNXM10 + 1 MNXM2422 = 1 MNXM2 + 1 MNXM2716 + 1 MNXM8	2 H(+) + 1 NADH(2-) + 1 propynoate = 1 H2O + 1 prop-2-ynal + 1 NAD(+)	-13.1053	1.2.1.3	augustus_masked-scaffold3364_size514-processed-gene-0.0-mR-1,augustus_masked-scaffold9957_size318-processed-gene-0.0-mR-1,maker-scaffold249_size3115-sp-gene-0.2-mR-1,augustus_masked-scaffold3615_size497-processed-gene-0.0-mR-1,sp_masked-scaffold7725_size357-processed-gene-0.2-mR-1,augustus_masked-scaffold9131_size331-processed-gene-0.0-mR-1,augustus_masked-scaffold6501_size385-processed-gene-0.0-…
MNXR15207[n]	Nucleous	2 MNXM1 + 1 MNXM10 + 1 MNXM2422 = 1 MNXM2 + 1 MNXM2716 + 1 MNXM8	2 H(+) + 1 NADH(2-) + 1 propynoate = 1 H2O + 1 prop-2-ynal + 1 NAD(+)	-13.1053	1.2.1.3	augustus_masked-scaffold3364_size514-processed-gene-0.0-mR-1,augustus_masked-scaffold9957_size318-processed-gene-0.0-mR-1,maker-scaffold249_size3115-sp-gene-0.2-mR-1,augustus_masked-scaffold3615_size497-processed-gene-0.0-mR-1,sp_masked-scaffold7725_size357-processed-gene-0.2-mR-1,augustus_masked-scaffold9131_size331-processed-gene-0.0-mR-1,augustus_masked-scaffold6501_size385-processed-gene-0.0-…
MNXR15249[c]	Cytoplasm	1 MNXM523 = 1 MNXM523	1 2-hydroxy-3-oxosuccinate(2-) = 1 2-hydroxy-3-oxosuccinate(2-)		0
MNXR15265[c]	Cytoplasm	1 MNXM1 + 1 MNXM10 + 1 MNXM609 = 1 MNXM569 + 1 MNXM8	1 H(+) + 1 NADH(2-) + 1 2-methylbut-2-enoyl-CoA = 1 2-methylbutanoyl-CoA(4-) + 1 NAD(+)		1.3.1.52
MNXR15271[e]	Extracellular	1 MNXM1 + 1 MNXM10 + 1 MNXM5529 = 1 MNXM8 + 1 MNXM8132	1 H(+) + 1 NADH(2-) + 1 3-Oxo-delta5-steroid = 1 NAD(+) + 1 3beta-Hydroxy-delta5-steroid	20.164	1.1.1.145	augustus_masked-scaffold8560_size341-processed-gene-0.0-mR-1,augustus_masked-scaffold84_size22519-processed-gene-0.8-mR-1
MNXR15271[m]	Mitochondria	1 MNXM1 + 1 MNXM10 + 1 MNXM5529 = 1 MNXM8 + 1 MNXM8132	1 H(+) + 1 NADH(2-) + 1 3-Oxo-delta5-steroid = 1 NAD(+) + 1 3beta-Hydroxy-delta5-steroid	20.164	1.1.1.145	augustus_masked-scaffold8560_size341-processed-gene-0.0-mR-1,augustus_masked-scaffold84_size22519-processed-gene-0.8-mR-1
MNXR15305[p]	Membrane	1 MNXM1 + 1 MNXM10 + 1 MNXM4 + 1 MNXM810 = 2 MNXM2 + 1 MNXM710 + 1 MNXM8	1 H(+) + 1 NADH(2-) + 1 O2 + 1 5alpha-cholest-7-en-3beta-ol = 2 H2O + 1 cholesta-5,7-dien-3beta-ol + 1 NAD(+)	-90.6346	1.14.21.6	augustus_masked-scaffold12_size113219-processed-gene-0.39-mR-1
MNXR1535[c]	Cytoplasm	1 MNXM2 + 1 MNXM238 = 1 MNXM734	1 H2O + 1 3-methyl-2-oxobutanoate = 1 2,3-dihydroxy-3-methylbutanoate	-6.74701	4.2.1.9	augustus_masked-scaffold8807_size337-processed-gene-0.0-mR-1,maker-scaffold3_size225180-augustus-gene-1.198-mR-1,augustus_masked-scaffold9409_size326-processed-gene-0.0-mR-1,augustus_masked-scaffold8697_size338-processed-gene-0.0-mR-1
MNXR1535[e]	Extracellular	1 MNXM2 + 1 MNXM238 = 1 MNXM734	1 H2O + 1 3-methyl-2-oxobutanoate = 1 2,3-dihydroxy-3-methylbutanoate	-6.74701	4.2.1.9	augustus_masked-scaffold8807_size337-processed-gene-0.0-mR-1,maker-scaffold3_size225180-augustus-gene-1.198-mR-1,augustus_masked-scaffold9409_size326-processed-gene-0.0-mR-1,augustus_masked-scaffold8697_size338-processed-gene-0.0-mR-1
MNXR1535[m]	Mitochondria	1 MNXM2 + 1 MNXM238 = 1 MNXM734	1 H2O + 1 3-methyl-2-oxobutanoate = 1 2,3-dihydroxy-3-methylbutanoate	-6.74701	4.2.1.9	augustus_masked-scaffold8807_size337-processed-gene-0.0-mR-1,maker-scaffold3_size225180-augustus-gene-1.198-mR-1,augustus_masked-scaffold9409_size326-processed-gene-0.0-mR-1,augustus_masked-scaffold8697_size338-processed-gene-0.0-mR-1
MNXR1537[c]	Cytoplasm	1 MNXM1 + 1 MNXM7 + 1 MNXM77 = 1 MNXM3 + 1 MNXM460	1 H(+) + 1 ADP + 1 glycerone phosphate = 1 ATP + 1 glycerone	-13.5059	2.7.1.29	augustus_masked-scaffold4207_size467-processed-gene-0.2-mR-1,augustus_masked-scaffold4_size209168-processed-gene-0.35-mR-1
MNXR1537[m]	Mitochondria	1 MNXM1 + 1 MNXM7 + 1 MNXM77 = 1 MNXM3 + 1 MNXM460	1 H(+) + 1 ADP + 1 glycerone phosphate = 1 ATP + 1 glycerone	-13.5059	2.7.1.29	augustus_masked-scaffold4207_size467-processed-gene-0.2-mR-1,augustus_masked-scaffold4_size209168-processed-gene-0.35-mR-1
MNXR15394[c]	Cytoplasm	1 MNXM1 + 1 MNXM10 + 1 MNXM4872 = 1 MNXM8 + 1 MNXM9084	1 H(+) + 1 NADH(2-) + 1 vitamin K = 1 NAD(+) + 1 Reduced Vitamin K	18.6671	1.6.5.2	augustus_masked-scaffold4723_size444-processed-gene-0.0-mR-1,augustus_masked-scaffold5351_size419-processed-gene-0.0-mR-1
MNXR15394[m]	Mitochondria	1 MNXM1 + 1 MNXM10 + 1 MNXM4872 = 1 MNXM8 + 1 MNXM9084	1 H(+) + 1 NADH(2-) + 1 vitamin K = 1 NAD(+) + 1 Reduced Vitamin K	18.6671	1.6.5.2	augustus_masked-scaffold4723_size444-processed-gene-0.0-mR-1,augustus_masked-scaffold5351_size419-processed-gene-0.0-mR-1
MNXR154[c]	Cytoplasm	1 MNXM1058 = 1 MNXM2 + 1 MNXM214	1 (R)-3-hydroxybutanoyl-CoA(4-) = 1 H2O + 1 crotonoyl-CoA(4-)	2.16296	4.2.1.55	augustus_masked-scaffold76_size24005-processed-gene-0.5-mR-1
MNXR1545[c]	Cytoplasm	1 MNXM688 = 1 MNXM688	1 (25R)-3alpha,7alpha-dihydroxy-5beta-cholestan-26-oate = 1 (25R)-3alpha,7alpha-dihydroxy-5beta-cholestan-26-oate		0
MNXR15453[c]	Cytoplasm	1 MNXM1329 + 1 MNXM3 + 1 MNXM57 = 1 MNXM1 + 1 MNXM1596 + 1 MNXM7 + 1 MNXM9	1 glutathionylspermidinium(2+) + 1 ATP + 1 glutathione = 1 H(+) + 1 trypanothione(1+) + 1 ADP + 1 phosphate		6.3.1.9
MNXR1546[c]	Cytoplasm	1 MNXM1 + 1 MNXM10 + 1 MNXM1130 = 1 MNXM2161 + 1 MNXM8	1 H(+) + 1 NADH(2-) + 1 2,3-dihydroxy-trans-cinnamate = 1 (2E)-3-(cis-5,6-dihydroxycyclohexa-1,3-dien-1-yl)prop-2-enoate + 1 NAD(+)		1.3.1.87
MNXR15472[c]	Cytoplasm	2 MNXM1 + 1 MNXM10 + 1 MNXM1572 = 1 MNXM2 + 1 MNXM8 + 1 MNXM933	2 H(+) + 1 NADH(2-) + 1 methylmalonate(2-) = 1 H2O + 1 NAD(+) + 1 (S)-methylmalonate semialdehyde	-2.8342	1.2.1.3	augustus_masked-scaffold3364_size514-processed-gene-0.0-mR-1,augustus_masked-scaffold9957_size318-processed-gene-0.0-mR-1,maker-scaffold249_size3115-sp-gene-0.2-mR-1,augustus_masked-scaffold3615_size497-processed-gene-0.0-mR-1,sp_masked-scaffold7725_size357-processed-gene-0.2-mR-1,augustus_masked-scaffold9131_size331-processed-gene-0.0-mR-1,augustus_masked-scaffold6501_size385-processed-gene-0.0-…
MNXR15472[e]	Extracellular	2 MNXM1 + 1 MNXM10 + 1 MNXM1572 = 1 MNXM2 + 1 MNXM8 + 1 MNXM933	2 H(+) + 1 NADH(2-) + 1 methylmalonate(2-) = 1 H2O + 1 NAD(+) + 1 (S)-methylmalonate semialdehyde	-2.8342	1.2.1.3	augustus_masked-scaffold3364_size514-processed-gene-0.0-mR-1,augustus_masked-scaffold9957_size318-processed-gene-0.0-mR-1,maker-scaffold249_size3115-sp-gene-0.2-mR-1,augustus_masked-scaffold3615_size497-processed-gene-0.0-mR-1,sp_masked-scaffold7725_size357-processed-gene-0.2-mR-1,augustus_masked-scaffold9131_size331-processed-gene-0.0-mR-1,augustus_masked-scaffold6501_size385-processed-gene-0.0-…
MNXR15472[n]	Nucleous	2 MNXM1 + 1 MNXM10 + 1 MNXM1572 = 1 MNXM2 + 1 MNXM8 + 1 MNXM933	2 H(+) + 1 NADH(2-) + 1 methylmalonate(2-) = 1 H2O + 1 NAD(+) + 1 (S)-methylmalonate semialdehyde	-2.8342	1.2.1.3	augustus_masked-scaffold3364_size514-processed-gene-0.0-mR-1,augustus_masked-scaffold9957_size318-processed-gene-0.0-mR-1,maker-scaffold249_size3115-sp-gene-0.2-mR-1,augustus_masked-scaffold3615_size497-processed-gene-0.0-mR-1,sp_masked-scaffold7725_size357-processed-gene-0.2-mR-1,augustus_masked-scaffold9131_size331-processed-gene-0.0-mR-1,augustus_masked-scaffold6501_size385-processed-gene-0.0-…
MNXR15490[m]	Mitochondria	1 MNXM1222 + 1 MNXM8 = 1 MNXM1 + 1 MNXM10 + 1 MNXM1221	1 [protein]-dithiol + 1 NAD(+) = 1 H(+) + 1 NADH(2-) + 1 [protein]-disulfide	4.30286	1.8.1.8	augustus_masked-scaffold8946_size334-processed-gene-0.0-mR-1
MNXR15529[c]	Cytoplasm	1 MNXM1746 + 1 MNXM2 = 1 MNXM2239	1 indole-3-acetonitrile + 1 H2O = 1 indole-3-acetamide	18.646	4.2.1.84	augustus_masked-scaffold1171_size849-processed-gene-0.0-mR-1
MNXR15561[c]	Cytoplasm	1 MNXM2263 + 1 MNXM32 = 1 MNXM2 + 1 MNXM4053	1 N-acetylmuramate + 1 L-alanine zwitterion = 1 H2O + 1 N-acetylmuramoyl-L-alaninate	-1.21298	3.5.1.28	augustus_masked-scaffold3848_size485-processed-gene-0.0-mR-1,augustus_masked-scaffold6146_size394-processed-gene-0.0-mR-1,augustus_masked-scaffold6235_size392-processed-gene-0.0-mR-1
MNXR15561[e]	Extracellular	1 MNXM2263 + 1 MNXM32 = 1 MNXM2 + 1 MNXM4053	1 N-acetylmuramate + 1 L-alanine zwitterion = 1 H2O + 1 N-acetylmuramoyl-L-alaninate	-1.21298	3.5.1.28	augustus_masked-scaffold3848_size485-processed-gene-0.0-mR-1,augustus_masked-scaffold6146_size394-processed-gene-0.0-mR-1,augustus_masked-scaffold6235_size392-processed-gene-0.0-mR-1
MNXR15561[m]	Mitochondria	1 MNXM2263 + 1 MNXM32 = 1 MNXM2 + 1 MNXM4053	1 N-acetylmuramate + 1 L-alanine zwitterion = 1 H2O + 1 N-acetylmuramoyl-L-alaninate	-1.21298	3.5.1.28	augustus_masked-scaffold3848_size485-processed-gene-0.0-mR-1,augustus_masked-scaffold6146_size394-processed-gene-0.0-mR-1,augustus_masked-scaffold6235_size392-processed-gene-0.0-mR-1
MNXR15592[c]	Cytoplasm	1 MNXM16 + 1 MNXM9046 = 1 MNXM1 + 1 MNXM12776 + 1 MNXM19	1 S-adenosyl-L-methionine + 1 Protein L-isoaspartate = 1 H(+) + 1 Protein L-isoaspartate methyl ester + 1 S-adenosyl-L-homocysteine	-35.5193	2.1.1.77	sp_masked-scaffold498_size1486-processed-gene-0.2-mR-1,sp_masked-scaffold89_size19640-processed-gene-0.23-mR-1,augustus_masked-scaffold9705_size322-processed-gene-0.0-mR-1,maker-scaffold498_size1486-sp-gene-0.4-mR-1
MNXR15592[m]	Mitochondria	1 MNXM16 + 1 MNXM9046 = 1 MNXM1 + 1 MNXM12776 + 1 MNXM19	1 S-adenosyl-L-methionine + 1 Protein L-isoaspartate = 1 H(+) + 1 Protein L-isoaspartate methyl ester + 1 S-adenosyl-L-homocysteine	-35.5193	2.1.1.77	sp_masked-scaffold498_size1486-processed-gene-0.2-mR-1,sp_masked-scaffold89_size19640-processed-gene-0.23-mR-1,augustus_masked-scaffold9705_size322-processed-gene-0.0-mR-1,maker-scaffold498_size1486-sp-gene-0.4-mR-1
MNXR15592[n]	Nucleous	1 MNXM16 + 1 MNXM9046 = 1 MNXM1 + 1 MNXM12776 + 1 MNXM19	1 S-adenosyl-L-methionine + 1 Protein L-isoaspartate = 1 H(+) + 1 Protein L-isoaspartate methyl ester + 1 S-adenosyl-L-homocysteine	-35.5193	2.1.1.77	sp_masked-scaffold498_size1486-processed-gene-0.2-mR-1,sp_masked-scaffold89_size19640-processed-gene-0.23-mR-1,augustus_masked-scaffold9705_size322-processed-gene-0.0-mR-1,maker-scaffold498_size1486-sp-gene-0.4-mR-1
MNXR1561[c]	Cytoplasm	1 MNXM1 + 1 MNXM281 + 1 MNXM6 = 1 MNXM5 + 1 MNXM79	1 H(+) + 1 dihydrofolate(2-) + 1 NADPH = 1 NADP(+) + 1 (6S)-5,6,7,8-tetrahydrofolate	5.5058	1.5.1.3	augustus_masked-scaffold7_size164630-processed-gene-0.25-mR-1,sp_masked-scaffold7407_size364-processed-gene-0.2-mR-1,sp_masked-scaffold58_size34956-processed-gene-0.70-mR-1
MNXR15636[c]	Cytoplasm	1 MNXM1613 + 1 MNXM283 = 1 MNXM1 + 1 MNXM1973 + 1 MNXM31	1 1-alkyl-2-acetyl-sn-glycerol + 1 CDP-choline(1-) = 1 H(+) + 1 1-alkyl-2-acetyl-sn-glycero-3-phosphocholine + 1 CMP		2.7.8.2
MNXR15690[m]	Mitochondria	1 MNXM10 + 1 MNXM13 + 1 MNXM1461 = 1 MNXM8 + 1 MNXM853	1 NADH(2-) + 1 CO(2) + 1 4alpha-methyllathosterone = 1 NAD(+) + 1 3beta-hydroxy-4beta-methyl-5alpha-cholest-7-ene-4alpha-carboxylate	-11.9853	1.1.1.170	augustus_masked-scaffold84_size22519-processed-gene-0.8-mR-1
MNXR15696[p]	Membrane	1 MNXM1065 + 1 MNXM2 + 1 MNXM8 = 1 MNXM1 + 1 MNXM10 + 1 MNXM1362 + 1 MNXM4	1 4beta-(hydroxymethyl)-4alpha-methyl-5alpha-cholest-7-en-3beta-ol + 1 H2O + 1 NAD(+) = 1 H(+) + 1 NADH(2-) + 1 4,4-dimethyl-5alpha-cholest-7-en-3beta-ol + 1 O2	-276.484	1.14.13.72	augustus_masked-scaffold4_size209168-processed-gene-1.0-mR-1
MNXR1576[c]	Cytoplasm	1 MNXM1 + 1 MNXM465 = 1 MNXM2 + 1 MNXM252	1 H(+) + 1 N-carbamoyl-L-aspartate(2-) = 1 H2O + 1 (S)-dihydroorotate	-4.58124	3.5.2.3	augustus_masked-scaffold9049_size332-processed-gene-0.0-mR-1,augustus_masked-scaffold666_size1167-processed-gene-0.0-mR-1,augustus_masked-scaffold8919_size335-processed-gene-0.0-mR-1,augustus_masked-scaffold55_size38427-processed-gene-0.17-mR-1
MNXR1576[e]	Extracellular	1 MNXM1 + 1 MNXM465 = 1 MNXM2 + 1 MNXM252	1 H(+) + 1 N-carbamoyl-L-aspartate(2-) = 1 H2O + 1 (S)-dihydroorotate	-4.58124	3.5.2.3	augustus_masked-scaffold9049_size332-processed-gene-0.0-mR-1,augustus_masked-scaffold666_size1167-processed-gene-0.0-mR-1,augustus_masked-scaffold8919_size335-processed-gene-0.0-mR-1,augustus_masked-scaffold55_size38427-processed-gene-0.17-mR-1
MNXR1576[m]	Mitochondria	1 MNXM1 + 1 MNXM465 = 1 MNXM2 + 1 MNXM252	1 H(+) + 1 N-carbamoyl-L-aspartate(2-) = 1 H2O + 1 (S)-dihydroorotate	-4.58124	3.5.2.3	augustus_masked-scaffold9049_size332-processed-gene-0.0-mR-1,augustus_masked-scaffold666_size1167-processed-gene-0.0-mR-1,augustus_masked-scaffold8919_size335-processed-gene-0.0-mR-1,augustus_masked-scaffold55_size38427-processed-gene-0.17-mR-1
MNXR15771[c]	Cytoplasm	1 MNXM1 + 1 MNXM580 + 1 MNXM6 = 1 MNXM486 + 1 MNXM5	1 H(+) + 1 trans-dec-2-enoyl-CoA + 1 NADPH = 1 decanoyl-CoA + 1 NADP(+)		1.3.1.38,1.3.1.8
MNXR15797[c]	Cytoplasm	1 MNXM1138 + 1 MNXM8 = 1 MNXM1 + 1 MNXM10 + 1 MNXM1174	1 5beta-cholestane-3alpha,7alpha,26-triol + 1 NAD(+) = 1 H(+) + 1 NADH(2-) + 1 3alpha,7alpha-dihydroxy-5beta-cholestan-26-al	-99.6275	1.1.1.1	augustus_masked-scaffold1624_size717-processed-gene-0.0-mR-1,augustus_masked-scaffold3975_size478-processed-gene-0.0-mR-1,augustus_masked-scaffold5852_size403-processed-gene-0.0-mR-1,sp_masked-scaffold5329_size420-processed-gene-0.2-mR-1,augustus_masked-scaffold35_size69751-processed-gene-0.10-mR-1,augustus_masked-scaffold9042_size332-processed-gene-0.0-mR-1,augustus_masked-scaffold10459_size311-…
MNXR15797[m]	Mitochondria	1 MNXM1138 + 1 MNXM8 = 1 MNXM1 + 1 MNXM10 + 1 MNXM1174	1 5beta-cholestane-3alpha,7alpha,26-triol + 1 NAD(+) = 1 H(+) + 1 NADH(2-) + 1 3alpha,7alpha-dihydroxy-5beta-cholestan-26-al	-99.6275	1.1.1.1	augustus_masked-scaffold1624_size717-processed-gene-0.0-mR-1,augustus_masked-scaffold3975_size478-processed-gene-0.0-mR-1,augustus_masked-scaffold5852_size403-processed-gene-0.0-mR-1,sp_masked-scaffold5329_size420-processed-gene-0.2-mR-1,augustus_masked-scaffold35_size69751-processed-gene-0.10-mR-1,augustus_masked-scaffold9042_size332-processed-gene-0.0-mR-1,augustus_masked-scaffold10459_size311-…
MNXR15797[p]	Membrane	1 MNXM1138 + 1 MNXM8 = 1 MNXM1 + 1 MNXM10 + 1 MNXM1174	1 5beta-cholestane-3alpha,7alpha,26-triol + 1 NAD(+) = 1 H(+) + 1 NADH(2-) + 1 3alpha,7alpha-dihydroxy-5beta-cholestan-26-al	-99.6275	1.1.1.1	augustus_masked-scaffold1624_size717-processed-gene-0.0-mR-1,augustus_masked-scaffold3975_size478-processed-gene-0.0-mR-1,augustus_masked-scaffold5852_size403-processed-gene-0.0-mR-1,sp_masked-scaffold5329_size420-processed-gene-0.2-mR-1,augustus_masked-scaffold35_size69751-processed-gene-0.10-mR-1,augustus_masked-scaffold9042_size332-processed-gene-0.0-mR-1,augustus_masked-scaffold10459_size311-…
MNXR1583[c]	Cytoplasm	1 MNXM15 + 1 MNXM1532 = 1 MNXM1 + 1 MNXM2 + 1 MNXM648	1 NH4(+) + 1 5-amino-6-(5-phospho-D-ribosylamino)uracil = 1 H(+) + 1 H2O + 1 2,5-diamino-4-hydroxy-6-(5-phosphonatoribosylamino)pyrimidine(3-)	-4.123	3.5.4.26	augustus_masked-scaffold10317_size313-processed-gene-0.0-mR-1,augustus_masked-scaffold6141_size395-processed-gene-0.0-mR-1
MNXR15853[c]	Cytoplasm	1 MNXM2 + 1 MNXM7214 = 1 MNXM3000 + 1 MNXM41	1 H2O + 1 Cyanoglycoside = 1 cyanohydrin + 1 D-glucopyranose	99.5982	3.2.1.21	sp_masked-scaffold6209_size392-processed-gene-0.2-mR-1,sp_masked-scaffold1837_size676-processed-gene-0.2-mR-1
MNXR15853[p]	Membrane	1 MNXM2 + 1 MNXM7214 = 1 MNXM3000 + 1 MNXM41	1 H2O + 1 Cyanoglycoside = 1 cyanohydrin + 1 D-glucopyranose	99.5982	3.2.1.21	sp_masked-scaffold6209_size392-processed-gene-0.2-mR-1,sp_masked-scaffold1837_size676-processed-gene-0.2-mR-1
MNXR159[m]	Mitochondria	1 MNXM13 + 1 MNXM205 = 1 MNXM1 + 1 MNXM279	1 CO(2) + 1 dopamine = 1 H(+) + 1 L-dopa zwitterion	-3.09001	4.1.1.28	maker-scaffold23_size82504-augustus-gene-0.151-mR-1
MNXR15907[c]	Cytoplasm	1 MNXM11244 + 1 MNXM6 = 1 MNXM1 + 1 MNXM11245 + 1 MNXM5	1 Cytochrome P-450 oxidized form + 1 NADPH = 1 H(+) + 1 Cytochrome P-450 reduced form + 1 NADP(+)	0	1.6.2.4	augustus_masked-scaffold7_size164630-processed-gene-0.64-mR-1,maker-scaffold11_size133158-sp-gene-0.272-mR-1
MNXR15907[n]	Nucleous	1 MNXM11244 + 1 MNXM6 = 1 MNXM1 + 1 MNXM11245 + 1 MNXM5	1 Cytochrome P-450 oxidized form + 1 NADPH = 1 H(+) + 1 Cytochrome P-450 reduced form + 1 NADP(+)	0	1.6.2.4	augustus_masked-scaffold7_size164630-processed-gene-0.64-mR-1,maker-scaffold11_size133158-sp-gene-0.272-mR-1
MNXR1594[m]	Mitochondria	1 MNXM1219 = 1 MNXM478 + 1 MNXM9	1 7-phospho-2-dehydro-3-deoxy-D-arabino-heptonate = 1 (-)-3-dehydroquinate + 1 phosphate	-6.15182	4.2.3.4	maker-scaffold107_size15168-augustus-gene-0.22-mR-1,augustus_masked-scaffold11298_size300-processed-gene-0.0-mR-1
MNXR1594[p]	Membrane	1 MNXM1219 = 1 MNXM478 + 1 MNXM9	1 7-phospho-2-dehydro-3-deoxy-D-arabino-heptonate = 1 (-)-3-dehydroquinate + 1 phosphate	-6.15182	4.2.3.4	maker-scaffold107_size15168-augustus-gene-0.22-mR-1,augustus_masked-scaffold11298_size300-processed-gene-0.0-mR-1
MNXR15970[c]	Cytoplasm	1 MNXM1994 + 1 MNXM5 = 1 MNXM1 + 1 MNXM6 + 1 MNXM831	1 6-hydroxyhexanoate + 1 NADP(+) = 1 H(+) + 1 NADPH + 1 6-oxohexanoate	23.4557	1.1.1.2	maker-scaffold33_size71421-augustus-gene-0.123-mR-1,sp_masked-scaffold9680_size323-processed-gene-0.1-mR-1,augustus_masked-scaffold9454_size326-processed-gene-0.0-mR-1,augustus_masked-scaffold3495_size505-processed-gene-0.0-mR-1
MNXR15970[m]	Mitochondria	1 MNXM1994 + 1 MNXM5 = 1 MNXM1 + 1 MNXM6 + 1 MNXM831	1 6-hydroxyhexanoate + 1 NADP(+) = 1 H(+) + 1 NADPH + 1 6-oxohexanoate	23.4557	1.1.1.2	maker-scaffold33_size71421-augustus-gene-0.123-mR-1,sp_masked-scaffold9680_size323-processed-gene-0.1-mR-1,augustus_masked-scaffold9454_size326-processed-gene-0.0-mR-1,augustus_masked-scaffold3495_size505-processed-gene-0.0-mR-1
MNXR15972[c]	Cytoplasm	1 MNXM1 + 1 MNXM10 + 1 MNXM5312 = 1 MNXM6087 + 1 MNXM8	1 H(+) + 1 NADH(2-) + 1 trans-3-Chloroallyl aldehyde = 1 3-chloroprop-2-en-1-ol + 1 NAD(+)	23.084	1.1.1.1	augustus_masked-scaffold1624_size717-processed-gene-0.0-mR-1,augustus_masked-scaffold3975_size478-processed-gene-0.0-mR-1,augustus_masked-scaffold5852_size403-processed-gene-0.0-mR-1,sp_masked-scaffold5329_size420-processed-gene-0.2-mR-1,augustus_masked-scaffold35_size69751-processed-gene-0.10-mR-1,augustus_masked-scaffold9042_size332-processed-gene-0.0-mR-1,augustus_masked-scaffold10459_size311-…
MNXR15972[m]	Mitochondria	1 MNXM1 + 1 MNXM10 + 1 MNXM5312 = 1 MNXM6087 + 1 MNXM8	1 H(+) + 1 NADH(2-) + 1 trans-3-Chloroallyl aldehyde = 1 3-chloroprop-2-en-1-ol + 1 NAD(+)	23.084	1.1.1.1	augustus_masked-scaffold1624_size717-processed-gene-0.0-mR-1,augustus_masked-scaffold3975_size478-processed-gene-0.0-mR-1,augustus_masked-scaffold5852_size403-processed-gene-0.0-mR-1,sp_masked-scaffold5329_size420-processed-gene-0.2-mR-1,augustus_masked-scaffold35_size69751-processed-gene-0.10-mR-1,augustus_masked-scaffold9042_size332-processed-gene-0.0-mR-1,augustus_masked-scaffold10459_size311-…
MNXR15972[p]	Membrane	1 MNXM1 + 1 MNXM10 + 1 MNXM5312 = 1 MNXM6087 + 1 MNXM8	1 H(+) + 1 NADH(2-) + 1 trans-3-Chloroallyl aldehyde = 1 3-chloroprop-2-en-1-ol + 1 NAD(+)	23.084	1.1.1.1	augustus_masked-scaffold1624_size717-processed-gene-0.0-mR-1,augustus_masked-scaffold3975_size478-processed-gene-0.0-mR-1,augustus_masked-scaffold5852_size403-processed-gene-0.0-mR-1,sp_masked-scaffold5329_size420-processed-gene-0.2-mR-1,augustus_masked-scaffold35_size69751-processed-gene-0.10-mR-1,augustus_masked-scaffold9042_size332-processed-gene-0.0-mR-1,augustus_masked-scaffold10459_size311-…
MNXR15973[c]	Cytoplasm	1 MNXM1 + 1 MNXM10 + 1 MNXM6216 = 1 MNXM5676 + 1 MNXM8	1 H(+) + 1 NADH(2-) + 1 cis-3-Chloroallyl aldehyde = 1 cis-3-chloroprop-2-en-1-ol + 1 NAD(+)	23.084	1.1.1.1	augustus_masked-scaffold1624_size717-processed-gene-0.0-mR-1,augustus_masked-scaffold3975_size478-processed-gene-0.0-mR-1,augustus_masked-scaffold5852_size403-processed-gene-0.0-mR-1,sp_masked-scaffold5329_size420-processed-gene-0.2-mR-1,augustus_masked-scaffold35_size69751-processed-gene-0.10-mR-1,augustus_masked-scaffold9042_size332-processed-gene-0.0-mR-1,augustus_masked-scaffold10459_size311-…
MNXR15973[m]	Mitochondria	1 MNXM1 + 1 MNXM10 + 1 MNXM6216 = 1 MNXM5676 + 1 MNXM8	1 H(+) + 1 NADH(2-) + 1 cis-3-Chloroallyl aldehyde = 1 cis-3-chloroprop-2-en-1-ol + 1 NAD(+)	23.084	1.1.1.1	augustus_masked-scaffold1624_size717-processed-gene-0.0-mR-1,augustus_masked-scaffold3975_size478-processed-gene-0.0-mR-1,augustus_masked-scaffold5852_size403-processed-gene-0.0-mR-1,sp_masked-scaffold5329_size420-processed-gene-0.2-mR-1,augustus_masked-scaffold35_size69751-processed-gene-0.10-mR-1,augustus_masked-scaffold9042_size332-processed-gene-0.0-mR-1,augustus_masked-scaffold10459_size311-…
MNXR15973[p]	Membrane	1 MNXM1 + 1 MNXM10 + 1 MNXM6216 = 1 MNXM5676 + 1 MNXM8	1 H(+) + 1 NADH(2-) + 1 cis-3-Chloroallyl aldehyde = 1 cis-3-chloroprop-2-en-1-ol + 1 NAD(+)	23.084	1.1.1.1	augustus_masked-scaffold1624_size717-processed-gene-0.0-mR-1,augustus_masked-scaffold3975_size478-processed-gene-0.0-mR-1,augustus_masked-scaffold5852_size403-processed-gene-0.0-mR-1,sp_masked-scaffold5329_size420-processed-gene-0.2-mR-1,augustus_masked-scaffold35_size69751-processed-gene-0.10-mR-1,augustus_masked-scaffold9042_size332-processed-gene-0.0-mR-1,augustus_masked-scaffold10459_size311-…
MNXR15975[c]	Cytoplasm	2 MNXM1 + 1 MNXM6086 = 1 MNXM2 + 1 MNXM5312	2 H(+) + 1 3-chloroacrylate = 1 H2O + 1 trans-3-Chloroallyl aldehyde		1.2.1.3	augustus_masked-scaffold3364_size514-processed-gene-0.0-mR-1,augustus_masked-scaffold9957_size318-processed-gene-0.0-mR-1,maker-scaffold249_size3115-sp-gene-0.2-mR-1,augustus_masked-scaffold3615_size497-processed-gene-0.0-mR-1,sp_masked-scaffold7725_size357-processed-gene-0.2-mR-1,augustus_masked-scaffold9131_size331-processed-gene-0.0-mR-1,augustus_masked-scaffold6501_size385-processed-gene-0.0-…
MNXR16001[c]	Cytoplasm	1 MNXM2496 + 1 MNXM4 = 1 MNXM5740	1 6-deoxyerythronolide B + 1 O2 = 1 erythronolide B		1.14.-.-
MNXR16009[c]	Cytoplasm	1 MNXM1816 + 1 MNXM2 + 1 MNXM8 = 2 MNXM1 + 1 MNXM10 + 1 MNXM1468	1 chloroacetaldehyde + 1 H2O + 1 NAD(+) = 2 H(+) + 1 NADH(2-) + 1 chloroacetate	-13.1053	1.2.1.3	augustus_masked-scaffold3364_size514-processed-gene-0.0-mR-1,augustus_masked-scaffold9957_size318-processed-gene-0.0-mR-1,maker-scaffold249_size3115-sp-gene-0.2-mR-1,augustus_masked-scaffold3615_size497-processed-gene-0.0-mR-1,sp_masked-scaffold7725_size357-processed-gene-0.2-mR-1,augustus_masked-scaffold9131_size331-processed-gene-0.0-mR-1,augustus_masked-scaffold6501_size385-processed-gene-0.0-…
MNXR16009[e]	Extracellular	1 MNXM1816 + 1 MNXM2 + 1 MNXM8 = 2 MNXM1 + 1 MNXM10 + 1 MNXM1468	1 chloroacetaldehyde + 1 H2O + 1 NAD(+) = 2 H(+) + 1 NADH(2-) + 1 chloroacetate	-13.1053	1.2.1.3	augustus_masked-scaffold3364_size514-processed-gene-0.0-mR-1,augustus_masked-scaffold9957_size318-processed-gene-0.0-mR-1,maker-scaffold249_size3115-sp-gene-0.2-mR-1,augustus_masked-scaffold3615_size497-processed-gene-0.0-mR-1,sp_masked-scaffold7725_size357-processed-gene-0.2-mR-1,augustus_masked-scaffold9131_size331-processed-gene-0.0-mR-1,augustus_masked-scaffold6501_size385-processed-gene-0.0-…
MNXR16009[n]	Nucleous	1 MNXM1816 + 1 MNXM2 + 1 MNXM8 = 2 MNXM1 + 1 MNXM10 + 1 MNXM1468	1 chloroacetaldehyde + 1 H2O + 1 NAD(+) = 2 H(+) + 1 NADH(2-) + 1 chloroacetate	-13.1053	1.2.1.3	augustus_masked-scaffold3364_size514-processed-gene-0.0-mR-1,augustus_masked-scaffold9957_size318-processed-gene-0.0-mR-1,maker-scaffold249_size3115-sp-gene-0.2-mR-1,augustus_masked-scaffold3615_size497-processed-gene-0.0-mR-1,sp_masked-scaffold7725_size357-processed-gene-0.2-mR-1,augustus_masked-scaffold9131_size331-processed-gene-0.0-mR-1,augustus_masked-scaffold6501_size385-processed-gene-0.0-…
MNXR16045[c]	Cytoplasm	1 MNXM1 + 1 MNXM43 + 1 MNXM6087 = 1 MNXM2 + 1 MNXM9463	1 H(+) + 1 Cl(-) + 1 3-chloroprop-2-en-1-ol = 1 H2O + 1 (E)-1,3-dichloropropene	13.9729	3.8.1.5	augustus_masked-scaffold5052_size430-processed-gene-0.0-mR-1,augustus_masked-scaffold8860_size336-processed-gene-0.0-mR-1
MNXR16045[m]	Mitochondria	1 MNXM1 + 1 MNXM43 + 1 MNXM6087 = 1 MNXM2 + 1 MNXM9463	1 H(+) + 1 Cl(-) + 1 3-chloroprop-2-en-1-ol = 1 H2O + 1 (E)-1,3-dichloropropene	13.9729	3.8.1.5	augustus_masked-scaffold5052_size430-processed-gene-0.0-mR-1,augustus_masked-scaffold8860_size336-processed-gene-0.0-mR-1
MNXR16046[c]	Cytoplasm	1 MNXM1 + 1 MNXM43 + 1 MNXM5676 = 1 MNXM2 + 1 MNXM9511	1 H(+) + 1 Cl(-) + 1 cis-3-chloroprop-2-en-1-ol = 1 H2O + 1 (Z)-1,3-dichloropropene	13.9729	3.8.1.5	augustus_masked-scaffold5052_size430-processed-gene-0.0-mR-1,augustus_masked-scaffold8860_size336-processed-gene-0.0-mR-1
MNXR16046[m]	Mitochondria	1 MNXM1 + 1 MNXM43 + 1 MNXM5676 = 1 MNXM2 + 1 MNXM9511	1 H(+) + 1 Cl(-) + 1 cis-3-chloroprop-2-en-1-ol = 1 H2O + 1 (Z)-1,3-dichloropropene	13.9729	3.8.1.5	augustus_masked-scaffold5052_size430-processed-gene-0.0-mR-1,augustus_masked-scaffold8860_size336-processed-gene-0.0-mR-1
MNXR1605[c]	Cytoplasm	1 MNXM16 + 1 MNXM3804 = 1 MNXM1 + 1 MNXM19 + 1 MNXM3805	1 S-adenosyl-L-methionine + 1 2-(3-amino-3-carboxypropyl)-L-histidine dizwitterion = 1 H(+) + 1 S-adenosyl-L-homocysteine + 1 2-[3-carboxylato-3-(methylammonio)propyl]-L-histidine dizwitterion	-31.0023	2.1.1.98	maker-scaffold59_size34575-sp-gene-0.80-mR-1
MNXR16152[c]	Cytoplasm	2 MNXM1 + 1 MNXM1198 = 1 MNXM43 + 1 MNXM6027	2 H(+) + 1 trichloroethene = 1 Cl(-) + 1 1,2-dichloroethene		1.97.1.8
MNXR16212[c]	Cytoplasm	1 MNXM15 + 1 MNXM240 = 2 MNXM1 + 1 MNXM1182	1 NH4(+) + 1 benzoyl-CoA = 2 H(+) + 1 anthraniloyl-CoA(4-)		1.4.-.-
MNXR16270[p]	Membrane	1 MNXM1035 + 2 MNXM2 + 1 MNXM8 = 1 MNXM1 + 1 MNXM10 + 1 MNXM1065 + 1 MNXM4	1 3beta-hydroxy-4beta-methyl-5alpha-cholest-7-ene-4alpha-carbaldehyde + 2 H2O + 1 NAD(+) = 1 H(+) + 1 NADH(2-) + 1 4beta-(hydroxymethyl)-4alpha-methyl-5alpha-cholest-7-en-3beta-ol + 1 O2	-276.484	1.14.13.72	augustus_masked-scaffold4_size209168-processed-gene-1.0-mR-1
MNXR16271[p]	Membrane	1 MNXM10 + 1 MNXM1035 + 1 MNXM4 = 1 MNXM2 + 1 MNXM8 + 1 MNXM853	1 NADH(2-) + 1 3beta-hydroxy-4beta-methyl-5alpha-cholest-7-ene-4alpha-carbaldehyde + 1 O2 = 1 H2O + 1 NAD(+) + 1 3beta-hydroxy-4beta-methyl-5alpha-cholest-7-ene-4alpha-carboxylate	-276.484	1.14.13.72	augustus_masked-scaffold4_size209168-processed-gene-1.0-mR-1
MNXR16307[c]	Cytoplasm	1 MNXM10 + 1 MNXM1213 + 1 MNXM13 = 1 MNXM759 + 1 MNXM8	1 NADH(2-) + 1 3-ammonio-2-oxopropyl phosphate(1-) + 1 CO(2) = 1 4-(phosphonooxy)-L-threonine + 1 NAD(+)	-0.76001	1.1.1.262	augustus_masked-scaffold7531_size361-processed-gene-0.0-mR-1,augustus_masked-scaffold1566_size730-processed-gene-0.0-mR-1
MNXR16366[e]	Extracellular	1 MNXM26 + 1 MNXM7902 = 1 MNXM2 + 1 MNXM9315	1 acetate + 1 = 1 H2O + 1	8.28821	3.5.1.89	maker-scaffold11_size133158-sp-gene-0.266-mR-1
MNXR16403[c]	Cytoplasm	1 MNXM2 + 1 MNXM9288 = 1 MNXM41 + 1 MNXM9298	1 H2O + 1 = 1 D-glucopyranose + 1	-3.11267	3.2.1.106	augustus_masked-scaffold2502_size585-processed-gene-0.0-mR-1,augustus_masked-scaffold1838_size676-processed-gene-0.0-mR-1,sp_masked-scaffold9_size139491-processed-gene-0.168-mR-1
MNXR16404[m]	Mitochondria	1 MNXM2 + 1 MNXM9298 = 1 MNXM41 + 1 MNXM9295	1 H2O + 1 = 1 D-glucopyranose + 1	-58.8818	3.2.1.84	augustus_masked-scaffold20_size92227-processed-gene-0.37-mR-1
MNXR16405[m]	Mitochondria	1 MNXM2 + 1 MNXM9295 = 1 MNXM41 + 1 MNXM6479	1 H2O + 1 = 1 D-glucopyranose + 1	-58.8818	3.2.1.84	augustus_masked-scaffold20_size92227-processed-gene-0.37-mR-1
MNXR16406[c]	Cytoplasm	4 MNXM182 + 1 MNXM9328 = 4 MNXM2 + 1 MNXM6479	4 D-mannopyranose + 1 = 4 H2O + 1	0	3.2.1.113	genemark-scaffold289_size2492-processed-gene-0.3-mR-1,maker-scaffold111_size14605-augustus-gene-0.27-mR-1
MNXR16467[c]	Cytoplasm	1 MNXM1 + 1 MNXM10 + 1 MNXM523 = 1 MNXM8 + 1 MNXM816	1 H(+) + 1 NADH(2-) + 1 2-hydroxy-3-oxosuccinate(2-) = 1 NAD(+) + 1 L-tartrate	3.54175	1.1.1.93	augustus_masked-scaffold5122_size427-processed-gene-0.0-mR-1,augustus_masked-scaffold3497_size505-processed-gene-0.0-mR-1
MNXR16467[m]	Mitochondria	1 MNXM1 + 1 MNXM10 + 1 MNXM523 = 1 MNXM8 + 1 MNXM816	1 H(+) + 1 NADH(2-) + 1 2-hydroxy-3-oxosuccinate(2-) = 1 NAD(+) + 1 L-tartrate	3.54175	1.1.1.93	augustus_masked-scaffold5122_size427-processed-gene-0.0-mR-1,augustus_masked-scaffold3497_size505-processed-gene-0.0-mR-1
MNXR1659[c]	Cytoplasm	2 MNXM1 + 1 MNXM14 + 1 MNXM194 = 1 MNXM2 + 1 MNXM309	2 H(+) + 1 AMP + 1 nicotinate beta-D-ribonucleotide = 1 H2O + 1 deamido-NAD(2-)	-255.782	3.6.1.9	sp_masked-scaffold5439_size415-processed-gene-0.2-mR-1,sp_masked-scaffold8764_size337-processed-gene-0.1-mR-1,augustus_masked-scaffold1279_size816-processed-gene-0.0-mR-1
MNXR16845[c]	Cytoplasm	1 MNXM182 + 1 MNXM7899 = 1 MNXM2 + 1 MNXM6479	1 D-mannopyranose + 1 = 1 H2O + 1	0	3.2.1.113	genemark-scaffold289_size2492-processed-gene-0.3-mR-1,maker-scaffold111_size14605-augustus-gene-0.27-mR-1
MNXR16942[c]	Cytoplasm	1 MNXM1468 + 1 MNXM25 = 1 MNXM6063	1 chloroacetate + 1 succinate(2-) = 1 2-chloro-3-oxoadipate		0
MNXR16973[m]	Mitochondria	1 MNXM1 + 1 MNXM26 + 1 MNXM376 = 1 MNXM2 + 1 MNXM3863	1 H(+) + 1 acetate + 1 hydroquinone = 1 H2O + 1 4-hydroxyphenyl acetate	16.2551	3.1.1.2	augustus_masked-scaffold5390_size417-processed-gene-0.0-mR-1
MNXR16993[c]	Cytoplasm	1 MNXM1 + 1 MNXM10 + 1 MNXM4 + 1 MNXM6617 = 1 MNXM2 + 1 MNXM6494 + 1 MNXM8	1 H(+) + 1 NADH(2-) + 1 O2 + 1 1-methylnaphthalene = 1 H2O + 1 (1-naphthyl)methanol + 1 NAD(+)		1.14.13.-
MNXR16994[c]	Cytoplasm	1 MNXM1 + 1 MNXM10 + 1 MNXM6043 = 1 MNXM6494 + 1 MNXM8	1 H(+) + 1 NADH(2-) + 1 1-naphthaldehyde = 1 (1-naphthyl)methanol + 1 NAD(+)	23.084	1.1.1.1	augustus_masked-scaffold1624_size717-processed-gene-0.0-mR-1,augustus_masked-scaffold3975_size478-processed-gene-0.0-mR-1,augustus_masked-scaffold5852_size403-processed-gene-0.0-mR-1,sp_masked-scaffold5329_size420-processed-gene-0.2-mR-1,augustus_masked-scaffold35_size69751-processed-gene-0.10-mR-1,augustus_masked-scaffold9042_size332-processed-gene-0.0-mR-1,augustus_masked-scaffold10459_size311-…
MNXR16994[m]	Mitochondria	1 MNXM1 + 1 MNXM10 + 1 MNXM6043 = 1 MNXM6494 + 1 MNXM8	1 H(+) + 1 NADH(2-) + 1 1-naphthaldehyde = 1 (1-naphthyl)methanol + 1 NAD(+)	23.084	1.1.1.1	augustus_masked-scaffold1624_size717-processed-gene-0.0-mR-1,augustus_masked-scaffold3975_size478-processed-gene-0.0-mR-1,augustus_masked-scaffold5852_size403-processed-gene-0.0-mR-1,sp_masked-scaffold5329_size420-processed-gene-0.2-mR-1,augustus_masked-scaffold35_size69751-processed-gene-0.10-mR-1,augustus_masked-scaffold9042_size332-processed-gene-0.0-mR-1,augustus_masked-scaffold10459_size311-…
MNXR16994[p]	Membrane	1 MNXM1 + 1 MNXM10 + 1 MNXM6043 = 1 MNXM6494 + 1 MNXM8	1 H(+) + 1 NADH(2-) + 1 1-naphthaldehyde = 1 (1-naphthyl)methanol + 1 NAD(+)	23.084	1.1.1.1	augustus_masked-scaffold1624_size717-processed-gene-0.0-mR-1,augustus_masked-scaffold3975_size478-processed-gene-0.0-mR-1,augustus_masked-scaffold5852_size403-processed-gene-0.0-mR-1,sp_masked-scaffold5329_size420-processed-gene-0.2-mR-1,augustus_masked-scaffold35_size69751-processed-gene-0.10-mR-1,augustus_masked-scaffold9042_size332-processed-gene-0.0-mR-1,augustus_masked-scaffold10459_size311-…
MNXR17[c]	Cytoplasm	1 MNXM15 + 1 MNXM22 + 1 MNXM493 = 1 MNXM2 + 1 MNXM350 + 1 MNXM4	1 NH4(+) + 1 hydrogen peroxide + 1 3-ammoniopropanal = 1 H2O + 1 propane-1,3-diamine + 1 O2	-23.3389	1.4.3.21	sp_masked-scaffold151_size8541-processed-gene-0.16-mR-1,sp_masked-scaffold79_size23336-processed-gene-0.20-mR-1,augustus_masked-scaffold188_size5497-processed-gene-0.1-mR-1,sp_masked-scaffold32_size72915-processed-gene-0.58-mR-1,maker-scaffold209_size4398-augustus-gene-0.5-mR-1,augustus_masked-scaffold952_size955-processed-gene-0.0-mR-1
MNXR17[n]	Nucleous	1 MNXM15 + 1 MNXM22 + 1 MNXM493 = 1 MNXM2 + 1 MNXM350 + 1 MNXM4	1 NH4(+) + 1 hydrogen peroxide + 1 3-ammoniopropanal = 1 H2O + 1 propane-1,3-diamine + 1 O2	-23.3389	1.4.3.21	sp_masked-scaffold151_size8541-processed-gene-0.16-mR-1,sp_masked-scaffold79_size23336-processed-gene-0.20-mR-1,augustus_masked-scaffold188_size5497-processed-gene-0.1-mR-1,sp_masked-scaffold32_size72915-processed-gene-0.58-mR-1,maker-scaffold209_size4398-augustus-gene-0.5-mR-1,augustus_masked-scaffold952_size955-processed-gene-0.0-mR-1
MNXR17003[c]	Cytoplasm	1 MNXM1 + 1 MNXM10 + 1 MNXM4 + 1 MNXM5477 = 1 MNXM2 + 1 MNXM4910 + 1 MNXM8	1 H(+) + 1 NADH(2-) + 1 O2 + 1 2-methylnaphthalene = 1 H2O + 1 (2-naphthyl)methanol + 1 NAD(+)		1.14.13.-
MNXR17004[c]	Cytoplasm	1 MNXM1 + 1 MNXM1 + 1 MNXM10 + 1 MNXM4298 = 1 MNXM2 + 1 MNXM4972 + 1 MNXM8	1 H(+) + 1 H(+) + 1 NADH(2-) + 1 2-naphthoate = 1 H2O + 1 2-naphthaldehyde + 1 NAD(+)		1.2.1.-
MNXR17144[c]	Cytoplasm	1 MNXM1468 = 1 MNXM2 + 1 MNXM5082	1 chloroacetate = 1 H2O + 1 Chloroacetyl chloride		0
MNXR17174[c]	Cytoplasm	1 MNXM1 + 1 MNXM10 + 1 MNXM182 = 1 MNXM615 + 1 MNXM8	1 H(+) + 1 NADH(2-) + 1 D-mannopyranose = 1 D-mannitol + 1 NAD(+)	2.54181	1.1.1.255	augustus_masked-scaffold8754_size338-processed-gene-0.0-mR-1
MNXR17240[c]	Cytoplasm	1 MNXM12309 + 1 MNXM2 = 1 MNXM127 + 1 MNXM9	1 myo-inositol phosphate + 1 H2O = 1 myo-inositol + 1 phosphate	0	3.1.3.25	maker-scaffold2_size298569-sp-gene-0.169-mR-1
MNXR17275[c]	Cytoplasm	1 MNXM13 + 1 MNXM2 + 1 MNXM3402 = 1 MNXM22 + 1 MNXM2752	1 CO(2) + 1 H2O + 1 (7R)-7-(4-carboxylatobutanamido)cephalosporanate = 1 hydrogen peroxide + 1 (7R)-7-(5-carboxy-5-oxopentanamido)cephalosporanate(2-)		0
MNXR17317[c]	Cytoplasm	1 MNXM1984 = 1 MNXM29	1 dehydroglycine = 1 glycine	-23.7971	1.4.3.19	augustus_masked-scaffold3309_size517-processed-gene-0.0-mR-1,augustus_masked-scaffold6619_size382-processed-gene-0.0-mR-1
MNXR17317[m]	Mitochondria	1 MNXM1984 = 1 MNXM29	1 dehydroglycine = 1 glycine	-23.7971	1.4.3.19	augustus_masked-scaffold3309_size517-processed-gene-0.0-mR-1,augustus_masked-scaffold6619_size382-processed-gene-0.0-mR-1
MNXR17570[c]	Cytoplasm	1 MNXM2 + 1 MNXM7904 = 1 MNXM58 + 1 MNXM9280	1 H2O + 1 = 1 sulfate + 1		3.1.6.14
MNXR17572[c]	Cytoplasm	1 MNXM2 + 1 MNXM7904 = 1 MNXM395 + 1 MNXM9325	1 H2O + 1 = 1 N-acetyl-D-galactosamine + 1		3.2.1.52
MNXR17614[c]	Cytoplasm	1 MNXM2073 = 1 MNXM2 + 1 MNXM2709	1 2-phenylacetamide = 1 H2O + 1 phenylacetonitrile	5.55524	4.2.1.84	augustus_masked-scaffold1171_size849-processed-gene-0.0-mR-1
MNXR17615[c]	Cytoplasm	1 MNXM15 + 1 MNXM497 = 2 MNXM2 + 1 MNXM2709	1 NH4(+) + 1 phenylacetate = 2 H2O + 1 phenylacetonitrile		3.5.5.1
MNXR17648[c]	Cytoplasm	1 MNXM2 + 1 MNXM5876 = 1 MNXM5873	1 H2O + 1 OPC8-trans-2-enoyl-CoA = 1 OPC8-3-hydroxyacyl-CoA	22.7053	4.2.1.17,4.2.1.74	augustus_masked-scaffold7238_size368-processed-gene-0.0-mR-1,augustus_masked-scaffold4847_size439-processed-gene-0.0-mR-1,augustus_masked-scaffold3455_size506-processed-gene-0.0-mR-1,augustus_masked-scaffold5314_size420-processed-gene-0.0-mR-1,augustus_masked-scaffold6889_size376-processed-gene-0.0-mR-1,augustus_masked-scaffold5719_size407-processed-gene-0.0-mR-1,augustus_masked-scaffold4393_size…
MNXR17648[e]	Extracellular	1 MNXM2 + 1 MNXM5876 = 1 MNXM5873	1 H2O + 1 OPC8-trans-2-enoyl-CoA = 1 OPC8-3-hydroxyacyl-CoA	22.7053	4.2.1.17	augustus_masked-scaffold7238_size368-processed-gene-0.0-mR-1,augustus_masked-scaffold4847_size439-processed-gene-0.0-mR-1,augustus_masked-scaffold3455_size506-processed-gene-0.0-mR-1,augustus_masked-scaffold5314_size420-processed-gene-0.0-mR-1,augustus_masked-scaffold6889_size376-processed-gene-0.0-mR-1,augustus_masked-scaffold5719_size407-processed-gene-0.0-mR-1,augustus_masked-scaffold4393_size…
MNXR17648[m]	Mitochondria	1 MNXM2 + 1 MNXM5876 = 1 MNXM5873	1 H2O + 1 OPC8-trans-2-enoyl-CoA = 1 OPC8-3-hydroxyacyl-CoA	22.7053	4.2.1.17	augustus_masked-scaffold7238_size368-processed-gene-0.0-mR-1,augustus_masked-scaffold4847_size439-processed-gene-0.0-mR-1,augustus_masked-scaffold3455_size506-processed-gene-0.0-mR-1,augustus_masked-scaffold5314_size420-processed-gene-0.0-mR-1,augustus_masked-scaffold6889_size376-processed-gene-0.0-mR-1,augustus_masked-scaffold5719_size407-processed-gene-0.0-mR-1,augustus_masked-scaffold4393_size…
MNXR17649[c]	Cytoplasm	1 MNXM1 + 1 MNXM10 + 1 MNXM5874 = 1 MNXM5873 + 1 MNXM8	1 H(+) + 1 NADH(2-) + 1 OPC8-3-ketoacyl-CoA = 1 OPC8-3-hydroxyacyl-CoA + 1 NAD(+)	21.624	1.1.1.35	maker-scaffold83_size22571-augustus-gene-0.45-mR-1,sp_masked-scaffold3007_size538-processed-gene-0.1-mR-1,augustus_masked-scaffold6889_size376-processed-gene-0.0-mR-1,augustus_masked-scaffold10590_size310-processed-gene-0.0-mR-1,augustus_masked-scaffold7384_size364-processed-gene-0.0-mR-1,augustus_masked-scaffold3455_size506-processed-gene-0.0-mR-1,augustus_masked-scaffold10718_size308-processed-…
MNXR17649[m]	Mitochondria	1 MNXM1 + 1 MNXM10 + 1 MNXM5874 = 1 MNXM5873 + 1 MNXM8	1 H(+) + 1 NADH(2-) + 1 OPC8-3-ketoacyl-CoA = 1 OPC8-3-hydroxyacyl-CoA + 1 NAD(+)	21.624	1.1.1.35	maker-scaffold83_size22571-augustus-gene-0.45-mR-1,sp_masked-scaffold3007_size538-processed-gene-0.1-mR-1,augustus_masked-scaffold6889_size376-processed-gene-0.0-mR-1,augustus_masked-scaffold10590_size310-processed-gene-0.0-mR-1,augustus_masked-scaffold7384_size364-processed-gene-0.0-mR-1,augustus_masked-scaffold3455_size506-processed-gene-0.0-mR-1,augustus_masked-scaffold10718_size308-processed-…
MNXR17650[c]	Cytoplasm	1 MNXM12 + 1 MNXM5874 = 1 MNXM21 + 1 MNXM5871	1 CoA + 1 OPC8-3-ketoacyl-CoA = 1 acetyl-CoA(4-) + 1 OPC6-CoA	-16.7223	2.3.1.16	sp_masked-scaffold8326_size345-processed-gene-0.2-mR-1,augustus_masked-scaffold40_size54058-processed-gene-0.29-mR-1,augustus_masked-scaffold8730_size338-processed-gene-0.0-mR-1,augustus_masked-scaffold7107_size371-processed-gene-0.0-mR-1,augustus_masked-scaffold10830_size306-processed-gene-0.0-mR-1,augustus_masked-scaffold5417_size416-processed-gene-0.0-mR-1,augustus_masked-scaffold31_size72944-…
MNXR17650[m]	Mitochondria	1 MNXM12 + 1 MNXM5874 = 1 MNXM21 + 1 MNXM5871	1 CoA + 1 OPC8-3-ketoacyl-CoA = 1 acetyl-CoA(4-) + 1 OPC6-CoA	-16.7223	2.3.1.16	sp_masked-scaffold8326_size345-processed-gene-0.2-mR-1,augustus_masked-scaffold40_size54058-processed-gene-0.29-mR-1,augustus_masked-scaffold8730_size338-processed-gene-0.0-mR-1,augustus_masked-scaffold7107_size371-processed-gene-0.0-mR-1,augustus_masked-scaffold10830_size306-processed-gene-0.0-mR-1,augustus_masked-scaffold5417_size416-processed-gene-0.0-mR-1,augustus_masked-scaffold31_size72944-…
MNXR17652[c]	Cytoplasm	1 MNXM2 + 1 MNXM5872 = 1 MNXM5869	1 H2O + 1 OPC6-trans-2-enoyl-CoA = 1 OPC6-3-hydroxyacyl-CoA	22.7053	4.2.1.17,4.2.1.74	augustus_masked-scaffold7238_size368-processed-gene-0.0-mR-1,augustus_masked-scaffold4847_size439-processed-gene-0.0-mR-1,augustus_masked-scaffold3455_size506-processed-gene-0.0-mR-1,augustus_masked-scaffold5314_size420-processed-gene-0.0-mR-1,augustus_masked-scaffold6889_size376-processed-gene-0.0-mR-1,augustus_masked-scaffold5719_size407-processed-gene-0.0-mR-1,augustus_masked-scaffold4393_size…
MNXR17652[e]	Extracellular	1 MNXM2 + 1 MNXM5872 = 1 MNXM5869	1 H2O + 1 OPC6-trans-2-enoyl-CoA = 1 OPC6-3-hydroxyacyl-CoA	22.7053	4.2.1.17	augustus_masked-scaffold7238_size368-processed-gene-0.0-mR-1,augustus_masked-scaffold4847_size439-processed-gene-0.0-mR-1,augustus_masked-scaffold3455_size506-processed-gene-0.0-mR-1,augustus_masked-scaffold5314_size420-processed-gene-0.0-mR-1,augustus_masked-scaffold6889_size376-processed-gene-0.0-mR-1,augustus_masked-scaffold5719_size407-processed-gene-0.0-mR-1,augustus_masked-scaffold4393_size…
MNXR17652[m]	Mitochondria	1 MNXM2 + 1 MNXM5872 = 1 MNXM5869	1 H2O + 1 OPC6-trans-2-enoyl-CoA = 1 OPC6-3-hydroxyacyl-CoA	22.7053	4.2.1.17	augustus_masked-scaffold7238_size368-processed-gene-0.0-mR-1,augustus_masked-scaffold4847_size439-processed-gene-0.0-mR-1,augustus_masked-scaffold3455_size506-processed-gene-0.0-mR-1,augustus_masked-scaffold5314_size420-processed-gene-0.0-mR-1,augustus_masked-scaffold6889_size376-processed-gene-0.0-mR-1,augustus_masked-scaffold5719_size407-processed-gene-0.0-mR-1,augustus_masked-scaffold4393_size…
MNXR17653[c]	Cytoplasm	1 MNXM1 + 1 MNXM10 + 1 MNXM5870 = 1 MNXM5869 + 1 MNXM8	1 H(+) + 1 NADH(2-) + 1 OPC6-3-ketoacyl-CoA = 1 OPC6-3-hydroxyacyl-CoA + 1 NAD(+)	21.624	1.1.1.35	maker-scaffold83_size22571-augustus-gene-0.45-mR-1,sp_masked-scaffold3007_size538-processed-gene-0.1-mR-1,augustus_masked-scaffold6889_size376-processed-gene-0.0-mR-1,augustus_masked-scaffold10590_size310-processed-gene-0.0-mR-1,augustus_masked-scaffold7384_size364-processed-gene-0.0-mR-1,augustus_masked-scaffold3455_size506-processed-gene-0.0-mR-1,augustus_masked-scaffold10718_size308-processed-…
MNXR17653[m]	Mitochondria	1 MNXM1 + 1 MNXM10 + 1 MNXM5870 = 1 MNXM5869 + 1 MNXM8	1 H(+) + 1 NADH(2-) + 1 OPC6-3-ketoacyl-CoA = 1 OPC6-3-hydroxyacyl-CoA + 1 NAD(+)	21.624	1.1.1.35	maker-scaffold83_size22571-augustus-gene-0.45-mR-1,sp_masked-scaffold3007_size538-processed-gene-0.1-mR-1,augustus_masked-scaffold6889_size376-processed-gene-0.0-mR-1,augustus_masked-scaffold10590_size310-processed-gene-0.0-mR-1,augustus_masked-scaffold7384_size364-processed-gene-0.0-mR-1,augustus_masked-scaffold3455_size506-processed-gene-0.0-mR-1,augustus_masked-scaffold10718_size308-processed-…
MNXR17654[c]	Cytoplasm	1 MNXM12 + 1 MNXM5870 = 1 MNXM21 + 1 MNXM5867	1 CoA + 1 OPC6-3-ketoacyl-CoA = 1 acetyl-CoA(4-) + 1 OPC4-CoA	-16.7223	2.3.1.16	sp_masked-scaffold8326_size345-processed-gene-0.2-mR-1,augustus_masked-scaffold40_size54058-processed-gene-0.29-mR-1,augustus_masked-scaffold8730_size338-processed-gene-0.0-mR-1,augustus_masked-scaffold7107_size371-processed-gene-0.0-mR-1,augustus_masked-scaffold10830_size306-processed-gene-0.0-mR-1,augustus_masked-scaffold5417_size416-processed-gene-0.0-mR-1,augustus_masked-scaffold31_size72944-…
MNXR17654[m]	Mitochondria	1 MNXM12 + 1 MNXM5870 = 1 MNXM21 + 1 MNXM5867	1 CoA + 1 OPC6-3-ketoacyl-CoA = 1 acetyl-CoA(4-) + 1 OPC4-CoA	-16.7223	2.3.1.16	sp_masked-scaffold8326_size345-processed-gene-0.2-mR-1,augustus_masked-scaffold40_size54058-processed-gene-0.29-mR-1,augustus_masked-scaffold8730_size338-processed-gene-0.0-mR-1,augustus_masked-scaffold7107_size371-processed-gene-0.0-mR-1,augustus_masked-scaffold10830_size306-processed-gene-0.0-mR-1,augustus_masked-scaffold5417_size416-processed-gene-0.0-mR-1,augustus_masked-scaffold31_size72944-…
MNXR17656[c]	Cytoplasm	1 MNXM2 + 1 MNXM5868 = 1 MNXM5865	1 H2O + 1 OPC4-trans-2-enoyl-CoA = 1 OPC4-3-hydroxyacyl-CoA	22.7053	4.2.1.17,4.2.1.74	augustus_masked-scaffold7238_size368-processed-gene-0.0-mR-1,augustus_masked-scaffold4847_size439-processed-gene-0.0-mR-1,augustus_masked-scaffold3455_size506-processed-gene-0.0-mR-1,augustus_masked-scaffold5314_size420-processed-gene-0.0-mR-1,augustus_masked-scaffold6889_size376-processed-gene-0.0-mR-1,augustus_masked-scaffold5719_size407-processed-gene-0.0-mR-1,augustus_masked-scaffold4393_size…
MNXR17656[e]	Extracellular	1 MNXM2 + 1 MNXM5868 = 1 MNXM5865	1 H2O + 1 OPC4-trans-2-enoyl-CoA = 1 OPC4-3-hydroxyacyl-CoA	22.7053	4.2.1.17	augustus_masked-scaffold7238_size368-processed-gene-0.0-mR-1,augustus_masked-scaffold4847_size439-processed-gene-0.0-mR-1,augustus_masked-scaffold3455_size506-processed-gene-0.0-mR-1,augustus_masked-scaffold5314_size420-processed-gene-0.0-mR-1,augustus_masked-scaffold6889_size376-processed-gene-0.0-mR-1,augustus_masked-scaffold5719_size407-processed-gene-0.0-mR-1,augustus_masked-scaffold4393_size…
MNXR17656[m]	Mitochondria	1 MNXM2 + 1 MNXM5868 = 1 MNXM5865	1 H2O + 1 OPC4-trans-2-enoyl-CoA = 1 OPC4-3-hydroxyacyl-CoA	22.7053	4.2.1.17	augustus_masked-scaffold7238_size368-processed-gene-0.0-mR-1,augustus_masked-scaffold4847_size439-processed-gene-0.0-mR-1,augustus_masked-scaffold3455_size506-processed-gene-0.0-mR-1,augustus_masked-scaffold5314_size420-processed-gene-0.0-mR-1,augustus_masked-scaffold6889_size376-processed-gene-0.0-mR-1,augustus_masked-scaffold5719_size407-processed-gene-0.0-mR-1,augustus_masked-scaffold4393_size…
MNXR17657[c]	Cytoplasm	1 MNXM1 + 1 MNXM10 + 1 MNXM5866 = 1 MNXM5865 + 1 MNXM8	1 H(+) + 1 NADH(2-) + 1 OPC4-3-ketoacyl-CoA = 1 OPC4-3-hydroxyacyl-CoA + 1 NAD(+)	21.624	1.1.1.35	maker-scaffold83_size22571-augustus-gene-0.45-mR-1,sp_masked-scaffold3007_size538-processed-gene-0.1-mR-1,augustus_masked-scaffold6889_size376-processed-gene-0.0-mR-1,augustus_masked-scaffold10590_size310-processed-gene-0.0-mR-1,augustus_masked-scaffold7384_size364-processed-gene-0.0-mR-1,augustus_masked-scaffold3455_size506-processed-gene-0.0-mR-1,augustus_masked-scaffold10718_size308-processed-…
MNXR17657[m]	Mitochondria	1 MNXM1 + 1 MNXM10 + 1 MNXM5866 = 1 MNXM5865 + 1 MNXM8	1 H(+) + 1 NADH(2-) + 1 OPC4-3-ketoacyl-CoA = 1 OPC4-3-hydroxyacyl-CoA + 1 NAD(+)	21.624	1.1.1.35	maker-scaffold83_size22571-augustus-gene-0.45-mR-1,sp_masked-scaffold3007_size538-processed-gene-0.1-mR-1,augustus_masked-scaffold6889_size376-processed-gene-0.0-mR-1,augustus_masked-scaffold10590_size310-processed-gene-0.0-mR-1,augustus_masked-scaffold7384_size364-processed-gene-0.0-mR-1,augustus_masked-scaffold3455_size506-processed-gene-0.0-mR-1,augustus_masked-scaffold10718_size308-processed-…
MNXR17658[c]	Cytoplasm	1 MNXM12 + 1 MNXM5866 = 1 MNXM21 + 1 MNXM5798	1 CoA + 1 OPC4-3-ketoacyl-CoA = 1 acetyl-CoA(4-) + 1 jasmonoyl-CoA	-16.7223	2.3.1.16	sp_masked-scaffold8326_size345-processed-gene-0.2-mR-1,augustus_masked-scaffold40_size54058-processed-gene-0.29-mR-1,augustus_masked-scaffold8730_size338-processed-gene-0.0-mR-1,augustus_masked-scaffold7107_size371-processed-gene-0.0-mR-1,augustus_masked-scaffold10830_size306-processed-gene-0.0-mR-1,augustus_masked-scaffold5417_size416-processed-gene-0.0-mR-1,augustus_masked-scaffold31_size72944-…
MNXR17658[m]	Mitochondria	1 MNXM12 + 1 MNXM5866 = 1 MNXM21 + 1 MNXM5798	1 CoA + 1 OPC4-3-ketoacyl-CoA = 1 acetyl-CoA(4-) + 1 jasmonoyl-CoA	-16.7223	2.3.1.16	sp_masked-scaffold8326_size345-processed-gene-0.2-mR-1,augustus_masked-scaffold40_size54058-processed-gene-0.29-mR-1,augustus_masked-scaffold8730_size338-processed-gene-0.0-mR-1,augustus_masked-scaffold7107_size371-processed-gene-0.0-mR-1,augustus_masked-scaffold10830_size306-processed-gene-0.0-mR-1,augustus_masked-scaffold5417_size416-processed-gene-0.0-mR-1,augustus_masked-scaffold31_size72944-…
MNXR177[c]	Cytoplasm	1 MNXM1989 + 1 MNXM2 + 1 MNXM8 = 2 MNXM1 + 1 MNXM10 + 1 MNXM3383	1 3-methoxy-4-hydroxyphenylglycolaldehyde + 1 H2O + 1 NAD(+) = 2 H(+) + 1 NADH(2-) + 1 vanillylmandelate	-13.1053	1.2.1.5	genemark-scaffold5_size196394-processed-gene-0.167-mR-1,maker-scaffold249_size3115-sp-gene-0.2-mR-1,augustus_masked-scaffold8956_size334-processed-gene-0.0-mR-1
MNXR1771[c]	Cytoplasm	1 MNXM1148 + 1 MNXM2 + 1 MNXM4 = 1 MNXM15 + 1 MNXM1714 + 1 MNXM22	1 D-ornithinium(1+) + 1 H2O + 1 O2 = 1 NH4(+) + 1 5-amino-2-oxopentanoic acid zwitterion + 1 hydrogen peroxide	17.4974	1.4.3.3	augustus_masked-scaffold3309_size517-processed-gene-0.0-mR-1
MNXR1772[m]	Mitochondria	1 MNXM1 + 1 MNXM12 + 1 MNXM7 = 1 MNXM3 + 1 MNXM481	1 H(+) + 1 CoA + 1 ADP = 1 ATP + 1 3'-dephospho-CoA(2-)	-17.3123	2.7.1.24	maker-scaffold2_size298569-sp-gene-1.333-mR-1
MNXR1774[c]	Cytoplasm	1 MNXM481 = 1 MNXM481	1 3'-dephospho-CoA(2-) = 1 3'-dephospho-CoA(2-)		0
MNXR17833[c]	Cytoplasm	1 MNXM1 + 1 MNXM10 + 1 MNXM5558 = 1 MNXM5522 + 1 MNXM8	1 H(+) + 1 NADH(2-) + 1 5-methyl-3-oxo-4-hexenoyl-CoA = 1 3-hydroxy-5-methylhex-4-enoyl-CoA + 1 NAD(+)		1.1.1.35	maker-scaffold83_size22571-augustus-gene-0.45-mR-1,sp_masked-scaffold3007_size538-processed-gene-0.1-mR-1,augustus_masked-scaffold6889_size376-processed-gene-0.0-mR-1,augustus_masked-scaffold10590_size310-processed-gene-0.0-mR-1,augustus_masked-scaffold7384_size364-processed-gene-0.0-mR-1,augustus_masked-scaffold3455_size506-processed-gene-0.0-mR-1,augustus_masked-scaffold10718_size308-processed-…
MNXR17834[c]	Cytoplasm	1 MNXM12 + 1 MNXM5558 = 1 MNXM21 + 1 MNXM389	1 CoA + 1 5-methyl-3-oxo-4-hexenoyl-CoA = 1 acetyl-CoA(4-) + 1 3-methylbut-2-enoyl-CoA	-7.06	2.3.1.16	sp_masked-scaffold8326_size345-processed-gene-0.2-mR-1,augustus_masked-scaffold40_size54058-processed-gene-0.29-mR-1,augustus_masked-scaffold8730_size338-processed-gene-0.0-mR-1,augustus_masked-scaffold7107_size371-processed-gene-0.0-mR-1,augustus_masked-scaffold10830_size306-processed-gene-0.0-mR-1,augustus_masked-scaffold5417_size416-processed-gene-0.0-mR-1,augustus_masked-scaffold31_size72944-…
MNXR17834[m]	Mitochondria	1 MNXM12 + 1 MNXM5558 = 1 MNXM21 + 1 MNXM389	1 CoA + 1 5-methyl-3-oxo-4-hexenoyl-CoA = 1 acetyl-CoA(4-) + 1 3-methylbut-2-enoyl-CoA	-7.06	2.3.1.16	sp_masked-scaffold8326_size345-processed-gene-0.2-mR-1,augustus_masked-scaffold40_size54058-processed-gene-0.29-mR-1,augustus_masked-scaffold8730_size338-processed-gene-0.0-mR-1,augustus_masked-scaffold7107_size371-processed-gene-0.0-mR-1,augustus_masked-scaffold10830_size306-processed-gene-0.0-mR-1,augustus_masked-scaffold5417_size416-processed-gene-0.0-mR-1,augustus_masked-scaffold31_size72944-…
MNXR1788[c]	Cytoplasm	1 MNXM1 + 1 MNXM6 + 1 MNXM959 = 1 MNXM5 + 1 MNXM593	1 H(+) + 1 NADPH + 1 2-dehydropantoate = 1 NADP(+) + 1 (R)-pantoate	2.29352	1.1.1.169	augustus_masked-scaffold10497_size311-processed-gene-0.0-mR-1,sp_masked-scaffold15_size103353-processed-gene-0.143-mR-1,augustus_masked-scaffold6873_size377-processed-gene-0.0-mR-1,augustus_masked-scaffold25_size76583-processed-gene-0.15-mR-1,augustus_masked-scaffold4_size209168-processed-gene-1.47-mR-1,augustus_masked-scaffold1642_size711-processed-gene-0.0-mR-1,augustus_masked-scaffold3960_size…
MNXR1788[e]	Extracellular	1 MNXM1 + 1 MNXM6 + 1 MNXM959 = 1 MNXM5 + 1 MNXM593	1 H(+) + 1 NADPH + 1 2-dehydropantoate = 1 NADP(+) + 1 (R)-pantoate	2.29352	1.1.1.169	augustus_masked-scaffold10497_size311-processed-gene-0.0-mR-1,sp_masked-scaffold15_size103353-processed-gene-0.143-mR-1,augustus_masked-scaffold6873_size377-processed-gene-0.0-mR-1,augustus_masked-scaffold25_size76583-processed-gene-0.15-mR-1,augustus_masked-scaffold4_size209168-processed-gene-1.47-mR-1,augustus_masked-scaffold1642_size711-processed-gene-0.0-mR-1,augustus_masked-scaffold3960_size…
MNXR1788[m]	Mitochondria	1 MNXM1 + 1 MNXM6 + 1 MNXM959 = 1 MNXM5 + 1 MNXM593	1 H(+) + 1 NADPH + 1 2-dehydropantoate = 1 NADP(+) + 1 (R)-pantoate	2.29352	1.1.1.169	augustus_masked-scaffold10497_size311-processed-gene-0.0-mR-1,sp_masked-scaffold15_size103353-processed-gene-0.143-mR-1,augustus_masked-scaffold6873_size377-processed-gene-0.0-mR-1,augustus_masked-scaffold25_size76583-processed-gene-0.15-mR-1,augustus_masked-scaffold4_size209168-processed-gene-1.47-mR-1,augustus_masked-scaffold1642_size711-processed-gene-0.0-mR-1,augustus_masked-scaffold3960_size…
MNXR17919[c]	Cytoplasm	1 MNXM1210 + 1 MNXM8 = 1 MNXM1 + 1 MNXM10 + 1 MNXM20	1 2-hydroxyglutarate(2-) + 1 NAD(+) = 1 H(+) + 1 NADH(2-) + 1 2-oxoglutarate	2.8418	1.1.1.95	augustus_masked-scaffold10091_size317-processed-gene-0.0-mR-1,augustus_masked-scaffold2648_size571-processed-gene-0.0-mR-1,augustus_masked-scaffold2_size298569-processed-gene-1.48-mR-1
MNXR17919[n]	Nucleous	1 MNXM1210 + 1 MNXM8 = 1 MNXM1 + 1 MNXM10 + 1 MNXM20	1 2-hydroxyglutarate(2-) + 1 NAD(+) = 1 H(+) + 1 NADH(2-) + 1 2-oxoglutarate	2.8418	1.1.1.95	augustus_masked-scaffold10091_size317-processed-gene-0.0-mR-1,augustus_masked-scaffold2648_size571-processed-gene-0.0-mR-1,augustus_masked-scaffold2_size298569-processed-gene-1.48-mR-1
MNXR1792[c]	Cytoplasm	1 MNXM1099 + 1 MNXM8 = 1 MNXM1 + 1 MNXM10 + 1 MNXM648	1 2,5-diamino-6-(1-D-ribitylamino)pyrimidin-4(3H)-one 5'-phosphate + 1 NAD(+) = 1 H(+) + 1 NADH(2-) + 1 2,5-diamino-4-hydroxy-6-(5-phosphonatoribosylamino)pyrimidine(3-)		1.1.1.302
MNXR1793[c]	Cytoplasm	1 MNXM1099 + 1 MNXM5 = 1 MNXM1 + 1 MNXM6 + 1 MNXM648	1 2,5-diamino-6-(1-D-ribitylamino)pyrimidin-4(3H)-one 5'-phosphate + 1 NADP(+) = 1 H(+) + 1 NADPH + 1 2,5-diamino-4-hydroxy-6-(5-phosphonatoribosylamino)pyrimidine(3-)		1.1.1.302
MNXR17933[c]	Cytoplasm	1 MNXM10764 = 1 MNXM1156 + 1 MNXM9628	1 azathioprine = 1 purine-6-thiol + 1 1-Methyl-4-nitroimidazole		0
MNXR17974[c]	Cytoplasm	1 MNXM10616 + 1 MNXM8 = 1 MNXM1 + 1 MNXM10 + 1 MNXM2968	1 Alcophosphamide + 1 NAD(+) = 1 H(+) + 1 NADH(2-) + 1 Aldophosphamide	23.084	1.1.1.1	augustus_masked-scaffold1624_size717-processed-gene-0.0-mR-1,augustus_masked-scaffold3975_size478-processed-gene-0.0-mR-1,augustus_masked-scaffold5852_size403-processed-gene-0.0-mR-1,sp_masked-scaffold5329_size420-processed-gene-0.2-mR-1,augustus_masked-scaffold35_size69751-processed-gene-0.10-mR-1,augustus_masked-scaffold9042_size332-processed-gene-0.0-mR-1,augustus_masked-scaffold10459_size311-…
MNXR17974[m]	Mitochondria	1 MNXM10616 + 1 MNXM8 = 1 MNXM1 + 1 MNXM10 + 1 MNXM2968	1 Alcophosphamide + 1 NAD(+) = 1 H(+) + 1 NADH(2-) + 1 Aldophosphamide	23.084	1.1.1.1	augustus_masked-scaffold1624_size717-processed-gene-0.0-mR-1,augustus_masked-scaffold3975_size478-processed-gene-0.0-mR-1,augustus_masked-scaffold5852_size403-processed-gene-0.0-mR-1,sp_masked-scaffold5329_size420-processed-gene-0.2-mR-1,augustus_masked-scaffold35_size69751-processed-gene-0.10-mR-1,augustus_masked-scaffold9042_size332-processed-gene-0.0-mR-1,augustus_masked-scaffold10459_size311-…
MNXR17974[p]	Membrane	1 MNXM10616 + 1 MNXM8 = 1 MNXM1 + 1 MNXM10 + 1 MNXM2968	1 Alcophosphamide + 1 NAD(+) = 1 H(+) + 1 NADH(2-) + 1 Aldophosphamide	23.084	1.1.1.1	augustus_masked-scaffold1624_size717-processed-gene-0.0-mR-1,augustus_masked-scaffold3975_size478-processed-gene-0.0-mR-1,augustus_masked-scaffold5852_size403-processed-gene-0.0-mR-1,sp_masked-scaffold5329_size420-processed-gene-0.2-mR-1,augustus_masked-scaffold35_size69751-processed-gene-0.10-mR-1,augustus_masked-scaffold9042_size332-processed-gene-0.0-mR-1,augustus_masked-scaffold10459_size311-…
MNXR17999[c]	Cytoplasm	1 MNXM1 + 1 MNXM10 + 1 MNXM3835 = 1 MNXM6074 + 1 MNXM8	1 H(+) + 1 NADH(2-) + 1 3-Carbamoyl-2-phenylpropionaldehyde = 1 2-Phenyl-1,3-propanediol monocarbamate + 1 NAD(+)	23.084	1.1.1.1	augustus_masked-scaffold1624_size717-processed-gene-0.0-mR-1,augustus_masked-scaffold3975_size478-processed-gene-0.0-mR-1,augustus_masked-scaffold5852_size403-processed-gene-0.0-mR-1,sp_masked-scaffold5329_size420-processed-gene-0.2-mR-1,augustus_masked-scaffold35_size69751-processed-gene-0.10-mR-1,augustus_masked-scaffold9042_size332-processed-gene-0.0-mR-1,augustus_masked-scaffold10459_size311-…
MNXR17999[m]	Mitochondria	1 MNXM1 + 1 MNXM10 + 1 MNXM3835 = 1 MNXM6074 + 1 MNXM8	1 H(+) + 1 NADH(2-) + 1 3-Carbamoyl-2-phenylpropionaldehyde = 1 2-Phenyl-1,3-propanediol monocarbamate + 1 NAD(+)	23.084	1.1.1.1	augustus_masked-scaffold1624_size717-processed-gene-0.0-mR-1,augustus_masked-scaffold3975_size478-processed-gene-0.0-mR-1,augustus_masked-scaffold5852_size403-processed-gene-0.0-mR-1,sp_masked-scaffold5329_size420-processed-gene-0.2-mR-1,augustus_masked-scaffold35_size69751-processed-gene-0.10-mR-1,augustus_masked-scaffold9042_size332-processed-gene-0.0-mR-1,augustus_masked-scaffold10459_size311-…
MNXR17999[p]	Membrane	1 MNXM1 + 1 MNXM10 + 1 MNXM3835 = 1 MNXM6074 + 1 MNXM8	1 H(+) + 1 NADH(2-) + 1 3-Carbamoyl-2-phenylpropionaldehyde = 1 2-Phenyl-1,3-propanediol monocarbamate + 1 NAD(+)	23.084	1.1.1.1	augustus_masked-scaffold1624_size717-processed-gene-0.0-mR-1,augustus_masked-scaffold3975_size478-processed-gene-0.0-mR-1,augustus_masked-scaffold5852_size403-processed-gene-0.0-mR-1,sp_masked-scaffold5329_size420-processed-gene-0.2-mR-1,augustus_masked-scaffold35_size69751-processed-gene-0.10-mR-1,augustus_masked-scaffold9042_size332-processed-gene-0.0-mR-1,augustus_masked-scaffold10459_size311-…
MNXR180[e]	Extracellular	1 MNXM288 + 1 MNXM9 = 1 MNXM2 + 1 MNXM2184	1 uridine + 1 phosphate = 1 H2O + 1 3'-UMP	-3.05414	3.1.3.6	sp_masked-scaffold10208_size315-processed-gene-0.2-mR-1
MNXR18001[c]	Cytoplasm	1 MNXM13 + 1 MNXM15 + 1 MNXM8322 = 1 MNXM1 + 1 MNXM3835	1 CO(2) + 1 NH4(+) + 1 Atropaldehyde = 1 H(+) + 1 3-Carbamoyl-2-phenylpropionaldehyde		0
MNXR18002[c]	Cytoplasm	1 MNXM3835 = 1 MNXM6882	1 3-Carbamoyl-2-phenylpropionaldehyde = 1 4-Hydroxy-5-phenyltetrahydro-1,3-oxazin-2-one		0
MNXR18053[c]	Cytoplasm	1 MNXM2 + 1 MNXM2175 + 1 MNXM5968 = 1 MNXM413 + 1 MNXM5967	1 H2O + 1 2'-deoxyribonucleoside diphosphate + 1 Tryparedoxin disulfide = 1 ribonucleoside diphosphate + 1 Tryparedoxin		1.17.4.1	augustus_masked-scaffold1101_size877-processed-gene-0.0-mR-1,augustus_masked-scaffold2017_size647-processed-gene-0.0-mR-1,maker-scaffold77_size23894-augustus-gene-0.45-mR-1,sp_masked-scaffold7096_size371-processed-gene-0.2-mR-1,augustus_masked-scaffold168_size6808-processed-gene-0.2-mR-1,augustus_masked-scaffold10415_size312-processed-gene-0.0-mR-1
MNXR18054[c]	Cytoplasm	1 MNXM1596 + 1 MNXM413 = 1 MNXM2 + 1 MNXM2175 + 1 MNXM2292	1 trypanothione(1+) + 1 ribonucleoside diphosphate = 1 H2O + 1 2'-deoxyribonucleoside diphosphate + 1 trypanothione disulfide(1+)		1.17.4.1	augustus_masked-scaffold1101_size877-processed-gene-0.0-mR-1,augustus_masked-scaffold2017_size647-processed-gene-0.0-mR-1,maker-scaffold77_size23894-augustus-gene-0.45-mR-1,sp_masked-scaffold7096_size371-processed-gene-0.2-mR-1,augustus_masked-scaffold168_size6808-processed-gene-0.2-mR-1,augustus_masked-scaffold10415_size312-processed-gene-0.0-mR-1
MNXR181[e]	Extracellular	1 MNXM2 + 1 MNXM2182 = 1 MNXM338 + 1 MNXM9	1 H2O + 1 3'-CMP = 1 cytidine + 1 phosphate	-3.05414	3.1.3.6	sp_masked-scaffold10208_size315-processed-gene-0.2-mR-1
MNXR18106[c]	Cytoplasm	1 MNXM1615 = 1 MNXM2226	1 1-methylpyrrolinium = 1 ecgonine methyl ester		0
MNXR18107[c]	Cytoplasm	1 MNXM12 + 1 MNXM2109 = 1 MNXM2226 + 1 MNXM240	1 CoA + 1 cocaine = 1 ecgonine methyl ester + 1 benzoyl-CoA		2.3.1.-
MNXR1816[c]	Cytoplasm	1 MNXM1 + 1 MNXM11 + 1 MNXM234 = 1 MNXM2 + 1 MNXM452	1 H(+) + 1 diphosphate(3-) + 1 dUMP = 1 H2O + 1 dUTP	-113.549	3.6.1.19,3.6.1.23	augustus_masked-scaffold10661_size308-processed-gene-0.0-mR-1,augustus_masked-scaffold8601_size340-processed-gene-0.0-mR-1,augustus_masked-scaffold80_size23295-processed-gene-0.7-mR-1,maker-scaffold84_size22519-augustus-gene-0.39-mR-1
MNXR1819[c]	Cytoplasm	1 MNXM13 + 1 MNXM622 = 1 MNXM1 + 1 MNXM23 + 1 MNXM74	1 CO(2) + 1 1-deoxy-D-xylulose 5-phosphate = 1 H(+) + 1 pyruvate + 1 D-glyceraldehyde 3-phosphate	-10.7158	2.2.1.7	augustus_masked-scaffold8941_size334-processed-gene-0.0-mR-1,augustus_masked-scaffold9747_size321-processed-gene-0.0-mR-1
MNXR1819[n]	Nucleous	1 MNXM13 + 1 MNXM622 = 1 MNXM1 + 1 MNXM23 + 1 MNXM74	1 CO(2) + 1 1-deoxy-D-xylulose 5-phosphate = 1 H(+) + 1 pyruvate + 1 D-glyceraldehyde 3-phosphate	-10.7158	2.2.1.7	augustus_masked-scaffold8941_size334-processed-gene-0.0-mR-1,augustus_masked-scaffold9747_size321-processed-gene-0.0-mR-1
MNXR182[e]	Extracellular	1 MNXM1985 + 1 MNXM2 = 1 MNXM212 + 1 MNXM9	1 3'-AMP + 1 H2O = 1 adenosine + 1 phosphate	-3.05414	3.1.3.6	sp_masked-scaffold10208_size315-processed-gene-0.2-mR-1
MNXR18208[c]	Cytoplasm	2 MNXM1083 + 1 MNXM6 = 2 MNXM1084 + 1 MNXM5	2 ferricytochrome b5 + 1 NADPH = 2 ferrocytochrome b5 + 1 NADP(+)	3.14236	1.6.2.4	augustus_masked-scaffold7_size164630-processed-gene-0.64-mR-1,maker-scaffold11_size133158-sp-gene-0.272-mR-1
MNXR18208[n]	Nucleous	2 MNXM1083 + 1 MNXM6 = 2 MNXM1084 + 1 MNXM5	2 ferricytochrome b5 + 1 NADPH = 2 ferrocytochrome b5 + 1 NADP(+)	3.14236	1.6.2.4	augustus_masked-scaffold7_size164630-processed-gene-0.64-mR-1,maker-scaffold11_size133158-sp-gene-0.272-mR-1
MNXR18214[c]	Cytoplasm	1 MNXM1 + 1 MNXM457 + 1 MNXM6 = 1 MNXM5 + 1 MNXM90	1 H(+) + 1 betaine aldehyde + 1 NADPH = 1 NADP(+) + 1 choline	1.29352	1.1.1.1	augustus_masked-scaffold1624_size717-processed-gene-0.0-mR-1,augustus_masked-scaffold3975_size478-processed-gene-0.0-mR-1,augustus_masked-scaffold5852_size403-processed-gene-0.0-mR-1,sp_masked-scaffold5329_size420-processed-gene-0.2-mR-1,augustus_masked-scaffold35_size69751-processed-gene-0.10-mR-1,augustus_masked-scaffold9042_size332-processed-gene-0.0-mR-1,augustus_masked-scaffold10459_size311-…
MNXR18214[m]	Mitochondria	1 MNXM1 + 1 MNXM457 + 1 MNXM6 = 1 MNXM5 + 1 MNXM90	1 H(+) + 1 betaine aldehyde + 1 NADPH = 1 NADP(+) + 1 choline	1.29352	1.1.1.1	augustus_masked-scaffold1624_size717-processed-gene-0.0-mR-1,augustus_masked-scaffold3975_size478-processed-gene-0.0-mR-1,augustus_masked-scaffold5852_size403-processed-gene-0.0-mR-1,sp_masked-scaffold5329_size420-processed-gene-0.2-mR-1,augustus_masked-scaffold35_size69751-processed-gene-0.10-mR-1,augustus_masked-scaffold9042_size332-processed-gene-0.0-mR-1,augustus_masked-scaffold10459_size311-…
MNXR18214[p]	Membrane	1 MNXM1 + 1 MNXM457 + 1 MNXM6 = 1 MNXM5 + 1 MNXM90	1 H(+) + 1 betaine aldehyde + 1 NADPH = 1 NADP(+) + 1 choline	1.29352	1.1.1.1	augustus_masked-scaffold1624_size717-processed-gene-0.0-mR-1,augustus_masked-scaffold3975_size478-processed-gene-0.0-mR-1,augustus_masked-scaffold5852_size403-processed-gene-0.0-mR-1,sp_masked-scaffold5329_size420-processed-gene-0.2-mR-1,augustus_masked-scaffold35_size69751-processed-gene-0.10-mR-1,augustus_masked-scaffold9042_size332-processed-gene-0.0-mR-1,augustus_masked-scaffold10459_size311-…
MNXR1823[c]	Cytoplasm	1 MNXM258 = 1 MNXM258	1 D-erythrose 4-phosphate(2-) = 1 D-erythrose 4-phosphate(2-)		0
MNXR183[e]	Extracellular	1 MNXM2 + 1 MNXM2183 = 1 MNXM401 + 1 MNXM9	1 H2O + 1 3'-GMP = 1 guanosine + 1 phosphate	-3.05414	3.1.3.6	sp_masked-scaffold10208_size315-processed-gene-0.2-mR-1
MNXR18339[c]	Cytoplasm	1 MNXM13365 + 1 MNXM182 = 1 MNXM13370 + 1 MNXM2	1 + 1 D-mannopyranose = 1 + 1 H2O	99.5982	3.2.1.24	genemark-scaffold289_size2492-processed-gene-0.3-mR-1,maker-scaffold111_size14605-augustus-gene-0.27-mR-1
MNXR18340[c]	Cytoplasm	1 MNXM13336 + 1 MNXM182 = 1 MNXM13382 + 1 MNXM2	1 + 1 D-mannopyranose = 1 + 1 H2O	99.5982	3.2.1.24	genemark-scaffold289_size2492-processed-gene-0.3-mR-1,maker-scaffold111_size14605-augustus-gene-0.27-mR-1
MNXR18371[m]	Mitochondria	1 MNXM16 + 1 MNXM6758 = 1 MNXM1 + 1 MNXM19 + 1 MNXM6075	1 S-adenosyl-L-methionine + 1 2-Polyprenyl-6-hydroxyphenol = 1 H(+) + 1 S-adenosyl-L-homocysteine + 1 2-Polyprenyl-6-methoxyphenol	-4.35999	2.1.1.222	sp_masked-scaffold38_size55406-processed-gene-0.74-mR-1
MNXR184[c]	Cytoplasm	1 MNXM1264 + 1 MNXM25 = 1 MNXM716 + 1 MNXM92	1 3-oxoadipyl-CoA(5-) + 1 succinate(2-) = 1 3-oxoadipate + 1 succinyl-CoA(5-)	-2.04004	2.8.3.6	augustus_masked-scaffold9504_size325-processed-gene-0.0-mR-1,sp_masked-scaffold3788_size488-processed-gene-0.2-mR-1
MNXR1843[c]	Cytoplasm	1 MNXM1 + 1 MNXM10 + 1 MNXM3229 = 1 MNXM2645 + 1 MNXM8	1 H(+) + 1 NADH(2-) + 1 But-2-enoyl-[acyl-carrier protein] = 1 S-Methyl butanethioate + 1 NAD(+)	34.414	1.3.1.9	sp_masked-scaffold4045_size474-processed-gene-0.2-mR-1,augustus_masked-scaffold6700_size381-processed-gene-0.0-mR-1,augustus_masked-scaffold4105_size471-processed-gene-0.0-mR-1,augustus_masked-scaffold10223_size315-processed-gene-0.0-mR-1,augustus_masked-scaffold10161_size316-processed-gene-0.0-mR-1
MNXR1843[m]	Mitochondria	1 MNXM1 + 1 MNXM10 + 1 MNXM3229 = 1 MNXM2645 + 1 MNXM8	1 H(+) + 1 NADH(2-) + 1 But-2-enoyl-[acyl-carrier protein] = 1 S-Methyl butanethioate + 1 NAD(+)	34.414	1.3.1.9	sp_masked-scaffold4045_size474-processed-gene-0.2-mR-1,augustus_masked-scaffold6700_size381-processed-gene-0.0-mR-1,augustus_masked-scaffold4105_size471-processed-gene-0.0-mR-1,augustus_masked-scaffold10223_size315-processed-gene-0.0-mR-1,augustus_masked-scaffold10161_size316-processed-gene-0.0-mR-1
MNXR1844[c]	Cytoplasm	1 MNXM1 + 1 MNXM3229 + 1 MNXM6 = 1 MNXM2645 + 1 MNXM5	1 H(+) + 1 But-2-enoyl-[acyl-carrier protein] + 1 NADPH = 1 S-Methyl butanethioate + 1 NADP(+)	0	1.3.1.10	sp_masked-scaffold4045_size474-processed-gene-0.2-mR-1
MNXR1852[p]	Membrane	1 MNXM2494 = 1 MNXM810	1 5alpha-cholest-8-en-3beta-ol = 1 5alpha-cholest-7-en-3beta-ol	-24.629	5.3.3.5	augustus_masked-scaffold142_size9996-processed-gene-0.3-mR-1,augustus_masked-scaffold449_size1611-processed-gene-0.1-mR-1
MNXR1863[c]	Cytoplasm	1 MNXM2 + 1 MNXM214 = 1 MNXM446	1 H2O + 1 crotonoyl-CoA(4-) = 1 (S)-3-hydroxybutanoyl-CoA(4-)	2.16296	4.2.1.17	augustus_masked-scaffold7238_size368-processed-gene-0.0-mR-1,augustus_masked-scaffold4847_size439-processed-gene-0.0-mR-1,augustus_masked-scaffold3455_size506-processed-gene-0.0-mR-1,augustus_masked-scaffold5314_size420-processed-gene-0.0-mR-1,augustus_masked-scaffold6889_size376-processed-gene-0.0-mR-1,augustus_masked-scaffold5719_size407-processed-gene-0.0-mR-1,augustus_masked-scaffold4393_size…
MNXR1863[e]	Extracellular	1 MNXM2 + 1 MNXM214 = 1 MNXM446	1 H2O + 1 crotonoyl-CoA(4-) = 1 (S)-3-hydroxybutanoyl-CoA(4-)	2.16296	4.2.1.17	augustus_masked-scaffold7238_size368-processed-gene-0.0-mR-1,augustus_masked-scaffold4847_size439-processed-gene-0.0-mR-1,augustus_masked-scaffold3455_size506-processed-gene-0.0-mR-1,augustus_masked-scaffold5314_size420-processed-gene-0.0-mR-1,augustus_masked-scaffold6889_size376-processed-gene-0.0-mR-1,augustus_masked-scaffold5719_size407-processed-gene-0.0-mR-1,augustus_masked-scaffold4393_size…
MNXR1863[m]	Mitochondria	1 MNXM2 + 1 MNXM214 = 1 MNXM446	1 H2O + 1 crotonoyl-CoA(4-) = 1 (S)-3-hydroxybutanoyl-CoA(4-)	2.16296	4.2.1.17,4.2.1,4.2.1.116	augustus_masked-scaffold7238_size368-processed-gene-0.0-mR-1,augustus_masked-scaffold4847_size439-processed-gene-0.0-mR-1,augustus_masked-scaffold3455_size506-processed-gene-0.0-mR-1,augustus_masked-scaffold5314_size420-processed-gene-0.0-mR-1,augustus_masked-scaffold6889_size376-processed-gene-0.0-mR-1,augustus_masked-scaffold5719_size407-processed-gene-0.0-mR-1,augustus_masked-scaffold4393_size…
MNXR1866[c]	Cytoplasm	1 MNXM2 + 1 MNXM753 = 1 MNXM757	1 H2O + 1 trans-hex-2-enoyl-CoA = 1 (S)-3-hydroxyhexanoyl-CoA	2.16296	4.2.1.17	augustus_masked-scaffold7238_size368-processed-gene-0.0-mR-1,augustus_masked-scaffold4847_size439-processed-gene-0.0-mR-1,augustus_masked-scaffold3455_size506-processed-gene-0.0-mR-1,augustus_masked-scaffold5314_size420-processed-gene-0.0-mR-1,augustus_masked-scaffold6889_size376-processed-gene-0.0-mR-1,augustus_masked-scaffold5719_size407-processed-gene-0.0-mR-1,augustus_masked-scaffold4393_size…
MNXR1866[e]	Extracellular	1 MNXM2 + 1 MNXM753 = 1 MNXM757	1 H2O + 1 trans-hex-2-enoyl-CoA = 1 (S)-3-hydroxyhexanoyl-CoA	2.16296	4.2.1.17	augustus_masked-scaffold7238_size368-processed-gene-0.0-mR-1,augustus_masked-scaffold4847_size439-processed-gene-0.0-mR-1,augustus_masked-scaffold3455_size506-processed-gene-0.0-mR-1,augustus_masked-scaffold5314_size420-processed-gene-0.0-mR-1,augustus_masked-scaffold6889_size376-processed-gene-0.0-mR-1,augustus_masked-scaffold5719_size407-processed-gene-0.0-mR-1,augustus_masked-scaffold4393_size…
MNXR1866[m]	Mitochondria	1 MNXM2 + 1 MNXM753 = 1 MNXM757	1 H2O + 1 trans-hex-2-enoyl-CoA = 1 (S)-3-hydroxyhexanoyl-CoA	2.16296	4.2.1.17	augustus_masked-scaffold7238_size368-processed-gene-0.0-mR-1,augustus_masked-scaffold4847_size439-processed-gene-0.0-mR-1,augustus_masked-scaffold3455_size506-processed-gene-0.0-mR-1,augustus_masked-scaffold5314_size420-processed-gene-0.0-mR-1,augustus_masked-scaffold6889_size376-processed-gene-0.0-mR-1,augustus_masked-scaffold5719_size407-processed-gene-0.0-mR-1,augustus_masked-scaffold4393_size…
MNXR18668[c]	Cytoplasm	1 MNXM1261 = 1 MNXM2 + 1 MNXM770	1 2-dehydro-3-deoxy-D-arabinonate = 1 H2O + 1 2,5-dioxopentanoate		4.2.1.-
MNXR1867[c]	Cytoplasm	1 MNXM2 + 1 MNXM784 = 1 MNXM766	1 H2O + 1 trans-oct-2-enoyl-CoA = 1 (S)-3-hydroxyoctanoyl-CoA	22.7053	4.2.1.17	augustus_masked-scaffold7238_size368-processed-gene-0.0-mR-1,augustus_masked-scaffold4847_size439-processed-gene-0.0-mR-1,augustus_masked-scaffold3455_size506-processed-gene-0.0-mR-1,augustus_masked-scaffold5314_size420-processed-gene-0.0-mR-1,augustus_masked-scaffold6889_size376-processed-gene-0.0-mR-1,augustus_masked-scaffold5719_size407-processed-gene-0.0-mR-1,augustus_masked-scaffold4393_size…
MNXR1867[e]	Extracellular	1 MNXM2 + 1 MNXM784 = 1 MNXM766	1 H2O + 1 trans-oct-2-enoyl-CoA = 1 (S)-3-hydroxyoctanoyl-CoA	22.7053	4.2.1.17	augustus_masked-scaffold7238_size368-processed-gene-0.0-mR-1,augustus_masked-scaffold4847_size439-processed-gene-0.0-mR-1,augustus_masked-scaffold3455_size506-processed-gene-0.0-mR-1,augustus_masked-scaffold5314_size420-processed-gene-0.0-mR-1,augustus_masked-scaffold6889_size376-processed-gene-0.0-mR-1,augustus_masked-scaffold5719_size407-processed-gene-0.0-mR-1,augustus_masked-scaffold4393_size…
MNXR1867[m]	Mitochondria	1 MNXM2 + 1 MNXM784 = 1 MNXM766	1 H2O + 1 trans-oct-2-enoyl-CoA = 1 (S)-3-hydroxyoctanoyl-CoA	22.7053	4.2.1.17	augustus_masked-scaffold7238_size368-processed-gene-0.0-mR-1,augustus_masked-scaffold4847_size439-processed-gene-0.0-mR-1,augustus_masked-scaffold3455_size506-processed-gene-0.0-mR-1,augustus_masked-scaffold5314_size420-processed-gene-0.0-mR-1,augustus_masked-scaffold6889_size376-processed-gene-0.0-mR-1,augustus_masked-scaffold5719_size407-processed-gene-0.0-mR-1,augustus_masked-scaffold4393_size…
MNXR1868[c]	Cytoplasm	1 MNXM2 + 1 MNXM580 = 1 MNXM674	1 H2O + 1 trans-dec-2-enoyl-CoA = 1 (S)-3-hydroxydecanoyl-CoA	2.16303	4.2.1.17	augustus_masked-scaffold7238_size368-processed-gene-0.0-mR-1,augustus_masked-scaffold4847_size439-processed-gene-0.0-mR-1,augustus_masked-scaffold3455_size506-processed-gene-0.0-mR-1,augustus_masked-scaffold5314_size420-processed-gene-0.0-mR-1,augustus_masked-scaffold6889_size376-processed-gene-0.0-mR-1,augustus_masked-scaffold5719_size407-processed-gene-0.0-mR-1,augustus_masked-scaffold4393_size…
MNXR1868[e]	Extracellular	1 MNXM2 + 1 MNXM580 = 1 MNXM674	1 H2O + 1 trans-dec-2-enoyl-CoA = 1 (S)-3-hydroxydecanoyl-CoA	2.16303	4.2.1.17	augustus_masked-scaffold7238_size368-processed-gene-0.0-mR-1,augustus_masked-scaffold4847_size439-processed-gene-0.0-mR-1,augustus_masked-scaffold3455_size506-processed-gene-0.0-mR-1,augustus_masked-scaffold5314_size420-processed-gene-0.0-mR-1,augustus_masked-scaffold6889_size376-processed-gene-0.0-mR-1,augustus_masked-scaffold5719_size407-processed-gene-0.0-mR-1,augustus_masked-scaffold4393_size…
MNXR1868[m]	Mitochondria	1 MNXM2 + 1 MNXM580 = 1 MNXM674	1 H2O + 1 trans-dec-2-enoyl-CoA = 1 (S)-3-hydroxydecanoyl-CoA	2.16303	4.2.1.17	augustus_masked-scaffold7238_size368-processed-gene-0.0-mR-1,augustus_masked-scaffold4847_size439-processed-gene-0.0-mR-1,augustus_masked-scaffold3455_size506-processed-gene-0.0-mR-1,augustus_masked-scaffold5314_size420-processed-gene-0.0-mR-1,augustus_masked-scaffold6889_size376-processed-gene-0.0-mR-1,augustus_masked-scaffold5719_size407-processed-gene-0.0-mR-1,augustus_masked-scaffold4393_size…
MNXR1869[c]	Cytoplasm	1 MNXM2 + 1 MNXM642 = 1 MNXM733	1 H2O + 1 trans-dodec-2-enoyl-CoA(4-) = 1 (S)-3-hydroxylauroyl-CoA	22.7053	4.2.1.17	augustus_masked-scaffold7238_size368-processed-gene-0.0-mR-1,augustus_masked-scaffold4847_size439-processed-gene-0.0-mR-1,augustus_masked-scaffold3455_size506-processed-gene-0.0-mR-1,augustus_masked-scaffold5314_size420-processed-gene-0.0-mR-1,augustus_masked-scaffold6889_size376-processed-gene-0.0-mR-1,augustus_masked-scaffold5719_size407-processed-gene-0.0-mR-1,augustus_masked-scaffold4393_size…
MNXR1869[e]	Extracellular	1 MNXM2 + 1 MNXM642 = 1 MNXM733	1 H2O + 1 trans-dodec-2-enoyl-CoA(4-) = 1 (S)-3-hydroxylauroyl-CoA	22.7053	4.2.1.17	augustus_masked-scaffold7238_size368-processed-gene-0.0-mR-1,augustus_masked-scaffold4847_size439-processed-gene-0.0-mR-1,augustus_masked-scaffold3455_size506-processed-gene-0.0-mR-1,augustus_masked-scaffold5314_size420-processed-gene-0.0-mR-1,augustus_masked-scaffold6889_size376-processed-gene-0.0-mR-1,augustus_masked-scaffold5719_size407-processed-gene-0.0-mR-1,augustus_masked-scaffold4393_size…
MNXR1869[m]	Mitochondria	1 MNXM2 + 1 MNXM642 = 1 MNXM733	1 H2O + 1 trans-dodec-2-enoyl-CoA(4-) = 1 (S)-3-hydroxylauroyl-CoA	22.7053	4.2.1.17	augustus_masked-scaffold7238_size368-processed-gene-0.0-mR-1,augustus_masked-scaffold4847_size439-processed-gene-0.0-mR-1,augustus_masked-scaffold3455_size506-processed-gene-0.0-mR-1,augustus_masked-scaffold5314_size420-processed-gene-0.0-mR-1,augustus_masked-scaffold6889_size376-processed-gene-0.0-mR-1,augustus_masked-scaffold5719_size407-processed-gene-0.0-mR-1,augustus_masked-scaffold4393_size…
MNXR1870[c]	Cytoplasm	1 MNXM2 + 1 MNXM654 = 1 MNXM767	1 H2O + 1 trans-tetradec-2-enoyl-CoA = 1 (S)-3-hydroxytetradecanoyl-CoA	-2.16303	4.2.1.17	augustus_masked-scaffold7238_size368-processed-gene-0.0-mR-1,augustus_masked-scaffold4847_size439-processed-gene-0.0-mR-1,augustus_masked-scaffold3455_size506-processed-gene-0.0-mR-1,augustus_masked-scaffold5314_size420-processed-gene-0.0-mR-1,augustus_masked-scaffold6889_size376-processed-gene-0.0-mR-1,augustus_masked-scaffold5719_size407-processed-gene-0.0-mR-1,augustus_masked-scaffold4393_size…
MNXR1870[e]	Extracellular	1 MNXM2 + 1 MNXM654 = 1 MNXM767	1 H2O + 1 trans-tetradec-2-enoyl-CoA = 1 (S)-3-hydroxytetradecanoyl-CoA	-2.16303	4.2.1.17	augustus_masked-scaffold7238_size368-processed-gene-0.0-mR-1,augustus_masked-scaffold4847_size439-processed-gene-0.0-mR-1,augustus_masked-scaffold3455_size506-processed-gene-0.0-mR-1,augustus_masked-scaffold5314_size420-processed-gene-0.0-mR-1,augustus_masked-scaffold6889_size376-processed-gene-0.0-mR-1,augustus_masked-scaffold5719_size407-processed-gene-0.0-mR-1,augustus_masked-scaffold4393_size…
MNXR1870[m]	Mitochondria	1 MNXM2 + 1 MNXM654 = 1 MNXM767	1 H2O + 1 trans-tetradec-2-enoyl-CoA = 1 (S)-3-hydroxytetradecanoyl-CoA	-2.16303	4.2.1.17	augustus_masked-scaffold7238_size368-processed-gene-0.0-mR-1,augustus_masked-scaffold4847_size439-processed-gene-0.0-mR-1,augustus_masked-scaffold3455_size506-processed-gene-0.0-mR-1,augustus_masked-scaffold5314_size420-processed-gene-0.0-mR-1,augustus_masked-scaffold6889_size376-processed-gene-0.0-mR-1,augustus_masked-scaffold5719_size407-processed-gene-0.0-mR-1,augustus_masked-scaffold4393_size…
MNXR1871[c]	Cytoplasm	1 MNXM2 + 1 MNXM581 = 1 MNXM825	1 H2O + 1 (E)-hexadec-2-enoyl-CoA = 1 (S)-3-hydroxypalmitoyl-CoA	-2.16296	4.2.1.17	augustus_masked-scaffold7238_size368-processed-gene-0.0-mR-1,augustus_masked-scaffold4847_size439-processed-gene-0.0-mR-1,augustus_masked-scaffold3455_size506-processed-gene-0.0-mR-1,augustus_masked-scaffold5314_size420-processed-gene-0.0-mR-1,augustus_masked-scaffold6889_size376-processed-gene-0.0-mR-1,augustus_masked-scaffold5719_size407-processed-gene-0.0-mR-1,augustus_masked-scaffold4393_size…
MNXR1871[e]	Extracellular	1 MNXM2 + 1 MNXM581 = 1 MNXM825	1 H2O + 1 (E)-hexadec-2-enoyl-CoA = 1 (S)-3-hydroxypalmitoyl-CoA	-2.16296	4.2.1.17	augustus_masked-scaffold7238_size368-processed-gene-0.0-mR-1,augustus_masked-scaffold4847_size439-processed-gene-0.0-mR-1,augustus_masked-scaffold3455_size506-processed-gene-0.0-mR-1,augustus_masked-scaffold5314_size420-processed-gene-0.0-mR-1,augustus_masked-scaffold6889_size376-processed-gene-0.0-mR-1,augustus_masked-scaffold5719_size407-processed-gene-0.0-mR-1,augustus_masked-scaffold4393_size…
MNXR1871[m]	Mitochondria	1 MNXM2 + 1 MNXM581 = 1 MNXM825	1 H2O + 1 (E)-hexadec-2-enoyl-CoA = 1 (S)-3-hydroxypalmitoyl-CoA	-2.16296	4.2.1.17	augustus_masked-scaffold7238_size368-processed-gene-0.0-mR-1,augustus_masked-scaffold4847_size439-processed-gene-0.0-mR-1,augustus_masked-scaffold3455_size506-processed-gene-0.0-mR-1,augustus_masked-scaffold5314_size420-processed-gene-0.0-mR-1,augustus_masked-scaffold6889_size376-processed-gene-0.0-mR-1,augustus_masked-scaffold5719_size407-processed-gene-0.0-mR-1,augustus_masked-scaffold4393_size…
MNXR1873[c]	Cytoplasm	1 MNXM2 + 1 MNXM609 = 1 MNXM701	1 H2O + 1 2-methylbut-2-enoyl-CoA = 1 (2S,3S)-3-hydroxy-2-methylbutanoyl-CoA(4-)	1.60297	4.2.1.17	augustus_masked-scaffold7238_size368-processed-gene-0.0-mR-1,augustus_masked-scaffold4847_size439-processed-gene-0.0-mR-1,augustus_masked-scaffold3455_size506-processed-gene-0.0-mR-1,augustus_masked-scaffold5314_size420-processed-gene-0.0-mR-1,augustus_masked-scaffold6889_size376-processed-gene-0.0-mR-1,augustus_masked-scaffold5719_size407-processed-gene-0.0-mR-1,augustus_masked-scaffold4393_size…
MNXR1873[e]	Extracellular	1 MNXM2 + 1 MNXM609 = 1 MNXM701	1 H2O + 1 2-methylbut-2-enoyl-CoA = 1 (2S,3S)-3-hydroxy-2-methylbutanoyl-CoA(4-)	1.60297	4.2.1.17	augustus_masked-scaffold7238_size368-processed-gene-0.0-mR-1,augustus_masked-scaffold4847_size439-processed-gene-0.0-mR-1,augustus_masked-scaffold3455_size506-processed-gene-0.0-mR-1,augustus_masked-scaffold5314_size420-processed-gene-0.0-mR-1,augustus_masked-scaffold6889_size376-processed-gene-0.0-mR-1,augustus_masked-scaffold5719_size407-processed-gene-0.0-mR-1,augustus_masked-scaffold4393_size…
MNXR1873[m]	Mitochondria	1 MNXM2 + 1 MNXM609 = 1 MNXM701	1 H2O + 1 2-methylbut-2-enoyl-CoA = 1 (2S,3S)-3-hydroxy-2-methylbutanoyl-CoA(4-)	1.60297	4.2.1.17	augustus_masked-scaffold7238_size368-processed-gene-0.0-mR-1,augustus_masked-scaffold4847_size439-processed-gene-0.0-mR-1,augustus_masked-scaffold3455_size506-processed-gene-0.0-mR-1,augustus_masked-scaffold5314_size420-processed-gene-0.0-mR-1,augustus_masked-scaffold6889_size376-processed-gene-0.0-mR-1,augustus_masked-scaffold5719_size407-processed-gene-0.0-mR-1,augustus_masked-scaffold4393_size…
MNXR1874[c]	Cytoplasm	1 MNXM2 + 1 MNXM649 = 1 MNXM325	1 H2O + 1 2-dehydro-3-deoxy-6-phosphonato-D-gluconate(3-) = 1 6-phosphonatooxy-D-gluconate	-8.16702	4.2.1.12	augustus_masked-scaffold4676_size447-processed-gene-0.0-mR-1,augustus_masked-scaffold1733_size693-processed-gene-0.0-mR-1,augustus_masked-scaffold8201_size347-processed-gene-0.0-mR-1
MNXR1874[m]	Mitochondria	1 MNXM2 + 1 MNXM649 = 1 MNXM325	1 H2O + 1 2-dehydro-3-deoxy-6-phosphonato-D-gluconate(3-) = 1 6-phosphonatooxy-D-gluconate	-8.16702	4.2.1.12	augustus_masked-scaffold4676_size447-processed-gene-0.0-mR-1,augustus_masked-scaffold1733_size693-processed-gene-0.0-mR-1,augustus_masked-scaffold8201_size347-processed-gene-0.0-mR-1
MNXR18821[c]	Cytoplasm	1 MNXM13769 = 1 MNXM254 + 1 MNXM277	1 (S)-Hydroxynitrile = 1 hydrogen cyanide + 1 aldehyde		4.1.2.47
MNXR18839[c]	Cytoplasm	1 MNXM11 + 1 MNXM13169 = 1 MNXM13171 + 1 MNXM63	1 diphosphate(3-) + 1 tRNA with a 3' CC end = 1 tRNA with a 3' cytidine + 1 CTP	0	2.7.7.72	sp_masked-scaffold3720_size492-processed-gene-0.1-mR-1
MNXR18841[c]	Cytoplasm	1 MNXM11 + 1 MNXM13170 = 1 MNXM13169 + 1 MNXM3	1 diphosphate(3-) + 1 tRNA with a 3' CCA end = 1 tRNA with a 3' CC end + 1 ATP	0	2.7.7.72	sp_masked-scaffold3720_size492-processed-gene-0.1-mR-1
MNXR1898[c]	Cytoplasm	1 MNXM275 = 1 MNXM2 + 1 MNXM73	1 2-phospho-D-glycerate = 1 H2O + 1 phosphoenolpyruvate	-0.187012	4.2.1.11	augustus_masked-scaffold4579_size451-processed-gene-0.0-mR-1,augustus_masked-scaffold11011_size304-processed-gene-0.0-mR-1,augustus_masked-scaffold31_size72944-processed-gene-0.23-mR-1
MNXR1898[m]	Mitochondria	1 MNXM275 = 1 MNXM2 + 1 MNXM73	1 2-phospho-D-glycerate = 1 H2O + 1 phosphoenolpyruvate	-0.187012	4.2.1.11	augustus_masked-scaffold4579_size451-processed-gene-0.0-mR-1,augustus_masked-scaffold11011_size304-processed-gene-0.0-mR-1,augustus_masked-scaffold31_size72944-processed-gene-0.23-mR-1
MNXR19000[c]	Cytoplasm	1 MNXM1 + 1 MNXM31 + 1 MNXM4884 = 1 MNXM535 + 1 MNXM824	1 H(+) + 1 CMP + 1 alpha-Kdo-(2->8)-alpha-Kdo-(2->4)-alpha-Kdo-(2->6)-lipid IVA = 1 CMP-3-deoxy-D-manno-octulosonate + 1 (KDO)2-lipid IVA	4.4014	2.4.99.14	sp_masked-scaffold4045_size474-processed-gene-0.2-mR-1,augustus_masked-scaffold2261_size613-processed-gene-0.0-mR-1,sp_masked-scaffold3_size225180-processed-gene-1.150-mR-1,maker-scaffold24_size76982-sp-gene-0.146-mR-1
MNXR19000[m]	Mitochondria	1 MNXM1 + 1 MNXM31 + 1 MNXM4884 = 1 MNXM535 + 1 MNXM824	1 H(+) + 1 CMP + 1 alpha-Kdo-(2->8)-alpha-Kdo-(2->4)-alpha-Kdo-(2->6)-lipid IVA = 1 CMP-3-deoxy-D-manno-octulosonate + 1 (KDO)2-lipid IVA	4.4014	2.4.99.14	sp_masked-scaffold4045_size474-processed-gene-0.2-mR-1,augustus_masked-scaffold2261_size613-processed-gene-0.0-mR-1,sp_masked-scaffold3_size225180-processed-gene-1.150-mR-1,maker-scaffold24_size76982-sp-gene-0.146-mR-1
MNXR19001[c]	Cytoplasm	1 MNXM13359 + 1 MNXM31 = 1 MNXM4884 + 1 MNXM535	1 + 1 CMP = 1 alpha-Kdo-(2->8)-alpha-Kdo-(2->4)-alpha-Kdo-(2->6)-lipid IVA + 1 CMP-3-deoxy-D-manno-octulosonate	4.4014	2.4.99.15	augustus_masked-scaffold28_size74937-processed-gene-0.23-mR-1,augustus_masked-scaffold7200_size369-processed-gene-0.0-mR-1,augustus_masked-scaffold6141_size395-processed-gene-0.0-mR-1,augustus_masked-scaffold9776_size321-processed-gene-0.0-mR-1
MNXR19001[m]	Mitochondria	1 MNXM13359 + 1 MNXM31 = 1 MNXM4884 + 1 MNXM535	1 + 1 CMP = 1 alpha-Kdo-(2->8)-alpha-Kdo-(2->4)-alpha-Kdo-(2->6)-lipid IVA + 1 CMP-3-deoxy-D-manno-octulosonate	4.4014	2.4.99.15	augustus_masked-scaffold28_size74937-processed-gene-0.23-mR-1,augustus_masked-scaffold7200_size369-processed-gene-0.0-mR-1,augustus_masked-scaffold6141_size395-processed-gene-0.0-mR-1,augustus_masked-scaffold9776_size321-processed-gene-0.0-mR-1
MNXR19001[p]	Membrane	1 MNXM13359 + 1 MNXM31 = 1 MNXM4884 + 1 MNXM535	1 + 1 CMP = 1 alpha-Kdo-(2->8)-alpha-Kdo-(2->4)-alpha-Kdo-(2->6)-lipid IVA + 1 CMP-3-deoxy-D-manno-octulosonate	4.4014	2.4.99.15	augustus_masked-scaffold28_size74937-processed-gene-0.23-mR-1,augustus_masked-scaffold7200_size369-processed-gene-0.0-mR-1,augustus_masked-scaffold6141_size395-processed-gene-0.0-mR-1,augustus_masked-scaffold9776_size321-processed-gene-0.0-mR-1
MNXR19002[c]	Cytoplasm	1 MNXM17114 = 1 MNXM271	1 D-glycero-D-manno-heptose 7-phosphate = 1 sedoheptulose 7-phosphate(2-)	-0.860016	5.3.1.28	augustus_masked-scaffold8106_size349-processed-gene-0.0-mR-1
MNXR19003[c]	Cytoplasm	1 MNXM271 = 1 MNXM4551	1 sedoheptulose 7-phosphate(2-) = 1 D-glycero-alpha-D-manno-heptose 7-phosphate	-0.860016	5.3.1.28	augustus_masked-scaffold8106_size349-processed-gene-0.0-mR-1
MNXR19050[c]	Cytoplasm	1 MNXM1161 = 1 MNXM1959	1 (2E,6E)-farnesol = 1 (2E,6E)-farnesal		0
MNXR1921[c]	Cytoplasm	1 MNXM15 + 1 MNXM75 = 1 MNXM218	1 NH4(+) + 1 acetaldehyde = 1 ethanolamine	-7.85001	4.3.1.7	augustus_masked-scaffold10857_size306-processed-gene-0.0-mR-1,augustus_masked-scaffold8917_size335-processed-gene-0.0-mR-1,augustus_masked-scaffold3735_size491-processed-gene-0.0-mR-1
MNXR1921[m]	Mitochondria	1 MNXM15 + 1 MNXM75 = 1 MNXM218	1 NH4(+) + 1 acetaldehyde = 1 ethanolamine	-7.85001	4.3.1.7	augustus_masked-scaffold10857_size306-processed-gene-0.0-mR-1,augustus_masked-scaffold8917_size335-processed-gene-0.0-mR-1,augustus_masked-scaffold3735_size491-processed-gene-0.0-mR-1
MNXR19275[c]	Cytoplasm	1 MNXM14678 + 2 MNXM2 + 2 MNXM22 = 1 MNXM1 + 1 MNXM3877 + 3 MNXM4	1 4,5-dioxo-4,5-dihydro-1H-pyrrolo[2,3-f]quinoline-2,7,9-tricarboxylate + 2 H2O + 2 hydrogen peroxide = 1 H(+) + 1 6-(2-azaniumyl-2-carboxylatoethyl)-7,8-dioxo-1,2,3,4,7,8-hexahydroquinoline-2,4-dicarboxylate + 3 O2		1.3.3.11	augustus_masked-scaffold8655_size339-processed-gene-0.0-mR-1
MNXR19339[n]	Nucleous	1 MNXM16 + 1 MNXM9053 = 1 MNXM19 + 1 MNXM5285	1 S-adenosyl-L-methionine + 1 a protein c-terminal S-farnesyl-L-cysteine = 1 S-adenosyl-L-homocysteine + 1 a protein c-terminal s-farnesyl-l-cysteine methyl ester	-35.5193	2.1.1.100	maker-scaffold55_size38427-augustus-gene-0.67-mR-1
MNXR19348[p]	Membrane	1 MNXM12666 + 1 MNXM16 = 1 MNXM1 + 1 MNXM16897 + 1 MNXM19	1 a phospholipid olefinic fatty acid + 1 S-adenosyl-L-methionine = 1 H(+) + 1 a phospholipid methylene fatty acid + 1 S-adenosyl-L-homocysteine	-40.9623	2.1.1.16	maker-scaffold11_size133158-sp-gene-0.265-mR-1
MNXR19359[c]	Cytoplasm	1 MNXM11418 + 1 MNXM16 = 1 MNXM1 + 1 MNXM17354 + 1 MNXM19	1 DNA-Adenines + 1 S-adenosyl-L-methionine = 1 H(+) + 1 DNA-6-Methyl-Amino-Purines + 1 S-adenosyl-L-homocysteine	-34.7423	2.1.1.72	augustus_masked-scaffold7353_size365-processed-gene-0.0-mR-1,augustus_masked-scaffold9375_size327-processed-gene-0.0-mR-1,augustus_masked-scaffold6469_size386-processed-gene-0.0-mR-1,augustus_masked-scaffold3811_size487-processed-gene-0.0-mR-1
MNXR19362[m]	Mitochondria	1 MNXM12666 + 1 MNXM16 = 1 MNXM1 + 1 MNXM19 + 1 MNXM20524	1 a phospholipid olefinic fatty acid + 1 S-adenosyl-L-methionine = 1 H(+) + 1 S-adenosyl-L-homocysteine + 1 a phospholipid cyclopropane fatty acid	-37.8923	2.1.1.79	sp_masked-scaffold7183_size369-processed-gene-0.2-mR-1,augustus_masked-scaffold5225_size424-processed-gene-0.0-mR-1,augustus_masked-scaffold10157_size316-processed-gene-0.0-mR-1
MNXR19362[n]	Nucleous	1 MNXM12666 + 1 MNXM16 = 1 MNXM1 + 1 MNXM19 + 1 MNXM20524	1 a phospholipid olefinic fatty acid + 1 S-adenosyl-L-methionine = 1 H(+) + 1 S-adenosyl-L-homocysteine + 1 a phospholipid cyclopropane fatty acid	-37.8923	2.1.1.79	sp_masked-scaffold7183_size369-processed-gene-0.2-mR-1,augustus_masked-scaffold5225_size424-processed-gene-0.0-mR-1,augustus_masked-scaffold10157_size316-processed-gene-0.0-mR-1
MNXR19533[c]	Cytoplasm	1 MNXM124 + 1 MNXM17467 = 1 MNXM1 + 1 MNXM11193 + 1 MNXM350	1 spermidine(3+) + 1 an [eIF5A-precursor]-lysine = 1 H(+) + 1 an [eIF5A-precursor]-deoxyhypusine + 1 propane-1,3-diamine		2.5.1.46
MNXR19553[c]	Cytoplasm	1 MNXM12341 + 1 MNXM3 = 1 MNXM1 + 1 MNXM2401 + 1 MNXM7	1 N-acetyl-alpha-D-galactosamine + 1 ATP = 1 H(+) + 1 N-acetyl-alpha-D-galactosamine 1-phosphate + 1 ADP		2.7.1.157
MNXR19561[c]	Cytoplasm	1 MNXM1 + 1 MNXM7 + 1 MNXM9056 = 1 MNXM3 + 1 MNXM7713	1 H(+) + 1 ADP + 1 a protein-L-tyrosine phosphate = 1 ATP + 1 a [protein]-L-tyrosine	-4.54468	2.7.10.2	augustus_masked-scaffold7709_size358-processed-gene-0.0-mR-1,augustus_masked-scaffold3937_size480-processed-gene-0.0-mR-1
MNXR19561[m]	Mitochondria	1 MNXM1 + 1 MNXM7 + 1 MNXM9056 = 1 MNXM3 + 1 MNXM7713	1 H(+) + 1 ADP + 1 a protein-L-tyrosine phosphate = 1 ATP + 1 a [protein]-L-tyrosine	-4.54468	2.7.12.1	sp_masked-scaffold78_size23684-processed-gene-0.32-mR-1,augustus_masked-scaffold1153_size857-processed-gene-0.1-mR-1
MNXR19561[n]	Nucleous	1 MNXM1 + 1 MNXM7 + 1 MNXM9056 = 1 MNXM3 + 1 MNXM7713	1 H(+) + 1 ADP + 1 a protein-L-tyrosine phosphate = 1 ATP + 1 a [protein]-L-tyrosine	-4.54468	2.7.10.2	augustus_masked-scaffold7709_size358-processed-gene-0.0-mR-1,augustus_masked-scaffold3937_size480-processed-gene-0.0-mR-1
MNXR19561[p]	Membrane	1 MNXM1 + 1 MNXM7 + 1 MNXM9056 = 1 MNXM3 + 1 MNXM7713	1 H(+) + 1 ADP + 1 a protein-L-tyrosine phosphate = 1 ATP + 1 a [protein]-L-tyrosine	-4.54468	2.7.12.1	sp_masked-scaffold78_size23684-processed-gene-0.32-mR-1,augustus_masked-scaffold1153_size857-processed-gene-0.1-mR-1
MNXR19589[c]	Cytoplasm	1 MNXM11 + 1 MNXM5982 = 1 MNXM121 + 1 MNXM21914	1 diphosphate(3-) + 1 UDP-sugar = 1 UTP + 1 a sugar-1-phosphate		2.7.7.64	maker-scaffold42_size53815-augustus-gene-0.95-mR-1
MNXR19616[c]	Cytoplasm	1 MNXM1 + 1 MNXM6 + 1 MNXM7099 = 1 MNXM5 + 1 MNXM5861	1 H(+) + 1 NADPH + 1 a 3-oxoacyl-[acp] = 1 NADP(+) + 1 a (3R)-3-hydroxyacyl-[acyl-carrier protein]	9.18939	1.1.1.100	augustus_masked-scaffold7759_size356-processed-gene-0.0-mR-1,augustus_masked-scaffold3605_size498-processed-gene-0.0-mR-1,augustus_masked-scaffold9179_size330-processed-gene-0.0-mR-1,augustus_masked-scaffold10524_size310-processed-gene-0.0-mR-1,augustus_masked-scaffold8897_size335-processed-gene-0.0-mR-1,augustus_masked-scaffold7533_size361-processed-gene-0.0-mR-1
MNXR19616[m]	Mitochondria	1 MNXM1 + 1 MNXM6 + 1 MNXM7099 = 1 MNXM5 + 1 MNXM5861	1 H(+) + 1 NADPH + 1 a 3-oxoacyl-[acp] = 1 NADP(+) + 1 a (3R)-3-hydroxyacyl-[acyl-carrier protein]	9.18939	1.1.1.100	augustus_masked-scaffold7759_size356-processed-gene-0.0-mR-1,augustus_masked-scaffold3605_size498-processed-gene-0.0-mR-1,augustus_masked-scaffold9179_size330-processed-gene-0.0-mR-1,augustus_masked-scaffold10524_size310-processed-gene-0.0-mR-1,augustus_masked-scaffold8897_size335-processed-gene-0.0-mR-1,augustus_masked-scaffold7533_size361-processed-gene-0.0-mR-1
MNXR19696[c]	Cytoplasm	1 MNXM1 + 1 MNXM105 + 1 MNXM1824 = 1 MNXM2 + 1 MNXM6224	1 H(+) + 1 beta-D-glucose + 1 a dolichyl phosphate = 1 H2O + 1 a dolichyl beta-D-glucosyl phosphate		3.1.4.48
MNXR19704[c]	Cytoplasm	1 MNXM1654 + 1 MNXM58 = 1 MNXM16880	1 cellulose + 1 sulfate = 1 cellulose polysulfate		3.1.6.7
MNXR1999[c]	Cytoplasm	1 MNXM1 + 1 MNXM11 + 1 MNXM14 + 1 MNXM224 = 1 MNXM1 + 1 MNXM12 + 1 MNXM3 + 1 MNXM314	1 H(+) + 1 diphosphate(3-) + 1 AMP + 1 myristoyl-CoA(4-) = 1 H(+) + 1 CoA + 1 ATP + 1 myristate		6.2.1.3	augustus_masked-scaffold7210_size369-processed-gene-0.0-mR-1,augustus_masked-scaffold10778_size307-processed-gene-0.0-mR-1,augustus_masked-scaffold8457_size343-processed-gene-0.0-mR-1,sp_masked-scaffold8727_size338-processed-gene-0.1-mR-1,augustus_masked-scaffold1846_size675-processed-gene-0.0-mR-1,augustus_masked-scaffold8163_size348-processed-gene-0.0-mR-1,sp_masked-scaffold3774_size489-process…
MNXR2003[c]	Cytoplasm	1 MNXM108 + 1 MNXM12 + 1 MNXM3 = 1 MNXM11 + 1 MNXM14 + 1 MNXM88	1 palmitate + 1 CoA + 1 ATP = 1 diphosphate(3-) + 1 AMP + 1 palmitoyl-CoA	-14.7817	6.2.1.3	augustus_masked-scaffold7210_size369-processed-gene-0.0-mR-1,augustus_masked-scaffold10778_size307-processed-gene-0.0-mR-1,augustus_masked-scaffold8457_size343-processed-gene-0.0-mR-1,sp_masked-scaffold8727_size338-processed-gene-0.1-mR-1,augustus_masked-scaffold1846_size675-processed-gene-0.0-mR-1,augustus_masked-scaffold8163_size348-processed-gene-0.0-mR-1,sp_masked-scaffold3774_size489-process…
MNXR2003[e]	Extracellular	1 MNXM108 + 1 MNXM12 + 1 MNXM3 = 1 MNXM11 + 1 MNXM14 + 1 MNXM88	1 palmitate + 1 CoA + 1 ATP = 1 diphosphate(3-) + 1 AMP + 1 palmitoyl-CoA	-14.7817	6.2.1.3	augustus_masked-scaffold7210_size369-processed-gene-0.0-mR-1,augustus_masked-scaffold10778_size307-processed-gene-0.0-mR-1,augustus_masked-scaffold8457_size343-processed-gene-0.0-mR-1,sp_masked-scaffold8727_size338-processed-gene-0.1-mR-1,augustus_masked-scaffold1846_size675-processed-gene-0.0-mR-1,augustus_masked-scaffold8163_size348-processed-gene-0.0-mR-1,sp_masked-scaffold3774_size489-process…
MNXR2003[m]	Mitochondria	1 MNXM108 + 1 MNXM12 + 1 MNXM3 = 1 MNXM11 + 1 MNXM14 + 1 MNXM88	1 palmitate + 1 CoA + 1 ATP = 1 diphosphate(3-) + 1 AMP + 1 palmitoyl-CoA	-14.7817	6.2.1.3	augustus_masked-scaffold7210_size369-processed-gene-0.0-mR-1,augustus_masked-scaffold10778_size307-processed-gene-0.0-mR-1,augustus_masked-scaffold8457_size343-processed-gene-0.0-mR-1,sp_masked-scaffold8727_size338-processed-gene-0.1-mR-1,augustus_masked-scaffold1846_size675-processed-gene-0.0-mR-1,augustus_masked-scaffold8163_size348-processed-gene-0.0-mR-1,sp_masked-scaffold3774_size489-process…
MNXR2003[n]	Nucleous	1 MNXM108 + 1 MNXM12 + 1 MNXM3 = 1 MNXM11 + 1 MNXM14 + 1 MNXM88	1 palmitate + 1 CoA + 1 ATP = 1 diphosphate(3-) + 1 AMP + 1 palmitoyl-CoA	-14.7817	6.2.1.3	augustus_masked-scaffold7210_size369-processed-gene-0.0-mR-1,augustus_masked-scaffold10778_size307-processed-gene-0.0-mR-1,augustus_masked-scaffold8457_size343-processed-gene-0.0-mR-1,sp_masked-scaffold8727_size338-processed-gene-0.1-mR-1,augustus_masked-scaffold1846_size675-processed-gene-0.0-mR-1,augustus_masked-scaffold8163_size348-processed-gene-0.0-mR-1,sp_masked-scaffold3774_size489-process…
MNXR2003[p]	Membrane	1 MNXM108 + 1 MNXM12 + 1 MNXM3 = 1 MNXM11 + 1 MNXM14 + 1 MNXM88	1 palmitate + 1 CoA + 1 ATP = 1 diphosphate(3-) + 1 AMP + 1 palmitoyl-CoA	-14.7817	6.2.1.3	augustus_masked-scaffold7210_size369-processed-gene-0.0-mR-1,augustus_masked-scaffold10778_size307-processed-gene-0.0-mR-1,augustus_masked-scaffold8457_size343-processed-gene-0.0-mR-1,sp_masked-scaffold8727_size338-processed-gene-0.1-mR-1,augustus_masked-scaffold1846_size675-processed-gene-0.0-mR-1,augustus_masked-scaffold8163_size348-processed-gene-0.0-mR-1,sp_masked-scaffold3774_size489-process…
MNXR20110[m]	Mitochondria	1 MNXM2 + 1 MNXM2410 + 1 MNXM6368 = 1 MNXM4 + 1 MNXM5860 + 1 MNXM6421	1 H2O + 1 octan-1-ol + 1 an oxidized rubredoxin = 1 O2 + 1 octane + 1 a reduced rubredoxin	-83.9535	1.14.15.3	sp_masked-scaffold11015_size304-processed-gene-0.2-mR-1,augustus_masked-scaffold2628_size573-processed-gene-0.0-mR-1
MNXR20110[p]	Membrane	1 MNXM2 + 1 MNXM2410 + 1 MNXM6368 = 1 MNXM4 + 1 MNXM5860 + 1 MNXM6421	1 H2O + 1 octan-1-ol + 1 an oxidized rubredoxin = 1 O2 + 1 octane + 1 a reduced rubredoxin	-83.9535	1.14.15.3	sp_masked-scaffold11015_size304-processed-gene-0.2-mR-1,augustus_masked-scaffold2628_size573-processed-gene-0.0-mR-1
MNXR20182[c]	Cytoplasm	1 MNXM16501 + 1 MNXM9 = 1 MNXM2 + 1 MNXM20930	1 a caldesmon + 1 phosphate = 1 H2O + 1 a caldesmon phosphate		3.1.3.55
MNXR20243[c]	Cytoplasm	1 MNXM1334 + 1 MNXM55 = 1 MNXM319 + 1 MNXM9	1 O-phosphonato-L-homoserine(2-) + 1 L-cysteine zwitterion = 1 L-cystathionine dizwitterion + 1 phosphate		2.5.1
MNXR2039[c]	Cytoplasm	1 MNXM11 + 1 MNXM14 + 1 MNXM233 = 1 MNXM12 + 1 MNXM3 + 1 MNXM458	1 diphosphate(3-) + 1 AMP + 1 butanoyl-CoA = 1 CoA + 1 ATP + 1 butyrate	-331.116	6.2.1.2	augustus_masked-scaffold5778_size405-processed-gene-0.0-mR-1
MNXR20437[c]	Cytoplasm	1 MNXM2237 + 1 MNXM9100 = 1 MNXM57 + 1 MNXM6428	1 HX + 1 a glutathione-toxin conjugate = 1 glutathione + 1 RX		2.5.1.18	augustus_masked-scaffold4928_size436-processed-gene-0.0-mR-1,augustus_masked-scaffold1346_size799-processed-gene-0.1-mR-1,augustus_masked-scaffold9780_size321-processed-gene-0.0-mR-1,augustus_masked-scaffold2284_size610-processed-gene-0.0-mR-1,augustus_masked-scaffold10247_size314-processed-gene-0.0-mR-1,augustus_masked-scaffold7603_size360-processed-gene-0.0-mR-1,augustus_masked-scaffold10634_si…
MNXR20577[e]	Extracellular	1 MNXM15750 + 1 MNXM8 = 1 MNXM1 + 1 MNXM15750 + 1 MNXM216	1 a ADP-D-ribosyl acceptor + 1 NAD(+) = 1 H(+) + 1 a ADP-D-ribosyl acceptor + 1 nicotinamide	0	2.4.2.30	augustus_masked-scaffold3017_size538-processed-gene-0.0-mR-1
MNXR2062[c]	Cytoplasm	1 MNXM1051 + 1 MNXM8 = 1 MNXM1 + 1 MNXM10 + 1 MNXM952	1 S-(hydroxymethyl)glutathione(1-) + 1 NAD(+) = 1 H(+) + 1 NADH(2-) + 1 S-formylglutathionate(1-)	-19.0294	1.1.1.284	augustus_masked-scaffold5852_size403-processed-gene-0.0-mR-1,augustus_masked-scaffold35_size69751-processed-gene-0.10-mR-1,sp_masked-scaffold5329_size420-processed-gene-0.2-mR-1,augustus_masked-scaffold9042_size332-processed-gene-0.0-mR-1
MNXR2062[m]	Mitochondria	1 MNXM1051 + 1 MNXM8 = 1 MNXM1 + 1 MNXM10 + 1 MNXM952	1 S-(hydroxymethyl)glutathione(1-) + 1 NAD(+) = 1 H(+) + 1 NADH(2-) + 1 S-formylglutathionate(1-)	-19.0294	1.1.1.284	augustus_masked-scaffold5852_size403-processed-gene-0.0-mR-1,augustus_masked-scaffold35_size69751-processed-gene-0.10-mR-1,sp_masked-scaffold5329_size420-processed-gene-0.2-mR-1,augustus_masked-scaffold9042_size332-processed-gene-0.0-mR-1
MNXR2062[p]	Membrane	1 MNXM1051 + 1 MNXM8 = 1 MNXM1 + 1 MNXM10 + 1 MNXM952	1 S-(hydroxymethyl)glutathione(1-) + 1 NAD(+) = 1 H(+) + 1 NADH(2-) + 1 S-formylglutathionate(1-)	-19.0294	1.1.1.284	augustus_masked-scaffold5852_size403-processed-gene-0.0-mR-1,augustus_masked-scaffold35_size69751-processed-gene-0.10-mR-1,sp_masked-scaffold5329_size420-processed-gene-0.2-mR-1,augustus_masked-scaffold9042_size332-processed-gene-0.0-mR-1
MNXR20666[c]	Cytoplasm	1 MNXM2 + 1 MNXM9056 = 1 MNXM7713 + 1 MNXM9	1 H2O + 1 a protein-L-tyrosine phosphate = 1 a [protein]-L-tyrosine + 1 phosphate	-3.05414	3.1.3.48	maker-scaffold41_size53891-sp-gene-0.100-mR-1,augustus_masked-scaffold20_size92227-processed-gene-0.34-mR-1,augustus_masked-scaffold3533_size502-processed-gene-0.0-mR-1,augustus_masked-scaffold9376_size327-processed-gene-0.0-mR-1,augustus_masked-scaffold8260_size346-processed-gene-0.0-mR-1,maker-scaffold26_size75943-augustus-gene-0.159-mR-1,maker-scaffold131_size11487-augustus-gene-0.22-mR-1,make…
MNXR20666[e]	Extracellular	1 MNXM2 + 1 MNXM9056 = 1 MNXM7713 + 1 MNXM9	1 H2O + 1 a protein-L-tyrosine phosphate = 1 a [protein]-L-tyrosine + 1 phosphate	-3.05414	3.1.3.48	maker-scaffold41_size53891-sp-gene-0.100-mR-1,augustus_masked-scaffold20_size92227-processed-gene-0.34-mR-1,augustus_masked-scaffold3533_size502-processed-gene-0.0-mR-1,augustus_masked-scaffold9376_size327-processed-gene-0.0-mR-1,augustus_masked-scaffold8260_size346-processed-gene-0.0-mR-1,maker-scaffold26_size75943-augustus-gene-0.159-mR-1,maker-scaffold131_size11487-augustus-gene-0.22-mR-1,make…
MNXR20666[m]	Mitochondria	1 MNXM2 + 1 MNXM9056 = 1 MNXM7713 + 1 MNXM9	1 H2O + 1 a protein-L-tyrosine phosphate = 1 a [protein]-L-tyrosine + 1 phosphate	-3.05414	3.1.3.48	maker-scaffold41_size53891-sp-gene-0.100-mR-1,augustus_masked-scaffold20_size92227-processed-gene-0.34-mR-1,augustus_masked-scaffold3533_size502-processed-gene-0.0-mR-1,augustus_masked-scaffold9376_size327-processed-gene-0.0-mR-1,augustus_masked-scaffold8260_size346-processed-gene-0.0-mR-1,maker-scaffold26_size75943-augustus-gene-0.159-mR-1,maker-scaffold131_size11487-augustus-gene-0.22-mR-1,make…
MNXR20666[n]	Nucleous	1 MNXM2 + 1 MNXM9056 = 1 MNXM7713 + 1 MNXM9	1 H2O + 1 a protein-L-tyrosine phosphate = 1 a [protein]-L-tyrosine + 1 phosphate	-3.05414	3.1.3.48	maker-scaffold41_size53891-sp-gene-0.100-mR-1,augustus_masked-scaffold20_size92227-processed-gene-0.34-mR-1,augustus_masked-scaffold3533_size502-processed-gene-0.0-mR-1,augustus_masked-scaffold9376_size327-processed-gene-0.0-mR-1,augustus_masked-scaffold8260_size346-processed-gene-0.0-mR-1,maker-scaffold26_size75943-augustus-gene-0.159-mR-1,maker-scaffold131_size11487-augustus-gene-0.22-mR-1,make…
MNXR20666[p]	Membrane	1 MNXM2 + 1 MNXM9056 = 1 MNXM7713 + 1 MNXM9	1 H2O + 1 a protein-L-tyrosine phosphate = 1 a [protein]-L-tyrosine + 1 phosphate	-3.05414	3.1.3.48	maker-scaffold41_size53891-sp-gene-0.100-mR-1,augustus_masked-scaffold20_size92227-processed-gene-0.34-mR-1,augustus_masked-scaffold3533_size502-processed-gene-0.0-mR-1,augustus_masked-scaffold9376_size327-processed-gene-0.0-mR-1,augustus_masked-scaffold8260_size346-processed-gene-0.0-mR-1,maker-scaffold26_size75943-augustus-gene-0.159-mR-1,maker-scaffold131_size11487-augustus-gene-0.22-mR-1,make…
MNXR20704[c]	Cytoplasm	2 MNXM1 + 1 MNXM10 + 1 MNXM750 = 1 MNXM2 + 1 MNXM2705 + 1 MNXM8	2 H(+) + 1 NADH(2-) + 1 octanoate = 1 H2O + 1 octanal + 1 NAD(+)		1.2.1.3	augustus_masked-scaffold3364_size514-processed-gene-0.0-mR-1,augustus_masked-scaffold9957_size318-processed-gene-0.0-mR-1,maker-scaffold249_size3115-sp-gene-0.2-mR-1,augustus_masked-scaffold3615_size497-processed-gene-0.0-mR-1,sp_masked-scaffold7725_size357-processed-gene-0.2-mR-1,augustus_masked-scaffold9131_size331-processed-gene-0.0-mR-1,augustus_masked-scaffold6501_size385-processed-gene-0.0-…
MNXR20782[c]	Cytoplasm	1 MNXM10 + 2 MNXM6368 = 1 MNXM1 + 2 MNXM6421 + 1 MNXM8	1 NADH(2-) + 2 an oxidized rubredoxin = 1 H(+) + 2 a reduced rubredoxin + 1 NAD(+)	9.62534	1.18.1.1	augustus_masked-scaffold3661_size495-processed-gene-0.0-mR-1,augustus_masked-scaffold2287_size610-processed-gene-0.1-mR-1
MNXR20782[n]	Nucleous	1 MNXM10 + 2 MNXM6368 = 1 MNXM1 + 2 MNXM6421 + 1 MNXM8	1 NADH(2-) + 2 an oxidized rubredoxin = 1 H(+) + 2 a reduced rubredoxin + 1 NAD(+)	9.62534	1.18.1.1	augustus_masked-scaffold3661_size495-processed-gene-0.0-mR-1,augustus_masked-scaffold2287_size610-processed-gene-0.1-mR-1
MNXR209[c]	Cytoplasm	1 MNXM12 + 1 MNXM1264 = 1 MNXM21 + 1 MNXM92	1 CoA + 1 3-oxoadipyl-CoA(5-) = 1 acetyl-CoA(4-) + 1 succinyl-CoA(5-)	7.05994	2.3.1.16,2.3.1.174	sp_masked-scaffold8326_size345-processed-gene-0.2-mR-1,augustus_masked-scaffold40_size54058-processed-gene-0.29-mR-1,augustus_masked-scaffold8730_size338-processed-gene-0.0-mR-1,augustus_masked-scaffold7107_size371-processed-gene-0.0-mR-1,augustus_masked-scaffold10830_size306-processed-gene-0.0-mR-1,augustus_masked-scaffold5417_size416-processed-gene-0.0-mR-1,augustus_masked-scaffold31_size72944-…
MNXR209[m]	Mitochondria	1 MNXM12 + 1 MNXM1264 = 1 MNXM21 + 1 MNXM92	1 CoA + 1 3-oxoadipyl-CoA(5-) = 1 acetyl-CoA(4-) + 1 succinyl-CoA(5-)	7.05994	2.3.1.16	sp_masked-scaffold8326_size345-processed-gene-0.2-mR-1,augustus_masked-scaffold40_size54058-processed-gene-0.29-mR-1,augustus_masked-scaffold8730_size338-processed-gene-0.0-mR-1,augustus_masked-scaffold7107_size371-processed-gene-0.0-mR-1,augustus_masked-scaffold10830_size306-processed-gene-0.0-mR-1,augustus_masked-scaffold5417_size416-processed-gene-0.0-mR-1,augustus_masked-scaffold31_size72944-…
MNXR20998[c]	Cytoplasm	1 MNXM22 + 1 MNXM5872 = 1 MNXM4 + 1 MNXM5871	1 hydrogen peroxide + 1 OPC6-trans-2-enoyl-CoA = 1 O2 + 1 OPC6-CoA		1.3.3.6	sp_masked-scaffold137_size10522-processed-gene-0.13-mR-1
MNXR20999[c]	Cytoplasm	1 MNXM22 + 1 MNXM5868 = 1 MNXM4 + 1 MNXM5867	1 hydrogen peroxide + 1 OPC4-trans-2-enoyl-CoA = 1 O2 + 1 OPC4-CoA		1.3.3.6	sp_masked-scaffold137_size10522-processed-gene-0.13-mR-1
MNXR2131[c]	Cytoplasm	1 MNXM12 + 1 MNXM13 + 1 MNXM2 + 1 MNXM363 + 2 MNXM5 = 3 MNXM1 + 1 MNXM40 + 1 MNXM486 + 2 MNXM6	1 CoA + 1 CO(2) + 1 H2O + 1 lauroyl-CoA(4-) + 2 NADP(+) = 3 H(+) + 1 malonyl-CoA(5-) + 1 decanoyl-CoA + 2 NADPH		2.3.1.86
MNXR2134[c]	Cytoplasm	1 MNXM12 + 1 MNXM13 + 1 MNXM2 + 1 MNXM224 + 2 MNXM5 = 3 MNXM1 + 1 MNXM363 + 1 MNXM40 + 2 MNXM6	1 CoA + 1 CO(2) + 1 H2O + 1 myristoyl-CoA(4-) + 2 NADP(+) = 3 H(+) + 1 lauroyl-CoA(4-) + 1 malonyl-CoA(5-) + 2 NADPH		2.3.1.86
MNXR21510[c]	Cytoplasm	1 MNXM10038 + 1 MNXM5 = 1 MNXM1 + 1 MNXM10052 + 1 MNXM6	1 a 3R-hydroxypimelyl-[acp] methyl ester + 1 NADP(+) = 1 H(+) + 1 a 3-oxo-pimelyl-[acp] methyl ester + 1 NADPH		1.1.1.100	augustus_masked-scaffold7759_size356-processed-gene-0.0-mR-1,augustus_masked-scaffold3605_size498-processed-gene-0.0-mR-1,augustus_masked-scaffold9179_size330-processed-gene-0.0-mR-1,augustus_masked-scaffold10524_size310-processed-gene-0.0-mR-1,augustus_masked-scaffold8897_size335-processed-gene-0.0-mR-1,augustus_masked-scaffold7533_size361-processed-gene-0.0-mR-1
MNXR21608[c]	Cytoplasm	1 MNXM14029 + 4 MNXM16 = 1 MNXM14044 + 4 MNXM19	1 adenine1518/adenine1519 in 16S rRNA + 4 S-adenosyl-L-methionine = 1 N6-dimethyladenine1518/N6-dimethyladenine1519in 16S rRNA + 4 S-adenosyl-L-homocysteine		2.1.1.182
MNXR21804[c]	Cytoplasm	1 MNXM10257 + 1 MNXM1084 + 2 MNXM2 + 1 MNXM8 = 1 MNXM10 + 1 MNXM10264 + 1 MNXM1083 + 1 MNXM4	1 4alpha-formyl-stigmasta-7,24(241)-dien-3beta-ol + 1 ferrocytochrome b5 + 2 H2O + 1 NAD(+) = 1 NADH(2-) + 1 4alpha-hydroxymethyl-stigmasta-7,24(241)-dien-3beta-ol + 1 ferricytochrome b5 + 1 O2		1.14.13
MNXR2184[c]	Cytoplasm	1 MNXM417 = 1 MNXM74 + 1 MNXM77	1 D-fructofuranose 1,6-bisphosphate(4-) = 1 D-glyceraldehyde 3-phosphate + 1 glycerone phosphate	8.2265	4.1.2.13	augustus_masked-scaffold4279_size464-processed-gene-0.0-mR-1,maker-scaffold1_size562614-augustus-gene-4.255-mR-1,augustus_masked-scaffold8654_size339-processed-gene-0.0-mR-1
MNXR2184[m]	Mitochondria	1 MNXM417 = 1 MNXM74 + 1 MNXM77	1 D-fructofuranose 1,6-bisphosphate(4-) = 1 D-glyceraldehyde 3-phosphate + 1 glycerone phosphate	8.2265	4.1.2.13	augustus_masked-scaffold4279_size464-processed-gene-0.0-mR-1,maker-scaffold1_size562614-augustus-gene-4.255-mR-1,augustus_masked-scaffold8654_size339-processed-gene-0.0-mR-1
MNXR2190[n]	Nucleous	1 MNXM2 + 1 MNXM651 = 1 MNXM68 + 1 MNXM9	1 H2O + 1 beta-D-fructofuranose 2,6-bisphosphate(4-) = 1 D-fructose 6-phosphate(2-) + 1 phosphate	11.9835	3.1.3.46	augustus_masked-scaffold89_size19640-processed-gene-0.7-mR-1
MNXR2193[c]	Cytoplasm	1 MNXM1748 + 1 MNXM3 = 1 MNXM1 + 1 MNXM1749 + 1 MNXM7	1 L-fuculose + 1 ATP = 1 H(+) + 1 L-fuculose 1-phosphate(2-) + 1 ADP		2.7.1.51
MNXR2194[c]	Cytoplasm	1 MNXM1749 = 1 MNXM512 + 1 MNXM77	1 L-fuculose 1-phosphate(2-) = 1 (S)-lactaldehyde + 1 glycerone phosphate	5.63	4.1.2.17	genemark-scaffold1657_size709-processed-gene-0.1-mR-1
MNXR2200[c]	Cytoplasm	1 MNXM10 + 1 MNXM13 = 1 MNXM39 + 1 MNXM8	1 NADH(2-) + 1 CO(2) = 1 formate + 1 NAD(+)	-5.15408	1.2.1.2	sp_masked-scaffold10394_size312-processed-gene-0.2-mR-1,augustus_masked-scaffold10765_size307-processed-gene-0.0-mR-1,augustus_masked-scaffold7928_size353-processed-gene-0.0-mR-1,sp_masked-scaffold8398_size344-processed-gene-0.2-mR-1,augustus_masked-scaffold3644_size496-processed-gene-0.0-mR-1,augustus_masked-scaffold6151_size394-processed-gene-0.0-mR-1,augustus_masked-scaffold8778_size337-proces…
MNXR2200[e]	Extracellular	1 MNXM10 + 1 MNXM13 = 1 MNXM39 + 1 MNXM8	1 NADH(2-) + 1 CO(2) = 1 formate + 1 NAD(+)	-5.15408	1.2.1.2	sp_masked-scaffold10394_size312-processed-gene-0.2-mR-1,augustus_masked-scaffold10765_size307-processed-gene-0.0-mR-1,augustus_masked-scaffold7928_size353-processed-gene-0.0-mR-1,sp_masked-scaffold8398_size344-processed-gene-0.2-mR-1,augustus_masked-scaffold3644_size496-processed-gene-0.0-mR-1,augustus_masked-scaffold6151_size394-processed-gene-0.0-mR-1,augustus_masked-scaffold8778_size337-proces…
MNXR2200[m]	Mitochondria	1 MNXM10 + 1 MNXM13 = 1 MNXM39 + 1 MNXM8	1 NADH(2-) + 1 CO(2) = 1 formate + 1 NAD(+)	-5.15408	1.2.1.2	sp_masked-scaffold10394_size312-processed-gene-0.2-mR-1,augustus_masked-scaffold10765_size307-processed-gene-0.0-mR-1,augustus_masked-scaffold7928_size353-processed-gene-0.0-mR-1,sp_masked-scaffold8398_size344-processed-gene-0.2-mR-1,augustus_masked-scaffold3644_size496-processed-gene-0.0-mR-1,augustus_masked-scaffold6151_size394-processed-gene-0.0-mR-1,augustus_masked-scaffold8778_size337-proces…
MNXR2200[p]	Membrane	1 MNXM10 + 1 MNXM13 = 1 MNXM39 + 1 MNXM8	1 NADH(2-) + 1 CO(2) = 1 formate + 1 NAD(+)	-5.15408	1.2.1.2	sp_masked-scaffold10394_size312-processed-gene-0.2-mR-1,augustus_masked-scaffold10765_size307-processed-gene-0.0-mR-1,augustus_masked-scaffold7928_size353-processed-gene-0.0-mR-1,sp_masked-scaffold8398_size344-processed-gene-0.2-mR-1,augustus_masked-scaffold3644_size496-processed-gene-0.0-mR-1,augustus_masked-scaffold6151_size394-processed-gene-0.0-mR-1,augustus_masked-scaffold8778_size337-proces…
MNXR222[c]	Cytoplasm	1 MNXM1401 + 1 MNXM15 + 1 MNXM22 = 1 MNXM2 + 1 MNXM205 + 1 MNXM4	1 3,4-dihydroxyphenylacetaldehyde + 1 NH4(+) + 1 hydrogen peroxide = 1 H2O + 1 dopamine + 1 O2	-23.963	1.4.3.21	sp_masked-scaffold151_size8541-processed-gene-0.16-mR-1,sp_masked-scaffold79_size23336-processed-gene-0.20-mR-1,augustus_masked-scaffold188_size5497-processed-gene-0.1-mR-1,sp_masked-scaffold32_size72915-processed-gene-0.58-mR-1,maker-scaffold209_size4398-augustus-gene-0.5-mR-1,augustus_masked-scaffold952_size955-processed-gene-0.0-mR-1
MNXR222[n]	Nucleous	1 MNXM1401 + 1 MNXM15 + 1 MNXM22 = 1 MNXM2 + 1 MNXM205 + 1 MNXM4	1 3,4-dihydroxyphenylacetaldehyde + 1 NH4(+) + 1 hydrogen peroxide = 1 H2O + 1 dopamine + 1 O2	-23.963	1.4.3.21	sp_masked-scaffold151_size8541-processed-gene-0.16-mR-1,sp_masked-scaffold79_size23336-processed-gene-0.20-mR-1,augustus_masked-scaffold188_size5497-processed-gene-0.1-mR-1,sp_masked-scaffold32_size72915-processed-gene-0.58-mR-1,maker-scaffold209_size4398-augustus-gene-0.5-mR-1,augustus_masked-scaffold952_size955-processed-gene-0.0-mR-1
MNXR2250[c]	Cytoplasm	4 MNXM196 + 2 MNXM2 = 4 MNXM1 + 4 MNXM111 + 1 MNXM4	4 Fe(3+) + 2 H2O = 4 H(+) + 4 Fe(2+) + 1 O2	-13.1669	1.16.3.1	augustus_masked-scaffold14_size105312-processed-gene-0.2-mR-1
MNXR22682[c]	Cytoplasm	1 MNXM105 + 1 MNXM2066 = 1 MNXM2 + 1 MNXM4035	1 beta-D-glucose + 1 2-hydroxy-2-methylpropanenitrile = 1 H2O + 1 linamarin	99.5982	3.2.1.21	sp_masked-scaffold6209_size392-processed-gene-0.2-mR-1,sp_masked-scaffold1837_size676-processed-gene-0.2-mR-1
MNXR22682[p]	Membrane	1 MNXM105 + 1 MNXM2066 = 1 MNXM2 + 1 MNXM4035	1 beta-D-glucose + 1 2-hydroxy-2-methylpropanenitrile = 1 H2O + 1 linamarin	99.5982	3.2.1.21	sp_masked-scaffold6209_size392-processed-gene-0.2-mR-1,sp_masked-scaffold1837_size676-processed-gene-0.2-mR-1
MNXR2274[m]	Mitochondria	1 MNXM1287 + 1 MNXM15 = 1 MNXM2 + 1 MNXM496	1 N-formyl-L-glutamate(2-) + 1 NH4(+) = 1 H2O + 1 N-formimidoyl-L-glutamate(1-)	1.67874	3.5.3.13	sp_masked-scaffold7015_size373-processed-gene-0.1-mR-1
MNXR228[m]	Mitochondria	1 MNXM13 + 1 MNXM829 = 1 MNXM1 + 1 MNXM1521	1 CO(2) + 1 5-oxo-4,5-dihydro-2-furylacetate = 1 H(+) + 1 2-(carboxylatomethyl)-5-oxo-2,5-dihydro-2-furoate(2-)	-7.81177	4.1.1.44	augustus_masked-scaffold9735_size322-processed-gene-0.0-mR-1
MNXR230[c]	Cytoplasm	1 MNXM1 + 1 MNXM164 + 1 MNXM4 + 1 MNXM6 = 1 MNXM2 + 1 MNXM204 + 1 MNXM5	1 H(+) + 1 4-hydroxybenzoate + 1 O2 + 1 NADPH = 1 H2O + 1 3,4-dihydroxybenzoate + 1 NADP(+)	-91.9005	1.14.13.2	augustus_masked-scaffold8401_size344-processed-gene-0.0-mR-1
MNXR23025[c]	Cytoplasm	1 MNXM105 + 1 MNXM3237 = 1 MNXM2 + 1 MNXM3238	1 beta-D-glucose + 1 cis-2-coumarate = 1 H2O + 1 cis-beta-D-glucosyl-2-hydroxycinnamate		3.2.1.21	sp_masked-scaffold6209_size392-processed-gene-0.2-mR-1,sp_masked-scaffold1837_size676-processed-gene-0.2-mR-1
MNXR23045[c]	Cytoplasm	1 MNXM1 + 1 MNXM22 + 1 MNXM6044 = 1 MNXM2 + 1 MNXM4 + 1 MNXM6043	1 H(+) + 1 hydrogen peroxide + 1 1-naphthoate = 1 H2O + 1 O2 + 1 1-naphthaldehyde		1.2.3.9
MNXR2316[m]	Mitochondria	1 MNXM1392 + 1 MNXM3 = 1 MNXM511 + 1 MNXM7 + 1 MNXM9	1 (6S)-5-formyltetrahydrofolate(2-) + 1 ATP = 1 (6R)-5,10-methenyltetrahydrofolate + 1 ADP + 1 phosphate	-19.1296	6.3.3.2	augustus_masked-scaffold2606_size574-processed-gene-0.1-mR-1
MNXR2317[c]	Cytoplasm	1 MNXM1 + 1 MNXM39 + 1 MNXM79 = 1 MNXM2 + 1 MNXM237	1 H(+) + 1 formate + 1 (6S)-5,6,7,8-tetrahydrofolate = 1 H2O + 1 10-formyltetrahydrofolate	17.8429	3.5.1.10	sp_masked-scaffold7288_size367-processed-gene-0.1-mR-1,sp_masked-scaffold3792_size488-processed-gene-0.2-mR-1
MNXR2317[m]	Mitochondria	1 MNXM1 + 1 MNXM39 + 1 MNXM79 = 1 MNXM2 + 1 MNXM237	1 H(+) + 1 formate + 1 (6S)-5,6,7,8-tetrahydrofolate = 1 H2O + 1 10-formyltetrahydrofolate	17.8429	3.5.1.10	sp_masked-scaffold7288_size367-processed-gene-0.1-mR-1,sp_masked-scaffold3792_size488-processed-gene-0.2-mR-1
MNXR2319[c]	Cytoplasm	1 MNXM237 + 1 MNXM7 + 1 MNXM9 = 1 MNXM3 + 1 MNXM39 + 1 MNXM79	1 10-formyltetrahydrofolate + 1 ADP + 1 phosphate = 1 ATP + 1 formate + 1 (6S)-5,6,7,8-tetrahydrofolate	-25.4417	6.3.4.3	maker-scaffold48_size44418-augustus-gene-0.71-mR-1,augustus_masked-scaffold6683_size381-processed-gene-0.0-mR-1
MNXR2319[m]	Mitochondria	1 MNXM237 + 1 MNXM7 + 1 MNXM9 = 1 MNXM3 + 1 MNXM39 + 1 MNXM79	1 10-formyltetrahydrofolate + 1 ADP + 1 phosphate = 1 ATP + 1 formate + 1 (6S)-5,6,7,8-tetrahydrofolate	-25.4417	6.3.4.3	maker-scaffold48_size44418-augustus-gene-0.71-mR-1,augustus_masked-scaffold6683_size381-processed-gene-0.0-mR-1
MNXR2338[c]	Cytoplasm	1 MNXM2 + 1 MNXM93 = 1 MNXM98	1 H2O + 1 fumarate(2-) = 1 (S)-malate	0.613007	4.2.1.2	augustus_masked-scaffold2689_size567-processed-gene-0.0-mR-1,maker-scaffold1_size562614-augustus-gene-2.190-mR-1,augustus_masked-scaffold8989_size333-processed-gene-0.0-mR-1
MNXR2338[m]	Mitochondria	1 MNXM2 + 1 MNXM93 = 1 MNXM98	1 H2O + 1 fumarate(2-) = 1 (S)-malate	0.613007	4.2.1.2	augustus_masked-scaffold2689_size567-processed-gene-0.0-mR-1,maker-scaffold1_size562614-augustus-gene-2.190-mR-1,augustus_masked-scaffold8989_size333-processed-gene-0.0-mR-1
MNXR2339[c]	Cytoplasm	1 MNXM1 + 1 MNXM154 + 1 MNXM93 = 1 MNXM2 + 1 MNXM708	1 H(+) + 1 acetoacetate + 1 fumarate(2-) = 1 H2O + 1 4-fumarylacetoacetate(2-)	-17.9071	3.7.1.2	augustus_masked-scaffold7295_size367-processed-gene-0.0-mR-1,augustus_masked-scaffold5868_size402-processed-gene-0.0-mR-1,sp_masked-scaffold10396_size312-processed-gene-0.1-mR-1,augustus_masked-scaffold7061_size372-processed-gene-0.0-mR-1
MNXR2339[e]	Extracellular	1 MNXM1 + 1 MNXM154 + 1 MNXM93 = 1 MNXM2 + 1 MNXM708	1 H(+) + 1 acetoacetate + 1 fumarate(2-) = 1 H2O + 1 4-fumarylacetoacetate(2-)	-17.9071	3.7.1.2	augustus_masked-scaffold7295_size367-processed-gene-0.0-mR-1,augustus_masked-scaffold5868_size402-processed-gene-0.0-mR-1,sp_masked-scaffold10396_size312-processed-gene-0.1-mR-1,augustus_masked-scaffold7061_size372-processed-gene-0.0-mR-1
MNXR23530[c]	Cytoplasm	1 MNXM1 + 1 MNXM1528 + 1 MNXM2 = 1 MNXM2831 + 1 MNXM5239	1 H(+) + 1 4-ethylamino-6-isopropylamino-1,3,5-triazin-2-ol + 1 H2O = 1 isopropylaminium + 1 N-ethylammelide		0
MNXR23656[c]	Cytoplasm	1 MNXM1198 + 1 MNXM2 = 1 MNXM3152	1 trichloroethene + 1 H2O = 1 2,2,2-trichloroethanol		0
MNXR237[c]	Cytoplasm	1 MNXM479 = 1 MNXM479	1 (4-hydroxyphenyl)acetaldehyde = 1 (4-hydroxyphenyl)acetaldehyde		0
MNXR23932[c]	Cytoplasm	1 MNXM12849 + 1 MNXM5 = 1 MNXM1 + 1 MNXM10102 + 1 MNXM6	1 a (R)-3-hydroxystearoyl-[acp] + 1 NADP(+) = 1 H(+) + 1 a 3-oxo-stearoyl-[acp] + 1 NADPH		1.1.1.100,2.3.1.86	augustus_masked-scaffold7759_size356-processed-gene-0.0-mR-1,augustus_masked-scaffold3605_size498-processed-gene-0.0-mR-1,augustus_masked-scaffold9179_size330-processed-gene-0.0-mR-1,augustus_masked-scaffold10524_size310-processed-gene-0.0-mR-1,augustus_masked-scaffold8897_size335-processed-gene-0.0-mR-1,augustus_masked-scaffold7533_size361-processed-gene-0.0-mR-1,
MNXR23934[c]	Cytoplasm	1 MNXM1 + 1 MNXM10 + 1 MNXM12509 = 1 MNXM6439 + 1 MNXM8	1 H(+) + 1 NADH(2-) + 1 a trans-octadec-2-enoyl-[acp] = 1 a stearoyl-[acp] + 1 NAD(+)	34.414	1.3.1.9	sp_masked-scaffold4045_size474-processed-gene-0.2-mR-1,augustus_masked-scaffold6700_size381-processed-gene-0.0-mR-1,augustus_masked-scaffold4105_size471-processed-gene-0.0-mR-1,augustus_masked-scaffold10223_size315-processed-gene-0.0-mR-1,augustus_masked-scaffold10161_size316-processed-gene-0.0-mR-1
MNXR23934[m]	Mitochondria	1 MNXM1 + 1 MNXM10 + 1 MNXM12509 = 1 MNXM6439 + 1 MNXM8	1 H(+) + 1 NADH(2-) + 1 a trans-octadec-2-enoyl-[acp] = 1 a stearoyl-[acp] + 1 NAD(+)	34.414	1.3.1.9	sp_masked-scaffold4045_size474-processed-gene-0.2-mR-1,augustus_masked-scaffold6700_size381-processed-gene-0.0-mR-1,augustus_masked-scaffold4105_size471-processed-gene-0.0-mR-1,augustus_masked-scaffold10223_size315-processed-gene-0.0-mR-1,augustus_masked-scaffold10161_size316-processed-gene-0.0-mR-1
MNXR23958[c]	Cytoplasm	1 MNXM105 + 1 MNXM2041 = 1 MNXM12137 + 1 MNXM2	1 beta-D-glucose + 1 (2R)-2-hydroxy-2-methylbutanenitrile = 1 lotaustralin + 1 H2O	99.5982	3.2.1.21	sp_masked-scaffold6209_size392-processed-gene-0.2-mR-1,sp_masked-scaffold1837_size676-processed-gene-0.2-mR-1
MNXR23958[p]	Membrane	1 MNXM105 + 1 MNXM2041 = 1 MNXM12137 + 1 MNXM2	1 beta-D-glucose + 1 (2R)-2-hydroxy-2-methylbutanenitrile = 1 lotaustralin + 1 H2O	99.5982	3.2.1.21	sp_masked-scaffold6209_size392-processed-gene-0.2-mR-1,sp_masked-scaffold1837_size676-processed-gene-0.2-mR-1
MNXR24117[c]	Cytoplasm	1 MNXM16363 + 1 MNXM2 = 2 MNXM1 + 1 MNXM3867 + 1 MNXM526	1 bis(p-nitrophenyl) phosphate + 1 H2O = 2 H(+) + 1 4-nitrophenyl phosphate + 1 4-nitrophenolate		0
MNXR2417[c]	Cytoplasm	1 MNXM1 + 1 MNXM12 + 1 MNXM340 = 1 MNXM21 + 1 MNXM969	1 H(+) + 1 CoA + 1 N-acetyl-alpha-D-glucosamine 1-phosphate(2-) = 1 acetyl-CoA(4-) + 1 alpha-D-glucosamine 1-phosphate(1-)	-6.53827	2.3.1.157	augustus_masked-scaffold10431_size312-processed-gene-0.0-mR-1,sp_masked-scaffold3545_size501-processed-gene-0.2-mR-1
MNXR24333[c]	Cytoplasm	1 MNXM2 + 1 MNXM541 = 1 MNXM392 + 1 MNXM9	1 H2O + 1 3-phospho-hydroxypyruvate = 1 3-hydroxypyruvate + 1 phosphate		0
MNXR24335[c]	Cytoplasm	1 MNXM1802 + 1 MNXM3 = 1 MNXM1 + 1 MNXM7 + 1 MNXM759	1 4-hydroxy-L-threonine + 1 ATP = 1 H(+) + 1 ADP + 1 4-(phosphonooxy)-L-threonine		2.7.1
MNXR2438[c]	Cytoplasm	1 MNXM1 + 1 MNXM10 + 1 MNXM77 = 1 MNXM66 + 1 MNXM8	1 H(+) + 1 NADH(2-) + 1 glycerone phosphate = 1 sn-glycerol 3-phosphate(2-) + 1 NAD(+)	4.15186	1.1.1.8,1.1.1.94	maker-scaffold26_size75943-sp-gene-0.183-mR-1
MNXR2439[c]	Cytoplasm	1 MNXM1 + 1 MNXM6 + 1 MNXM77 = 1 MNXM5 + 1 MNXM66	1 H(+) + 1 NADPH + 1 glycerone phosphate = 1 NADP(+) + 1 sn-glycerol 3-phosphate(2-)	-6.11932	1.1.1.94	maker-scaffold26_size75943-sp-gene-0.183-mR-1
MNXR2454[c]	Cytoplasm	1 MNXM1 + 1 MNXM1280 + 1 MNXM6 = 1 MNXM245 + 1 MNXM5 + 1 MNXM9	1 H(+) + 1 L-gamma-glutamyl phosphate(2-) + 1 NADPH = 1 L-glutamic 5-semialdehyde zwitterion + 1 NADP(+) + 1 phosphate	1.78357	1.2.1.41	augustus_masked-scaffold10_size138133-processed-gene-0.31-mR-1,sp_masked-scaffold3058_size534-processed-gene-0.2-mR-1
MNXR2456[c]	Cytoplasm	1 MNXM1 + 1 MNXM429 + 1 MNXM6 = 1 MNXM5 + 1 MNXM508	1 H(+) + 1 6-O-phosphono-D-glucono-1,5-lactone + 1 NADPH = 1 NADP(+) + 1 beta-D-glucose 6-phosphate(2-)	-5.92645	1.1.1.49	augustus_masked-scaffold5523_size413-processed-gene-0.0-mR-1,sp_masked-scaffold10333_size313-processed-gene-0.1-mR-1,augustus_masked-scaffold10439_size311-processed-gene-0.0-mR-1,augustus_masked-scaffold15_size103353-processed-gene-0.0-mR-1,sp_masked-scaffold8710_size338-processed-gene-0.1-mR-1
MNXR2456[m]	Mitochondria	1 MNXM1 + 1 MNXM429 + 1 MNXM6 = 1 MNXM5 + 1 MNXM508	1 H(+) + 1 6-O-phosphono-D-glucono-1,5-lactone + 1 NADPH = 1 NADP(+) + 1 beta-D-glucose 6-phosphate(2-)	-5.92645	1.1.1.49	augustus_masked-scaffold5523_size413-processed-gene-0.0-mR-1,sp_masked-scaffold10333_size313-processed-gene-0.1-mR-1,augustus_masked-scaffold10439_size311-processed-gene-0.0-mR-1,augustus_masked-scaffold15_size103353-processed-gene-0.0-mR-1,sp_masked-scaffold8710_size338-processed-gene-0.1-mR-1
MNXR24600[c]	Cytoplasm	1 MNXM1 + 1 MNXM4 + 1 MNXM4291 + 1 MNXM6 = 1 MNXM2 + 1 MNXM5 + 1 MNXM5473	1 H(+) + 1 O2 + 1 2-hexaprenyl-6-methoxyphenol + 1 NADPH = 1 H2O + 1 NADP(+) + 1 2-methoxy-6-all-trans-polyprenyl-1,4-benzoquinol		1.14.13
MNXR24605[c]	Cytoplasm	1 MNXM16 + 1 MNXM5473 = 1 MNXM1 + 1 MNXM19 + 1 MNXM5569	1 S-adenosyl-L-methionine + 1 2-methoxy-6-all-trans-polyprenyl-1,4-benzoquinol = 1 H(+) + 1 S-adenosyl-L-homocysteine + 1 6-methoxy-3-methyl-2-all-trans-polyprenyl-1,4-benzoquinol	-20.6401	2.1.1.201	maker-scaffold1_size562614-augustus-gene-2.191-mR-1,augustus_masked-scaffold6683_size381-processed-gene-0.0-mR-1
MNXR24605[n]	Nucleous	1 MNXM16 + 1 MNXM5473 = 1 MNXM1 + 1 MNXM19 + 1 MNXM5569	1 S-adenosyl-L-methionine + 1 2-methoxy-6-all-trans-polyprenyl-1,4-benzoquinol = 1 H(+) + 1 S-adenosyl-L-homocysteine + 1 6-methoxy-3-methyl-2-all-trans-polyprenyl-1,4-benzoquinol	-20.6401	2.1.1.201	maker-scaffold1_size562614-augustus-gene-2.191-mR-1,augustus_masked-scaffold6683_size381-processed-gene-0.0-mR-1
MNXR24791[c]	Cytoplasm	1 MNXM20039 + 1 MNXM7 = 1 MNXM21985 + 1 MNXM3	1 an O-phospho-tau protein + 1 ADP = 1 a tau protein + 1 ATP	0	2.7.11.26	genemark-scaffold9_size139491-processed-gene-0.69-mR-1
MNXR2498[c]	Cytoplasm	1 MNXM1080 = 1 MNXM2 + 1 MNXM854	1 D-galactarate = 1 H2O + 1 5-dehydro-4-deoxy-D-glucarate(2-)	-8.16699	4.2.1.42	sp_masked-scaffold8195_size347-processed-gene-0.2-mR-1,augustus_masked-scaffold7064_size372-processed-gene-0.0-mR-1,augustus_masked-scaffold4182_size468-processed-gene-0.0-mR-1,sp_masked-scaffold7290_size367-processed-gene-0.2-mR-1,augustus_masked-scaffold3581_size499-processed-gene-0.0-mR-1
MNXR2498[m]	Mitochondria	1 MNXM1080 = 1 MNXM2 + 1 MNXM854	1 D-galactarate = 1 H2O + 1 5-dehydro-4-deoxy-D-glucarate(2-)	-8.16699	4.2.1.42	sp_masked-scaffold8195_size347-processed-gene-0.2-mR-1,augustus_masked-scaffold7064_size372-processed-gene-0.0-mR-1,augustus_masked-scaffold4182_size468-processed-gene-0.0-mR-1,sp_masked-scaffold7290_size367-processed-gene-0.2-mR-1,augustus_masked-scaffold3581_size499-processed-gene-0.0-mR-1
MNXR2500[c]	Cytoplasm	1 MNXM1627 + 1 MNXM2 = 1 MNXM1734	1 2-dehydro-3-deoxy-D-galactonate + 1 H2O = 1 D-galactonate	-8.16699	4.2.1.6	augustus_masked-scaffold7308_size366-processed-gene-0.0-mR-1
MNXR25081[c]	Cytoplasm	1 MNXM1 + 1 MNXM429 + 1 MNXM6 = 1 MNXM215 + 1 MNXM5	1 H(+) + 1 6-O-phosphono-D-glucono-1,5-lactone + 1 NADPH = 1 alpha-D-glucose 6-phosphate(2-) + 1 NADP(+)		1.1.1.49	augustus_masked-scaffold5523_size413-processed-gene-0.0-mR-1,sp_masked-scaffold10333_size313-processed-gene-0.1-mR-1,augustus_masked-scaffold10439_size311-processed-gene-0.0-mR-1,augustus_masked-scaffold15_size103353-processed-gene-0.0-mR-1,sp_masked-scaffold8710_size338-processed-gene-0.1-mR-1
MNXR2518[c]	Cytoplasm	1 MNXM112 + 1 MNXM3 = 1 MNXM1 + 1 MNXM336 + 1 MNXM7	1 beta-D-galactose + 1 ATP = 1 H(+) + 1 alpha-D-galactose 1-phosphate(2-) + 1 ADP		2.7.1.6	augustus_masked-scaffold1007_size924-processed-gene-0.0-mR-1,augustus_masked-scaffold10_size138133-processed-gene-0.46-mR-1
MNXR2532[c]	Cytoplasm	1 MNXM1233 + 1 MNXM73 = 1 MNXM1667 + 1 MNXM23	1 galactitol + 1 phosphoenolpyruvate = 1 galactitol 1-phosphate + 1 pyruvate		0
MNXR2549[c]	Cytoplasm	1 MNXM1 + 1 MNXM10 + 1 MNXM261 = 1 MNXM74 + 1 MNXM8 + 1 MNXM9	1 H(+) + 1 NADH(2-) + 1 3-phosphonato-D-glyceroyl phosphate(4-) = 1 D-glyceraldehyde 3-phosphate + 1 NAD(+) + 1 phosphate	-15.1946	1.2.1.12	maker-scaffold11_size133158-augustus-gene-0.246-mR-1,augustus_masked-scaffold2402_size597-processed-gene-0.0-mR-1
MNXR25497[c]	Cytoplasm	1 MNXM110 + 1 MNXM2 = 1 MNXM1 + 1 MNXM109 + 1 MNXM90	1 a 1,2-diacyl-sn-glycero-3-phosphocholine + 1 H2O = 1 H(+) + 1 a 1,2-diacylglycerol-3-phosphate + 1 choline		3.1.4.4	sp_masked-scaffold9167_size330-processed-gene-0.1-mR-1,sp_masked-scaffold25_size76583-processed-gene-0.65-mR-1
MNXR2551[c]	Cytoplasm	1 MNXM1 + 1 MNXM453 + 1 MNXM79 = 1 MNXM237 + 1 MNXM463	1 H(+) + 1 N(2)-formyl-N(1)-(5-phospho-D-ribosyl)glycinamide(2-) + 1 (6S)-5,6,7,8-tetrahydrofolate = 1 10-formyltetrahydrofolate + 1 N(1)-(5-phospho-D-ribosyl)glycinamide(1-)	16.4718	2.1.2.2	sp_masked-scaffold2_size298569-processed-gene-1.262-mR-1,genemark-scaffold3222_size523-processed-gene-0.1-mR-1
MNXR2551[n]	Nucleous	1 MNXM1 + 1 MNXM453 + 1 MNXM79 = 1 MNXM237 + 1 MNXM463	1 H(+) + 1 N(2)-formyl-N(1)-(5-phospho-D-ribosyl)glycinamide(2-) + 1 (6S)-5,6,7,8-tetrahydrofolate = 1 10-formyltetrahydrofolate + 1 N(1)-(5-phospho-D-ribosyl)glycinamide(1-)	16.4718	2.1.2.2	sp_masked-scaffold2_size298569-processed-gene-1.262-mR-1,genemark-scaffold3222_size523-processed-gene-0.1-mR-1
MNXR2552[c]	Cytoplasm	1 MNXM1 + 1 MNXM453 + 1 MNXM7 + 1 MNXM9 = 1 MNXM3 + 1 MNXM39 + 1 MNXM463	1 H(+) + 1 N(2)-formyl-N(1)-(5-phospho-D-ribosyl)glycinamide(2-) + 1 ADP + 1 phosphate = 1 ATP + 1 formate + 1 N(1)-(5-phospho-D-ribosyl)glycinamide(1-)		2.1.2,2.1.2.-
MNXR2572[c]	Cytoplasm	1 MNXM1663 + 1 MNXM8 = 1 MNXM1 + 1 MNXM10 + 1 MNXM998	1 dihydrolipoylprotein + 1 NAD(+) = 1 H(+) + 1 NADH(2-) + 1 lipoylprotein	19.4041	1.8.1.4	augustus_masked-scaffold8350_size345-processed-gene-0.0-mR-1,genemark-scaffold11_size133158-processed-gene-0.92-mR-1,sp_masked-scaffold10642_size309-processed-gene-0.2-mR-1,augustus_masked-scaffold6277_size391-processed-gene-0.0-mR-1,augustus_masked-scaffold3807_size487-processed-gene-0.0-mR-1
MNXR2572[m]	Mitochondria	1 MNXM1663 + 1 MNXM8 = 1 MNXM1 + 1 MNXM10 + 1 MNXM998	1 dihydrolipoylprotein + 1 NAD(+) = 1 H(+) + 1 NADH(2-) + 1 lipoylprotein	19.4041	1.8.1.4	augustus_masked-scaffold8350_size345-processed-gene-0.0-mR-1,genemark-scaffold11_size133158-processed-gene-0.92-mR-1,sp_masked-scaffold10642_size309-processed-gene-0.2-mR-1,augustus_masked-scaffold6277_size391-processed-gene-0.0-mR-1,augustus_masked-scaffold3807_size487-processed-gene-0.0-mR-1
MNXR2619[c]	Cytoplasm	1 MNXM183 + 1 MNXM2 + 1 MNXM29 = 1 MNXM53 + 1 MNXM79	1 (6R)-5,10-methylenetetrahydrofolate + 1 H2O + 1 glycine = 1 L-serine + 1 (6S)-5,6,7,8-tetrahydrofolate	-2.867	2.1.2.1	sp_masked-scaffold100_size16923-processed-gene-0.22-mR-1,augustus_masked-scaffold3258_size520-processed-gene-0.0-mR-1
MNXR2619[m]	Mitochondria	1 MNXM183 + 1 MNXM2 + 1 MNXM29 = 1 MNXM53 + 1 MNXM79	1 (6R)-5,10-methylenetetrahydrofolate + 1 H2O + 1 glycine = 1 L-serine + 1 (6S)-5,6,7,8-tetrahydrofolate	-2.867	2.1.2.1	sp_masked-scaffold100_size16923-processed-gene-0.22-mR-1,augustus_masked-scaffold3258_size520-processed-gene-0.0-mR-1
MNXR26288[c]	Cytoplasm	1 MNXM24 + 1 MNXM3625 = 1 MNXM2 + 1 MNXM35 + 1 MNXM4625	1 AH2 + 1 isoquinolin-1(2H)-one = 1 H2O + 1 A + 1 isoquinoline		1.3.99.16	sp_masked-scaffold852_size1019-processed-gene-0.0-mR-1,sp_masked-scaffold8542_size341-processed-gene-0.1-mR-1,sp_masked-scaffold10407_size312-processed-gene-0.1-mR-1,augustus_masked-scaffold6689_size381-processed-gene-0.0-mR-1,augustus_masked-scaffold6518_size385-processed-gene-0.0-mR-1
MNXR26370[c]	Cytoplasm	1 MNXM1875 = 1 MNXM2 + 1 MNXM4118	1 (S)-3-hydroxyacyl-CoA(4-) = 1 H2O + 1 trans-2,3-didehydroacyl-CoA	22.7053	4.2.1.17	augustus_masked-scaffold7238_size368-processed-gene-0.0-mR-1,augustus_masked-scaffold4847_size439-processed-gene-0.0-mR-1,augustus_masked-scaffold3455_size506-processed-gene-0.0-mR-1,augustus_masked-scaffold5314_size420-processed-gene-0.0-mR-1,augustus_masked-scaffold6889_size376-processed-gene-0.0-mR-1,augustus_masked-scaffold5719_size407-processed-gene-0.0-mR-1,augustus_masked-scaffold4393_size…
MNXR26370[e]	Extracellular	1 MNXM1875 = 1 MNXM2 + 1 MNXM4118	1 (S)-3-hydroxyacyl-CoA(4-) = 1 H2O + 1 trans-2,3-didehydroacyl-CoA	22.7053	4.2.1.17	augustus_masked-scaffold7238_size368-processed-gene-0.0-mR-1,augustus_masked-scaffold4847_size439-processed-gene-0.0-mR-1,augustus_masked-scaffold3455_size506-processed-gene-0.0-mR-1,augustus_masked-scaffold5314_size420-processed-gene-0.0-mR-1,augustus_masked-scaffold6889_size376-processed-gene-0.0-mR-1,augustus_masked-scaffold5719_size407-processed-gene-0.0-mR-1,augustus_masked-scaffold4393_size…
MNXR26370[m]	Mitochondria	1 MNXM1875 = 1 MNXM2 + 1 MNXM4118	1 (S)-3-hydroxyacyl-CoA(4-) = 1 H2O + 1 trans-2,3-didehydroacyl-CoA	22.7053	4.2.1.134,4.2.1.17,4.2.1.74	genemark-scaffold37_size60774-processed-gene-0.57-mR-1,augustus_masked-scaffold7238_size368-processed-gene-0.0-mR-1,augustus_masked-scaffold4847_size439-processed-gene-0.0-mR-1,augustus_masked-scaffold3455_size506-processed-gene-0.0-mR-1,augustus_masked-scaffold5314_size420-processed-gene-0.0-mR-1,augustus_masked-scaffold6889_size376-processed-gene-0.0-mR-1,augustus_masked-scaffold5719_size407-pr…
MNXR26379[c]	Cytoplasm	1 MNXM174 + 1 MNXM2 + 1 MNXM8 = 2 MNXM1 + 1 MNXM10 + 1 MNXM1597	1 9H-xanthine + 1 H2O + 1 NAD(+) = 2 H(+) + 1 NADH(2-) + 1 urate	31.1078	1.17.1.4	augustus_masked-scaffold9560_size324-processed-gene-0.0-mR-1,augustus_masked-scaffold9776_size321-processed-gene-0.0-mR-1,augustus_masked-scaffold7431_size363-processed-gene-0.0-mR-1
MNXR26379[m]	Mitochondria	1 MNXM174 + 1 MNXM2 + 1 MNXM8 = 2 MNXM1 + 1 MNXM10 + 1 MNXM1597	1 9H-xanthine + 1 H2O + 1 NAD(+) = 2 H(+) + 1 NADH(2-) + 1 urate	31.1078	1.17.1.4	augustus_masked-scaffold9560_size324-processed-gene-0.0-mR-1,augustus_masked-scaffold9776_size321-processed-gene-0.0-mR-1,augustus_masked-scaffold7431_size363-processed-gene-0.0-mR-1
MNXR26412[c]	Cytoplasm	1 MNXM145 = 1 MNXM1 + 1 MNXM2887 + 1 MNXM39	1 D-ribulose 5-phosphate(2-) = 1 H(+) + 1 (2S)-2-hydroxy-3-oxobutyl phosphate + 1 formate	-21.3941	4.1.99.12	augustus_masked-scaffold8899_size335-processed-gene-0.0-mR-1,maker-scaffold116_size13935-augustus-gene-0.29-mR-1,sp_masked-scaffold3154_size528-processed-gene-0.2-mR-1
MNXR26412[m]	Mitochondria	1 MNXM145 = 1 MNXM1 + 1 MNXM2887 + 1 MNXM39	1 D-ribulose 5-phosphate(2-) = 1 H(+) + 1 (2S)-2-hydroxy-3-oxobutyl phosphate + 1 formate	-21.3941	4.1.99.12	augustus_masked-scaffold8899_size335-processed-gene-0.0-mR-1,maker-scaffold116_size13935-augustus-gene-0.29-mR-1,sp_masked-scaffold3154_size528-processed-gene-0.2-mR-1
MNXR26430[c]	Cytoplasm	2 MNXM1 + 1 MNXM1657 + 1 MNXM35 + 2 MNXM7 + 2 MNXM9 = 2 MNXM2 + 1 MNXM24 + 1 MNXM240 + 2 MNXM3	2 H(+) + 1 cyclohexa-1,5-diene-1-carbonyl-CoA(4-) + 1 A + 2 ADP + 2 phosphate = 2 H2O + 1 AH2 + 1 benzoyl-CoA + 2 ATP		1.3.99.15
MNXR26459[m]	Mitochondria	1 MNXM174 + 1 MNXM2 + 1 MNXM4 = 1 MNXM1 + 1 MNXM1597 + 1 MNXM22	1 9H-xanthine + 1 H2O + 1 O2 = 1 H(+) + 1 urate + 1 hydrogen peroxide	2.12599	1.17.3.2	augustus_masked-scaffold9776_size321-processed-gene-0.0-mR-1,augustus_masked-scaffold7431_size363-processed-gene-0.0-mR-1
MNXR26482[c]	Cytoplasm	1 MNXM11 + 1 MNXM292 + 1 MNXM8 = 1 MNXM1 + 1 MNXM10 + 1 MNXM591	1 diphosphate(3-) + 1 squalene + 1 NAD(+) = 1 H(+) + 1 NADH(2-) + 1 presqualene diphosphate		2.5.1.21	genemark-scaffold14_size105312-processed-gene-0.99-mR-1,augustus_masked-scaffold7535_size361-processed-gene-0.0-mR-1
MNXR26514[c]	Cytoplasm	1 MNXM1 + 1 MNXM10 + 1 MNXM963 = 1 MNXM341 + 1 MNXM8	1 H(+) + 1 NADH(2-) + 1 5-dehydro-D-gluconate = 1 D-gluconate + 1 NAD(+)	-8.14941	1.1.1.69	maker-scaffold10_size138133-sp-gene-0.255-mR-1
MNXR26544[p]	Membrane	2 MNXM1 + 3 MNXM10 + 1 MNXM1362 + 3 MNXM4 = 4 MNXM2 + 3 MNXM8 + 1 MNXM853	2 H(+) + 3 NADH(2-) + 1 4,4-dimethyl-5alpha-cholest-7-en-3beta-ol + 3 O2 = 4 H2O + 3 NAD(+) + 1 3beta-hydroxy-4beta-methyl-5alpha-cholest-7-ene-4alpha-carboxylate	-276.484	1.14.13.72	augustus_masked-scaffold4_size209168-processed-gene-1.0-mR-1
MNXR26545[p]	Membrane	2 MNXM1 + 1 MNXM1362 + 3 MNXM4 + 3 MNXM6 = 4 MNXM2 + 3 MNXM5 + 1 MNXM853	2 H(+) + 1 4,4-dimethyl-5alpha-cholest-7-en-3beta-ol + 3 O2 + 3 NADPH = 4 H2O + 3 NADP(+) + 1 3beta-hydroxy-4beta-methyl-5alpha-cholest-7-ene-4alpha-carboxylate	-276.484	1.14.13.72	augustus_masked-scaffold4_size209168-processed-gene-1.0-mR-1
MNXR26554[c]	Cytoplasm	1 MNXM1523 + 1 MNXM4 + 1 MNXM6 = 1 MNXM2 + 1 MNXM5 + 1 MNXM831	1 2-hydroxycyclohexan-1-one + 1 O2 + 1 NADPH = 1 H2O + 1 NADP(+) + 1 6-oxohexanoate		1.14.13.66
MNXR26613[c]	Cytoplasm	1 MNXM5782 = 1 MNXM984	1 homocitrate(3-) = 1 (1R,2S)-homoisocitrate		0
MNXR2669[c]	Cytoplasm	1 MNXM1021 + 1 MNXM12 + 1 MNXM3 = 1 MNXM382 + 1 MNXM7 + 1 MNXM9	1 glutarate(2-) + 1 CoA + 1 ATP = 1 glutaryl-CoA(5-) + 1 ADP + 1 phosphate	-3.09412	6.2.1.6	augustus_masked-scaffold4110_size471-processed-gene-0.0-mR-1
MNXR2675[c]	Cytoplasm	1 MNXM2 + 1 MNXM854 = 1 MNXM744	1 H2O + 1 5-dehydro-4-deoxy-D-glucarate(2-) = 1 D-glucarate		4.2.1.40	sp_masked-scaffold6642_size382-processed-gene-0.1-mR-1,augustus_masked-scaffold7005_size374-processed-gene-0.0-mR-1
MNXR2675[e]	Extracellular	1 MNXM2 + 1 MNXM854 = 1 MNXM744	1 H2O + 1 5-dehydro-4-deoxy-D-glucarate(2-) = 1 D-glucarate	-8.16699	4.2.1.40	sp_masked-scaffold6642_size382-processed-gene-0.1-mR-1,augustus_masked-scaffold7005_size374-processed-gene-0.0-mR-1
MNXR2675[m]	Mitochondria	1 MNXM2 + 1 MNXM854 = 1 MNXM744	1 H2O + 1 5-dehydro-4-deoxy-D-glucarate(2-) = 1 D-glucarate	-8.16699	4.2.1.40	sp_masked-scaffold6642_size382-processed-gene-0.1-mR-1,augustus_masked-scaffold7005_size374-processed-gene-0.0-mR-1
MNXR27103[c]	Cytoplasm	1 MNXM12050 + 1 MNXM2 = 1 MNXM1 + 1 MNXM1836	1 L-Arabino-1,5-lactone + 1 H2O = 1 H(+) + 1 L-arabinonate		3.1.1.17	sp_masked-scaffold3981_size477-processed-gene-0.3-mR-1,augustus_masked-scaffold4923_size436-processed-gene-0.0-mR-1
MNXR272[m]	Mitochondria	1 MNXM13 + 1 MNXM357 = 1 MNXM1 + 1 MNXM570	1 CO(2) + 1 serotonin = 1 H(+) + 1 5-hydroxy-L-tryptophan zwitterion	-3.09	4.1.1.28	maker-scaffold23_size82504-augustus-gene-0.151-mR-1
MNXR27221[c]	Cytoplasm	1 MNXM1103 + 1 MNXM2 = 2 MNXM1 + 1 MNXM13 + 1 MNXM1330	1 3-(imidazol-5-yl)pyruvate + 1 H2O = 2 H(+) + 1 CO(2) + 1 imidazole-4-acetate		0
MNXR27289[c]	Cytoplasm	1 MNXM1057 + 1 MNXM2 = 3 MNXM1 + 1 MNXM1961	1 (5-hydroxyindol-3-yl)acetaldehyde + 1 H2O = 3 H(+) + 1 (5-hydroxyindol-3-yl)acetate		1.2.3.1
MNXR27312[c]	Cytoplasm	1 MNXM11809 + 1 MNXM5 = 1 MNXM6 + 1 MNXM831	1 Hexan-1-ol-6-oate + 1 NADP(+) = 1 NADPH + 1 6-oxohexanoate		0
MNXR2736[c]	Cytoplasm	1 MNXM13 + 1 MNXM475 = 1 MNXM1 + 2 MNXM69	1 CO(2) + 1 2-hydroxy-3-oxopropanoate = 1 H(+) + 2 glyoxylate	-8.02588	4.1.1.47	sp_masked-scaffold4245_size465-processed-gene-0.2-mR-1,augustus_masked-scaffold10564_size310-processed-gene-0.0-mR-1
MNXR27363[c]	Cytoplasm	1 MNXM127 + 1 MNXM37 + 1 MNXM8 = 1 MNXM1 + 1 MNXM10 + 1 MNXM2170 + 1 MNXM575	1 myo-inositol + 1 L-glutamine zwitterion + 1 NAD(+) = 1 H(+) + 1 NADH(2-) + 1 1-ammonio-1-deoxy-scyllo-inositol + 1 2-oxoglutaramate		0
MNXR2740[c]	Cytoplasm	2 MNXM1 + 1 MNXM10 + 1 MNXM189 = 1 MNXM2 + 1 MNXM435 + 1 MNXM8	2 H(+) + 1 NADH(2-) + 1 D-glycerate = 1 H2O + 1 D-glyceraldehyde + 1 NAD(+)	0	1.2.1.3	augustus_masked-scaffold3364_size514-processed-gene-0.0-mR-1,augustus_masked-scaffold9957_size318-processed-gene-0.0-mR-1,maker-scaffold249_size3115-sp-gene-0.2-mR-1,augustus_masked-scaffold3615_size497-processed-gene-0.0-mR-1,sp_masked-scaffold7725_size357-processed-gene-0.2-mR-1,augustus_masked-scaffold9131_size331-processed-gene-0.0-mR-1,augustus_masked-scaffold6501_size385-processed-gene-0.0-…
MNXR2740[e]	Extracellular	2 MNXM1 + 1 MNXM10 + 1 MNXM189 = 1 MNXM2 + 1 MNXM435 + 1 MNXM8	2 H(+) + 1 NADH(2-) + 1 D-glycerate = 1 H2O + 1 D-glyceraldehyde + 1 NAD(+)	0	1.2.1.3	augustus_masked-scaffold3364_size514-processed-gene-0.0-mR-1,augustus_masked-scaffold9957_size318-processed-gene-0.0-mR-1,maker-scaffold249_size3115-sp-gene-0.2-mR-1,augustus_masked-scaffold3615_size497-processed-gene-0.0-mR-1,sp_masked-scaffold7725_size357-processed-gene-0.2-mR-1,augustus_masked-scaffold9131_size331-processed-gene-0.0-mR-1,augustus_masked-scaffold6501_size385-processed-gene-0.0-…
MNXR2740[n]	Nucleous	2 MNXM1 + 1 MNXM10 + 1 MNXM189 = 1 MNXM2 + 1 MNXM435 + 1 MNXM8	2 H(+) + 1 NADH(2-) + 1 D-glycerate = 1 H2O + 1 D-glyceraldehyde + 1 NAD(+)	0	1.2.1.3	augustus_masked-scaffold3364_size514-processed-gene-0.0-mR-1,augustus_masked-scaffold9957_size318-processed-gene-0.0-mR-1,maker-scaffold249_size3115-sp-gene-0.2-mR-1,augustus_masked-scaffold3615_size497-processed-gene-0.0-mR-1,sp_masked-scaffold7725_size357-processed-gene-0.2-mR-1,augustus_masked-scaffold9131_size331-processed-gene-0.0-mR-1,augustus_masked-scaffold6501_size385-processed-gene-0.0-…
MNXR275[c]	Cytoplasm	1 MNXM1057 + 1 MNXM2 + 1 MNXM8 = 2 MNXM1 + 1 MNXM10 + 1 MNXM1961	1 (5-hydroxyindol-3-yl)acetaldehyde + 1 H2O + 1 NAD(+) = 2 H(+) + 1 NADH(2-) + 1 (5-hydroxyindol-3-yl)acetate	-25.2243	1.2.1.3	augustus_masked-scaffold3364_size514-processed-gene-0.0-mR-1,augustus_masked-scaffold9957_size318-processed-gene-0.0-mR-1,maker-scaffold249_size3115-sp-gene-0.2-mR-1,augustus_masked-scaffold3615_size497-processed-gene-0.0-mR-1,sp_masked-scaffold7725_size357-processed-gene-0.2-mR-1,augustus_masked-scaffold9131_size331-processed-gene-0.0-mR-1,augustus_masked-scaffold6501_size385-processed-gene-0.0-…
MNXR275[e]	Extracellular	1 MNXM1057 + 1 MNXM2 + 1 MNXM8 = 2 MNXM1 + 1 MNXM10 + 1 MNXM1961	1 (5-hydroxyindol-3-yl)acetaldehyde + 1 H2O + 1 NAD(+) = 2 H(+) + 1 NADH(2-) + 1 (5-hydroxyindol-3-yl)acetate	-25.2243	1.2.1.3	augustus_masked-scaffold3364_size514-processed-gene-0.0-mR-1,augustus_masked-scaffold9957_size318-processed-gene-0.0-mR-1,maker-scaffold249_size3115-sp-gene-0.2-mR-1,augustus_masked-scaffold3615_size497-processed-gene-0.0-mR-1,sp_masked-scaffold7725_size357-processed-gene-0.2-mR-1,augustus_masked-scaffold9131_size331-processed-gene-0.0-mR-1,augustus_masked-scaffold6501_size385-processed-gene-0.0-…
MNXR275[n]	Nucleous	1 MNXM1057 + 1 MNXM2 + 1 MNXM8 = 2 MNXM1 + 1 MNXM10 + 1 MNXM1961	1 (5-hydroxyindol-3-yl)acetaldehyde + 1 H2O + 1 NAD(+) = 2 H(+) + 1 NADH(2-) + 1 (5-hydroxyindol-3-yl)acetate	-25.2243	1.2.1.3	augustus_masked-scaffold3364_size514-processed-gene-0.0-mR-1,augustus_masked-scaffold9957_size318-processed-gene-0.0-mR-1,maker-scaffold249_size3115-sp-gene-0.2-mR-1,augustus_masked-scaffold3615_size497-processed-gene-0.0-mR-1,sp_masked-scaffold7725_size357-processed-gene-0.2-mR-1,augustus_masked-scaffold9131_size331-processed-gene-0.0-mR-1,augustus_masked-scaffold6501_size385-processed-gene-0.0-…
MNXR2756[c]	Cytoplasm	1 MNXM189 + 1 MNXM3 = 1 MNXM1 + 1 MNXM126 + 1 MNXM7	1 D-glycerate + 1 ATP = 1 H(+) + 1 3-phospho-D-glycerate + 1 ADP	-15.6541	2.7.1.31	genemark-scaffold739_size1100-processed-gene-0.0-mR-1,maker-scaffold1_size562614-sp-gene-2.208-mR-1
MNXR2756[e]	Extracellular	1 MNXM189 + 1 MNXM3 = 1 MNXM1 + 1 MNXM126 + 1 MNXM7	1 D-glycerate + 1 ATP = 1 H(+) + 1 3-phospho-D-glycerate + 1 ADP	-15.6541	2.7.1.31	genemark-scaffold739_size1100-processed-gene-0.0-mR-1,maker-scaffold1_size562614-sp-gene-2.208-mR-1
MNXR27562[c]	Cytoplasm	1 MNXM1 + 1 MNXM1468 = 1 MNXM2 + 1 MNXM43 + 1 MNXM5082	1 H(+) + 1 chloroacetate = 1 H2O + 1 Cl(-) + 1 Chloroacetyl chloride		0
MNXR2757[m]	Mitochondria	1 MNXM189 + 1 MNXM3 = 1 MNXM1 + 1 MNXM275 + 1 MNXM7	1 D-glycerate + 1 ATP = 1 H(+) + 1 2-phospho-D-glycerate + 1 ADP	-14.3342	2.7.1.165	augustus_masked-scaffold6673_size381-processed-gene-0.0-mR-1
MNXR2759[c]	Cytoplasm	1 MNXM1 + 1 MNXM10 + 1 MNXM69 = 1 MNXM222 + 1 MNXM8	1 H(+) + 1 NADH(2-) + 1 glyoxylate = 1 glycolate + 1 NAD(+)	7.96179	1.1.1.26	augustus_masked-scaffold2648_size571-processed-gene-0.0-mR-1
MNXR2764[m]	Mitochondria	1 MNXM222 + 1 MNXM4 = 1 MNXM22 + 1 MNXM69	1 glycolate + 1 O2 = 1 hydrogen peroxide + 1 glyoxylate	-21.02	1.1.3.15	augustus_masked-scaffold7187_size369-processed-gene-0.0-mR-1
MNXR2769[m]	Mitochondria	1 MNXM189 + 1 MNXM8 = 1 MNXM1 + 1 MNXM10 + 1 MNXM392	1 D-glycerate + 1 NAD(+) = 1 H(+) + 1 NADH(2-) + 1 3-hydroxypyruvate	1.4418	1.1.1.29,1.1.1.81	augustus_masked-scaffold6673_size381-processed-gene-0.0-mR-1
MNXR2772[m]	Mitochondria	1 MNXM1253 + 1 MNXM2 = 1 MNXM1 + 1 MNXM285 + 1 MNXM57	1 (R)-S-lactoylglutathionate(1-) + 1 H2O = 1 H(+) + 1 (R)-lactate + 1 glutathione	-6.37711	3.1.2.6	maker-scaffold51_size41734-sp-gene-0.88-mR-1
MNXR2774[c]	Cytoplasm	1 MNXM15 + 1 MNXM22 + 1 MNXM69 = 1 MNXM2 + 1 MNXM29 + 1 MNXM4	1 NH4(+) + 1 hydrogen peroxide + 1 glyoxylate = 1 H2O + 1 glycine + 1 O2	-22.2171	1.4.3.19	augustus_masked-scaffold3309_size517-processed-gene-0.0-mR-1,augustus_masked-scaffold6619_size382-processed-gene-0.0-mR-1
MNXR2774[m]	Mitochondria	1 MNXM15 + 1 MNXM22 + 1 MNXM69 = 1 MNXM2 + 1 MNXM29 + 1 MNXM4	1 NH4(+) + 1 hydrogen peroxide + 1 glyoxylate = 1 H2O + 1 glycine + 1 O2	-22.2171	1.4.3.19	augustus_masked-scaffold3309_size517-processed-gene-0.0-mR-1,augustus_masked-scaffold6619_size382-processed-gene-0.0-mR-1
MNXR27813[c]	Cytoplasm	1 MNXM1 + 1 MNXM4752 = 1 MNXM1 + 1 MNXM4752	1 H(+) + 1 O-phosphonatooxy-D-serine(2-) = 1 H(+) + 1 O-phosphonatooxy-D-serine(2-)		0
MNXR2783[m]	Mitochondria	1 MNXM2 + 1 MNXM516 = 1 MNXM82	1 H2O + 1 GDP-4-dehydro-6-deoxy-alpha-D-mannose(2-) = 1 GDP-alpha-D-mannose	-13.897	4.2.1.47	augustus_masked-scaffold5686_size408-processed-gene-0.0-mR-1
MNXR27839[c]	Cytoplasm	1 MNXM1 + 1 MNXM15993 = 1 MNXM1 + 1 MNXM15993	1 H(+) + 1 amygdalin = 1 H(+) + 1 amygdalin		0
MNXR27843[c]	Cytoplasm	1 MNXM1 + 1 MNXM1231 = 1 MNXM1 + 1 MNXM1231	1 H(+) + 1 formamide = 1 H(+) + 1 formamide		0
MNXR2785[c]	Cytoplasm	1 MNXM1554 + 1 MNXM3 = 1 MNXM1 + 1 MNXM1736 + 1 MNXM7	1 D-glycero-beta-D-manno-heptose 7-phosphate + 1 ATP = 1 H(+) + 1 D-glycero-beta-D-manno-heptose 1,7-bisphosphate + 1 ADP	-17.3123	2.7.1.167	augustus_masked-scaffold8419_size343-processed-gene-0.0-mR-1
MNXR2786[c]	Cytoplasm	1 MNXM1661 + 1 MNXM9 = 1 MNXM1736 + 1 MNXM2	1 D-glycero-beta-D-manno-heptose 1-phosphate + 1 phosphate = 1 D-glycero-beta-D-manno-heptose 1,7-bisphosphate + 1 H2O		3.1.3.82
MNXR27865[c]	Cytoplasm	2 MNXM1 + 1 MNXM10 + 1 MNXM29 = 1 MNXM2 + 1 MNXM2212 + 1 MNXM8	2 H(+) + 1 NADH(2-) + 1 glycine = 1 H2O + 1 ammonioacetaldehyde + 1 NAD(+)		0
MNXR2788[c]	Cytoplasm	1 MNXM15 + 1 MNXM298 + 1 MNXM3 = 2 MNXM1 + 1 MNXM11 + 1 MNXM113 + 1 MNXM14	1 NH4(+) + 1 5'-xanthylate(2-) + 1 ATP = 2 H(+) + 1 diphosphate(3-) + 1 GMP(3-) + 1 AMP	-14.9659	6.3.5.2	augustus_masked-scaffold4039_size474-processed-gene-0.0-mR-1,augustus_masked-scaffold18_size95471-processed-gene-0.27-mR-1
MNXR2793[c]	Cytoplasm	1 MNXM13 + 1 MNXM145 + 1 MNXM6 = 1 MNXM325 + 1 MNXM5	1 CO(2) + 1 D-ribulose 5-phosphate(2-) + 1 NADPH = 1 6-phosphonatooxy-D-gluconate + 1 NADP(+)	-1.38416	1.1.1.44	augustus_masked-scaffold1666_size706-processed-gene-0.0-mR-1,sp_masked-scaffold8772_size337-processed-gene-0.2-mR-1,augustus_masked-scaffold4328_size462-processed-gene-0.0-mR-1,maker-scaffold34_size70106-augustus-gene-0.123-mR-1
MNXR2793[e]	Extracellular	1 MNXM13 + 1 MNXM145 + 1 MNXM6 = 1 MNXM325 + 1 MNXM5	1 CO(2) + 1 D-ribulose 5-phosphate(2-) + 1 NADPH = 1 6-phosphonatooxy-D-gluconate + 1 NADP(+)	-1.38416	1.1.1.44	augustus_masked-scaffold1666_size706-processed-gene-0.0-mR-1,sp_masked-scaffold8772_size337-processed-gene-0.2-mR-1,augustus_masked-scaffold4328_size462-processed-gene-0.0-mR-1,maker-scaffold34_size70106-augustus-gene-0.123-mR-1
MNXR2794[c]	Cytoplasm	1 MNXM1 + 1 MNXM325 + 1 MNXM7 = 1 MNXM3 + 1 MNXM341	1 H(+) + 1 6-phosphonatooxy-D-gluconate + 1 ADP = 1 ATP + 1 D-gluconate	-15.0242	2.7.1.12	augustus_masked-scaffold6331_size390-processed-gene-0.0-mR-1
MNXR27971[c]	Cytoplasm	1 MNXM126 = 1 MNXM261	1 3-phospho-D-glycerate = 1 3-phosphonato-D-glyceroyl phosphate(4-)		2.7.4.17
MNXR2802[c]	Cytoplasm	1 MNXM1 + 1 MNXM66 + 1 MNXM90 = 1 MNXM2 + 1 MNXM367	1 H(+) + 1 sn-glycerol 3-phosphate(2-) + 1 choline = 1 H2O + 1 L-alpha-glycerophosphocholine	3.78465	3.1.4.46	maker-scaffold16_size100249-augustus-gene-0.161-mR-1,augustus_masked-scaffold3423_size509-processed-gene-0.0-mR-1
MNXR2802[m]	Mitochondria	1 MNXM1 + 1 MNXM66 + 1 MNXM90 = 1 MNXM2 + 1 MNXM367	1 H(+) + 1 sn-glycerol 3-phosphate(2-) + 1 choline = 1 H2O + 1 L-alpha-glycerophosphocholine	3.78465	3.1.4.46	maker-scaffold16_size100249-augustus-gene-0.161-mR-1,augustus_masked-scaffold3423_size509-processed-gene-0.0-mR-1
MNXR2803[c]	Cytoplasm	1 MNXM1 + 1 MNXM218 + 1 MNXM66 = 1 MNXM2 + 1 MNXM368	1 H(+) + 1 ethanolamine + 1 sn-glycerol 3-phosphate(2-) = 1 H2O + 1 sn-glycero-3-phosphoethanolamine zwitterion	66.0355	3.1.4.46	maker-scaffold16_size100249-augustus-gene-0.161-mR-1,augustus_masked-scaffold3423_size509-processed-gene-0.0-mR-1
MNXR2803[m]	Mitochondria	1 MNXM1 + 1 MNXM218 + 1 MNXM66 = 1 MNXM2 + 1 MNXM368	1 H(+) + 1 ethanolamine + 1 sn-glycerol 3-phosphate(2-) = 1 H2O + 1 sn-glycero-3-phosphoethanolamine zwitterion	66.0355	3.1.4.46	maker-scaffold16_size100249-augustus-gene-0.161-mR-1,augustus_masked-scaffold3423_size509-processed-gene-0.0-mR-1
MNXR28103[c]	Cytoplasm	1 MNXM10 + 1 MNXM9427 = 1 MNXM1261 + 1 MNXM8	1 NADH(2-) + 1 (4S)-5-Hydroxy-2,4-dioxopentanoate = 1 2-dehydro-3-deoxy-D-arabinonate + 1 NAD(+)		0
MNXR28167[c]	Cytoplasm	2 MNXM1 + 1 MNXM6216 = 1 MNXM5676	2 H(+) + 1 cis-3-Chloroallyl aldehyde = 1 cis-3-chloroprop-2-en-1-ol		1.1.1.1	augustus_masked-scaffold1624_size717-processed-gene-0.0-mR-1,augustus_masked-scaffold3975_size478-processed-gene-0.0-mR-1,augustus_masked-scaffold5852_size403-processed-gene-0.0-mR-1,sp_masked-scaffold5329_size420-processed-gene-0.2-mR-1,augustus_masked-scaffold35_size69751-processed-gene-0.10-mR-1,augustus_masked-scaffold9042_size332-processed-gene-0.0-mR-1,augustus_masked-scaffold10459_size311-…
MNXR2826[c]	Cytoplasm	1 MNXM1 + 1 MNXM151 + 1 MNXM6 = 1 MNXM5 + 2 MNXM57	1 H(+) + 1 glutathione disulfide(2-) + 1 NADPH = 1 NADP(+) + 2 glutathione	-1.64062	1.8.1.7	augustus_masked-scaffold3852_size485-processed-gene-0.0-mR-1,augustus_masked-scaffold9453_size326-processed-gene-0.0-mR-1,sp_masked-scaffold2_size298569-processed-gene-1.218-mR-1
MNXR28278[c]	Cytoplasm	1 MNXM1 + 1 MNXM10 + 1 MNXM769 = 1 MNXM376 + 1 MNXM8	1 H(+) + 1 NADH(2-) + 1 1,4-benzoquinone = 1 hydroquinone + 1 NAD(+)	18.6671	1.6.5.2	augustus_masked-scaffold4723_size444-processed-gene-0.0-mR-1,augustus_masked-scaffold5351_size419-processed-gene-0.0-mR-1
MNXR28278[m]	Mitochondria	1 MNXM1 + 1 MNXM10 + 1 MNXM769 = 1 MNXM376 + 1 MNXM8	1 H(+) + 1 NADH(2-) + 1 1,4-benzoquinone = 1 hydroquinone + 1 NAD(+)	18.6671	1.6.5.2	augustus_masked-scaffold4723_size444-processed-gene-0.0-mR-1,augustus_masked-scaffold5351_size419-processed-gene-0.0-mR-1
MNXR2828[c]	Cytoplasm	1 MNXM151 + 2 MNXM2 = 1 MNXM22 + 2 MNXM57	1 glutathione disulfide(2-) + 2 H2O = 1 hydrogen peroxide + 2 glutathione	-74.8282	1.11.1.9	genemark-scaffold2541_size581-processed-gene-0.1-mR-1,maker-scaffold4_size209168-augustus-gene-1.198-mR-1,augustus_masked-scaffold4_size209168-processed-gene-1.45-mR-1
MNXR2832[c]	Cytoplasm	1 MNXM1 + 1 MNXM57 + 1 MNXM7 + 1 MNXM9 = 1 MNXM29 + 1 MNXM3 + 1 MNXM412	1 H(+) + 1 glutathione + 1 ADP + 1 phosphate = 1 glycine + 1 ATP + 1 L-gamma-glutamyl-L-cysteinate(1-)	-6.26587	6.3.2.3	augustus_masked-scaffold9618_size323-processed-gene-0.0-mR-1,augustus_masked-scaffold6264_size391-processed-gene-0.0-mR-1,sp_masked-scaffold3208_size524-processed-gene-0.2-mR-1,maker-scaffold4_size209168-augustus-gene-1.194-mR-1
MNXR2832[m]	Mitochondria	1 MNXM1 + 1 MNXM57 + 1 MNXM7 + 1 MNXM9 = 1 MNXM29 + 1 MNXM3 + 1 MNXM412	1 H(+) + 1 glutathione + 1 ADP + 1 phosphate = 1 glycine + 1 ATP + 1 L-gamma-glutamyl-L-cysteinate(1-)	-6.26587	6.3.2.3	augustus_masked-scaffold9618_size323-processed-gene-0.0-mR-1,augustus_masked-scaffold6264_size391-processed-gene-0.0-mR-1,sp_masked-scaffold3208_size524-processed-gene-0.2-mR-1,maker-scaffold4_size209168-augustus-gene-1.194-mR-1
MNXR2834[m]	Mitochondria	1 MNXM1 + 1 MNXM39 + 1 MNXM397 = 1 MNXM2 + 1 MNXM51	1 H(+) + 1 formate + 1 7,8-dihydroneopterin 3'-triphosphate(4-) = 1 H2O + 1 GTP	-12.0882	3.5.4.16	maker-scaffold2_size298569-augustus-gene-0.168-mR-1
MNXR2835[m]	Mitochondria	2 MNXM1 + 1 MNXM11 + 1 MNXM39 + 1 MNXM648 = 3 MNXM2 + 1 MNXM51	2 H(+) + 1 diphosphate(3-) + 1 formate + 1 2,5-diamino-4-hydroxy-6-(5-phosphonatoribosylamino)pyrimidine(3-) = 3 H2O + 1 GTP	-96.9801	3.5.4.25	sp_masked-scaffold3154_size528-processed-gene-0.2-mR-1,sp_masked-scaffold21_size89748-processed-gene-0.102-mR-1,augustus_masked-scaffold8219_size347-processed-gene-0.0-mR-1
MNXR2835[n]	Nucleous	2 MNXM1 + 1 MNXM11 + 1 MNXM39 + 1 MNXM648 = 3 MNXM2 + 1 MNXM51	2 H(+) + 1 diphosphate(3-) + 1 formate + 1 2,5-diamino-4-hydroxy-6-(5-phosphonatoribosylamino)pyrimidine(3-) = 3 H2O + 1 GTP	-96.9801	3.5.4.25	sp_masked-scaffold3154_size528-processed-gene-0.2-mR-1,sp_masked-scaffold21_size89748-processed-gene-0.102-mR-1,augustus_masked-scaffold8219_size347-processed-gene-0.0-mR-1
MNXR2843[c]	Cytoplasm	1 MNXM11 + 1 MNXM665 = 1 MNXM51	1 diphosphate(3-) + 1 3',5'-cyclic GMP(1-) = 1 GTP	-7.62769	4.6.1.2	sp_masked-scaffold8440_size343-processed-gene-0.1-mR-1,augustus_masked-scaffold8158_size348-processed-gene-0.0-mR-1,augustus_masked-scaffold4162_size469-processed-gene-0.0-mR-1
MNXR2843[m]	Mitochondria	1 MNXM11 + 1 MNXM665 = 1 MNXM51	1 diphosphate(3-) + 1 3',5'-cyclic GMP(1-) = 1 GTP	-7.62769	4.6.1.2	sp_masked-scaffold8440_size343-processed-gene-0.1-mR-1,augustus_masked-scaffold8158_size348-processed-gene-0.0-mR-1,augustus_masked-scaffold4162_size469-processed-gene-0.0-mR-1
MNXR2844[c]	Cytoplasm	1 MNXM15 + 1 MNXM174 = 1 MNXM1 + 1 MNXM2 + 1 MNXM259	1 NH4(+) + 1 9H-xanthine = 1 H(+) + 1 H2O + 1 guanine	-4.123	3.5.4.3	genemark-scaffold68_size29213-processed-gene-0.28-mR-1,augustus_masked-scaffold7185_size369-processed-gene-0.0-mR-1,sp_masked-scaffold9699_size322-processed-gene-0.2-mR-1,maker-scaffold7888_size354-augustus-gene-0.2-mR-1,augustus_masked-scaffold6648_size382-processed-gene-0.0-mR-1
MNXR2844[n]	Nucleous	1 MNXM15 + 1 MNXM174 = 1 MNXM1 + 1 MNXM2 + 1 MNXM259	1 NH4(+) + 1 9H-xanthine = 1 H(+) + 1 H2O + 1 guanine	-4.123	3.5.4.3	genemark-scaffold68_size29213-processed-gene-0.28-mR-1,augustus_masked-scaffold7185_size369-processed-gene-0.0-mR-1,sp_masked-scaffold9699_size322-processed-gene-0.2-mR-1,maker-scaffold7888_size354-augustus-gene-0.2-mR-1,augustus_masked-scaffold6648_size382-processed-gene-0.0-mR-1
MNXR2856[c]	Cytoplasm	1 MNXM13 + 1 MNXM2 = 1 MNXM1 + 1 MNXM60	1 CO(2) + 1 H2O = 1 H(+) + 1 bicarbonate	-48.847	4.2.1.1	augustus_masked-scaffold2768_size558-processed-gene-0.0-mR-1,augustus_masked-scaffold33_size71421-processed-gene-0.25-mR-1,augustus_masked-scaffold7113_size371-processed-gene-0.0-mR-1,augustus_masked-scaffold2422_size595-processed-gene-0.0-mR-1
MNXR2856[e]	Extracellular	1 MNXM13 + 1 MNXM2 = 1 MNXM1 + 1 MNXM60	1 CO(2) + 1 H2O = 1 H(+) + 1 bicarbonate	-48.847	4.2.1.1	augustus_masked-scaffold2768_size558-processed-gene-0.0-mR-1,augustus_masked-scaffold33_size71421-processed-gene-0.25-mR-1,augustus_masked-scaffold7113_size371-processed-gene-0.0-mR-1,augustus_masked-scaffold2422_size595-processed-gene-0.0-mR-1
MNXR2856[m]	Mitochondria	1 MNXM13 + 1 MNXM2 = 1 MNXM1 + 1 MNXM60	1 CO(2) + 1 H2O = 1 H(+) + 1 bicarbonate	-48.847	4.2.1.1	augustus_masked-scaffold2768_size558-processed-gene-0.0-mR-1,augustus_masked-scaffold33_size71421-processed-gene-0.25-mR-1,augustus_masked-scaffold7113_size371-processed-gene-0.0-mR-1,augustus_masked-scaffold2422_size595-processed-gene-0.0-mR-1
MNXR2899[c]	Cytoplasm	1 MNXM1 + 1 MNXM10 + 1 MNXM133 = 1 MNXM446 + 1 MNXM8	1 H(+) + 1 NADH(2-) + 1 acetoacetyl-CoA(4-) = 1 (S)-3-hydroxybutanoyl-CoA(4-) + 1 NAD(+)	1.08179	1.1.1.35	maker-scaffold83_size22571-augustus-gene-0.45-mR-1,sp_masked-scaffold3007_size538-processed-gene-0.1-mR-1,augustus_masked-scaffold6889_size376-processed-gene-0.0-mR-1,augustus_masked-scaffold10590_size310-processed-gene-0.0-mR-1,augustus_masked-scaffold7384_size364-processed-gene-0.0-mR-1,augustus_masked-scaffold3455_size506-processed-gene-0.0-mR-1,augustus_masked-scaffold10718_size308-processed-…
MNXR2899[m]	Mitochondria	1 MNXM1 + 1 MNXM10 + 1 MNXM133 = 1 MNXM446 + 1 MNXM8	1 H(+) + 1 NADH(2-) + 1 acetoacetyl-CoA(4-) = 1 (S)-3-hydroxybutanoyl-CoA(4-) + 1 NAD(+)	1.08179	1.1.1.35	maker-scaffold83_size22571-augustus-gene-0.45-mR-1,sp_masked-scaffold3007_size538-processed-gene-0.1-mR-1,augustus_masked-scaffold6889_size376-processed-gene-0.0-mR-1,augustus_masked-scaffold10590_size310-processed-gene-0.0-mR-1,augustus_masked-scaffold7384_size364-processed-gene-0.0-mR-1,augustus_masked-scaffold3455_size506-processed-gene-0.0-mR-1,augustus_masked-scaffold10718_size308-processed-…
MNXR2901[c]	Cytoplasm	1 MNXM1 + 1 MNXM10 + 1 MNXM717 = 1 MNXM757 + 1 MNXM8	1 H(+) + 1 NADH(2-) + 1 3-oxohexanoyl-CoA = 1 (S)-3-hydroxyhexanoyl-CoA + 1 NAD(+)	1.08179	1.1.1.35	maker-scaffold83_size22571-augustus-gene-0.45-mR-1,sp_masked-scaffold3007_size538-processed-gene-0.1-mR-1,augustus_masked-scaffold6889_size376-processed-gene-0.0-mR-1,augustus_masked-scaffold10590_size310-processed-gene-0.0-mR-1,augustus_masked-scaffold7384_size364-processed-gene-0.0-mR-1,augustus_masked-scaffold3455_size506-processed-gene-0.0-mR-1,augustus_masked-scaffold10718_size308-processed-…
MNXR2901[m]	Mitochondria	1 MNXM1 + 1 MNXM10 + 1 MNXM717 = 1 MNXM757 + 1 MNXM8	1 H(+) + 1 NADH(2-) + 1 3-oxohexanoyl-CoA = 1 (S)-3-hydroxyhexanoyl-CoA + 1 NAD(+)	1.08179	1.1.1.35	maker-scaffold83_size22571-augustus-gene-0.45-mR-1,sp_masked-scaffold3007_size538-processed-gene-0.1-mR-1,augustus_masked-scaffold6889_size376-processed-gene-0.0-mR-1,augustus_masked-scaffold10590_size310-processed-gene-0.0-mR-1,augustus_masked-scaffold7384_size364-processed-gene-0.0-mR-1,augustus_masked-scaffold3455_size506-processed-gene-0.0-mR-1,augustus_masked-scaffold10718_size308-processed-…
MNXR2902[c]	Cytoplasm	1 MNXM1 + 1 MNXM10 + 1 MNXM706 = 1 MNXM766 + 1 MNXM8	1 H(+) + 1 NADH(2-) + 1 3-oxooctanoyl-CoA = 1 (S)-3-hydroxyoctanoyl-CoA + 1 NAD(+)	1.08179	1.1.1.35	maker-scaffold83_size22571-augustus-gene-0.45-mR-1,sp_masked-scaffold3007_size538-processed-gene-0.1-mR-1,augustus_masked-scaffold6889_size376-processed-gene-0.0-mR-1,augustus_masked-scaffold10590_size310-processed-gene-0.0-mR-1,augustus_masked-scaffold7384_size364-processed-gene-0.0-mR-1,augustus_masked-scaffold3455_size506-processed-gene-0.0-mR-1,augustus_masked-scaffold10718_size308-processed-…
MNXR2902[m]	Mitochondria	1 MNXM1 + 1 MNXM10 + 1 MNXM706 = 1 MNXM766 + 1 MNXM8	1 H(+) + 1 NADH(2-) + 1 3-oxooctanoyl-CoA = 1 (S)-3-hydroxyoctanoyl-CoA + 1 NAD(+)	1.08179	1.1.1.35	maker-scaffold83_size22571-augustus-gene-0.45-mR-1,sp_masked-scaffold3007_size538-processed-gene-0.1-mR-1,augustus_masked-scaffold6889_size376-processed-gene-0.0-mR-1,augustus_masked-scaffold10590_size310-processed-gene-0.0-mR-1,augustus_masked-scaffold7384_size364-processed-gene-0.0-mR-1,augustus_masked-scaffold3455_size506-processed-gene-0.0-mR-1,augustus_masked-scaffold10718_size308-processed-…
MNXR2903[c]	Cytoplasm	1 MNXM1 + 1 MNXM10 + 1 MNXM677 = 1 MNXM674 + 1 MNXM8	1 H(+) + 1 NADH(2-) + 1 3-oxodecanoyl-CoA = 1 (S)-3-hydroxydecanoyl-CoA + 1 NAD(+)	1.08173	1.1.1.35	maker-scaffold83_size22571-augustus-gene-0.45-mR-1,sp_masked-scaffold3007_size538-processed-gene-0.1-mR-1,augustus_masked-scaffold6889_size376-processed-gene-0.0-mR-1,augustus_masked-scaffold10590_size310-processed-gene-0.0-mR-1,augustus_masked-scaffold7384_size364-processed-gene-0.0-mR-1,augustus_masked-scaffold3455_size506-processed-gene-0.0-mR-1,augustus_masked-scaffold10718_size308-processed-…
MNXR2903[m]	Mitochondria	1 MNXM1 + 1 MNXM10 + 1 MNXM677 = 1 MNXM674 + 1 MNXM8	1 H(+) + 1 NADH(2-) + 1 3-oxodecanoyl-CoA = 1 (S)-3-hydroxydecanoyl-CoA + 1 NAD(+)	1.08173	1.1.1.35	maker-scaffold83_size22571-augustus-gene-0.45-mR-1,sp_masked-scaffold3007_size538-processed-gene-0.1-mR-1,augustus_masked-scaffold6889_size376-processed-gene-0.0-mR-1,augustus_masked-scaffold10590_size310-processed-gene-0.0-mR-1,augustus_masked-scaffold7384_size364-processed-gene-0.0-mR-1,augustus_masked-scaffold3455_size506-processed-gene-0.0-mR-1,augustus_masked-scaffold10718_size308-processed-…
MNXR2904[c]	Cytoplasm	1 MNXM1 + 1 MNXM10 + 1 MNXM705 = 1 MNXM733 + 1 MNXM8	1 H(+) + 1 NADH(2-) + 1 3-oxolauroyl-CoA = 1 (S)-3-hydroxylauroyl-CoA + 1 NAD(+)	21.624	1.1.1.35	maker-scaffold83_size22571-augustus-gene-0.45-mR-1,sp_masked-scaffold3007_size538-processed-gene-0.1-mR-1,augustus_masked-scaffold6889_size376-processed-gene-0.0-mR-1,augustus_masked-scaffold10590_size310-processed-gene-0.0-mR-1,augustus_masked-scaffold7384_size364-processed-gene-0.0-mR-1,augustus_masked-scaffold3455_size506-processed-gene-0.0-mR-1,augustus_masked-scaffold10718_size308-processed-…
MNXR2904[m]	Mitochondria	1 MNXM1 + 1 MNXM10 + 1 MNXM705 = 1 MNXM733 + 1 MNXM8	1 H(+) + 1 NADH(2-) + 1 3-oxolauroyl-CoA = 1 (S)-3-hydroxylauroyl-CoA + 1 NAD(+)	21.624	1.1.1.35	maker-scaffold83_size22571-augustus-gene-0.45-mR-1,sp_masked-scaffold3007_size538-processed-gene-0.1-mR-1,augustus_masked-scaffold6889_size376-processed-gene-0.0-mR-1,augustus_masked-scaffold10590_size310-processed-gene-0.0-mR-1,augustus_masked-scaffold7384_size364-processed-gene-0.0-mR-1,augustus_masked-scaffold3455_size506-processed-gene-0.0-mR-1,augustus_masked-scaffold10718_size308-processed-…
MNXR2905[c]	Cytoplasm	1 MNXM1 + 1 MNXM10 + 1 MNXM707 = 1 MNXM767 + 1 MNXM8	1 H(+) + 1 NADH(2-) + 1 3-oxotetradecanoyl-CoA = 1 (S)-3-hydroxytetradecanoyl-CoA + 1 NAD(+)	1.08185	1.1.1.35	maker-scaffold83_size22571-augustus-gene-0.45-mR-1,sp_masked-scaffold3007_size538-processed-gene-0.1-mR-1,augustus_masked-scaffold6889_size376-processed-gene-0.0-mR-1,augustus_masked-scaffold10590_size310-processed-gene-0.0-mR-1,augustus_masked-scaffold7384_size364-processed-gene-0.0-mR-1,augustus_masked-scaffold3455_size506-processed-gene-0.0-mR-1,augustus_masked-scaffold10718_size308-processed-…
MNXR2905[m]	Mitochondria	1 MNXM1 + 1 MNXM10 + 1 MNXM707 = 1 MNXM767 + 1 MNXM8	1 H(+) + 1 NADH(2-) + 1 3-oxotetradecanoyl-CoA = 1 (S)-3-hydroxytetradecanoyl-CoA + 1 NAD(+)	1.08185	1.1.1.35	maker-scaffold83_size22571-augustus-gene-0.45-mR-1,sp_masked-scaffold3007_size538-processed-gene-0.1-mR-1,augustus_masked-scaffold6889_size376-processed-gene-0.0-mR-1,augustus_masked-scaffold10590_size310-processed-gene-0.0-mR-1,augustus_masked-scaffold7384_size364-processed-gene-0.0-mR-1,augustus_masked-scaffold3455_size506-processed-gene-0.0-mR-1,augustus_masked-scaffold10718_size308-processed-…
MNXR29051[c]	Cytoplasm	2 MNXM105 = 1 MNXM18041 + 1 MNXM2	2 beta-D-glucose = 1 gentobiose + 1 H2O		0
MNXR2906[c]	Cytoplasm	1 MNXM1 + 1 MNXM10 + 1 MNXM738 = 1 MNXM8 + 1 MNXM825	1 H(+) + 1 NADH(2-) + 1 3-oxopalmitoyl-CoA(4-) = 1 NAD(+) + 1 (S)-3-hydroxypalmitoyl-CoA	1.08173	1.1.1.35	maker-scaffold83_size22571-augustus-gene-0.45-mR-1,sp_masked-scaffold3007_size538-processed-gene-0.1-mR-1,augustus_masked-scaffold6889_size376-processed-gene-0.0-mR-1,augustus_masked-scaffold10590_size310-processed-gene-0.0-mR-1,augustus_masked-scaffold7384_size364-processed-gene-0.0-mR-1,augustus_masked-scaffold3455_size506-processed-gene-0.0-mR-1,augustus_masked-scaffold10718_size308-processed-…
MNXR2906[m]	Mitochondria	1 MNXM1 + 1 MNXM10 + 1 MNXM738 = 1 MNXM8 + 1 MNXM825	1 H(+) + 1 NADH(2-) + 1 3-oxopalmitoyl-CoA(4-) = 1 NAD(+) + 1 (S)-3-hydroxypalmitoyl-CoA	1.08173	1.1.1.35	maker-scaffold83_size22571-augustus-gene-0.45-mR-1,sp_masked-scaffold3007_size538-processed-gene-0.1-mR-1,augustus_masked-scaffold6889_size376-processed-gene-0.0-mR-1,augustus_masked-scaffold10590_size310-processed-gene-0.0-mR-1,augustus_masked-scaffold7384_size364-processed-gene-0.0-mR-1,augustus_masked-scaffold3455_size506-processed-gene-0.0-mR-1,augustus_masked-scaffold10718_size308-processed-…
MNXR29089[c]	Cytoplasm	32.3 MNXM257 + 17.7 MNXM266 + 337.2 MNXM3 + 32.3 MNXM432 + 17.7 MNXM546 = 100 MNXM634 + 337.2 MNXM7 + 337.2 MNXM9	32.3 dTMP + 17.7 dCMP(2-) + 337.2 ATP + 32.3 dAMP + 17.7 dGMP(2-) = 100 DNA + 337.2 ADP + 337.2 phosphate		0
MNXR2909[c]	Cytoplasm	1 MNXM1 + 1 MNXM10 + 1 MNXM524 = 1 MNXM701 + 1 MNXM8	1 H(+) + 1 NADH(2-) + 1 2-methylacetoacetyl-CoA(4-) = 1 (2S,3S)-3-hydroxy-2-methylbutanoyl-CoA(4-) + 1 NAD(+)	1.08173	1.1.1.35	maker-scaffold83_size22571-augustus-gene-0.45-mR-1,sp_masked-scaffold3007_size538-processed-gene-0.1-mR-1,augustus_masked-scaffold6889_size376-processed-gene-0.0-mR-1,augustus_masked-scaffold10590_size310-processed-gene-0.0-mR-1,augustus_masked-scaffold7384_size364-processed-gene-0.0-mR-1,augustus_masked-scaffold3455_size506-processed-gene-0.0-mR-1,augustus_masked-scaffold10718_size308-processed-…
MNXR2909[m]	Mitochondria	1 MNXM1 + 1 MNXM10 + 1 MNXM524 = 1 MNXM701 + 1 MNXM8	1 H(+) + 1 NADH(2-) + 1 2-methylacetoacetyl-CoA(4-) = 1 (2S,3S)-3-hydroxy-2-methylbutanoyl-CoA(4-) + 1 NAD(+)	1.08173	1.1.1.35	maker-scaffold83_size22571-augustus-gene-0.45-mR-1,sp_masked-scaffold3007_size538-processed-gene-0.1-mR-1,augustus_masked-scaffold6889_size376-processed-gene-0.0-mR-1,augustus_masked-scaffold10590_size310-processed-gene-0.0-mR-1,augustus_masked-scaffold7384_size364-processed-gene-0.0-mR-1,augustus_masked-scaffold3455_size506-processed-gene-0.0-mR-1,augustus_masked-scaffold10718_size308-processed-…
MNXR2910[c]	Cytoplasm	1 MNXM1875 + 1 MNXM8 = 1 MNXM1 + 1 MNXM10 + 1 MNXM1310	1 (S)-3-hydroxyacyl-CoA(4-) + 1 NAD(+) = 1 H(+) + 1 NADH(2-) + 1 3-oxo-fatty acyl-CoA(4-)	21.624	1.1.1.35	maker-scaffold83_size22571-augustus-gene-0.45-mR-1,sp_masked-scaffold3007_size538-processed-gene-0.1-mR-1,augustus_masked-scaffold6889_size376-processed-gene-0.0-mR-1,augustus_masked-scaffold10590_size310-processed-gene-0.0-mR-1,augustus_masked-scaffold7384_size364-processed-gene-0.0-mR-1,augustus_masked-scaffold3455_size506-processed-gene-0.0-mR-1,augustus_masked-scaffold10718_size308-processed-…
MNXR2910[m]	Mitochondria	1 MNXM1875 + 1 MNXM8 = 1 MNXM1 + 1 MNXM10 + 1 MNXM1310	1 (S)-3-hydroxyacyl-CoA(4-) + 1 NAD(+) = 1 H(+) + 1 NADH(2-) + 1 3-oxo-fatty acyl-CoA(4-)	21.624	1.1.1.35	maker-scaffold83_size22571-augustus-gene-0.45-mR-1,sp_masked-scaffold3007_size538-processed-gene-0.1-mR-1,augustus_masked-scaffold6889_size376-processed-gene-0.0-mR-1,augustus_masked-scaffold10590_size310-processed-gene-0.0-mR-1,augustus_masked-scaffold7384_size364-processed-gene-0.0-mR-1,augustus_masked-scaffold3455_size506-processed-gene-0.0-mR-1,augustus_masked-scaffold10718_size308-processed-…
MNXR2911[c]	Cytoplasm	1 MNXM2 + 1 MNXM920 = 1 MNXM984	1 H2O + 1 but-1-ene-1,2,4-tricarboxylate = 1 (1R,2S)-homoisocitrate	0.0529785	4.2.1.36	augustus_masked-scaffold58_size34956-processed-gene-0.12-mR-1
MNXR2925[m]	Mitochondria	1 MNXM1 + 1 MNXM1056 + 1 MNXM12 = 1 MNXM2 + 1 MNXM20 + 1 MNXM21	1 H(+) + 1 (2R)-homocitrate + 1 CoA = 1 H2O + 1 2-oxoglutarate + 1 acetyl-CoA(4-)	-10.0954	2.3.3.14	sp_masked-scaffold107_size15168-processed-gene-0.18-mR-1
MNXR29289[c]	Cytoplasm	1 MNXM1 + 1 MNXM10 + 1 MNXM2563 + 1 MNXM53 = 1 MNXM2 + 1 MNXM2623 + 1 MNXM29 + 1 MNXM8	1 H(+) + 1 NADH(2-) + 1 tetrahydropteroyltri-L-glutamate(4-) + 1 L-serine = 1 H2O + 1 5-methyltetrahydropteroyltri-L-glutamate(4-) + 1 glycine + 1 NAD(+)		0
MNXR29291[c]	Cytoplasm	1 MNXM1213 = 1 MNXM759 + 1 MNXM8	1 3-ammonio-2-oxopropyl phosphate(1-) = 1 4-(phosphonooxy)-L-threonine + 1 NAD(+)		0
MNXR29410[c]	Cytoplasm	1 MNXM13 + 1 MNXM2 + 1 MNXM3 + 1 MNXM388 = 3 MNXM1 + 1 MNXM1409 + 1 MNXM7 + 1 MNXM9	1 CO(2) + 1 H2O + 1 ATP + 1 5-amino-1-(5-phosphonato-D-ribosyl)imidazol-3-ium = 3 H(+) + 1 5-carboxylatoamino-1-(5-O-phosphonato-D-ribosyl)imidazole(3-) + 1 ADP + 1 phosphate		0
MNXR29414[c]	Cytoplasm	1 MNXM1 + 1 MNXM2800 = 1 MNXM1 + 1 MNXM2800	1 H(+) + 1 adipate(2-) = 1 H(+) + 1 adipate(2-)		0
MNXR29441[c]	Cytoplasm	1 MNXM1 + 1 MNXM1144 = 1 MNXM1 + 1 MNXM1144	1 H(+) + 1 cis,cis-muconate = 1 H(+) + 1 cis,cis-muconate		0
MNXR2946[n]	Nucleous	1 MNXM1 + 1 MNXM7 + 1 MNXM960 = 1 MNXM3 + 1 MNXM962	1 H(+) + 1 ADP + 1 4-methyl-5-(2-phosphonatooxyethyl)thiazole(2-) = 1 ATP + 1 5-(2-hydroxyethyl)-4-methylthiazole	-14.8159	2.7.1.50	augustus_masked-scaffold5035_size431-processed-gene-0.0-mR-1,augustus_masked-scaffold9148_size331-processed-gene-0.0-mR-1,augustus_masked-scaffold46_size45327-processed-gene-0.14-mR-1
MNXR2946[p]	Membrane	1 MNXM1 + 1 MNXM7 + 1 MNXM960 = 1 MNXM3 + 1 MNXM962	1 H(+) + 1 ADP + 1 4-methyl-5-(2-phosphonatooxyethyl)thiazole(2-) = 1 ATP + 1 5-(2-hydroxyethyl)-4-methylthiazole	-14.8159	2.7.1.50	augustus_masked-scaffold5035_size431-processed-gene-0.0-mR-1,augustus_masked-scaffold9148_size331-processed-gene-0.0-mR-1,augustus_masked-scaffold46_size45327-processed-gene-0.14-mR-1
MNXR2948[c]	Cytoplasm	1 MNXM1 + 1 MNXM370 + 1 MNXM7 = 1 MNXM3 + 1 MNXM533	1 H(+) + 1 2-ammonio-2-deoxy-D-glucopyranose 6-phosphate(1-) + 1 ADP = 1 ATP + 1 2-ammonio-2-deoxy-D-glucopyranose	-13.5676	2.7.1.1	maker-scaffold92_size19280-augustus-gene-0.43-mR-1
MNXR2949[c]	Cytoplasm	1 MNXM182 + 1 MNXM3 = 1 MNXM1 + 1 MNXM427 + 1 MNXM7	1 D-mannopyranose + 1 ATP = 1 H(+) + 1 D-mannopyranose 6-phosphate(2-) + 1 ADP	-14.8159	2.7.1.1	maker-scaffold92_size19280-augustus-gene-0.43-mR-1
MNXR29510[c]	Cytoplasm	1 MNXM1 + 1 MNXM396 = 1 MNXM1 + 1 MNXM396	1 H(+) + 1 3-hydroxy-2-isobutyrate = 1 H(+) + 1 3-hydroxy-2-isobutyrate		0
MNXR2959[c]	Cytoplasm	1 MNXM1 + 1 MNXM691 = 1 MNXM345 + 1 MNXM4	1 H(+) + 1 4-maleylacetoacetate = 1 homogentisate + 1 O2		1.13.11.5
MNXR2961[e]	Extracellular	1 MNXM1 + 1 MNXM10 + 1 MNXM305 = 1 MNXM396 + 1 MNXM8	1 H(+) + 1 NADH(2-) + 1 2-methyl-3-oxopropanoate = 1 3-hydroxy-2-isobutyrate + 1 NAD(+)	2.54181	1.1.1.31	augustus_masked-scaffold4328_size462-processed-gene-0.0-mR-1
MNXR2963[c]	Cytoplasm	1 MNXM134 = 1 MNXM15 + 1 MNXM700	1 L-histidine zwitterion = 1 NH4(+) + 1 trans-urocanate	-0.804127	4.3.1.3	augustus_masked-scaffold5306_size420-processed-gene-0.0-mR-1,genemark-scaffold7151_size370-processed-gene-0.1-mR-1,augustus_masked-scaffold9281_size329-processed-gene-0.0-mR-1,augustus_masked-scaffold9438_size326-processed-gene-0.0-mR-1,augustus_masked-scaffold5621_size410-processed-gene-0.0-mR-1,sp_masked-scaffold2778_size558-processed-gene-0.2-mR-1
MNXR2963[m]	Mitochondria	1 MNXM134 = 1 MNXM15 + 1 MNXM700	1 L-histidine zwitterion = 1 NH4(+) + 1 trans-urocanate	-0.804127	4.3.1.3	augustus_masked-scaffold5306_size420-processed-gene-0.0-mR-1,genemark-scaffold7151_size370-processed-gene-0.1-mR-1,augustus_masked-scaffold9281_size329-processed-gene-0.0-mR-1,augustus_masked-scaffold9438_size326-processed-gene-0.0-mR-1,augustus_masked-scaffold5621_size410-processed-gene-0.0-mR-1,sp_masked-scaffold2778_size558-processed-gene-0.2-mR-1
MNXR2968[c]	Cytoplasm	1 MNXM1281 + 1 MNXM2 + 2 MNXM8 = 3 MNXM1 + 2 MNXM10 + 1 MNXM134	1 L-histidinol(1+) + 1 H2O + 2 NAD(+) = 3 H(+) + 2 NADH(2-) + 1 L-histidine zwitterion	-9.93933	1.1.1.23	augustus_masked-scaffold5131_size427-processed-gene-0.0-mR-1,augustus_masked-scaffold6141_size395-processed-gene-0.0-mR-1,augustus_masked-scaffold47_size44521-processed-gene-0.2-mR-1
MNXR2969[c]	Cytoplasm	1 MNXM1281 + 1 MNXM9 = 1 MNXM1482 + 1 MNXM2	1 L-histidinol(1+) + 1 phosphate = 1 L-histidinol phosphate(1-) + 1 H2O	5.96873	3.1.3.15	genemark-scaffold667_size1167-processed-gene-0.1-mR-1,augustus_masked-scaffold17_size97373-processed-gene-0.33-mR-1
MNXR29705[c]	Cytoplasm	1 MNXM10030 + 1 MNXM8 = 1 MNXM1 + 1 MNXM10 + 1 MNXM717	1 3-hydroxyhexanoyl-CoA + 1 NAD(+) = 1 H(+) + 1 NADH(2-) + 1 3-oxohexanoyl-CoA		0
MNXR29715[c]	Cytoplasm	1 MNXM10287 = 1 MNXM1397	1 5-[(5-phospho-1-deoxy-D-ribulos-1-ylamino)methylideneamino]-1-(5-phospho-D-ribosyl)imidazole-4-carboxamide = 1 1-(5-phospho-D-ribosyl)-5-[(5-phospho-D-ribosylamino)methylideneamino]imidazole-4-carboxamide(4-)		0
MNXR29794[c]	Cytoplasm	1 MNXM1 + 1 MNXM3895 + 1 MNXM59 = 1 MNXM2 + 1 MNXM248	1 H(+) + 1 acyl-acid + 1 1,2-diacyl-sn-glycerol = 1 H2O + 1 a triacylglycerol		0
MNXR2980[c]	Cytoplasm	4 MNXM15 + 1 MNXM547 = 1 MNXM2 + 4 MNXM554	4 NH4(+) + 1 preuroporphyrinogen(8-) = 1 H2O + 4 porphobilinogen(1-)	-49.5648	2.5.1.61	genemark-scaffold8940_size334-processed-gene-0.0-mR-1,genemark-scaffold7816_size355-processed-gene-0.1-mR-1,maker-scaffold2_size298569-augustus-gene-1.301-mR-1
MNXR2980[m]	Mitochondria	4 MNXM15 + 1 MNXM547 = 1 MNXM2 + 4 MNXM554	4 NH4(+) + 1 preuroporphyrinogen(8-) = 1 H2O + 4 porphobilinogen(1-)	-49.5648	2.5.1.61	genemark-scaffold8940_size334-processed-gene-0.0-mR-1,genemark-scaffold7816_size355-processed-gene-0.1-mR-1,maker-scaffold2_size298569-augustus-gene-1.301-mR-1
MNXR2981[p]	Membrane	1 MNXM12 + 1 MNXM333 + 2 MNXM5 = 2 MNXM1 + 1 MNXM197 + 2 MNXM6	1 CoA + 1 (R)-mevalonate + 2 NADP(+) = 2 H(+) + 1 (3S)-3-hydroxy-3-methylglutaryl-CoA(5-) + 2 NADPH	-9.17932	1.1.1.34	augustus_masked-scaffold38_size55406-processed-gene-0.18-mR-1
MNXR2982[m]	Mitochondria	1 MNXM133 + 1 MNXM2 + 1 MNXM21 = 1 MNXM1 + 1 MNXM12 + 1 MNXM197	1 acetoacetyl-CoA(4-) + 1 H2O + 1 acetyl-CoA(4-) = 1 H(+) + 1 CoA + 1 (3S)-3-hydroxy-3-methylglutaryl-CoA(5-)	-9.5835	2.3.3.10	maker-scaffold78_size23684-augustus-gene-0.42-mR-1
MNXR2984[c]	Cytoplasm	1 MNXM154 + 1 MNXM21 = 1 MNXM197	1 acetoacetate + 1 acetyl-CoA(4-) = 1 (3S)-3-hydroxy-3-methylglutaryl-CoA(5-)	-1.26355	4.1.3.4	sp_masked-scaffold4317_size463-processed-gene-0.2-mR-1,sp_masked-scaffold10700_size308-processed-gene-0.1-mR-1
MNXR2985[c]	Cytoplasm	1 MNXM1 + 1 MNXM7 + 1 MNXM790 = 1 MNXM3 + 1 MNXM874	1 H(+) + 1 ADP + 1 4-amino-2-methyl-5-phosphonatomethylpyrimidine(2-) = 1 ATP + 1 4-amino-5-hydroxymethyl-2-methylpyrimidine	-14.8159	2.7.1.49	augustus_masked-scaffold7164_size370-processed-gene-0.0-mR-1,maker-scaffold31_size72944-sp-gene-0.113-mR-1
MNXR2985[e]	Extracellular	1 MNXM1 + 1 MNXM7 + 1 MNXM790 = 1 MNXM3 + 1 MNXM874	1 H(+) + 1 ADP + 1 4-amino-2-methyl-5-phosphonatomethylpyrimidine(2-) = 1 ATP + 1 4-amino-5-hydroxymethyl-2-methylpyrimidine	-14.8159	2.7.1.49	augustus_masked-scaffold7164_size370-processed-gene-0.0-mR-1,maker-scaffold31_size72944-sp-gene-0.113-mR-1
MNXR300[e]	Extracellular	1 MNXM1184 = 1 MNXM145	1 D-arabinose 5-phosphate = 1 D-ribulose 5-phosphate(2-)	-1.46	5.3.1.13	augustus_masked-scaffold8744_size338-processed-gene-0.0-mR-1,augustus_masked-scaffold4570_size451-processed-gene-0.0-mR-1,augustus_masked-scaffold6312_size390-processed-gene-0.0-mR-1
MNXR300[m]	Mitochondria	1 MNXM1184 = 1 MNXM145	1 D-arabinose 5-phosphate = 1 D-ribulose 5-phosphate(2-)	-1.46	5.3.1.13	augustus_masked-scaffold8744_size338-processed-gene-0.0-mR-1,augustus_masked-scaffold4570_size451-processed-gene-0.0-mR-1,augustus_masked-scaffold6312_size390-processed-gene-0.0-mR-1
MNXR300[p]	Membrane	1 MNXM1184 = 1 MNXM145	1 D-arabinose 5-phosphate = 1 D-ribulose 5-phosphate(2-)	-1.46	5.3.1.13	augustus_masked-scaffold8744_size338-processed-gene-0.0-mR-1,augustus_masked-scaffold4570_size451-processed-gene-0.0-mR-1,augustus_masked-scaffold6312_size390-processed-gene-0.0-mR-1
MNXR301[c]	Cytoplasm	1 MNXM192 + 1 MNXM26 = 1 MNXM2 + 1 MNXM2083	1 4-aminobutanoate + 1 acetate = 1 H2O + 1 4-acetamidobutanoate		3.5.1.63
MNXR3014[c]	Cytoplasm	1 MNXM392 = 1 MNXM475	1 3-hydroxypyruvate = 1 2-hydroxy-3-oxopropanoate	-1	5.3.1.22	augustus_masked-scaffold9160_size331-processed-gene-0.0-mR-1,augustus_masked-scaffold6342_size389-processed-gene-0.0-mR-1,augustus_masked-scaffold11236_size301-processed-gene-0.0-mR-1
MNXR3016[m]	Mitochondria	1 MNXM189 + 1 MNXM5 = 1 MNXM1 + 1 MNXM392 + 1 MNXM6	1 D-glycerate + 1 NADP(+) = 1 H(+) + 1 3-hydroxypyruvate + 1 NADPH	-8.82935	1.1.1.81	augustus_masked-scaffold6673_size381-processed-gene-0.0-mR-1
MNXR302[c]	Cytoplasm	1 MNXM11 + 1 MNXM133 + 1 MNXM14 = 1 MNXM12 + 1 MNXM154 + 1 MNXM3	1 diphosphate(3-) + 1 acetoacetyl-CoA(4-) + 1 AMP = 1 CoA + 1 acetoacetate + 1 ATP	-8.2417	6.2.1.16	sp_masked-scaffold5008_size432-processed-gene-0.2-mR-1,augustus_masked-scaffold8441_size343-processed-gene-0.0-mR-1,augustus_masked-scaffold5029_size431-processed-gene-0.0-mR-1
MNXR302[e]	Extracellular	1 MNXM11 + 1 MNXM133 + 1 MNXM14 = 1 MNXM12 + 1 MNXM154 + 1 MNXM3	1 diphosphate(3-) + 1 acetoacetyl-CoA(4-) + 1 AMP = 1 CoA + 1 acetoacetate + 1 ATP	-8.2417	6.2.1.16	sp_masked-scaffold5008_size432-processed-gene-0.2-mR-1,augustus_masked-scaffold8441_size343-processed-gene-0.0-mR-1,augustus_masked-scaffold5029_size431-processed-gene-0.0-mR-1
MNXR302[m]	Mitochondria	1 MNXM11 + 1 MNXM133 + 1 MNXM14 = 1 MNXM12 + 1 MNXM154 + 1 MNXM3	1 diphosphate(3-) + 1 acetoacetyl-CoA(4-) + 1 AMP = 1 CoA + 1 acetoacetate + 1 ATP	-8.2417	6.2.1.16	sp_masked-scaffold5008_size432-processed-gene-0.2-mR-1,augustus_masked-scaffold8441_size343-processed-gene-0.0-mR-1,augustus_masked-scaffold5029_size431-processed-gene-0.0-mR-1
MNXR30204[c]	Cytoplasm	1 MNXM150 = 1 MNXM150	1 5'-S-methyl-5'-thioadenosine = 1 5'-S-methyl-5'-thioadenosine		0
MNXR3028[p]	Membrane	1 MNXM1 + 1 MNXM327 + 1 MNXM6 = 1 MNXM358 + 1 MNXM5	1 H(+) + 1 estrone + 1 NADPH = 1 17beta-estradiol + 1 NADP(+)	-10.6494	1.1.1.62	augustus_masked-scaffold28_size74937-processed-gene-0.23-mR-1
MNXR3032[c]	Cytoplasm	1 MNXM1 + 1 MNXM2747 + 1 MNXM4 + 1 MNXM6 = 1 MNXM2 + 1 MNXM5 + 1 MNXM873	1 H(+) + 1 (24E)-3alpha,7alpha,12alpha-trihydroxy-5beta-cholest-24-en-26-oyl-CoA + 1 O2 + 1 NADPH = 1 H2O + 1 NADP(+) + 1 3alpha,7alpha,12alpha-trihydroxy-24-oxo-5beta-cholestan-26-oyl-CoA(4-)		0
MNXR3033[p]	Membrane	1 MNXM1 + 1 MNXM10 + 1 MNXM327 = 1 MNXM358 + 1 MNXM8	1 H(+) + 1 NADH(2-) + 1 estrone = 1 17beta-estradiol + 1 NAD(+)	-10.6494	1.1.1.62	augustus_masked-scaffold28_size74937-processed-gene-0.23-mR-1
MNXR30340[c]	Cytoplasm	1 MNXM376 + 1 MNXM77 = 1 MNXM66 + 1 MNXM769	1 hydroquinone + 1 glycerone phosphate = 1 sn-glycerol 3-phosphate(2-) + 1 1,4-benzoquinone	-29.1522	1.1.5.3	maker-scaffold17_size97373-augustus-gene-0.173-mR-1,augustus_masked-scaffold6874_size377-processed-gene-0.0-mR-1,augustus_masked-scaffold5222_size424-processed-gene-0.0-mR-1,augustus_masked-scaffold17_size97373-processed-gene-0.14-mR-1
MNXR30340[m]	Mitochondria	1 MNXM376 + 1 MNXM77 = 1 MNXM66 + 1 MNXM769	1 hydroquinone + 1 glycerone phosphate = 1 sn-glycerol 3-phosphate(2-) + 1 1,4-benzoquinone	-29.1522	1.1.5.3	maker-scaffold17_size97373-augustus-gene-0.173-mR-1,augustus_masked-scaffold6874_size377-processed-gene-0.0-mR-1,augustus_masked-scaffold5222_size424-processed-gene-0.0-mR-1,augustus_masked-scaffold17_size97373-processed-gene-0.14-mR-1
MNXR30340[n]	Nucleous	1 MNXM376 + 1 MNXM77 = 1 MNXM66 + 1 MNXM769	1 hydroquinone + 1 glycerone phosphate = 1 sn-glycerol 3-phosphate(2-) + 1 1,4-benzoquinone	-29.1522	1.1.5.3	maker-scaffold17_size97373-augustus-gene-0.173-mR-1,augustus_masked-scaffold6874_size377-processed-gene-0.0-mR-1,augustus_masked-scaffold5222_size424-processed-gene-0.0-mR-1,augustus_masked-scaffold17_size97373-processed-gene-0.14-mR-1
MNXR30347[m]	Mitochondria	1 MNXM235 + 1 MNXM376 = 1 MNXM252 + 1 MNXM769	1 orotate + 1 hydroquinone = 1 (S)-dihydroorotate + 1 1,4-benzoquinone	2.21776	1.3.5.2	augustus_masked-scaffold3119_size530-processed-gene-0.0-mR-1,genemark-scaffold81_size23037-processed-gene-0.21-mR-1
MNXR30410[c]	Cytoplasm	1 MNXM1051 + 1 MNXM5 + 1 MNXM8 = 1 MNXM1 + 1 MNXM10 + 1 MNXM6 + 1 MNXM952	1 S-(hydroxymethyl)glutathione(1-) + 1 NADP(+) + 1 NAD(+) = 1 H(+) + 1 NADH(2-) + 1 NADPH + 1 S-formylglutathionate(1-)		0
MNXR3044[c]	Cytoplasm	1 MNXM1 + 1 MNXM10 + 1 MNXM361 = 1 MNXM353 + 1 MNXM8	1 H(+) + 1 NADH(2-) + 1 L-aspartate 4-semialdehyde = 1 L-homoserine zwitterion + 1 NAD(+)	-7.72937	1.1.1.3	augustus_masked-scaffold7169_size370-processed-gene-0.0-mR-1,maker-scaffold63_size32453-augustus-gene-0.52-mR-1
MNXR3045[c]	Cytoplasm	1 MNXM1 + 1 MNXM361 + 1 MNXM6 = 1 MNXM353 + 1 MNXM5	1 H(+) + 1 L-aspartate 4-semialdehyde + 1 NADPH = 1 L-homoserine zwitterion + 1 NADP(+)	-7.72937	1.1.1.3	augustus_masked-scaffold7169_size370-processed-gene-0.0-mR-1,maker-scaffold63_size32453-augustus-gene-0.52-mR-1
MNXR3046[c]	Cytoplasm	1 MNXM12 + 1 MNXM699 = 1 MNXM21 + 1 MNXM353	1 CoA + 1 O-acetyl-L-homoserine zwitterion = 1 acetyl-CoA(4-) + 1 L-homoserine zwitterion	-3.61005	2.3.1.31	augustus_masked-scaffold130_size11717-processed-gene-0.1-mR-1,augustus_masked-scaffold6523_size385-processed-gene-0.0-mR-1,augustus_masked-scaffold3726_size492-processed-gene-0.0-mR-1,sp_masked-scaffold152_size8499-processed-gene-0.17-mR-1,augustus_masked-scaffold10965_size304-processed-gene-0.0-mR-1
MNXR3046[e]	Extracellular	1 MNXM12 + 1 MNXM699 = 1 MNXM21 + 1 MNXM353	1 CoA + 1 O-acetyl-L-homoserine zwitterion = 1 acetyl-CoA(4-) + 1 L-homoserine zwitterion	-3.61005	2.3.1.31	augustus_masked-scaffold130_size11717-processed-gene-0.1-mR-1,augustus_masked-scaffold6523_size385-processed-gene-0.0-mR-1,augustus_masked-scaffold3726_size492-processed-gene-0.0-mR-1,sp_masked-scaffold152_size8499-processed-gene-0.17-mR-1,augustus_masked-scaffold10965_size304-processed-gene-0.0-mR-1
MNXR3046[m]	Mitochondria	1 MNXM12 + 1 MNXM699 = 1 MNXM21 + 1 MNXM353	1 CoA + 1 O-acetyl-L-homoserine zwitterion = 1 acetyl-CoA(4-) + 1 L-homoserine zwitterion	-3.61005	2.3.1.31	augustus_masked-scaffold130_size11717-processed-gene-0.1-mR-1,augustus_masked-scaffold6523_size385-processed-gene-0.0-mR-1,augustus_masked-scaffold3726_size492-processed-gene-0.0-mR-1,sp_masked-scaffold152_size8499-processed-gene-0.17-mR-1,augustus_masked-scaffold10965_size304-processed-gene-0.0-mR-1
MNXR3047[c]	Cytoplasm	1 MNXM1 + 1 MNXM1334 + 1 MNXM7 = 1 MNXM3 + 1 MNXM353	1 H(+) + 1 O-phosphonato-L-homoserine(2-) + 1 ADP = 1 ATP + 1 L-homoserine zwitterion	-14.8159	2.7.1.39	augustus_masked-scaffold40_size54058-processed-gene-0.33-mR-1,augustus_masked-scaffold9089_size332-processed-gene-0.0-mR-1,augustus_masked-scaffold5960_size400-processed-gene-0.0-mR-1
MNXR3047[m]	Mitochondria	1 MNXM1 + 1 MNXM1334 + 1 MNXM7 = 1 MNXM3 + 1 MNXM353	1 H(+) + 1 O-phosphonato-L-homoserine(2-) + 1 ADP = 1 ATP + 1 L-homoserine zwitterion	-14.8159	2.7.1.39	augustus_masked-scaffold40_size54058-processed-gene-0.33-mR-1,augustus_masked-scaffold9089_size332-processed-gene-0.0-mR-1,augustus_masked-scaffold5960_size400-processed-gene-0.0-mR-1
MNXR30562[c]	Cytoplasm	1 MNXM20 + 1 MNXM268 = 1 MNXM263 + 1 MNXM89557	1 2-oxoglutarate + 1 L-2-aminoadipate = 1 2-oxoadipate(2-) + 1 L-glutamate	0.699982	2.6.1.39	augustus_masked-scaffold1445_size764-processed-gene-0.0-mR-1
MNXR30569[c]	Cytoplasm	1 MNXM172 + 1 MNXM89557 = 1 MNXM192 + 1 MNXM20	1 4-oxobutanoate + 1 L-glutamate = 1 4-aminobutanoate + 1 2-oxoglutarate	0.324097	2.6.1.19	augustus_masked-scaffold8910_size335-processed-gene-0.0-mR-1,augustus_masked-scaffold8792_size337-processed-gene-0.0-mR-1,sp_masked-scaffold6_size187029-processed-gene-0.253-mR-1
MNXR30569[m]	Mitochondria	1 MNXM172 + 1 MNXM89557 = 1 MNXM192 + 1 MNXM20	1 4-oxobutanoate + 1 L-glutamate = 1 4-aminobutanoate + 1 2-oxoglutarate	0.324097	2.6.1.19	augustus_masked-scaffold8910_size335-processed-gene-0.0-mR-1,augustus_masked-scaffold8792_size337-processed-gene-0.0-mR-1,sp_masked-scaffold6_size187029-processed-gene-0.253-mR-1
MNXR30582[c]	Cytoplasm	1 MNXM1 + 1 MNXM12 + 1 MNXM730 = 1 MNXM21 + 1 MNXM89557	1 H(+) + 1 CoA + 1 N-acetyl-L-glutamate(2-) = 1 acetyl-CoA(4-) + 1 L-glutamate	-6.53821	2.3.1.1	sp_masked-scaffold40_size54058-processed-gene-0.81-mR-1,augustus_masked-scaffold118_size13631-processed-gene-0.6-mR-1,augustus_masked-scaffold1177_size847-processed-gene-0.0-mR-1,sp_masked-scaffold4514_size453-processed-gene-0.2-mR-1
MNXR30582[m]	Mitochondria	1 MNXM1 + 1 MNXM12 + 1 MNXM730 = 1 MNXM21 + 1 MNXM89557	1 H(+) + 1 CoA + 1 N-acetyl-L-glutamate(2-) = 1 acetyl-CoA(4-) + 1 L-glutamate	-6.53821	2.3.1.1	sp_masked-scaffold40_size54058-processed-gene-0.81-mR-1,augustus_masked-scaffold118_size13631-processed-gene-0.6-mR-1,augustus_masked-scaffold1177_size847-processed-gene-0.0-mR-1,sp_masked-scaffold4514_size453-processed-gene-0.2-mR-1
MNXR30608[c]	Cytoplasm	1 MNXM131 = 1 MNXM89661	1 citrate = 1 isocitrate(3-)	0.220001	4.2.1.3	augustus_masked-scaffold7865_size354-processed-gene-0.0-mR-1,augustus_masked-scaffold6698_size381-processed-gene-0.0-mR-1,augustus_masked-scaffold5456_size415-processed-gene-0.0-mR-1,augustus_masked-scaffold68_size29213-processed-gene-0.4-mR-1,augustus_masked-scaffold2_size298569-processed-gene-1.65-mR-1,genemark-scaffold72_size26300-processed-gene-0.16-mR-1,augustus_masked-scaffold4868_size438-p…
MNXR30608[m]	Mitochondria	1 MNXM131 = 1 MNXM89661	1 citrate = 1 isocitrate(3-)	0.220001	4.2.1.3	augustus_masked-scaffold7865_size354-processed-gene-0.0-mR-1,augustus_masked-scaffold6698_size381-processed-gene-0.0-mR-1,augustus_masked-scaffold5456_size415-processed-gene-0.0-mR-1,augustus_masked-scaffold68_size29213-processed-gene-0.4-mR-1,augustus_masked-scaffold2_size298569-processed-gene-1.65-mR-1,genemark-scaffold72_size26300-processed-gene-0.16-mR-1,augustus_masked-scaffold4868_size438-p…
MNXR30609[c]	Cytoplasm	1 MNXM2 + 1 MNXM813 = 1 MNXM89661	1 H2O + 1 cis-aconitate(3-) = 1 isocitrate(3-)	-3.133	4.2.1.3	augustus_masked-scaffold7865_size354-processed-gene-0.0-mR-1,augustus_masked-scaffold6698_size381-processed-gene-0.0-mR-1,augustus_masked-scaffold5456_size415-processed-gene-0.0-mR-1,augustus_masked-scaffold68_size29213-processed-gene-0.4-mR-1,augustus_masked-scaffold2_size298569-processed-gene-1.65-mR-1,genemark-scaffold72_size26300-processed-gene-0.16-mR-1,augustus_masked-scaffold4868_size438-p…
MNXR30609[m]	Mitochondria	1 MNXM2 + 1 MNXM813 = 1 MNXM89661	1 H2O + 1 cis-aconitate(3-) = 1 isocitrate(3-)	-3.133	4.2.1.3	augustus_masked-scaffold7865_size354-processed-gene-0.0-mR-1,augustus_masked-scaffold6698_size381-processed-gene-0.0-mR-1,augustus_masked-scaffold5456_size415-processed-gene-0.0-mR-1,augustus_masked-scaffold68_size29213-processed-gene-0.4-mR-1,augustus_masked-scaffold2_size298569-processed-gene-1.65-mR-1,genemark-scaffold72_size26300-processed-gene-0.16-mR-1,augustus_masked-scaffold4868_size438-p…
MNXR30610[c]	Cytoplasm	1 MNXM1062 + 1 MNXM89557 = 1 MNXM20 + 1 MNXM817	1 2-acetamido-5-oxopentanoate + 1 L-glutamate = 1 2-oxoglutarate + 1 N(2)-acetyl-L-ornithine zwitterion	0.324127	2.6.1.11	sp_masked-scaffold8850_size336-processed-gene-0.1-mR-1,augustus_masked-scaffold26_size75943-processed-gene-0.31-mR-1,sp_masked-scaffold9161_size331-processed-gene-0.1-mR-1,augustus_masked-scaffold9294_size329-processed-gene-0.0-mR-1,sp_masked-scaffold5076_size429-processed-gene-0.1-mR-1
MNXR30610[m]	Mitochondria	1 MNXM1062 + 1 MNXM89557 = 1 MNXM20 + 1 MNXM817	1 2-acetamido-5-oxopentanoate + 1 L-glutamate = 1 2-oxoglutarate + 1 N(2)-acetyl-L-ornithine zwitterion	0.324127	2.6.1.11	sp_masked-scaffold8850_size336-processed-gene-0.1-mR-1,augustus_masked-scaffold26_size75943-processed-gene-0.31-mR-1,sp_masked-scaffold9161_size331-processed-gene-0.1-mR-1,augustus_masked-scaffold9294_size329-processed-gene-0.0-mR-1,sp_masked-scaffold5076_size429-processed-gene-0.1-mR-1
MNXR30610[n]	Nucleous	1 MNXM1062 + 1 MNXM89557 = 1 MNXM20 + 1 MNXM817	1 2-acetamido-5-oxopentanoate + 1 L-glutamate = 1 2-oxoglutarate + 1 N(2)-acetyl-L-ornithine zwitterion	0.324127	2.6.1.11	sp_masked-scaffold8850_size336-processed-gene-0.1-mR-1,augustus_masked-scaffold26_size75943-processed-gene-0.31-mR-1,sp_masked-scaffold9161_size331-processed-gene-0.1-mR-1,augustus_masked-scaffold9294_size329-processed-gene-0.0-mR-1,sp_masked-scaffold5076_size429-processed-gene-0.1-mR-1
MNXR30623[e]	Extracellular	1 MNXM1458 + 1 MNXM89557 = 1 MNXM337 + 1 MNXM37	1 4-amino-4-deoxychorismate(1-) + 1 L-glutamate = 1 chorismate(2-) + 1 L-glutamine zwitterion	-2.05589	2.6.1.85	augustus_masked-scaffold9582_size324-processed-gene-0.0-mR-1
MNXR3090[c]	Cytoplasm	1 MNXM1422 = 1 MNXM1456 + 1 MNXM2	1 D-erythro-1-(imidazol-4-yl)glycerol 3-phosphate(2-) = 1 3-(imidazol-4-yl)-2-oxopropyl phosphate(2-) + 1 H2O	-10.627	4.2.1.19	maker-scaffold175_size6223-augustus-gene-0.18-mR-1
MNXR3091[c]	Cytoplasm	1 MNXM13 + 1 MNXM2 + 1 MNXM866 = 1 MNXM1 + 1 MNXM1455	1 CO(2) + 1 H2O + 1 (1S,2R)-1-C-(indol-3-yl)glycerol 3-phosphate(2-) = 1 H(+) + 1 1-(2-carboxylatophenylamino)-1-deoxy-D-ribulose 5-phosphate(3-)	-34.4536	4.1.1.48	augustus_masked-scaffold19_size93560-processed-gene-0.42-mR-1
MNXR30965[c]	Cytoplasm	1 MNXM26 + 1 MNXM55 = 1 MNXM418 + 1 MNXM89582	1 acetate + 1 L-cysteine zwitterion = 1 O-acetyl-L-serine zwitterion + 1 hydrogen sulfide	-11.3741	2.5.1.47	augustus_masked-scaffold1604_size721-processed-gene-0.0-mR-1,augustus_masked-scaffold3098_size531-processed-gene-0.0-mR-1,sp_masked-scaffold8_size143449-processed-gene-0.142-mR-1,augustus_masked-scaffold6334_size390-processed-gene-0.0-mR-1,sp_masked-scaffold2302_size608-processed-gene-0.2-mR-1,augustus_masked-scaffold176_size6212-processed-gene-0.2-mR-1,maker-scaffold29_size74855-augustus-gene-0.…
MNXR30965[m]	Mitochondria	1 MNXM26 + 1 MNXM55 = 1 MNXM418 + 1 MNXM89582	1 acetate + 1 L-cysteine zwitterion = 1 O-acetyl-L-serine zwitterion + 1 hydrogen sulfide	-11.3741	2.5.1.47	augustus_masked-scaffold1604_size721-processed-gene-0.0-mR-1,augustus_masked-scaffold3098_size531-processed-gene-0.0-mR-1,sp_masked-scaffold8_size143449-processed-gene-0.142-mR-1,augustus_masked-scaffold6334_size390-processed-gene-0.0-mR-1,sp_masked-scaffold2302_size608-processed-gene-0.2-mR-1,augustus_masked-scaffold176_size6212-processed-gene-0.2-mR-1,maker-scaffold29_size74855-augustus-gene-0.…
MNXR3098[c]	Cytoplasm	1 MNXM1745 + 1 MNXM2 + 1 MNXM8 = 2 MNXM1 + 1 MNXM10 + 1 MNXM1330	1 imidazole-4-acetaldehyde + 1 H2O + 1 NAD(+) = 2 H(+) + 1 NADH(2-) + 1 imidazole-4-acetate	-13.1053	1.2.1.3	augustus_masked-scaffold3364_size514-processed-gene-0.0-mR-1,augustus_masked-scaffold9957_size318-processed-gene-0.0-mR-1,maker-scaffold249_size3115-sp-gene-0.2-mR-1,augustus_masked-scaffold3615_size497-processed-gene-0.0-mR-1,sp_masked-scaffold7725_size357-processed-gene-0.2-mR-1,augustus_masked-scaffold9131_size331-processed-gene-0.0-mR-1,augustus_masked-scaffold6501_size385-processed-gene-0.0-…
MNXR3098[e]	Extracellular	1 MNXM1745 + 1 MNXM2 + 1 MNXM8 = 2 MNXM1 + 1 MNXM10 + 1 MNXM1330	1 imidazole-4-acetaldehyde + 1 H2O + 1 NAD(+) = 2 H(+) + 1 NADH(2-) + 1 imidazole-4-acetate	-13.1053	1.2.1.3	augustus_masked-scaffold3364_size514-processed-gene-0.0-mR-1,augustus_masked-scaffold9957_size318-processed-gene-0.0-mR-1,maker-scaffold249_size3115-sp-gene-0.2-mR-1,augustus_masked-scaffold3615_size497-processed-gene-0.0-mR-1,sp_masked-scaffold7725_size357-processed-gene-0.2-mR-1,augustus_masked-scaffold9131_size331-processed-gene-0.0-mR-1,augustus_masked-scaffold6501_size385-processed-gene-0.0-…
MNXR3098[n]	Nucleous	1 MNXM1745 + 1 MNXM2 + 1 MNXM8 = 2 MNXM1 + 1 MNXM10 + 1 MNXM1330	1 imidazole-4-acetaldehyde + 1 H2O + 1 NAD(+) = 2 H(+) + 1 NADH(2-) + 1 imidazole-4-acetate	-13.1053	1.2.1.3	augustus_masked-scaffold3364_size514-processed-gene-0.0-mR-1,augustus_masked-scaffold9957_size318-processed-gene-0.0-mR-1,maker-scaffold249_size3115-sp-gene-0.2-mR-1,augustus_masked-scaffold3615_size497-processed-gene-0.0-mR-1,sp_masked-scaffold7725_size357-processed-gene-0.2-mR-1,augustus_masked-scaffold9131_size331-processed-gene-0.0-mR-1,augustus_masked-scaffold6501_size385-processed-gene-0.0-…
MNXR3099[c]	Cytoplasm	1 MNXM125 + 1 MNXM2 = 1 MNXM456	1 IMP(2-) + 1 H2O = 1 5-formamido-1-(5-phospho-D-ribosyl)imidazole-4-carboxamide(2-)	26.846	3.5.4.10	augustus_masked-scaffold2238_size616-processed-gene-0.0-mR-1,sp_masked-scaffold69_size27076-processed-gene-0.53-mR-1,augustus_masked-scaffold8984_size333-processed-gene-0.0-mR-1
MNXR3099[e]	Extracellular	1 MNXM125 + 1 MNXM2 = 1 MNXM456	1 IMP(2-) + 1 H2O = 1 5-formamido-1-(5-phospho-D-ribosyl)imidazole-4-carboxamide(2-)	26.846	3.5.4.10	augustus_masked-scaffold2238_size616-processed-gene-0.0-mR-1,sp_masked-scaffold69_size27076-processed-gene-0.53-mR-1,augustus_masked-scaffold8984_size333-processed-gene-0.0-mR-1
MNXR3100[c]	Cytoplasm	1 MNXM125 + 1 MNXM2 + 1 MNXM8 = 1 MNXM1 + 1 MNXM10 + 1 MNXM298	1 IMP(2-) + 1 H2O + 1 NAD(+) = 1 H(+) + 1 NADH(2-) + 1 5'-xanthylate(2-)	2.42883	1.1.1.205	maker-scaffold53_size40507-augustus-gene-0.73-mR-1,augustus_masked-scaffold10985_size304-processed-gene-0.0-mR-1,augustus_masked-scaffold3564_size500-processed-gene-0.0-mR-1,sp_masked-scaffold3200_size524-processed-gene-0.2-mR-1
MNXR3100[m]	Mitochondria	1 MNXM125 + 1 MNXM2 + 1 MNXM8 = 1 MNXM1 + 1 MNXM10 + 1 MNXM298	1 IMP(2-) + 1 H2O + 1 NAD(+) = 1 H(+) + 1 NADH(2-) + 1 5'-xanthylate(2-)	2.42883	1.1.1.205	maker-scaffold53_size40507-augustus-gene-0.73-mR-1,augustus_masked-scaffold10985_size304-processed-gene-0.0-mR-1,augustus_masked-scaffold3564_size500-processed-gene-0.0-mR-1,sp_masked-scaffold3200_size524-processed-gene-0.2-mR-1
MNXR3100[n]	Nucleous	1 MNXM125 + 1 MNXM2 + 1 MNXM8 = 1 MNXM1 + 1 MNXM10 + 1 MNXM298	1 IMP(2-) + 1 H2O + 1 NAD(+) = 1 H(+) + 1 NADH(2-) + 1 5'-xanthylate(2-)	2.42883	1.1.1.205	maker-scaffold53_size40507-augustus-gene-0.73-mR-1,augustus_masked-scaffold10985_size304-processed-gene-0.0-mR-1,augustus_masked-scaffold3564_size500-processed-gene-0.0-mR-1,sp_masked-scaffold3200_size524-processed-gene-0.2-mR-1
MNXR3109[c]	Cytoplasm	1 MNXM127 + 1 MNXM8 = 1 MNXM1 + 1 MNXM10 + 1 MNXM676	1 myo-inositol + 1 NAD(+) = 1 H(+) + 1 NADH(2-) + 1 2,4,6/3,5-pentahydroxycyclohexanone		1.1.1,1.1.1.18
MNXR3132[c]	Cytoplasm	1 MNXM1 + 1 MNXM10 + 1 MNXM1602 = 1 MNXM8 + 1 MNXM891	1 H(+) + 1 NADH(2-) + 1 (2S)-2-isopropyl-3-oxosuccinate(2-) = 1 NAD(+) + 1 (2R,3S)-3-isopropylmalate(2-)	3.54178	1.1.1.85	augustus_masked-scaffold8951_size334-processed-gene-0.0-mR-1,augustus_masked-scaffold7260_size368-processed-gene-0.0-mR-1,augustus_masked-scaffold1_size562614-processed-gene-0.24-mR-1,augustus_masked-scaffold3497_size505-processed-gene-0.0-mR-1,augustus_masked-scaffold3777_size489-processed-gene-0.0-mR-1
MNXR3132[m]	Mitochondria	1 MNXM1 + 1 MNXM10 + 1 MNXM1602 = 1 MNXM8 + 1 MNXM891	1 H(+) + 1 NADH(2-) + 1 (2S)-2-isopropyl-3-oxosuccinate(2-) = 1 NAD(+) + 1 (2R,3S)-3-isopropylmalate(2-)	3.54178	1.1.1.85	augustus_masked-scaffold8951_size334-processed-gene-0.0-mR-1,augustus_masked-scaffold7260_size368-processed-gene-0.0-mR-1,augustus_masked-scaffold1_size562614-processed-gene-0.24-mR-1,augustus_masked-scaffold3497_size505-processed-gene-0.0-mR-1,augustus_masked-scaffold3777_size489-processed-gene-0.0-mR-1
MNXR3132[p]	Membrane	1 MNXM1 + 1 MNXM10 + 1 MNXM1602 = 1 MNXM8 + 1 MNXM891	1 H(+) + 1 NADH(2-) + 1 (2S)-2-isopropyl-3-oxosuccinate(2-) = 1 NAD(+) + 1 (2R,3S)-3-isopropylmalate(2-)	3.54178	1.1.1.85	augustus_masked-scaffold8951_size334-processed-gene-0.0-mR-1,augustus_masked-scaffold7260_size368-processed-gene-0.0-mR-1,augustus_masked-scaffold1_size562614-processed-gene-0.24-mR-1,augustus_masked-scaffold3497_size505-processed-gene-0.0-mR-1,augustus_masked-scaffold3777_size489-processed-gene-0.0-mR-1
MNXR3133[c]	Cytoplasm	1 MNXM1706 + 1 MNXM2 = 1 MNXM891	1 2-isopropylmaleate(2-) + 1 H2O = 1 (2R,3S)-3-isopropylmalate(2-)	0.0529938	4.2.1.33	sp_masked-scaffold4859_size439-processed-gene-0.3-mR-1,augustus_masked-scaffold4448_size456-processed-gene-0.0-mR-1,augustus_masked-scaffold2_size298569-processed-gene-1.65-mR-1,augustus_masked-scaffold4859_size439-processed-gene-0.0-mR-1
MNXR3133[m]	Mitochondria	1 MNXM1706 + 1 MNXM2 = 1 MNXM891	1 2-isopropylmaleate(2-) + 1 H2O = 1 (2R,3S)-3-isopropylmalate(2-)	0.0529938	4.2.1.33	sp_masked-scaffold4859_size439-processed-gene-0.3-mR-1,augustus_masked-scaffold4448_size456-processed-gene-0.0-mR-1,augustus_masked-scaffold2_size298569-processed-gene-1.65-mR-1,augustus_masked-scaffold4859_size439-processed-gene-0.0-mR-1
MNXR3133[n]	Nucleous	1 MNXM1706 + 1 MNXM2 = 1 MNXM891	1 2-isopropylmaleate(2-) + 1 H2O = 1 (2R,3S)-3-isopropylmalate(2-)	0.0529938	4.2.1.33	sp_masked-scaffold4859_size439-processed-gene-0.3-mR-1,augustus_masked-scaffold4448_size456-processed-gene-0.0-mR-1,augustus_masked-scaffold2_size298569-processed-gene-1.65-mR-1,augustus_masked-scaffold4859_size439-processed-gene-0.0-mR-1
MNXR3134[c]	Cytoplasm	1 MNXM1706 + 1 MNXM2 = 1 MNXM985	1 2-isopropylmaleate(2-) + 1 H2O = 1 (2S)-2-isopropylmalate(2-)	1.47299	4.2.1.33	sp_masked-scaffold4859_size439-processed-gene-0.3-mR-1,augustus_masked-scaffold4448_size456-processed-gene-0.0-mR-1,augustus_masked-scaffold2_size298569-processed-gene-1.65-mR-1,augustus_masked-scaffold4859_size439-processed-gene-0.0-mR-1
MNXR3134[m]	Mitochondria	1 MNXM1706 + 1 MNXM2 = 1 MNXM985	1 2-isopropylmaleate(2-) + 1 H2O = 1 (2S)-2-isopropylmalate(2-)	1.47299	4.2.1.33	sp_masked-scaffold4859_size439-processed-gene-0.3-mR-1,augustus_masked-scaffold4448_size456-processed-gene-0.0-mR-1,augustus_masked-scaffold2_size298569-processed-gene-1.65-mR-1,augustus_masked-scaffold4859_size439-processed-gene-0.0-mR-1
MNXR3134[n]	Nucleous	1 MNXM1706 + 1 MNXM2 = 1 MNXM985	1 2-isopropylmaleate(2-) + 1 H2O = 1 (2S)-2-isopropylmalate(2-)	1.47299	4.2.1.33	sp_masked-scaffold4859_size439-processed-gene-0.3-mR-1,augustus_masked-scaffold4448_size456-processed-gene-0.0-mR-1,augustus_masked-scaffold2_size298569-processed-gene-1.65-mR-1,augustus_masked-scaffold4859_size439-processed-gene-0.0-mR-1
MNXR3135[c]	Cytoplasm	1 MNXM1 + 1 MNXM12 + 1 MNXM985 = 1 MNXM2 + 1 MNXM21 + 1 MNXM238	1 H(+) + 1 CoA + 1 (2S)-2-isopropylmalate(2-) = 1 H2O + 1 acetyl-CoA(4-) + 1 3-methyl-2-oxobutanoate	-10.1713	2.3.3.13	augustus_masked-scaffold7510_size362-processed-gene-0.0-mR-1,maker-scaffold2_size298569-augustus-gene-1.308-mR-1,sp_masked-scaffold4317_size463-processed-gene-0.2-mR-1
MNXR3135[m]	Mitochondria	1 MNXM1 + 1 MNXM12 + 1 MNXM985 = 1 MNXM2 + 1 MNXM21 + 1 MNXM238	1 H(+) + 1 CoA + 1 (2S)-2-isopropylmalate(2-) = 1 H2O + 1 acetyl-CoA(4-) + 1 3-methyl-2-oxobutanoate	-10.1713	2.3.3.13	augustus_masked-scaffold7510_size362-processed-gene-0.0-mR-1,maker-scaffold2_size298569-augustus-gene-1.308-mR-1,sp_masked-scaffold4317_size463-processed-gene-0.2-mR-1
MNXR314[c]	Cytoplasm	1 MNXM1106 + 1 MNXM2 + 1 MNXM4 = 1 MNXM15 + 1 MNXM22 + 1 MNXM310	1 ammonioacetone + 1 H2O + 1 O2 = 1 NH4(+) + 1 hydrogen peroxide + 1 methylglyoxal	-21.503	1.4.3.21	sp_masked-scaffold151_size8541-processed-gene-0.16-mR-1,sp_masked-scaffold79_size23336-processed-gene-0.20-mR-1,augustus_masked-scaffold188_size5497-processed-gene-0.1-mR-1,sp_masked-scaffold32_size72915-processed-gene-0.58-mR-1,maker-scaffold209_size4398-augustus-gene-0.5-mR-1,augustus_masked-scaffold952_size955-processed-gene-0.0-mR-1
MNXR314[n]	Nucleous	1 MNXM1106 + 1 MNXM2 + 1 MNXM4 = 1 MNXM15 + 1 MNXM22 + 1 MNXM310	1 ammonioacetone + 1 H2O + 1 O2 = 1 NH4(+) + 1 hydrogen peroxide + 1 methylglyoxal	-21.503	1.4.3.21	sp_masked-scaffold151_size8541-processed-gene-0.16-mR-1,sp_masked-scaffold79_size23336-processed-gene-0.20-mR-1,augustus_masked-scaffold188_size5497-processed-gene-0.1-mR-1,sp_masked-scaffold32_size72915-processed-gene-0.58-mR-1,maker-scaffold209_size4398-augustus-gene-0.5-mR-1,augustus_masked-scaffold952_size955-processed-gene-0.0-mR-1
MNXR3143[c]	Cytoplasm	1 MNXM1 + 1 MNXM7 + 1 MNXM824 + 1 MNXM9 = 1 MNXM2 + 1 MNXM3 + 1 MNXM824	1 H(+) + 1 ADP + 1 (KDO)2-lipid IVA + 1 phosphate = 1 H2O + 1 ATP + 1 (KDO)2-lipid IVA		0
MNXR31472[c]	Cytoplasm	1 MNXM508 = 1 MNXM89621	1 beta-D-glucose 6-phosphate(2-) = 1 beta-D-fructofuranose 6-phosphate(2-)	1.38	5.3.1.9	augustus_masked-scaffold18_size95471-processed-gene-0.22-mR-1
MNXR31489[c]	Cytoplasm	1 MNXM11301 + 2 MNXM89602 = 2 MNXM2 + 1 MNXM8518	1 de-Fuc, reducing GlcNAc removed, de-Sia, de-Gal form of PA6 (w/o peptide linkage) + 2 D-galactopyranose = 2 H2O + 1 de-Fuc, reducing GlcNAc removed, de-Sia form of PA6 (w/o peptide linkage)		3.2.1.23	augustus_masked-scaffold4347_size461-processed-gene-0.0-mR-1
MNXR31596[m]	Mitochondria	1 MNXM1 + 1 MNXM17108 + 1 MNXM6 = 1 MNXM5 + 1 MNXM928	1 H(+) + 1 D-glucurono-6,3-lactone + 1 NADPH = 1 NADP(+) + 1 L-gulono-1,4-lactone	1.29352	1.1.1.20	augustus_masked-scaffold9776_size321-processed-gene-0.0-mR-1
MNXR31600[c]	Cytoplasm	1 MNXM13 + 1 MNXM192 = 1 MNXM1 + 1 MNXM89557	1 CO(2) + 1 4-aminobutanoate = 1 H(+) + 1 L-glutamate	-2.46587	4.1.1.15	augustus_masked-scaffold4975_size434-processed-gene-0.0-mR-1,augustus_masked-scaffold7518_size362-processed-gene-0.0-mR-1,augustus_masked-scaffold156_size7678-processed-gene-0.0-mR-1,augustus_masked-scaffold34_size70106-processed-gene-0.5-mR-1
MNXR31600[m]	Mitochondria	1 MNXM13 + 1 MNXM192 = 1 MNXM1 + 1 MNXM89557	1 CO(2) + 1 4-aminobutanoate = 1 H(+) + 1 L-glutamate	-2.46587	4.1.1.15	augustus_masked-scaffold4975_size434-processed-gene-0.0-mR-1,augustus_masked-scaffold7518_size362-processed-gene-0.0-mR-1,augustus_masked-scaffold156_size7678-processed-gene-0.0-mR-1,augustus_masked-scaffold34_size70106-processed-gene-0.5-mR-1
MNXR31608[c]	Cytoplasm	1 MNXM1 + 1 MNXM10 + 1 MNXM20 + 1 MNXM37 = 1 MNXM8 + 2 MNXM89557	1 H(+) + 1 NADH(2-) + 1 2-oxoglutarate + 1 L-glutamine zwitterion = 1 NAD(+) + 2 L-glutamate	4.89767	1.4.1.14	augustus_masked-scaffold4622_size449-processed-gene-0.0-mR-1,augustus_masked-scaffold5241_size423-processed-gene-0.0-mR-1,augustus_masked-scaffold41_size53891-processed-gene-0.9-mR-1,augustus_masked-scaffold5746_size406-processed-gene-0.0-mR-1
MNXR31608[n]	Nucleous	1 MNXM1 + 1 MNXM10 + 1 MNXM20 + 1 MNXM37 = 1 MNXM8 + 2 MNXM89557	1 H(+) + 1 NADH(2-) + 1 2-oxoglutarate + 1 L-glutamine zwitterion = 1 NAD(+) + 2 L-glutamate	4.89767	1.4.1.14	augustus_masked-scaffold4622_size449-processed-gene-0.0-mR-1,augustus_masked-scaffold5241_size423-processed-gene-0.0-mR-1,augustus_masked-scaffold41_size53891-processed-gene-0.9-mR-1,augustus_masked-scaffold5746_size406-processed-gene-0.0-mR-1
MNXR31609[c]	Cytoplasm	1 MNXM1 + 1 MNXM20 + 1 MNXM37 + 1 MNXM6 = 1 MNXM5 + 2 MNXM89557	1 H(+) + 1 2-oxoglutarate + 1 L-glutamine zwitterion + 1 NADPH = 1 NADP(+) + 2 L-glutamate	3.64941	1.4.1.13	augustus_masked-scaffold4622_size449-processed-gene-0.0-mR-1,augustus_masked-scaffold5241_size423-processed-gene-0.0-mR-1,augustus_masked-scaffold11299_size300-processed-gene-0.0-mR-1,augustus_masked-scaffold5360_size418-processed-gene-0.0-mR-1,augustus_masked-scaffold8246_size346-processed-gene-0.0-mR-1,augustus_masked-scaffold5974_size399-processed-gene-0.0-mR-1,augustus_masked-scaffold8365_siz…
MNXR31609[n]	Nucleous	1 MNXM1 + 1 MNXM20 + 1 MNXM37 + 1 MNXM6 = 1 MNXM5 + 2 MNXM89557	1 H(+) + 1 2-oxoglutarate + 1 L-glutamine zwitterion + 1 NADPH = 1 NADP(+) + 2 L-glutamate	3.64941	1.4.1.13	augustus_masked-scaffold4622_size449-processed-gene-0.0-mR-1,augustus_masked-scaffold5241_size423-processed-gene-0.0-mR-1,augustus_masked-scaffold11299_size300-processed-gene-0.0-mR-1,augustus_masked-scaffold5360_size418-processed-gene-0.0-mR-1,augustus_masked-scaffold8246_size346-processed-gene-0.0-mR-1,augustus_masked-scaffold5974_size399-processed-gene-0.0-mR-1,augustus_masked-scaffold8365_siz…
MNXR3169[c]	Cytoplasm	1 MNXM12 + 1 MNXM1310 = 1 MNXM21 + 1 MNXM44	1 CoA + 1 3-oxo-fatty acyl-CoA(4-) = 1 acetyl-CoA(4-) + 1 acyl-CoA	-16.7223	2.3.1.16	sp_masked-scaffold8326_size345-processed-gene-0.2-mR-1,augustus_masked-scaffold40_size54058-processed-gene-0.29-mR-1,augustus_masked-scaffold8730_size338-processed-gene-0.0-mR-1,augustus_masked-scaffold7107_size371-processed-gene-0.0-mR-1,augustus_masked-scaffold10830_size306-processed-gene-0.0-mR-1,augustus_masked-scaffold5417_size416-processed-gene-0.0-mR-1,augustus_masked-scaffold31_size72944-…
MNXR3169[m]	Mitochondria	1 MNXM12 + 1 MNXM1310 = 1 MNXM21 + 1 MNXM44	1 CoA + 1 3-oxo-fatty acyl-CoA(4-) = 1 acetyl-CoA(4-) + 1 acyl-CoA	-16.7223	2.3.1.16	sp_masked-scaffold8326_size345-processed-gene-0.2-mR-1,augustus_masked-scaffold40_size54058-processed-gene-0.29-mR-1,augustus_masked-scaffold8730_size338-processed-gene-0.0-mR-1,augustus_masked-scaffold7107_size371-processed-gene-0.0-mR-1,augustus_masked-scaffold10830_size306-processed-gene-0.0-mR-1,augustus_masked-scaffold5417_size416-processed-gene-0.0-mR-1,augustus_masked-scaffold31_size72944-…
MNXR31722[c]	Cytoplasm	1 MNXM1456 + 1 MNXM89557 = 1 MNXM1482 + 1 MNXM20	1 3-(imidazol-4-yl)-2-oxopropyl phosphate(2-) + 1 L-glutamate = 1 L-histidinol phosphate(1-) + 1 2-oxoglutarate	1.76001	2.6.1.9	augustus_masked-scaffold1_size562614-processed-gene-0.19-mR-1,sp_masked-scaffold5201_size425-processed-gene-0.1-mR-1,augustus_masked-scaffold6801_size378-processed-gene-0.0-mR-1,augustus_masked-scaffold20_size92227-processed-gene-0.3-mR-1,augustus_masked-scaffold1346_size799-processed-gene-0.0-mR-1,augustus_masked-scaffold3620_size497-processed-gene-0.0-mR-1,augustus_masked-scaffold3630_size497-p…
MNXR31722[m]	Mitochondria	1 MNXM1456 + 1 MNXM89557 = 1 MNXM1482 + 1 MNXM20	1 3-(imidazol-4-yl)-2-oxopropyl phosphate(2-) + 1 L-glutamate = 1 L-histidinol phosphate(1-) + 1 2-oxoglutarate	1.76001	2.6.1.9	augustus_masked-scaffold1_size562614-processed-gene-0.19-mR-1,sp_masked-scaffold5201_size425-processed-gene-0.1-mR-1,augustus_masked-scaffold6801_size378-processed-gene-0.0-mR-1,augustus_masked-scaffold20_size92227-processed-gene-0.3-mR-1,augustus_masked-scaffold1346_size799-processed-gene-0.0-mR-1,augustus_masked-scaffold3620_size497-processed-gene-0.0-mR-1,augustus_masked-scaffold3630_size497-p…
MNXR31728[m]	Mitochondria	1 MNXM10 + 1 MNXM13 + 1 MNXM20 = 1 MNXM8 + 1 MNXM89661	1 NADH(2-) + 1 CO(2) + 1 2-oxoglutarate = 1 NAD(+) + 1 isocitrate(3-)	1.62415	1.1.1.41	augustus_masked-scaffold25_size76583-processed-gene-0.11-mR-1,augustus_masked-scaffold25_size76583-processed-gene-0.25-mR-1
MNXR31729[c]	Cytoplasm	1 MNXM13 + 1 MNXM20 + 1 MNXM6 = 1 MNXM5 + 1 MNXM89661	1 CO(2) + 1 2-oxoglutarate + 1 NADPH = 1 NADP(+) + 1 isocitrate(3-)	0.375854	1.1.1.42	sp_masked-scaffold10739_size307-processed-gene-0.2-mR-1,augustus_masked-scaffold7692_size358-processed-gene-0.0-mR-1,sp_masked-scaffold4112_size471-processed-gene-0.2-mR-1,augustus_masked-scaffold3435_size508-processed-gene-0.0-mR-1,maker-scaffold33_size71421-augustus-gene-0.118-mR-1
MNXR31729[m]	Mitochondria	1 MNXM13 + 1 MNXM20 + 1 MNXM6 = 1 MNXM5 + 1 MNXM89661	1 CO(2) + 1 2-oxoglutarate + 1 NADPH = 1 NADP(+) + 1 isocitrate(3-)	0.375854	1.1.1.42	sp_masked-scaffold10739_size307-processed-gene-0.2-mR-1,augustus_masked-scaffold7692_size358-processed-gene-0.0-mR-1,sp_masked-scaffold4112_size471-processed-gene-0.2-mR-1,augustus_masked-scaffold3435_size508-processed-gene-0.0-mR-1,maker-scaffold33_size71421-augustus-gene-0.118-mR-1
MNXR31733[c]	Cytoplasm	1 MNXM25 + 1 MNXM69 = 1 MNXM89661	1 succinate(2-) + 1 glyoxylate = 1 isocitrate(3-)	3.26823	4.1.3.1	augustus_masked-scaffold6028_size397-processed-gene-0.0-mR-1,sp_masked-scaffold9928_size319-processed-gene-0.2-mR-1,augustus_masked-scaffold7552_size361-processed-gene-0.0-mR-1,augustus_masked-scaffold9564_size324-processed-gene-0.0-mR-1,augustus_masked-scaffold7_size164630-processed-gene-0.36-mR-1,augustus_masked-scaffold2971_size541-processed-gene-0.0-mR-1,augustus_masked-scaffold69_size27076-p…
MNXR31733[m]	Mitochondria	1 MNXM25 + 1 MNXM69 = 1 MNXM89661	1 succinate(2-) + 1 glyoxylate = 1 isocitrate(3-)	3.26823	4.1.3.1	augustus_masked-scaffold6028_size397-processed-gene-0.0-mR-1,sp_masked-scaffold9928_size319-processed-gene-0.2-mR-1,augustus_masked-scaffold7552_size361-processed-gene-0.0-mR-1,augustus_masked-scaffold9564_size324-processed-gene-0.0-mR-1,augustus_masked-scaffold7_size164630-processed-gene-0.36-mR-1,augustus_masked-scaffold2971_size541-processed-gene-0.0-mR-1,augustus_masked-scaffold69_size27076-p…
MNXR31733[n]	Nucleous	1 MNXM25 + 1 MNXM69 = 1 MNXM89661	1 succinate(2-) + 1 glyoxylate = 1 isocitrate(3-)	3.26823	4.1.3.1	augustus_masked-scaffold6028_size397-processed-gene-0.0-mR-1,sp_masked-scaffold9928_size319-processed-gene-0.2-mR-1,augustus_masked-scaffold7552_size361-processed-gene-0.0-mR-1,augustus_masked-scaffold9564_size324-processed-gene-0.0-mR-1,augustus_masked-scaffold7_size164630-processed-gene-0.36-mR-1,augustus_masked-scaffold2971_size541-processed-gene-0.0-mR-1,augustus_masked-scaffold69_size27076-p…
MNXR31733[x]	Peroxisome	1 MNXM25 + 1 MNXM69 = 1 MNXM89661	1 succinate(2-) + 1 glyoxylate = 1 isocitrate(3-)	3.26823	4.1.3.1	augustus_masked-scaffold6028_size397-processed-gene-0.0-mR-1,sp_masked-scaffold9928_size319-processed-gene-0.2-mR-1,augustus_masked-scaffold7552_size361-processed-gene-0.0-mR-1,augustus_masked-scaffold9564_size324-processed-gene-0.0-mR-1,augustus_masked-scaffold7_size164630-processed-gene-0.36-mR-1,augustus_masked-scaffold2971_size541-processed-gene-0.0-mR-1,augustus_masked-scaffold69_size27076-p…
MNXR3176[c]	Cytoplasm	1 MNXM1184 + 1 MNXM2 + 1 MNXM73 = 1 MNXM1647 + 1 MNXM9	1 D-arabinose 5-phosphate + 1 H2O + 1 phosphoenolpyruvate = 1 8-phosphonato-3-deoxy-D-manno-oct-2-ulosonate(3-) + 1 phosphate	-7.15301	2.5.1.55,4.1.2.16	augustus_masked-scaffold10904_size305-processed-gene-0.0-mR-1,
MNXR31780[c]	Cytoplasm	1 MNXM2 + 1 MNXM362 = 1 MNXM41 + 1 MNXM89602	1 H2O + 1 lactose = 1 D-glucopyranose + 1 D-galactopyranose	99.5982	3.2.1.23	augustus_masked-scaffold4347_size461-processed-gene-0.0-mR-1
MNXR31792[c]	Cytoplasm	1 MNXM140 + 1 MNXM20 = 1 MNXM404 + 1 MNXM89557	1 L-leucine zwitterion + 1 2-oxoglutarate = 1 4-methyl-2-oxopentanoate + 1 L-glutamate	0.654114	2.6.1.42	augustus_masked-scaffold4237_size465-processed-gene-0.2-mR-1,augustus_masked-scaffold21_size89748-processed-gene-0.24-mR-1
MNXR31792[m]	Mitochondria	1 MNXM140 + 1 MNXM20 = 1 MNXM404 + 1 MNXM89557	1 L-leucine zwitterion + 1 2-oxoglutarate = 1 4-methyl-2-oxopentanoate + 1 L-glutamate	0.654114	2.6.1.42	augustus_masked-scaffold4237_size465-processed-gene-0.2-mR-1,augustus_masked-scaffold21_size89748-processed-gene-0.24-mR-1
MNXR3184[c]	Cytoplasm	1 MNXM1 + 1 MNXM188 + 1 MNXM32 = 1 MNXM2 + 1 MNXM260	1 H(+) + 1 anthranilate + 1 L-alanine zwitterion = 1 H2O + 1 L-kynurenine zwitterion	-14.1871	3.7.1.3	genemark-scaffold50_size42453-processed-gene-0.20-mR-1,augustus_masked-scaffold3466_size506-processed-gene-0.0-mR-1
MNXR3185[m]	Mitochondria	1 MNXM1 + 1 MNXM260 + 1 MNXM4 + 1 MNXM6 = 1 MNXM2 + 1 MNXM5 + 1 MNXM576	1 H(+) + 1 L-kynurenine zwitterion + 1 O2 + 1 NADPH = 1 H2O + 1 NADP(+) + 1 3-hydroxy-L-kynurenine zwitterion	-91.9005	1.14.13.9	maker-scaffold43_size53326-sp-gene-0.101-mR-1
MNXR3204[n]	Nucleous	2 MNXM1 + 1 MNXM10 + 1 MNXM179 = 1 MNXM2 + 1 MNXM512 + 1 MNXM8	2 H(+) + 1 NADH(2-) + 1 (S)-lactate = 1 H2O + 1 (S)-lactaldehyde + 1 NAD(+)	-13.5353	1.2.1.22	augustus_masked-scaffold9131_size331-processed-gene-0.0-mR-1
MNXR32051[c]	Cytoplasm	1 MNXM730 + 1 MNXM89689 = 1 MNXM817 + 1 MNXM89557	1 N-acetyl-L-glutamate(2-) + 1 ornithinium(1+) = 1 N(2)-acetyl-L-ornithine zwitterion + 1 L-glutamate		2.3.1.35	sp_masked-scaffold40_size54058-processed-gene-0.81-mR-1,augustus_masked-scaffold1177_size847-processed-gene-0.0-mR-1
MNXR3212[c]	Cytoplasm	1 MNXM1 + 1 MNXM10 + 1 MNXM23 = 1 MNXM285 + 1 MNXM8	1 H(+) + 1 NADH(2-) + 1 pyruvate = 1 (R)-lactate + 1 NAD(+)	3.33179	1.1.1.28	augustus_masked-scaffold6605_size383-processed-gene-0.0-mR-1
MNXR32168[c]	Cytoplasm	1 MNXM20 + 1 MNXM97 = 1 MNXM210 + 1 MNXM89557	1 2-oxoglutarate + 1 L-phenylalanine = 1 keto-phenylpyruvate + 1 L-glutamate	0.225876	2.6.1.57	augustus_masked-scaffold9666_size323-processed-gene-0.0-mR-1,augustus_masked-scaffold3630_size497-processed-gene-0.0-mR-1,augustus_masked-scaffold8832_size336-processed-gene-0.0-mR-1,augustus_masked-scaffold1_size562614-processed-gene-0.19-mR-1,augustus_masked-scaffold7278_size367-processed-gene-0.0-mR-1,augustus_masked-scaffold5117_size427-processed-gene-0.0-mR-1,sp_masked-scaffold5201_size425-p…
MNXR32168[m]	Mitochondria	1 MNXM20 + 1 MNXM97 = 1 MNXM210 + 1 MNXM89557	1 2-oxoglutarate + 1 L-phenylalanine = 1 keto-phenylpyruvate + 1 L-glutamate	0.225876	2.6.1.1,2.6.1.42,2.6.1.57,2.6.1.24	sp_masked-scaffold5201_size425-processed-gene-0.1-mR-1,augustus_masked-scaffold9666_size323-processed-gene-0.0-mR-1,augustus_masked-scaffold3620_size497-processed-gene-0.0-mR-1,augustus_masked-scaffold3630_size497-processed-gene-0.0-mR-1,augustus_masked-scaffold6801_size378-processed-gene-0.0-mR-1,augustus_masked-scaffold8832_size336-processed-gene-0.0-mR-1,augustus_masked-scaffold1_size562614-pr…
MNXR32268[c]	Cytoplasm	1 MNXM20 + 1 MNXM379 = 1 MNXM541 + 1 MNXM89557	1 2-oxoglutarate + 1 O-phospho-L-serine = 1 3-phospho-hydroxypyruvate + 1 L-glutamate	0.0758362	2.6.1.52	genemark-scaffold6940_size375-processed-gene-0.0-mR-1,sp_masked-scaffold778_size1070-processed-gene-0.2-mR-1,augustus_masked-scaffold5_size196394-processed-gene-0.60-mR-1
MNXR32268[m]	Mitochondria	1 MNXM20 + 1 MNXM379 = 1 MNXM541 + 1 MNXM89557	1 2-oxoglutarate + 1 O-phospho-L-serine = 1 3-phospho-hydroxypyruvate + 1 L-glutamate	0.0758362	2.6.1.52	genemark-scaffold6940_size375-processed-gene-0.0-mR-1,sp_masked-scaffold778_size1070-processed-gene-0.2-mR-1,augustus_masked-scaffold5_size196394-processed-gene-0.60-mR-1
MNXR3231[c]	Cytoplasm	1 MNXM1253 = 1 MNXM310 + 1 MNXM57	1 (R)-S-lactoylglutathionate(1-) = 1 methylglyoxal + 1 glutathione	10.27	4.4.1.5	augustus_masked-scaffold1186_size844-processed-gene-0.0-mR-1,sp_masked-scaffold2_size298569-processed-gene-0.144-mR-1,augustus_masked-scaffold372_size1918-processed-gene-0.1-mR-1
MNXR3231[m]	Mitochondria	1 MNXM1253 = 1 MNXM310 + 1 MNXM57	1 (R)-S-lactoylglutathionate(1-) = 1 methylglyoxal + 1 glutathione	10.27	4.4.1.5	augustus_masked-scaffold1186_size844-processed-gene-0.0-mR-1,sp_masked-scaffold2_size298569-processed-gene-0.144-mR-1,augustus_masked-scaffold372_size1918-processed-gene-0.1-mR-1
MNXR32377[c]	Cytoplasm	1 MNXM1488 + 1 MNXM20 = 1 MNXM1563 + 1 MNXM89557	1 N-(3-carboxylatopropionyl)-LL-2,6-diaminopimelate(2-) + 1 2-oxoglutarate = 1 L-2-succinylamino-6-oxoheptanedioate(3-) + 1 L-glutamate		2.6.1.17
MNXR32513[c]	Cytoplasm	1 MNXM20 + 1 MNXM94 = 1 MNXM315 + 1 MNXM89557	1 2-oxoglutarate + 1 L-tryptophan zwitterion = 1 3-(indol-3-yl)pyruvate + 1 L-glutamate	-18.1349	2.6.1.27	sp_masked-scaffold47_size44521-processed-gene-0.54-mR-1,augustus_masked-scaffold1552_size733-processed-gene-0.0-mR-1
MNXR32513[n]	Nucleous	1 MNXM20 + 1 MNXM94 = 1 MNXM315 + 1 MNXM89557	1 2-oxoglutarate + 1 L-tryptophan zwitterion = 1 3-(indol-3-yl)pyruvate + 1 L-glutamate	-18.1349	2.6.1.27	sp_masked-scaffold47_size44521-processed-gene-0.54-mR-1,augustus_masked-scaffold1552_size733-processed-gene-0.0-mR-1
MNXR32524[c]	Cytoplasm	1 MNXM153 + 1 MNXM89557 = 1 MNXM20 + 1 MNXM76	1 3-(4-hydroxyphenyl)pyruvate + 1 L-glutamate = 1 2-oxoglutarate + 1 L-tyrosine zwitterion	-0.605896	2.6.1.5,2.6.1.57	augustus_masked-scaffold8832_size336-processed-gene-0.0-mR-1,augustus_masked-scaffold9666_size323-processed-gene-0.0-mR-1,augustus_masked-scaffold7278_size367-processed-gene-0.0-mR-1,augustus_masked-scaffold1346_size799-processed-gene-0.0-mR-1,augustus_masked-scaffold6801_size378-processed-gene-0.0-mR-1,augustus_masked-scaffold1_size562614-processed-gene-0.19-mR-1,sp_masked-scaffold3972_size478-p…
MNXR32524[m]	Mitochondria	1 MNXM153 + 1 MNXM89557 = 1 MNXM20 + 1 MNXM76	1 3-(4-hydroxyphenyl)pyruvate + 1 L-glutamate = 1 2-oxoglutarate + 1 L-tyrosine zwitterion	-0.605896	2.6.1.1,2.6.1.5,2.6.1.57	sp_masked-scaffold5201_size425-processed-gene-0.1-mR-1,augustus_masked-scaffold9666_size323-processed-gene-0.0-mR-1,augustus_masked-scaffold3620_size497-processed-gene-0.0-mR-1,augustus_masked-scaffold3630_size497-processed-gene-0.0-mR-1,augustus_masked-scaffold6801_size378-processed-gene-0.0-mR-1,augustus_masked-scaffold8832_size336-processed-gene-0.0-mR-1,augustus_masked-scaffold1_size562614-pr…
MNXR32552[c]	Cytoplasm	1 MNXM1505 + 1 MNXM89557 = 1 MNXM1786 + 1 MNXM20	1 UDP-beta-L-threo-pentopyranos-4-ulose(2-) + 1 L-glutamate = 1 UDP-4-amino-4-deoxy-beta-L-arabinose + 1 2-oxoglutarate		2.6.1.87
MNXR3257[c]	Cytoplasm	1 MNXM13 + 1 MNXM2 + 1 MNXM26 = 1 MNXM179 + 1 MNXM4	1 CO(2) + 1 H2O + 1 acetate = 1 (S)-lactate + 1 O2	-117.537	1.13.12.4	augustus_masked-scaffold1123_size867-processed-gene-0.0-mR-1
MNXR32635[c]	Cytoplasm	1 MNXM20 + 1 MNXM32 = 1 MNXM23 + 1 MNXM89557	1 2-oxoglutarate + 1 L-alanine zwitterion = 1 pyruvate + 1 L-glutamate	1.86411	2.6.1.2	augustus_masked-scaffold38_size55406-processed-gene-0.5-mR-1
MNXR32641[c]	Cytoplasm	1 MNXM20 + 1 MNXM42 = 1 MNXM46 + 1 MNXM89557	1 2-oxoglutarate + 1 L-aspartate(1-) = 1 oxaloacetate + 1 L-glutamate	2.97	2.6.1.1	sp_masked-scaffold5201_size425-processed-gene-0.1-mR-1,augustus_masked-scaffold9666_size323-processed-gene-0.0-mR-1,augustus_masked-scaffold3620_size497-processed-gene-0.0-mR-1,augustus_masked-scaffold3630_size497-processed-gene-0.0-mR-1,augustus_masked-scaffold6801_size378-processed-gene-0.0-mR-1,augustus_masked-scaffold8832_size336-processed-gene-0.0-mR-1,augustus_masked-scaffold1_size562614-pr…
MNXR32641[m]	Mitochondria	1 MNXM20 + 1 MNXM42 = 1 MNXM46 + 1 MNXM89557	1 2-oxoglutarate + 1 L-aspartate(1-) = 1 oxaloacetate + 1 L-glutamate	2.97	2.6.1.1	sp_masked-scaffold5201_size425-processed-gene-0.1-mR-1,augustus_masked-scaffold9666_size323-processed-gene-0.0-mR-1,augustus_masked-scaffold3620_size497-processed-gene-0.0-mR-1,augustus_masked-scaffold3630_size497-processed-gene-0.0-mR-1,augustus_masked-scaffold6801_size378-processed-gene-0.0-mR-1,augustus_masked-scaffold8832_size336-processed-gene-0.0-mR-1,augustus_masked-scaffold1_size562614-pr…
MNXR32659[c]	Cytoplasm	1 MNXM1 + 1 MNXM336 + 1 MNXM7 = 1 MNXM3 + 1 MNXM89602	1 H(+) + 1 alpha-D-galactose 1-phosphate(2-) + 1 ADP = 1 ATP + 1 D-galactopyranose	-14.8159	2.7.1.6	augustus_masked-scaffold1007_size924-processed-gene-0.0-mR-1,augustus_masked-scaffold10_size138133-processed-gene-0.46-mR-1
MNXR32659[e]	Extracellular	1 MNXM1 + 1 MNXM336 + 1 MNXM7 = 1 MNXM3 + 1 MNXM89602	1 H(+) + 1 alpha-D-galactose 1-phosphate(2-) + 1 ADP = 1 ATP + 1 D-galactopyranose	-14.8159	2.7.1.6	augustus_masked-scaffold1007_size924-processed-gene-0.0-mR-1,augustus_masked-scaffold10_size138133-processed-gene-0.46-mR-1
MNXR32670[c]	Cytoplasm	1 MNXM1 + 1 MNXM281 + 1 MNXM7 + 1 MNXM9 = 1 MNXM3 + 1 MNXM89557 + 1 MNXM965	1 H(+) + 1 dihydrofolate(2-) + 1 ADP + 1 phosphate = 1 ATP + 1 L-glutamate + 1 7,8-dihydropteroate	-7.76001	6.3.2.12	augustus_masked-scaffold1551_size733-processed-gene-0.0-mR-1
MNXR32700[c]	Cytoplasm	1 MNXM121 + 1 MNXM2 + 1 MNXM3 + 1 MNXM37 = 2 MNXM1 + 1 MNXM63 + 1 MNXM7 + 1 MNXM89557 + 1 MNXM9	1 UTP + 1 H2O + 1 ATP + 1 L-glutamine zwitterion = 2 H(+) + 1 CTP + 1 ADP + 1 L-glutamate + 1 phosphate	-17.0529	6.3.4.2	augustus_masked-scaffold6485_size386-processed-gene-0.0-mR-1,augustus_masked-scaffold5320_size420-processed-gene-0.0-mR-1,augustus_masked-scaffold5830_size403-processed-gene-0.0-mR-1,augustus_masked-scaffold35_size69751-processed-gene-0.4-mR-1
MNXR32700[m]	Mitochondria	1 MNXM121 + 1 MNXM2 + 1 MNXM3 + 1 MNXM37 = 2 MNXM1 + 1 MNXM63 + 1 MNXM7 + 1 MNXM89557 + 1 MNXM9	1 UTP + 1 H2O + 1 ATP + 1 L-glutamine zwitterion = 2 H(+) + 1 CTP + 1 ADP + 1 L-glutamate + 1 phosphate	-17.0529	6.3.4.2	augustus_masked-scaffold6485_size386-processed-gene-0.0-mR-1,augustus_masked-scaffold5320_size420-processed-gene-0.0-mR-1,augustus_masked-scaffold5830_size403-processed-gene-0.0-mR-1,augustus_masked-scaffold35_size69751-processed-gene-0.4-mR-1
MNXR32727[c]	Cytoplasm	2 MNXM1 + 1 MNXM11 + 1 MNXM113 + 1 MNXM14 + 1 MNXM89557 = 1 MNXM2 + 1 MNXM298 + 1 MNXM3 + 1 MNXM37	2 H(+) + 1 diphosphate(3-) + 1 GMP(3-) + 1 AMP + 1 L-glutamate = 1 H2O + 1 5'-xanthylate(2-) + 1 ATP + 1 L-glutamine zwitterion	-15.793	6.3.5.2	augustus_masked-scaffold4039_size474-processed-gene-0.0-mR-1,augustus_masked-scaffold18_size95471-processed-gene-0.27-mR-1
MNXR32743[c]	Cytoplasm	1 MNXM1 + 1 MNXM188 + 1 MNXM23 + 1 MNXM89557 = 1 MNXM337 + 1 MNXM37	1 H(+) + 1 anthranilate + 1 pyruvate + 1 L-glutamate = 1 chorismate(2-) + 1 L-glutamine zwitterion	-32.98	4.1.3.27	augustus_masked-scaffold7671_size358-processed-gene-0.0-mR-1,genemark-scaffold99_size17080-processed-gene-0.21-mR-1,augustus_masked-scaffold19_size93560-processed-gene-0.42-mR-1
MNXR32743[m]	Mitochondria	1 MNXM1 + 1 MNXM188 + 1 MNXM23 + 1 MNXM89557 = 1 MNXM337 + 1 MNXM37	1 H(+) + 1 anthranilate + 1 pyruvate + 1 L-glutamate = 1 chorismate(2-) + 1 L-glutamine zwitterion	-32.98	4.1.3.27	augustus_masked-scaffold7671_size358-processed-gene-0.0-mR-1,genemark-scaffold99_size17080-processed-gene-0.21-mR-1,augustus_masked-scaffold19_size93560-processed-gene-0.42-mR-1
MNXR32746[c]	Cytoplasm	1 MNXM15 + 1 MNXM89557 = 1 MNXM2 + 1 MNXM37	1 NH4(+) + 1 L-glutamate = 1 H2O + 1 L-glutamine zwitterion	-0.827126	1.4.1.13,1.4.7.1,6.3.4.2,6.3.5.2,6.3.5.4,6.3.5.5,3.5.1.2	augustus_masked-scaffold4622_size449-processed-gene-0.0-mR-1,augustus_masked-scaffold5241_size423-processed-gene-0.0-mR-1,augustus_masked-scaffold11299_size300-processed-gene-0.0-mR-1,augustus_masked-scaffold5360_size418-processed-gene-0.0-mR-1,augustus_masked-scaffold8246_size346-processed-gene-0.0-mR-1,augustus_masked-scaffold5974_size399-processed-gene-0.0-mR-1,augustus_masked-scaffold8365_siz…
MNXR32746[e]	Extracellular	1 MNXM15 + 1 MNXM89557 = 1 MNXM2 + 1 MNXM37	1 NH4(+) + 1 L-glutamate = 1 H2O + 1 L-glutamine zwitterion	-0.827126	6.3.5.5	augustus_masked-scaffold9049_size332-processed-gene-0.0-mR-1,augustus_masked-scaffold5_size196394-processed-gene-0.44-mR-1,augustus_masked-scaffold1981_size651-processed-gene-0.0-mR-1,augustus_masked-scaffold3948_size479-processed-gene-0.0-mR-1,augustus_masked-scaffold7317_size366-processed-gene-0.0-mR-1,augustus_masked-scaffold18_size95471-processed-gene-0.27-mR-1,maker-scaffold29_size74855-sp-g…
MNXR32746[m]	Mitochondria	1 MNXM15 + 1 MNXM89557 = 1 MNXM2 + 1 MNXM37	1 NH4(+) + 1 L-glutamate = 1 H2O + 1 L-glutamine zwitterion	-0.827126	1.4.1.13,1.4.7.1,6.3.4.2,6.3.5.4,6.3.5.5,3.5.1.2	augustus_masked-scaffold4622_size449-processed-gene-0.0-mR-1,augustus_masked-scaffold5241_size423-processed-gene-0.0-mR-1,augustus_masked-scaffold11299_size300-processed-gene-0.0-mR-1,augustus_masked-scaffold5360_size418-processed-gene-0.0-mR-1,augustus_masked-scaffold8246_size346-processed-gene-0.0-mR-1,augustus_masked-scaffold5974_size399-processed-gene-0.0-mR-1,augustus_masked-scaffold8365_siz…
MNXR32746[n]	Nucleous	1 MNXM15 + 1 MNXM89557 = 1 MNXM2 + 1 MNXM37	1 NH4(+) + 1 L-glutamate = 1 H2O + 1 L-glutamine zwitterion	-0.827126	1.4.1.13,1.4.7.1	augustus_masked-scaffold4622_size449-processed-gene-0.0-mR-1,augustus_masked-scaffold5241_size423-processed-gene-0.0-mR-1,augustus_masked-scaffold11299_size300-processed-gene-0.0-mR-1,augustus_masked-scaffold5360_size418-processed-gene-0.0-mR-1,augustus_masked-scaffold8246_size346-processed-gene-0.0-mR-1,augustus_masked-scaffold5974_size399-processed-gene-0.0-mR-1,augustus_masked-scaffold8365_siz…
MNXR32746[p]	Membrane	1 MNXM15 + 1 MNXM89557 = 1 MNXM2 + 1 MNXM37	1 NH4(+) + 1 L-glutamate = 1 H2O + 1 L-glutamine zwitterion	-0.827126	1.4.1.13,1.4.7.1,6.3.5.5,3.5.1.2	augustus_masked-scaffold4622_size449-processed-gene-0.0-mR-1,augustus_masked-scaffold5241_size423-processed-gene-0.0-mR-1,augustus_masked-scaffold11299_size300-processed-gene-0.0-mR-1,augustus_masked-scaffold5360_size418-processed-gene-0.0-mR-1,augustus_masked-scaffold8246_size346-processed-gene-0.0-mR-1,augustus_masked-scaffold5974_size399-processed-gene-0.0-mR-1,augustus_masked-scaffold8365_siz…
MNXR32754[c]	Cytoplasm	1 MNXM1 + 1 MNXM12 + 1 MNXM396 = 1 MNXM2 + 1 MNXM90341	1 H(+) + 1 CoA + 1 3-hydroxy-2-isobutyrate = 1 H2O + 1 (S)-3-hydroxyisobutyryl-CoA		3.1.2.4	augustus_masked-scaffold2860_size551-processed-gene-0.0-mR-1,augustus_masked-scaffold6237_size392-processed-gene-0.0-mR-1,augustus_masked-scaffold8_size143449-processed-gene-0.43-mR-1,augustus_masked-scaffold8111_size349-processed-gene-0.0-mR-1
MNXR32762[c]	Cytoplasm	1 MNXM101 + 1 MNXM20 = 1 MNXM245 + 1 MNXM89557	1 L-ornithinium(1+) + 1 2-oxoglutarate = 1 L-glutamic 5-semialdehyde zwitterion + 1 L-glutamate	0.948242	2.6.1.13	augustus_masked-scaffold45_size46348-processed-gene-0.8-mR-1
MNXR32767[c]	Cytoplasm	1 MNXM15 + 1 MNXM3 + 1 MNXM89557 = 1 MNXM1 + 1 MNXM37 + 1 MNXM7 + 1 MNXM9	1 NH4(+) + 1 ATP + 1 L-glutamate = 1 H(+) + 1 L-glutamine zwitterion + 1 ADP + 1 phosphate	-6.77179	6.3.1.2	augustus_masked-scaffold132_size11302-processed-gene-0.1-mR-1,augustus_masked-scaffold6521_size385-processed-gene-0.0-mR-1,augustus_masked-scaffold9095_size332-processed-gene-0.0-mR-1,augustus_masked-scaffold10734_size307-processed-gene-0.0-mR-1,sp_masked-scaffold8932_size335-processed-gene-0.1-mR-1,augustus_masked-scaffold4703_size445-processed-gene-0.0-mR-1,augustus_masked-scaffold4337_size462-…
MNXR32767[e]	Extracellular	1 MNXM15 + 1 MNXM3 + 1 MNXM89557 = 1 MNXM1 + 1 MNXM37 + 1 MNXM7 + 1 MNXM9	1 NH4(+) + 1 ATP + 1 L-glutamate = 1 H(+) + 1 L-glutamine zwitterion + 1 ADP + 1 phosphate	-6.77179	6.3.1.2	augustus_masked-scaffold132_size11302-processed-gene-0.1-mR-1,augustus_masked-scaffold6521_size385-processed-gene-0.0-mR-1,augustus_masked-scaffold9095_size332-processed-gene-0.0-mR-1,augustus_masked-scaffold10734_size307-processed-gene-0.0-mR-1,sp_masked-scaffold8932_size335-processed-gene-0.1-mR-1,augustus_masked-scaffold4703_size445-processed-gene-0.0-mR-1,augustus_masked-scaffold4337_size462-…
MNXR32767[m]	Mitochondria	1 MNXM15 + 1 MNXM3 + 1 MNXM89557 = 1 MNXM1 + 1 MNXM37 + 1 MNXM7 + 1 MNXM9	1 NH4(+) + 1 ATP + 1 L-glutamate = 1 H(+) + 1 L-glutamine zwitterion + 1 ADP + 1 phosphate	-6.77179	6.3.1.2	augustus_masked-scaffold132_size11302-processed-gene-0.1-mR-1,augustus_masked-scaffold6521_size385-processed-gene-0.0-mR-1,augustus_masked-scaffold9095_size332-processed-gene-0.0-mR-1,augustus_masked-scaffold10734_size307-processed-gene-0.0-mR-1,sp_masked-scaffold8932_size335-processed-gene-0.1-mR-1,augustus_masked-scaffold4703_size445-processed-gene-0.0-mR-1,augustus_masked-scaffold4337_size462-…
MNXR32778[c]	Cytoplasm	1 MNXM1280 + 1 MNXM7 = 1 MNXM3 + 1 MNXM89557	1 L-gamma-glutamyl phosphate(2-) + 1 ADP = 1 ATP + 1 L-glutamate	8.53833	2.7.2.11	augustus_masked-scaffold37_size60774-processed-gene-0.17-mR-1,augustus_masked-scaffold10297_size314-processed-gene-0.0-mR-1,augustus_masked-scaffold4799_size441-processed-gene-0.0-mR-1,sp_masked-scaffold4787_size441-processed-gene-0.1-mR-1
MNXR32778[m]	Mitochondria	1 MNXM1280 + 1 MNXM7 = 1 MNXM3 + 1 MNXM89557	1 L-gamma-glutamyl phosphate(2-) + 1 ADP = 1 ATP + 1 L-glutamate	8.53833	2.7.2.11	augustus_masked-scaffold37_size60774-processed-gene-0.17-mR-1,augustus_masked-scaffold10297_size314-processed-gene-0.0-mR-1,augustus_masked-scaffold4799_size441-processed-gene-0.0-mR-1,sp_masked-scaffold4787_size441-processed-gene-0.1-mR-1
MNXR32807[c]	Cytoplasm	1 MNXM11 + 1 MNXM14 + 1 MNXM90922 = 1 MNXM12 + 1 MNXM3 + 1 MNXM604	1 diphosphate(3-) + 1 AMP + 1 3alpha,7alpha,12alpha-trihydroxy-5beta-cholestan-26-oyl-CoA(4-) = 1 CoA + 1 ATP + 1 (25R)-3alpha,7alpha,12alpha-trihydroxy-5beta-cholestan-26-oate	-12.7117	6.2.1.7	augustus_masked-scaffold10689_size308-processed-gene-0.0-mR-1,augustus_masked-scaffold7147_size370-processed-gene-0.0-mR-1
MNXR32807[e]	Extracellular	1 MNXM11 + 1 MNXM14 + 1 MNXM90922 = 1 MNXM12 + 1 MNXM3 + 1 MNXM604	1 diphosphate(3-) + 1 AMP + 1 3alpha,7alpha,12alpha-trihydroxy-5beta-cholestan-26-oyl-CoA(4-) = 1 CoA + 1 ATP + 1 (25R)-3alpha,7alpha,12alpha-trihydroxy-5beta-cholestan-26-oate	-12.7117	6.2.1.7	augustus_masked-scaffold10689_size308-processed-gene-0.0-mR-1,augustus_masked-scaffold7147_size370-processed-gene-0.0-mR-1
MNXR32818[c]	Cytoplasm	1 MNXM1 + 1 MNXM10 + 1 MNXM15 + 1 MNXM20 = 1 MNXM2 + 1 MNXM8 + 1 MNXM89557	1 H(+) + 1 NADH(2-) + 1 NH4(+) + 1 2-oxoglutarate = 1 H2O + 1 NAD(+) + 1 L-glutamate	4.07053	1.4.1.2	augustus_masked-scaffold5821_size404-processed-gene-0.0-mR-1,augustus_masked-scaffold4557_size452-processed-gene-0.0-mR-1,augustus_masked-scaffold1460_size761-processed-gene-0.0-mR-1,augustus_masked-scaffold7488_size362-processed-gene-0.0-mR-1,augustus_masked-scaffold8538_size341-processed-gene-0.0-mR-1,augustus_masked-scaffold10259_size314-processed-gene-0.0-mR-1,augustus_masked-scaffold10221_si…
MNXR32818[e]	Extracellular	1 MNXM1 + 1 MNXM10 + 1 MNXM15 + 1 MNXM20 = 1 MNXM2 + 1 MNXM8 + 1 MNXM89557	1 H(+) + 1 NADH(2-) + 1 NH4(+) + 1 2-oxoglutarate = 1 H2O + 1 NAD(+) + 1 L-glutamate	4.07053	1.4.1.2	augustus_masked-scaffold5821_size404-processed-gene-0.0-mR-1,augustus_masked-scaffold4557_size452-processed-gene-0.0-mR-1,augustus_masked-scaffold1460_size761-processed-gene-0.0-mR-1,augustus_masked-scaffold7488_size362-processed-gene-0.0-mR-1,augustus_masked-scaffold8538_size341-processed-gene-0.0-mR-1,augustus_masked-scaffold10259_size314-processed-gene-0.0-mR-1,augustus_masked-scaffold10221_si…
MNXR32818[m]	Mitochondria	1 MNXM1 + 1 MNXM10 + 1 MNXM15 + 1 MNXM20 = 1 MNXM2 + 1 MNXM8 + 1 MNXM89557	1 H(+) + 1 NADH(2-) + 1 NH4(+) + 1 2-oxoglutarate = 1 H2O + 1 NAD(+) + 1 L-glutamate	4.07053	1.4.1.2	augustus_masked-scaffold5821_size404-processed-gene-0.0-mR-1,augustus_masked-scaffold4557_size452-processed-gene-0.0-mR-1,augustus_masked-scaffold1460_size761-processed-gene-0.0-mR-1,augustus_masked-scaffold7488_size362-processed-gene-0.0-mR-1,augustus_masked-scaffold8538_size341-processed-gene-0.0-mR-1,augustus_masked-scaffold10259_size314-processed-gene-0.0-mR-1,augustus_masked-scaffold10221_si…
MNXR32818[n]	Nucleous	1 MNXM1 + 1 MNXM10 + 1 MNXM15 + 1 MNXM20 = 1 MNXM2 + 1 MNXM8 + 1 MNXM89557	1 H(+) + 1 NADH(2-) + 1 NH4(+) + 1 2-oxoglutarate = 1 H2O + 1 NAD(+) + 1 L-glutamate	4.07053	1.4.1.2	augustus_masked-scaffold5821_size404-processed-gene-0.0-mR-1,augustus_masked-scaffold4557_size452-processed-gene-0.0-mR-1,augustus_masked-scaffold1460_size761-processed-gene-0.0-mR-1,augustus_masked-scaffold7488_size362-processed-gene-0.0-mR-1,augustus_masked-scaffold8538_size341-processed-gene-0.0-mR-1,augustus_masked-scaffold10259_size314-processed-gene-0.0-mR-1,augustus_masked-scaffold10221_si…
MNXR32870[c]	Cytoplasm	1 MNXM2 + 1 MNXM947 = 1 MNXM90341	1 H2O + 1 methacrylyl-CoA = 1 (S)-3-hydroxyisobutyryl-CoA	-0.867004	4.2.1.17	augustus_masked-scaffold7238_size368-processed-gene-0.0-mR-1,augustus_masked-scaffold4847_size439-processed-gene-0.0-mR-1,augustus_masked-scaffold3455_size506-processed-gene-0.0-mR-1,augustus_masked-scaffold5314_size420-processed-gene-0.0-mR-1,augustus_masked-scaffold6889_size376-processed-gene-0.0-mR-1,augustus_masked-scaffold5719_size407-processed-gene-0.0-mR-1,augustus_masked-scaffold4393_size…
MNXR32870[e]	Extracellular	1 MNXM2 + 1 MNXM947 = 1 MNXM90341	1 H2O + 1 methacrylyl-CoA = 1 (S)-3-hydroxyisobutyryl-CoA	-0.867004	4.2.1.17	augustus_masked-scaffold7238_size368-processed-gene-0.0-mR-1,augustus_masked-scaffold4847_size439-processed-gene-0.0-mR-1,augustus_masked-scaffold3455_size506-processed-gene-0.0-mR-1,augustus_masked-scaffold5314_size420-processed-gene-0.0-mR-1,augustus_masked-scaffold6889_size376-processed-gene-0.0-mR-1,augustus_masked-scaffold5719_size407-processed-gene-0.0-mR-1,augustus_masked-scaffold4393_size…
MNXR32870[m]	Mitochondria	1 MNXM2 + 1 MNXM947 = 1 MNXM90341	1 H2O + 1 methacrylyl-CoA = 1 (S)-3-hydroxyisobutyryl-CoA	-0.867004	4.2.1.17	augustus_masked-scaffold7238_size368-processed-gene-0.0-mR-1,augustus_masked-scaffold4847_size439-processed-gene-0.0-mR-1,augustus_masked-scaffold3455_size506-processed-gene-0.0-mR-1,augustus_masked-scaffold5314_size420-processed-gene-0.0-mR-1,augustus_masked-scaffold6889_size376-processed-gene-0.0-mR-1,augustus_masked-scaffold5719_size407-processed-gene-0.0-mR-1,augustus_masked-scaffold4393_size…
MNXR32879[c]	Cytoplasm	1 MNXM1 + 1 MNXM412 + 1 MNXM7 + 1 MNXM9 = 1 MNXM3 + 1 MNXM55 + 1 MNXM89557	1 H(+) + 1 L-gamma-glutamyl-L-cysteinate(1-) + 1 ADP + 1 phosphate = 1 ATP + 1 L-cysteine zwitterion + 1 L-glutamate	-9.31586	6.3.2.2	augustus_masked-scaffold6_size187029-processed-gene-0.5-mR-1,augustus_masked-scaffold7467_size362-processed-gene-0.0-mR-1,sp_masked-scaffold877_size1000-processed-gene-0.2-mR-1,augustus_masked-scaffold4486_size455-processed-gene-0.0-mR-1,augustus_masked-scaffold1729_size694-processed-gene-0.0-mR-1,augustus_masked-scaffold10123_size316-processed-gene-0.0-mR-1
MNXR32879[n]	Nucleous	1 MNXM1 + 1 MNXM412 + 1 MNXM7 + 1 MNXM9 = 1 MNXM3 + 1 MNXM55 + 1 MNXM89557	1 H(+) + 1 L-gamma-glutamyl-L-cysteinate(1-) + 1 ADP + 1 phosphate = 1 ATP + 1 L-cysteine zwitterion + 1 L-glutamate	-9.31586	6.3.2.2	augustus_masked-scaffold6_size187029-processed-gene-0.5-mR-1,augustus_masked-scaffold7467_size362-processed-gene-0.0-mR-1,sp_masked-scaffold877_size1000-processed-gene-0.2-mR-1,augustus_masked-scaffold4486_size455-processed-gene-0.0-mR-1,augustus_masked-scaffold1729_size694-processed-gene-0.0-mR-1,augustus_masked-scaffold10123_size316-processed-gene-0.0-mR-1
MNXR32883[c]	Cytoplasm	1 MNXM1113 + 1 MNXM2 + 1 MNXM89557 = 1 MNXM20 + 1 MNXM260	1 kynurenate + 1 H2O + 1 L-glutamate = 1 2-oxoglutarate + 1 L-kynurenine zwitterion		2.6.1.7
MNXR33034[c]	Cytoplasm	1 MNXM1 + 1 MNXM11 + 1 MNXM14 + 1 MNXM8 + 1 MNXM89557 = 1 MNXM2 + 1 MNXM3 + 1 MNXM309 + 1 MNXM37	1 H(+) + 1 diphosphate(3-) + 1 AMP + 1 NAD(+) + 1 L-glutamate = 1 H2O + 1 ATP + 1 deamido-NAD(2-) + 1 L-glutamine zwitterion	-13.9547	6.3.5.1	sp_masked-scaffold28_size74937-processed-gene-0.133-mR-1,augustus_masked-scaffold8890_size335-processed-gene-0.0-mR-1,augustus_masked-scaffold5722_size407-processed-gene-0.0-mR-1
MNXR33034[m]	Mitochondria	1 MNXM1 + 1 MNXM11 + 1 MNXM14 + 1 MNXM8 + 1 MNXM89557 = 1 MNXM2 + 1 MNXM3 + 1 MNXM309 + 1 MNXM37	1 H(+) + 1 diphosphate(3-) + 1 AMP + 1 NAD(+) + 1 L-glutamate = 1 H2O + 1 ATP + 1 deamido-NAD(2-) + 1 L-glutamine zwitterion	-13.9547	6.3.5.1	sp_masked-scaffold28_size74937-processed-gene-0.133-mR-1,augustus_masked-scaffold8890_size335-processed-gene-0.0-mR-1,augustus_masked-scaffold5722_size407-processed-gene-0.0-mR-1
MNXR33034[p]	Membrane	1 MNXM1 + 1 MNXM11 + 1 MNXM14 + 1 MNXM8 + 1 MNXM89557 = 1 MNXM2 + 1 MNXM3 + 1 MNXM309 + 1 MNXM37	1 H(+) + 1 diphosphate(3-) + 1 AMP + 1 NAD(+) + 1 L-glutamate = 1 H2O + 1 ATP + 1 deamido-NAD(2-) + 1 L-glutamine zwitterion	-13.9547	6.3.5.1	sp_masked-scaffold28_size74937-processed-gene-0.133-mR-1,augustus_masked-scaffold8890_size335-processed-gene-0.0-mR-1,augustus_masked-scaffold5722_size407-processed-gene-0.0-mR-1
MNXR33036[c]	Cytoplasm	1 MNXM1 + 1 MNXM11 + 1 MNXM14 + 1 MNXM147 + 1 MNXM89557 = 1 MNXM2 + 1 MNXM3 + 1 MNXM37 + 1 MNXM42	1 H(+) + 1 diphosphate(3-) + 1 AMP + 1 L-asparagine zwitterion + 1 L-glutamate = 1 H2O + 1 ATP + 1 L-glutamine zwitterion + 1 L-aspartate(1-)	-15.6188	6.3.5.4	augustus_masked-scaffold58_size34956-processed-gene-0.9-mR-1,augustus_masked-scaffold56_size37338-processed-gene-0.14-mR-1
MNXR33036[m]	Mitochondria	1 MNXM1 + 1 MNXM11 + 1 MNXM14 + 1 MNXM147 + 1 MNXM89557 = 1 MNXM2 + 1 MNXM3 + 1 MNXM37 + 1 MNXM42	1 H(+) + 1 diphosphate(3-) + 1 AMP + 1 L-asparagine zwitterion + 1 L-glutamate = 1 H2O + 1 ATP + 1 L-glutamine zwitterion + 1 L-aspartate(1-)	-15.6188	6.3.5.4	augustus_masked-scaffold58_size34956-processed-gene-0.9-mR-1,augustus_masked-scaffold56_size37338-processed-gene-0.14-mR-1
MNXR33037[c]	Cytoplasm	2 MNXM1 + 1 MNXM138 + 2 MNXM7 + 1 MNXM89557 + 1 MNXM9 = 1 MNXM2 + 2 MNXM3 + 1 MNXM37 + 1 MNXM60	2 H(+) + 1 carbamoyl phosphate(2-) + 2 ADP + 1 L-glutamate + 1 phosphate = 1 H2O + 2 ATP + 1 L-glutamine zwitterion + 1 bicarbonate	-2.26477	6.3.5.5	augustus_masked-scaffold9049_size332-processed-gene-0.0-mR-1,augustus_masked-scaffold5_size196394-processed-gene-0.44-mR-1,augustus_masked-scaffold1981_size651-processed-gene-0.0-mR-1,augustus_masked-scaffold3948_size479-processed-gene-0.0-mR-1,augustus_masked-scaffold7317_size366-processed-gene-0.0-mR-1,augustus_masked-scaffold18_size95471-processed-gene-0.27-mR-1,maker-scaffold29_size74855-sp-g…
MNXR33037[e]	Extracellular	2 MNXM1 + 1 MNXM138 + 2 MNXM7 + 1 MNXM89557 + 1 MNXM9 = 1 MNXM2 + 2 MNXM3 + 1 MNXM37 + 1 MNXM60	2 H(+) + 1 carbamoyl phosphate(2-) + 2 ADP + 1 L-glutamate + 1 phosphate = 1 H2O + 2 ATP + 1 L-glutamine zwitterion + 1 bicarbonate	-2.26477	6.3.5.5	augustus_masked-scaffold9049_size332-processed-gene-0.0-mR-1,augustus_masked-scaffold5_size196394-processed-gene-0.44-mR-1,augustus_masked-scaffold1981_size651-processed-gene-0.0-mR-1,augustus_masked-scaffold3948_size479-processed-gene-0.0-mR-1,augustus_masked-scaffold7317_size366-processed-gene-0.0-mR-1,augustus_masked-scaffold18_size95471-processed-gene-0.27-mR-1,maker-scaffold29_size74855-sp-g…
MNXR33037[m]	Mitochondria	2 MNXM1 + 1 MNXM138 + 2 MNXM7 + 1 MNXM89557 + 1 MNXM9 = 1 MNXM2 + 2 MNXM3 + 1 MNXM37 + 1 MNXM60	2 H(+) + 1 carbamoyl phosphate(2-) + 2 ADP + 1 L-glutamate + 1 phosphate = 1 H2O + 2 ATP + 1 L-glutamine zwitterion + 1 bicarbonate	-2.26477	6.3.5.5	augustus_masked-scaffold9049_size332-processed-gene-0.0-mR-1,augustus_masked-scaffold5_size196394-processed-gene-0.44-mR-1,augustus_masked-scaffold1981_size651-processed-gene-0.0-mR-1,augustus_masked-scaffold3948_size479-processed-gene-0.0-mR-1,augustus_masked-scaffold7317_size366-processed-gene-0.0-mR-1,augustus_masked-scaffold18_size95471-processed-gene-0.27-mR-1,maker-scaffold29_size74855-sp-g…
MNXR33037[p]	Membrane	2 MNXM1 + 1 MNXM138 + 2 MNXM7 + 1 MNXM89557 + 1 MNXM9 = 1 MNXM2 + 2 MNXM3 + 1 MNXM37 + 1 MNXM60	2 H(+) + 1 carbamoyl phosphate(2-) + 2 ADP + 1 L-glutamate + 1 phosphate = 1 H2O + 2 ATP + 1 L-glutamine zwitterion + 1 bicarbonate	-2.26477	6.3.5.5	augustus_masked-scaffold9049_size332-processed-gene-0.0-mR-1,augustus_masked-scaffold5_size196394-processed-gene-0.44-mR-1,augustus_masked-scaffold1981_size651-processed-gene-0.0-mR-1,augustus_masked-scaffold3948_size479-processed-gene-0.0-mR-1,augustus_masked-scaffold7317_size366-processed-gene-0.0-mR-1,augustus_masked-scaffold18_size95471-processed-gene-0.27-mR-1,maker-scaffold29_size74855-sp-g…
MNXR33152[c]	Cytoplasm	1 MNXM1231 + 1 MNXM89557 = 1 MNXM2 + 1 MNXM496	1 formamide + 1 L-glutamate = 1 H2O + 1 N-formimidoyl-L-glutamate(1-)	7.177	3.5.3.8	augustus_masked-scaffold7845_size355-processed-gene-0.0-mR-1,sp_masked-scaffold8022_size351-processed-gene-0.1-mR-1
MNXR33152[n]	Nucleous	1 MNXM1231 + 1 MNXM89557 = 1 MNXM2 + 1 MNXM496	1 formamide + 1 L-glutamate = 1 H2O + 1 N-formimidoyl-L-glutamate(1-)	7.177	3.5.3.8	augustus_masked-scaffold7845_size355-processed-gene-0.0-mR-1,sp_masked-scaffold8022_size351-processed-gene-0.1-mR-1
MNXR33333[c]	Cytoplasm	1 MNXM1 + 1 MNXM15 + 1 MNXM20 + 1 MNXM6 = 1 MNXM2 + 1 MNXM5 + 1 MNXM89557	1 H(+) + 1 NH4(+) + 1 2-oxoglutarate + 1 NADPH = 1 H2O + 1 NADP(+) + 1 L-glutamate	2.82227	1.4.1.13	augustus_masked-scaffold4622_size449-processed-gene-0.0-mR-1,augustus_masked-scaffold5241_size423-processed-gene-0.0-mR-1,augustus_masked-scaffold11299_size300-processed-gene-0.0-mR-1,augustus_masked-scaffold5360_size418-processed-gene-0.0-mR-1,augustus_masked-scaffold8246_size346-processed-gene-0.0-mR-1,augustus_masked-scaffold5974_size399-processed-gene-0.0-mR-1,augustus_masked-scaffold8365_siz…
MNXR33333[n]	Nucleous	1 MNXM1 + 1 MNXM15 + 1 MNXM20 + 1 MNXM6 = 1 MNXM2 + 1 MNXM5 + 1 MNXM89557	1 H(+) + 1 NH4(+) + 1 2-oxoglutarate + 1 NADPH = 1 H2O + 1 NADP(+) + 1 L-glutamate	2.82227	1.4.1.13	augustus_masked-scaffold4622_size449-processed-gene-0.0-mR-1,augustus_masked-scaffold5241_size423-processed-gene-0.0-mR-1,augustus_masked-scaffold11299_size300-processed-gene-0.0-mR-1,augustus_masked-scaffold5360_size418-processed-gene-0.0-mR-1,augustus_masked-scaffold8246_size346-processed-gene-0.0-mR-1,augustus_masked-scaffold5974_size399-processed-gene-0.0-mR-1,augustus_masked-scaffold8365_siz…
MNXR3339[p]	Membrane	1 MNXM1 + 1 MNXM4 + 1 MNXM6 + 1 MNXM810 = 2 MNXM2 + 1 MNXM5 + 1 MNXM710	1 H(+) + 1 O2 + 1 NADPH + 1 5alpha-cholest-7-en-3beta-ol = 2 H2O + 1 NADP(+) + 1 cholesta-5,7-dien-3beta-ol	-90.6346	1.14.21.6	augustus_masked-scaffold12_size113219-processed-gene-0.39-mR-1
MNXR3346[c]	Cytoplasm	1 MNXM13 + 1 MNXM943 = 1 MNXM1 + 1 MNXM78	1 CO(2) + 1 cadaverine = 1 H(+) + 1 L-lysinium(1+)	-3.7141	4.1.1.18	augustus_masked-scaffold8607_size340-processed-gene-0.0-mR-1,augustus_masked-scaffold6902_size376-processed-gene-0.0-mR-1,sp_masked-scaffold5584_size411-processed-gene-0.2-mR-1
MNXR3346[m]	Mitochondria	1 MNXM13 + 1 MNXM943 = 1 MNXM1 + 1 MNXM78	1 CO(2) + 1 cadaverine = 1 H(+) + 1 L-lysinium(1+)	-3.7141	4.1.1.18	augustus_masked-scaffold8607_size340-processed-gene-0.0-mR-1,augustus_masked-scaffold6902_size376-processed-gene-0.0-mR-1,sp_masked-scaffold5584_size411-processed-gene-0.2-mR-1
MNXR3346[n]	Nucleous	1 MNXM13 + 1 MNXM943 = 1 MNXM1 + 1 MNXM78	1 CO(2) + 1 cadaverine = 1 H(+) + 1 L-lysinium(1+)	-3.7141	4.1.1.18	augustus_masked-scaffold8607_size340-processed-gene-0.0-mR-1,augustus_masked-scaffold6902_size376-processed-gene-0.0-mR-1,sp_masked-scaffold5584_size411-processed-gene-0.2-mR-1
MNXR33559[c]	Cytoplasm	1 MNXM101 + 1 MNXM730 = 1 MNXM817 + 1 MNXM89557	1 L-ornithinium(1+) + 1 N-acetyl-L-glutamate(2-) = 1 N(2)-acetyl-L-ornithine zwitterion + 1 L-glutamate	-1.2482	2.3.1.35	sp_masked-scaffold40_size54058-processed-gene-0.81-mR-1,augustus_masked-scaffold1177_size847-processed-gene-0.0-mR-1
MNXR33578[m]	Mitochondria	1 MNXM1028 + 1 MNXM12 = 1 MNXM21 + 1 MNXM89948	1 O-acetylcarnitine + 1 CoA = 1 acetyl-CoA(4-) + 1 carnitine	-3.60999	2.3.1.7	augustus_masked-scaffold3269_size519-processed-gene-0.0-mR-1
MNXR337[c]	Cytoplasm	2 MNXM1 + 1 MNXM10 + 1 MNXM192 = 1 MNXM2 + 1 MNXM422 + 1 MNXM8	2 H(+) + 1 NADH(2-) + 1 4-aminobutanoate = 1 H2O + 1 4-ammoniobutanal + 1 NAD(+)	-12.4812	1.2.1.3	augustus_masked-scaffold3364_size514-processed-gene-0.0-mR-1,augustus_masked-scaffold9957_size318-processed-gene-0.0-mR-1,maker-scaffold249_size3115-sp-gene-0.2-mR-1,augustus_masked-scaffold3615_size497-processed-gene-0.0-mR-1,sp_masked-scaffold7725_size357-processed-gene-0.2-mR-1,augustus_masked-scaffold9131_size331-processed-gene-0.0-mR-1,augustus_masked-scaffold6501_size385-processed-gene-0.0-…
MNXR337[e]	Extracellular	2 MNXM1 + 1 MNXM10 + 1 MNXM192 = 1 MNXM2 + 1 MNXM422 + 1 MNXM8	2 H(+) + 1 NADH(2-) + 1 4-aminobutanoate = 1 H2O + 1 4-ammoniobutanal + 1 NAD(+)	-12.4812	1.2.1.3	augustus_masked-scaffold3364_size514-processed-gene-0.0-mR-1,augustus_masked-scaffold9957_size318-processed-gene-0.0-mR-1,maker-scaffold249_size3115-sp-gene-0.2-mR-1,augustus_masked-scaffold3615_size497-processed-gene-0.0-mR-1,sp_masked-scaffold7725_size357-processed-gene-0.2-mR-1,augustus_masked-scaffold9131_size331-processed-gene-0.0-mR-1,augustus_masked-scaffold6501_size385-processed-gene-0.0-…
MNXR337[n]	Nucleous	2 MNXM1 + 1 MNXM10 + 1 MNXM192 = 1 MNXM2 + 1 MNXM422 + 1 MNXM8	2 H(+) + 1 NADH(2-) + 1 4-aminobutanoate = 1 H2O + 1 4-ammoniobutanal + 1 NAD(+)	-12.4812	1.2.1.3	augustus_masked-scaffold3364_size514-processed-gene-0.0-mR-1,augustus_masked-scaffold9957_size318-processed-gene-0.0-mR-1,maker-scaffold249_size3115-sp-gene-0.2-mR-1,augustus_masked-scaffold3615_size497-processed-gene-0.0-mR-1,sp_masked-scaffold7725_size357-processed-gene-0.2-mR-1,augustus_masked-scaffold9131_size331-processed-gene-0.0-mR-1,augustus_masked-scaffold6501_size385-processed-gene-0.0-…
MNXR33784[c]	Cytoplasm	1 MNXM1 + 1 MNXM651 + 1 MNXM7 = 1 MNXM3 + 1 MNXM89621	1 H(+) + 1 beta-D-fructofuranose 2,6-bisphosphate(4-) + 1 ADP = 1 ATP + 1 beta-D-fructofuranose 6-phosphate(2-)	-19.5823	2.7.1.105	maker-scaffold4_size209168-sp-gene-1.213-mR-1,augustus_masked-scaffold89_size19640-processed-gene-0.7-mR-1
MNXR33784[n]	Nucleous	1 MNXM1 + 1 MNXM651 + 1 MNXM7 = 1 MNXM3 + 1 MNXM89621	1 H(+) + 1 beta-D-fructofuranose 2,6-bisphosphate(4-) + 1 ADP = 1 ATP + 1 beta-D-fructofuranose 6-phosphate(2-)	-19.5823	2.7.1.105	maker-scaffold4_size209168-sp-gene-1.213-mR-1,augustus_masked-scaffold89_size19640-processed-gene-0.7-mR-1
MNXR3379[c]	Cytoplasm	1 MNXM691 = 1 MNXM708	1 4-maleylacetoacetate = 1 4-fumarylacetoacetate(2-)	0	5.2.1.2	augustus_masked-scaffold5935_size400-processed-gene-0.0-mR-1
MNXR33795[c]	Cytoplasm	1 MNXM1 + 1 MNXM7 + 1 MNXM89653 = 1 MNXM3 + 1 MNXM3974	1 H(+) + 1 ADP + 1 ditrans,octacis-undecaprenyl phosphate = 1 ATP + 1 di-trans,poly-cis-undecaprenol		2.7.1.66
MNXR3382[m]	Mitochondria	1 MNXM10 + 1 MNXM13 + 1 MNXM23 = 1 MNXM1608 + 1 MNXM8	1 NADH(2-) + 1 CO(2) + 1 pyruvate = 1 (R)-malate(2-) + 1 NAD(+)	-0.319977	1.1.1.83	augustus_masked-scaffold3497_size505-processed-gene-0.0-mR-1
MNXR3388[c]	Cytoplasm	1 MNXM1 + 1 MNXM12 + 1 MNXM98 = 1 MNXM2 + 1 MNXM21 + 1 MNXM69	1 H(+) + 1 CoA + 1 (S)-malate = 1 H2O + 1 acetyl-CoA(4-) + 1 glyoxylate	-9.25122	2.3.3.9	sp_masked-scaffold3910_size481-processed-gene-0.2-mR-1,genemark-scaffold460_size1597-processed-gene-0.0-mR-1,sp_masked-scaffold31_size72944-processed-gene-0.75-mR-1,augustus_masked-scaffold10075_size317-processed-gene-0.0-mR-1,augustus_masked-scaffold31_size72944-processed-gene-0.5-mR-1
MNXR3388[n]	Nucleous	1 MNXM1 + 1 MNXM12 + 1 MNXM98 = 1 MNXM2 + 1 MNXM21 + 1 MNXM69	1 H(+) + 1 CoA + 1 (S)-malate = 1 H2O + 1 acetyl-CoA(4-) + 1 glyoxylate	-9.25122	2.3.3.9	sp_masked-scaffold3910_size481-processed-gene-0.2-mR-1,genemark-scaffold460_size1597-processed-gene-0.0-mR-1,sp_masked-scaffold31_size72944-processed-gene-0.75-mR-1,augustus_masked-scaffold10075_size317-processed-gene-0.0-mR-1,augustus_masked-scaffold31_size72944-processed-gene-0.5-mR-1
MNXR33930[c]	Cytoplasm	1 MNXM1 + 1 MNXM15 + 1 MNXM23 + 1 MNXM89582 = 1 MNXM2 + 1 MNXM2112	1 H(+) + 1 NH4(+) + 1 pyruvate + 1 hydrogen sulfide = 1 H2O + 1 D-cysteine zwitterion	0.932873	4.4.1.15	sp_masked-scaffold7301_size366-processed-gene-0.1-mR-1
MNXR33950[c]	Cytoplasm	1 MNXM1 + 1 MNXM379 + 1 MNXM89582 = 1 MNXM55 + 1 MNXM9	1 H(+) + 1 O-phospho-L-serine + 1 hydrogen sulfide = 1 L-cysteine zwitterion + 1 phosphate		2.5.1.65
MNXR33952[e]	Extracellular	1 MNXM118 + 1 MNXM3 + 1 MNXM89557 = 1 MNXM1 + 1 MNXM1668 + 1 MNXM7 + 1 MNXM9	1 putrescine + 1 ATP + 1 L-glutamate = 1 H(+) + 1 gamma-L-glutamylputrescinium(1+) + 1 ADP + 1 phosphate	-5.88763	6.3.1.11	augustus_masked-scaffold9095_size332-processed-gene-0.0-mR-1
MNXR34[e]	Extracellular	1 MNXM1 + 1 MNXM2184 = 1 MNXM2 + 1 MNXM3150	1 H(+) + 1 3'-UMP = 1 H2O + 1 2',3'-cyclic UMP	-121.062	3.1.4.16	sp_masked-scaffold10208_size315-processed-gene-0.2-mR-1
MNXR340[c]	Cytoplasm	1 MNXM133 + 1 MNXM26 = 1 MNXM154 + 1 MNXM21	1 acetoacetyl-CoA(4-) + 1 acetate = 1 acetoacetate + 1 acetyl-CoA(4-)	2.95007	2.8.3.8	augustus_masked-scaffold5832_size403-processed-gene-0.0-mR-1
MNXR341[c]	Cytoplasm	1 MNXM12 + 1 MNXM133 = 2 MNXM21	1 CoA + 1 acetoacetyl-CoA(4-) = 2 acetyl-CoA(4-)	7.06006	2.3.1.9	augustus_masked-scaffold10830_size306-processed-gene-0.0-mR-1,augustus_masked-scaffold7107_size371-processed-gene-0.0-mR-1,augustus_masked-scaffold8730_size338-processed-gene-0.0-mR-1,augustus_masked-scaffold3787_size488-processed-gene-0.0-mR-1,augustus_masked-scaffold5417_size416-processed-gene-0.0-mR-1,maker-scaffold116_size13935-augustus-gene-0.30-mR-1
MNXR341[m]	Mitochondria	1 MNXM12 + 1 MNXM133 = 2 MNXM21	1 CoA + 1 acetoacetyl-CoA(4-) = 2 acetyl-CoA(4-)	7.06006	2.3.1.9	augustus_masked-scaffold10830_size306-processed-gene-0.0-mR-1,augustus_masked-scaffold7107_size371-processed-gene-0.0-mR-1,augustus_masked-scaffold8730_size338-processed-gene-0.0-mR-1,augustus_masked-scaffold3787_size488-processed-gene-0.0-mR-1,augustus_masked-scaffold5417_size416-processed-gene-0.0-mR-1,maker-scaffold116_size13935-augustus-gene-0.30-mR-1
MNXR3412[c]	Cytoplasm	1 MNXM11 + 1 MNXM82 = 1 MNXM1 + 1 MNXM51 + 1 MNXM721	1 diphosphate(3-) + 1 GDP-alpha-D-mannose = 1 H(+) + 1 GTP + 1 alpha-D-mannose 1-phosphate(2-)	-103.304	2.7.7.13	sp_masked-scaffold8820_size337-processed-gene-0.2-mR-1,augustus_masked-scaffold19_size93560-processed-gene-0.25-mR-1,sp_masked-scaffold9555_size324-processed-gene-0.1-mR-1,augustus_masked-scaffold8049_size350-processed-gene-0.0-mR-1,sp_masked-scaffold5288_size421-processed-gene-0.2-mR-1,augustus_masked-scaffold5648_size409-processed-gene-0.0-mR-1,sp_masked-scaffold6181_size393-processed-gene-0.1-…
MNXR3412[n]	Nucleous	1 MNXM11 + 1 MNXM82 = 1 MNXM1 + 1 MNXM51 + 1 MNXM721	1 diphosphate(3-) + 1 GDP-alpha-D-mannose = 1 H(+) + 1 GTP + 1 alpha-D-mannose 1-phosphate(2-)	-103.304	2.7.7.13	sp_masked-scaffold8820_size337-processed-gene-0.2-mR-1,augustus_masked-scaffold19_size93560-processed-gene-0.25-mR-1,sp_masked-scaffold9555_size324-processed-gene-0.1-mR-1,augustus_masked-scaffold8049_size350-processed-gene-0.0-mR-1,sp_masked-scaffold5288_size421-processed-gene-0.2-mR-1,augustus_masked-scaffold5648_size409-processed-gene-0.0-mR-1,sp_masked-scaffold6181_size393-processed-gene-0.1-…
MNXR34129[c]	Cytoplasm	1 MNXM1279 + 2 MNXM2 + 2 MNXM3 + 2 MNXM37 = 2 MNXM1 + 1 MNXM1022 + 2 MNXM7 + 2 MNXM89557 + 2 MNXM9	1 hydrogenobyrinate(6-) + 2 H2O + 2 ATP + 2 L-glutamine zwitterion = 2 H(+) + 1 hydrogenobyrinic acid a,c-diamide(4-) + 2 ADP + 2 L-glutamate + 2 phosphate	-0.560669	6.3.5.9	augustus_masked-scaffold6973_size374-processed-gene-0.0-mR-1
MNXR342[c]	Cytoplasm	1 MNXM12 + 1 MNXM524 = 1 MNXM21 + 1 MNXM86	1 CoA + 1 2-methylacetoacetyl-CoA(4-) = 1 acetyl-CoA(4-) + 1 propionyl-CoA(4-)	-5.24982	2.3.1.16	sp_masked-scaffold8326_size345-processed-gene-0.2-mR-1,augustus_masked-scaffold40_size54058-processed-gene-0.29-mR-1,augustus_masked-scaffold8730_size338-processed-gene-0.0-mR-1,augustus_masked-scaffold7107_size371-processed-gene-0.0-mR-1,augustus_masked-scaffold10830_size306-processed-gene-0.0-mR-1,augustus_masked-scaffold5417_size416-processed-gene-0.0-mR-1,augustus_masked-scaffold31_size72944-…
MNXR342[m]	Mitochondria	1 MNXM12 + 1 MNXM524 = 1 MNXM21 + 1 MNXM86	1 CoA + 1 2-methylacetoacetyl-CoA(4-) = 1 acetyl-CoA(4-) + 1 propionyl-CoA(4-)	-5.24982	2.3.1.16	sp_masked-scaffold8326_size345-processed-gene-0.2-mR-1,augustus_masked-scaffold40_size54058-processed-gene-0.29-mR-1,augustus_masked-scaffold8730_size338-processed-gene-0.0-mR-1,augustus_masked-scaffold7107_size371-processed-gene-0.0-mR-1,augustus_masked-scaffold10830_size306-processed-gene-0.0-mR-1,augustus_masked-scaffold5417_size416-processed-gene-0.0-mR-1,augustus_masked-scaffold31_size72944-…
MNXR34277[c]	Cytoplasm	1 MNXM215 = 1 MNXM89588	1 alpha-D-glucose 6-phosphate(2-) = 1 alpha-D-glucose 1-phosphate(2-)	0	5.4.2.10,5.4.2.2,5.4.2.5	augustus_masked-scaffold10269_size314-processed-gene-0.0-mR-1,augustus_masked-scaffold5494_size414-processed-gene-0.0-mR-1,maker-scaffold2_size298569-augustus-gene-1.313-mR-1,augustus_masked-scaffold4640_size448-processed-gene-0.0-mR-1,sp_masked-scaffold3078_size533-processed-gene-0.2-mR-1,augustus_masked-scaffold4367_size460-processed-gene-0.0-mR-1,
MNXR343[c]	Cytoplasm	1 MNXM12 + 1 MNXM717 = 1 MNXM21 + 1 MNXM233	1 CoA + 1 3-oxohexanoyl-CoA = 1 acetyl-CoA(4-) + 1 butanoyl-CoA	7.06	2.3.1.16	sp_masked-scaffold8326_size345-processed-gene-0.2-mR-1,augustus_masked-scaffold40_size54058-processed-gene-0.29-mR-1,augustus_masked-scaffold8730_size338-processed-gene-0.0-mR-1,augustus_masked-scaffold7107_size371-processed-gene-0.0-mR-1,augustus_masked-scaffold10830_size306-processed-gene-0.0-mR-1,augustus_masked-scaffold5417_size416-processed-gene-0.0-mR-1,augustus_masked-scaffold31_size72944-…
MNXR343[m]	Mitochondria	1 MNXM12 + 1 MNXM717 = 1 MNXM21 + 1 MNXM233	1 CoA + 1 3-oxohexanoyl-CoA = 1 acetyl-CoA(4-) + 1 butanoyl-CoA	7.06	2.3.1.16	sp_masked-scaffold8326_size345-processed-gene-0.2-mR-1,augustus_masked-scaffold40_size54058-processed-gene-0.29-mR-1,augustus_masked-scaffold8730_size338-processed-gene-0.0-mR-1,augustus_masked-scaffold7107_size371-processed-gene-0.0-mR-1,augustus_masked-scaffold10830_size306-processed-gene-0.0-mR-1,augustus_masked-scaffold5417_size416-processed-gene-0.0-mR-1,augustus_masked-scaffold31_size72944-…
MNXR34308[c]	Cytoplasm	1 MNXM15 + 1 MNXM39 + 1 MNXM89557 = 1 MNXM2 + 1 MNXM496	1 NH4(+) + 1 formate + 1 L-glutamate = 1 H2O + 1 N-formimidoyl-L-glutamate(1-)		3.5.3.8	augustus_masked-scaffold7845_size355-processed-gene-0.0-mR-1,sp_masked-scaffold8022_size351-processed-gene-0.1-mR-1
MNXR3434[c]	Cytoplasm	1 MNXM15 + 1 MNXM22 + 1 MNXM56 = 1 MNXM2 + 1 MNXM255 + 1 MNXM4	1 NH4(+) + 1 hydrogen peroxide + 1 formaldehyde = 1 H2O + 1 methylammonium + 1 O2	-21.503	1.4.3.21	sp_masked-scaffold151_size8541-processed-gene-0.16-mR-1,sp_masked-scaffold79_size23336-processed-gene-0.20-mR-1,augustus_masked-scaffold188_size5497-processed-gene-0.1-mR-1,sp_masked-scaffold32_size72915-processed-gene-0.58-mR-1,maker-scaffold209_size4398-augustus-gene-0.5-mR-1,augustus_masked-scaffold952_size955-processed-gene-0.0-mR-1
MNXR3434[n]	Nucleous	1 MNXM15 + 1 MNXM22 + 1 MNXM56 = 1 MNXM2 + 1 MNXM255 + 1 MNXM4	1 NH4(+) + 1 hydrogen peroxide + 1 formaldehyde = 1 H2O + 1 methylammonium + 1 O2	-21.503	1.4.3.21	sp_masked-scaffold151_size8541-processed-gene-0.16-mR-1,sp_masked-scaffold79_size23336-processed-gene-0.20-mR-1,augustus_masked-scaffold188_size5497-processed-gene-0.1-mR-1,sp_masked-scaffold32_size72915-processed-gene-0.58-mR-1,maker-scaffold209_size4398-augustus-gene-0.5-mR-1,augustus_masked-scaffold952_size955-processed-gene-0.0-mR-1
MNXR3438[c]	Cytoplasm	1 MNXM1 + 1 MNXM504 + 1 MNXM7 + 1 MNXM9 = 1 MNXM3 + 1 MNXM389 + 1 MNXM60	1 H(+) + 1 trans-3-methylglutaconyl-CoA(5-) + 1 ADP + 1 phosphate = 1 ATP + 1 3-methylbut-2-enoyl-CoA + 1 bicarbonate	-4.37231	6.4.1.4	augustus_masked-scaffold8303_size345-processed-gene-0.0-mR-1,augustus_masked-scaffold4963_size435-processed-gene-0.0-mR-1,sp_masked-scaffold9328_size328-processed-gene-0.1-mR-1,sp_masked-scaffold4512_size453-processed-gene-0.2-mR-1,augustus_masked-scaffold4422_size458-processed-gene-0.0-mR-1,sp_masked-scaffold6662_size381-processed-gene-0.2-mR-1
MNXR344[c]	Cytoplasm	1 MNXM12 + 1 MNXM706 = 1 MNXM21 + 1 MNXM553	1 CoA + 1 3-oxooctanoyl-CoA = 1 acetyl-CoA(4-) + 1 hexanoyl-CoA	7.05994	2.3.1.16	sp_masked-scaffold8326_size345-processed-gene-0.2-mR-1,augustus_masked-scaffold40_size54058-processed-gene-0.29-mR-1,augustus_masked-scaffold8730_size338-processed-gene-0.0-mR-1,augustus_masked-scaffold7107_size371-processed-gene-0.0-mR-1,augustus_masked-scaffold10830_size306-processed-gene-0.0-mR-1,augustus_masked-scaffold5417_size416-processed-gene-0.0-mR-1,augustus_masked-scaffold31_size72944-…
MNXR344[m]	Mitochondria	1 MNXM12 + 1 MNXM706 = 1 MNXM21 + 1 MNXM553	1 CoA + 1 3-oxooctanoyl-CoA = 1 acetyl-CoA(4-) + 1 hexanoyl-CoA	7.05994	2.3.1.16	sp_masked-scaffold8326_size345-processed-gene-0.2-mR-1,augustus_masked-scaffold40_size54058-processed-gene-0.29-mR-1,augustus_masked-scaffold8730_size338-processed-gene-0.0-mR-1,augustus_masked-scaffold7107_size371-processed-gene-0.0-mR-1,augustus_masked-scaffold10830_size306-processed-gene-0.0-mR-1,augustus_masked-scaffold5417_size416-processed-gene-0.0-mR-1,augustus_masked-scaffold31_size72944-…
MNXR3441[c]	Cytoplasm	1 MNXM1056 = 1 MNXM2 + 1 MNXM920	1 (2R)-homocitrate = 1 H2O + 1 but-1-ene-1,2,4-tricarboxylate		4.2.1.-,4.2.1.114
MNXR3442[c]	Cytoplasm	1 MNXM1694 = 1 MNXM23 + 1 MNXM25	1 (2S,3R)-3-hydroxybutane-1,2,3-tricarboxylate = 1 pyruvate + 1 succinate(2-)	3.97824	4.1.3.30	augustus_masked-scaffold10716_size308-processed-gene-0.0-mR-1,augustus_masked-scaffold11170_size302-processed-gene-0.0-mR-1,sp_masked-scaffold6969_size374-processed-gene-0.1-mR-1
MNXR345[c]	Cytoplasm	1 MNXM12 + 1 MNXM677 = 1 MNXM21 + 1 MNXM342	1 CoA + 1 3-oxodecanoyl-CoA = 1 acetyl-CoA(4-) + 1 octanoyl-CoA(4-)	7.06006	2.3.1.16	sp_masked-scaffold8326_size345-processed-gene-0.2-mR-1,augustus_masked-scaffold40_size54058-processed-gene-0.29-mR-1,augustus_masked-scaffold8730_size338-processed-gene-0.0-mR-1,augustus_masked-scaffold7107_size371-processed-gene-0.0-mR-1,augustus_masked-scaffold10830_size306-processed-gene-0.0-mR-1,augustus_masked-scaffold5417_size416-processed-gene-0.0-mR-1,augustus_masked-scaffold31_size72944-…
MNXR345[m]	Mitochondria	1 MNXM12 + 1 MNXM677 = 1 MNXM21 + 1 MNXM342	1 CoA + 1 3-oxodecanoyl-CoA = 1 acetyl-CoA(4-) + 1 octanoyl-CoA(4-)	7.06006	2.3.1.16	sp_masked-scaffold8326_size345-processed-gene-0.2-mR-1,augustus_masked-scaffold40_size54058-processed-gene-0.29-mR-1,augustus_masked-scaffold8730_size338-processed-gene-0.0-mR-1,augustus_masked-scaffold7107_size371-processed-gene-0.0-mR-1,augustus_masked-scaffold10830_size306-processed-gene-0.0-mR-1,augustus_masked-scaffold5417_size416-processed-gene-0.0-mR-1,augustus_masked-scaffold31_size72944-…
MNXR346[c]	Cytoplasm	1 MNXM12 + 1 MNXM705 = 1 MNXM21 + 1 MNXM486	1 CoA + 1 3-oxolauroyl-CoA = 1 acetyl-CoA(4-) + 1 decanoyl-CoA	7.05994	2.3.1.16	sp_masked-scaffold8326_size345-processed-gene-0.2-mR-1,augustus_masked-scaffold40_size54058-processed-gene-0.29-mR-1,augustus_masked-scaffold8730_size338-processed-gene-0.0-mR-1,augustus_masked-scaffold7107_size371-processed-gene-0.0-mR-1,augustus_masked-scaffold10830_size306-processed-gene-0.0-mR-1,augustus_masked-scaffold5417_size416-processed-gene-0.0-mR-1,augustus_masked-scaffold31_size72944-…
MNXR346[m]	Mitochondria	1 MNXM12 + 1 MNXM705 = 1 MNXM21 + 1 MNXM486	1 CoA + 1 3-oxolauroyl-CoA = 1 acetyl-CoA(4-) + 1 decanoyl-CoA	7.05994	2.3.1.16	sp_masked-scaffold8326_size345-processed-gene-0.2-mR-1,augustus_masked-scaffold40_size54058-processed-gene-0.29-mR-1,augustus_masked-scaffold8730_size338-processed-gene-0.0-mR-1,augustus_masked-scaffold7107_size371-processed-gene-0.0-mR-1,augustus_masked-scaffold10830_size306-processed-gene-0.0-mR-1,augustus_masked-scaffold5417_size416-processed-gene-0.0-mR-1,augustus_masked-scaffold31_size72944-…
MNXR3464[c]	Cytoplasm	1 MNXM1 + 1 MNXM10 + 1 MNXM46 = 1 MNXM8 + 1 MNXM98	1 H(+) + 1 NADH(2-) + 1 oxaloacetate = 1 NAD(+) + 1 (S)-malate	4.46179	1.1.1.37	augustus_masked-scaffold1_size562614-processed-gene-2.52-mR-1,augustus_masked-scaffold6_size187029-processed-gene-0.39-mR-1
MNXR3464[m]	Mitochondria	1 MNXM1 + 1 MNXM10 + 1 MNXM46 = 1 MNXM8 + 1 MNXM98	1 H(+) + 1 NADH(2-) + 1 oxaloacetate = 1 NAD(+) + 1 (S)-malate	4.46179	1.1.1.37	augustus_masked-scaffold1_size562614-processed-gene-2.52-mR-1,augustus_masked-scaffold6_size187029-processed-gene-0.39-mR-1
MNXR347[c]	Cytoplasm	1 MNXM12 + 1 MNXM707 = 1 MNXM21 + 1 MNXM363	1 CoA + 1 3-oxotetradecanoyl-CoA = 1 acetyl-CoA(4-) + 1 lauroyl-CoA(4-)	7.05994	2.3.1.16	sp_masked-scaffold8326_size345-processed-gene-0.2-mR-1,augustus_masked-scaffold40_size54058-processed-gene-0.29-mR-1,augustus_masked-scaffold8730_size338-processed-gene-0.0-mR-1,augustus_masked-scaffold7107_size371-processed-gene-0.0-mR-1,augustus_masked-scaffold10830_size306-processed-gene-0.0-mR-1,augustus_masked-scaffold5417_size416-processed-gene-0.0-mR-1,augustus_masked-scaffold31_size72944-…
MNXR347[m]	Mitochondria	1 MNXM12 + 1 MNXM707 = 1 MNXM21 + 1 MNXM363	1 CoA + 1 3-oxotetradecanoyl-CoA = 1 acetyl-CoA(4-) + 1 lauroyl-CoA(4-)	7.05994	2.3.1.16	sp_masked-scaffold8326_size345-processed-gene-0.2-mR-1,augustus_masked-scaffold40_size54058-processed-gene-0.29-mR-1,augustus_masked-scaffold8730_size338-processed-gene-0.0-mR-1,augustus_masked-scaffold7107_size371-processed-gene-0.0-mR-1,augustus_masked-scaffold10830_size306-processed-gene-0.0-mR-1,augustus_masked-scaffold5417_size416-processed-gene-0.0-mR-1,augustus_masked-scaffold31_size72944-…
MNXR3470[c]	Cytoplasm	1 MNXM10 + 1 MNXM13 + 1 MNXM23 = 1 MNXM8 + 1 MNXM98	1 NADH(2-) + 1 CO(2) + 1 pyruvate = 1 NAD(+) + 1 (S)-malate	-0.319946	1.1.1.38,1.1.1.39,1.1.1.40	augustus_masked-scaffold10619_size309-processed-gene-0.0-mR-1,augustus_masked-scaffold3356_size515-processed-gene-0.0-mR-1,augustus_masked-scaffold1703_size698-processed-gene-0.0-mR-1,genemark-scaffold6_size187029-processed-gene-0.179-mR-1,augustus_masked-scaffold2844_size552-processed-gene-0.0-mR-1
MNXR3471[c]	Cytoplasm	1 MNXM13 + 1 MNXM23 + 1 MNXM6 = 1 MNXM5 + 1 MNXM98	1 CO(2) + 1 pyruvate + 1 NADPH = 1 NADP(+) + 1 (S)-malate	-1.56824	1.1.1.40	augustus_masked-scaffold10619_size309-processed-gene-0.0-mR-1,augustus_masked-scaffold1703_size698-processed-gene-0.0-mR-1,genemark-scaffold6_size187029-processed-gene-0.179-mR-1
MNXR3474[c]	Cytoplasm	1 MNXM1168 + 1 MNXM31 = 1 MNXM1641	1 2-C-methyl-D-erythritol 2,4-cyclic diphosphate(2-) + 1 CMP = 1 4-CDP-2-C-methyl-D-erythritol 2-phosphate		4.6.1.12
MNXR348[c]	Cytoplasm	1 MNXM12 + 1 MNXM738 = 1 MNXM21 + 1 MNXM224	1 CoA + 1 3-oxopalmitoyl-CoA(4-) = 1 acetyl-CoA(4-) + 1 myristoyl-CoA(4-)	7.05994	2.3.1.16	sp_masked-scaffold8326_size345-processed-gene-0.2-mR-1,augustus_masked-scaffold40_size54058-processed-gene-0.29-mR-1,augustus_masked-scaffold8730_size338-processed-gene-0.0-mR-1,augustus_masked-scaffold7107_size371-processed-gene-0.0-mR-1,augustus_masked-scaffold10830_size306-processed-gene-0.0-mR-1,augustus_masked-scaffold5417_size416-processed-gene-0.0-mR-1,augustus_masked-scaffold31_size72944-…
MNXR348[m]	Mitochondria	1 MNXM12 + 1 MNXM738 = 1 MNXM21 + 1 MNXM224	1 CoA + 1 3-oxopalmitoyl-CoA(4-) = 1 acetyl-CoA(4-) + 1 myristoyl-CoA(4-)	7.05994	2.3.1.16	sp_masked-scaffold8326_size345-processed-gene-0.2-mR-1,augustus_masked-scaffold40_size54058-processed-gene-0.29-mR-1,augustus_masked-scaffold8730_size338-processed-gene-0.0-mR-1,augustus_masked-scaffold7107_size371-processed-gene-0.0-mR-1,augustus_masked-scaffold10830_size306-processed-gene-0.0-mR-1,augustus_masked-scaffold5417_size416-processed-gene-0.0-mR-1,augustus_masked-scaffold31_size72944-…
MNXR3487[c]	Cytoplasm	1 MNXM11 + 1 MNXM16 + 1 MNXM9 = 1 MNXM2 + 1 MNXM3 + 1 MNXM61	1 diphosphate(3-) + 1 S-adenosyl-L-methionine + 1 phosphate = 1 H2O + 1 ATP + 1 L-methionine zwitterion	-49.6078	2.5.1.6	augustus_masked-scaffold39_size55014-processed-gene-0.13-mR-1
MNXR35[e]	Extracellular	1 MNXM1 + 1 MNXM2182 = 1 MNXM2 + 1 MNXM3148	1 H(+) + 1 3'-CMP = 1 H2O + 1 2',3'-cyclic CMP	-121.062	3.1.4.16	sp_masked-scaffold10208_size315-processed-gene-0.2-mR-1
MNXR3507[p]	Membrane	1 MNXM1 + 1 MNXM567 + 1 MNXM7 = 1 MNXM3 + 1 MNXM333	1 H(+) + 1 (R)-5-phosphonatomevalonate(3-) + 1 ADP = 1 ATP + 1 (R)-mevalonate	-16.0641	2.7.1.36	augustus_masked-scaffold29_size74855-processed-gene-0.37-mR-1,augustus_masked-scaffold29_size74855-processed-gene-0.36-mR-1
MNXR3519[c]	Cytoplasm	1 MNXM197 = 1 MNXM2 + 1 MNXM504	1 (3S)-3-hydroxy-3-methylglutaryl-CoA(5-) = 1 H2O + 1 trans-3-methylglutaconyl-CoA(5-)		4.2.1.18	augustus_masked-scaffold8974_size334-processed-gene-0.0-mR-1,augustus_masked-scaffold5619_size410-processed-gene-0.0-mR-1
MNXR3519[e]	Extracellular	1 MNXM197 = 1 MNXM2 + 1 MNXM504	1 (3S)-3-hydroxy-3-methylglutaryl-CoA(5-) = 1 H2O + 1 trans-3-methylglutaconyl-CoA(5-)	3.02295	4.2.1.18	augustus_masked-scaffold8974_size334-processed-gene-0.0-mR-1,augustus_masked-scaffold5619_size410-processed-gene-0.0-mR-1
MNXR3519[m]	Mitochondria	1 MNXM197 = 1 MNXM2 + 1 MNXM504	1 (3S)-3-hydroxy-3-methylglutaryl-CoA(5-) = 1 H2O + 1 trans-3-methylglutaconyl-CoA(5-)	3.02295	4.2.1.18	augustus_masked-scaffold8974_size334-processed-gene-0.0-mR-1,augustus_masked-scaffold5619_size410-processed-gene-0.0-mR-1
MNXR3536[c]	Cytoplasm	1 MNXM1 + 1 MNXM624 + 1 MNXM7 = 1 MNXM200 + 1 MNXM3	1 H(+) + 1 1D-myo-inositol 1,3,4,5-tetrakisphosphate(8-) + 1 ADP = 1 1D-myo-inositol 1,4,5-trisphosphate + 1 ATP	-22.3052	2.7.1.127	sp_masked-scaffold50_size42453-processed-gene-0.44-mR-1,augustus_masked-scaffold6001_size398-processed-gene-0.0-mR-1,augustus_masked-scaffold23_size82504-processed-gene-0.18-mR-1,genemark-scaffold1448_size763-processed-gene-0.1-mR-1
MNXR3536[n]	Nucleous	1 MNXM1 + 1 MNXM624 + 1 MNXM7 = 1 MNXM200 + 1 MNXM3	1 H(+) + 1 1D-myo-inositol 1,3,4,5-tetrakisphosphate(8-) + 1 ADP = 1 1D-myo-inositol 1,4,5-trisphosphate + 1 ATP	-22.3052	2.7.1.127	sp_masked-scaffold50_size42453-processed-gene-0.44-mR-1,augustus_masked-scaffold6001_size398-processed-gene-0.0-mR-1,augustus_masked-scaffold23_size82504-processed-gene-0.18-mR-1,genemark-scaffold1448_size763-processed-gene-0.1-mR-1
MNXR3542[c]	Cytoplasm	1 MNXM127 + 1 MNXM9 = 1 MNXM2 + 1 MNXM646	1 myo-inositol + 1 phosphate = 1 H2O + 1 1D-myo-inositol 1-phosphate(2-)	7.21701	3.1.3.25	maker-scaffold2_size298569-sp-gene-0.169-mR-1
MNXR3546[c]	Cytoplasm	1 MNXM127 + 1 MNXM9 = 1 MNXM2 + 1 MNXM540	1 myo-inositol + 1 phosphate = 1 H2O + 1 1D-myo-inositol 3-phosphate(2-)	7.21701	3.1.3.25	maker-scaffold2_size298569-sp-gene-0.169-mR-1
MNXR3547[c]	Cytoplasm	1 MNXM127 + 1 MNXM9 = 1 MNXM2 + 1 MNXM2063	1 myo-inositol + 1 phosphate = 1 H2O + 1 1D-myo-inositol 4-phosphate(2-)	7.21701	3.1.3.25	maker-scaffold2_size298569-sp-gene-0.169-mR-1
MNXR3548[c]	Cytoplasm	1 MNXM1694 = 1 MNXM1792 + 1 MNXM2	1 (2S,3R)-3-hydroxybutane-1,2,3-tricarboxylate = 1 (Z)-but-2-ene-1,2,3-tricarboxylate + 1 H2O	0.912994	4.2.1.99	augustus_masked-scaffold6698_size381-processed-gene-0.0-mR-1,augustus_masked-scaffold2128_size630-processed-gene-0.0-mR-1,augustus_masked-scaffold2073_size638-processed-gene-0.0-mR-1
MNXR35560[m]	Mitochondria	1 MNXM1233 + 1 MNXM8 = 1 MNXM1 + 1 MNXM10 + 1 MNXM89602	1 galactitol + 1 NAD(+) = 1 H(+) + 1 NADH(2-) + 1 D-galactopyranose	0	1.1.1.21	sp_masked-scaffold9680_size323-processed-gene-0.1-mR-1
MNXR35618[c]	Cytoplasm	1 MNXM12 + 1 MNXM2214 = 1 MNXM45 + 1 MNXM925	1 CoA + 1 apo-[acyl-carrier protein] = 1 adenosine 3',5'-bisphosphate + 1 holo-[acyl-carrier protein]	0	2.7.8.7	augustus_masked-scaffold1_size562614-processed-gene-2.39-mR-1,sp_masked-scaffold2772_size558-processed-gene-0.2-mR-1,sp_masked-scaffold8_size143449-processed-gene-0.138-mR-1,augustus_masked-scaffold6173_size394-processed-gene-0.0-mR-1
MNXR35618[m]	Mitochondria	1 MNXM12 + 1 MNXM2214 = 1 MNXM45 + 1 MNXM925	1 CoA + 1 apo-[acyl-carrier protein] = 1 adenosine 3',5'-bisphosphate + 1 holo-[acyl-carrier protein]	0	2.7.8.7	augustus_masked-scaffold1_size562614-processed-gene-2.39-mR-1,sp_masked-scaffold2772_size558-processed-gene-0.2-mR-1,sp_masked-scaffold8_size143449-processed-gene-0.138-mR-1,augustus_masked-scaffold6173_size394-processed-gene-0.0-mR-1
MNXR35618[n]	Nucleous	1 MNXM12 + 1 MNXM2214 = 1 MNXM45 + 1 MNXM925	1 CoA + 1 apo-[acyl-carrier protein] = 1 adenosine 3',5'-bisphosphate + 1 holo-[acyl-carrier protein]	0	2.7.8.7	augustus_masked-scaffold1_size562614-processed-gene-2.39-mR-1,sp_masked-scaffold2772_size558-processed-gene-0.2-mR-1,sp_masked-scaffold8_size143449-processed-gene-0.138-mR-1,augustus_masked-scaffold6173_size394-processed-gene-0.0-mR-1
MNXR35625[c]	Cytoplasm	1 MNXM2 + 1 MNXM362 = 1 MNXM89602 + 1 MNXM99	1 H2O + 1 lactose = 1 D-galactopyranose + 1 alpha-D-glucose	99.5982	3.2.1.23	augustus_masked-scaffold4347_size461-processed-gene-0.0-mR-1
MNXR35641[c]	Cytoplasm	1 MNXM427 = 1 MNXM89621	1 D-mannopyranose 6-phosphate(2-) = 1 beta-D-fructofuranose 6-phosphate(2-)	1.38	5.3.1.8	sp_masked-scaffold8820_size337-processed-gene-0.2-mR-1,maker-scaffold75_size25042-augustus-gene-0.58-mR-1,sp_masked-scaffold6441_size387-processed-gene-0.2-mR-1,sp_masked-scaffold9555_size324-processed-gene-0.1-mR-1,sp_masked-scaffold6181_size393-processed-gene-0.1-mR-1,augustus_masked-scaffold8049_size350-processed-gene-0.0-mR-1,augustus_masked-scaffold5648_size409-processed-gene-0.0-mR-1
MNXR35641[n]	Nucleous	1 MNXM427 = 1 MNXM89621	1 D-mannopyranose 6-phosphate(2-) = 1 beta-D-fructofuranose 6-phosphate(2-)	1.38	5.3.1.8	sp_masked-scaffold8820_size337-processed-gene-0.2-mR-1,maker-scaffold75_size25042-augustus-gene-0.58-mR-1,sp_masked-scaffold6441_size387-processed-gene-0.2-mR-1,sp_masked-scaffold9555_size324-processed-gene-0.1-mR-1,sp_masked-scaffold6181_size393-processed-gene-0.1-mR-1,augustus_masked-scaffold8049_size350-processed-gene-0.0-mR-1,augustus_masked-scaffold5648_size409-processed-gene-0.0-mR-1
MNXR35645[c]	Cytoplasm	1 MNXM258 + 1 MNXM89621 = 1 MNXM271 + 1 MNXM74	1 D-erythrose 4-phosphate(2-) + 1 beta-D-fructofuranose 6-phosphate(2-) = 1 sedoheptulose 7-phosphate(2-) + 1 D-glyceraldehyde 3-phosphate	-2.92004	2.2.1.2	augustus_masked-scaffold129_size11765-processed-gene-0.4-mR-1
MNXR35657[c]	Cytoplasm	1 MNXM1 + 1 MNXM1289 + 1 MNXM6 = 1 MNXM5 + 1 MNXM89661	1 H(+) + 1 oxalatosuccinate(3-) + 1 NADPH = 1 NADP(+) + 1 isocitrate(3-)	-1.36652	1.1.1.42	sp_masked-scaffold10739_size307-processed-gene-0.2-mR-1,augustus_masked-scaffold7692_size358-processed-gene-0.0-mR-1,sp_masked-scaffold4112_size471-processed-gene-0.2-mR-1,augustus_masked-scaffold3435_size508-processed-gene-0.0-mR-1,maker-scaffold33_size71421-augustus-gene-0.118-mR-1
MNXR35657[m]	Mitochondria	1 MNXM1 + 1 MNXM1289 + 1 MNXM6 = 1 MNXM5 + 1 MNXM89661	1 H(+) + 1 oxalatosuccinate(3-) + 1 NADPH = 1 NADP(+) + 1 isocitrate(3-)	-1.36652	1.1.1.42	sp_masked-scaffold10739_size307-processed-gene-0.2-mR-1,augustus_masked-scaffold7692_size358-processed-gene-0.0-mR-1,sp_masked-scaffold4112_size471-processed-gene-0.2-mR-1,augustus_masked-scaffold3435_size508-processed-gene-0.0-mR-1,maker-scaffold33_size71421-augustus-gene-0.118-mR-1
MNXR35756[n]	Nucleous	1 MNXM2 + 1 MNXM651 = 1 MNXM89621 + 1 MNXM9	1 H2O + 1 beta-D-fructofuranose 2,6-bisphosphate(4-) = 1 beta-D-fructofuranose 6-phosphate(2-) + 1 phosphate	11.9835	3.1.3.46	augustus_masked-scaffold89_size19640-processed-gene-0.7-mR-1
MNXR35757[c]	Cytoplasm	1 MNXM215 = 1 MNXM89621	1 alpha-D-glucose 6-phosphate(2-) = 1 beta-D-fructofuranose 6-phosphate(2-)	1.38	5.3.1.9	augustus_masked-scaffold18_size95471-processed-gene-0.22-mR-1
MNXR35772[c]	Cytoplasm	1 MNXM2 + 1 MNXM2142 = 1 MNXM6172	1 H2O + 1 a nitrile = 1 fatty amide	5.55524	4.2.1.84	augustus_masked-scaffold1171_size849-processed-gene-0.0-mR-1
MNXR358[c]	Cytoplasm	1 MNXM1 + 1 MNXM40 + 1 MNXM7 + 1 MNXM9 = 1 MNXM21 + 1 MNXM3 + 1 MNXM60	1 H(+) + 1 malonyl-CoA(5-) + 1 ADP + 1 phosphate = 1 acetyl-CoA(4-) + 1 ATP + 1 bicarbonate	-4.37219	6.4.1.2	augustus_masked-scaffold10238_size314-processed-gene-0.0-mR-1,augustus_masked-scaffold27_size75010-processed-gene-0.6-mR-1,augustus_masked-scaffold3228_size522-processed-gene-0.0-mR-1,augustus_masked-scaffold7849_size355-processed-gene-0.0-mR-1,augustus_masked-scaffold3407_size510-processed-gene-0.0-mR-1,augustus_masked-scaffold6223_size392-processed-gene-0.0-mR-1,augustus_masked-scaffold9219_siz…
MNXR358[m]	Mitochondria	1 MNXM1 + 1 MNXM40 + 1 MNXM7 + 1 MNXM9 = 1 MNXM21 + 1 MNXM3 + 1 MNXM60	1 H(+) + 1 malonyl-CoA(5-) + 1 ADP + 1 phosphate = 1 acetyl-CoA(4-) + 1 ATP + 1 bicarbonate	-4.37219	6.4.1.2	augustus_masked-scaffold10238_size314-processed-gene-0.0-mR-1,augustus_masked-scaffold27_size75010-processed-gene-0.6-mR-1,augustus_masked-scaffold3228_size522-processed-gene-0.0-mR-1,augustus_masked-scaffold7849_size355-processed-gene-0.0-mR-1,augustus_masked-scaffold3407_size510-processed-gene-0.0-mR-1,augustus_masked-scaffold6223_size392-processed-gene-0.0-mR-1,augustus_masked-scaffold9219_siz…
MNXR358[n]	Nucleous	1 MNXM1 + 1 MNXM40 + 1 MNXM7 + 1 MNXM9 = 1 MNXM21 + 1 MNXM3 + 1 MNXM60	1 H(+) + 1 malonyl-CoA(5-) + 1 ADP + 1 phosphate = 1 acetyl-CoA(4-) + 1 ATP + 1 bicarbonate	-4.37219	6.4.1.2	augustus_masked-scaffold10238_size314-processed-gene-0.0-mR-1,augustus_masked-scaffold27_size75010-processed-gene-0.6-mR-1,augustus_masked-scaffold3228_size522-processed-gene-0.0-mR-1,augustus_masked-scaffold7849_size355-processed-gene-0.0-mR-1,augustus_masked-scaffold3407_size510-processed-gene-0.0-mR-1,augustus_masked-scaffold6223_size392-processed-gene-0.0-mR-1,augustus_masked-scaffold9219_siz…
MNXR35885[c]	Cytoplasm	1 MNXM1 + 1 MNXM11 + 1 MNXM14 + 1 MNXM89810 = 1 MNXM3 + 1 MNXM37 + 1 MNXM71	1 H(+) + 1 diphosphate(3-) + 1 AMP + 1 Gln-tRNA(Gln) = 1 ATP + 1 L-glutamine zwitterion + 1 tRNA(Gln)	0	6.1.1.18	augustus_masked-scaffold10257_size314-processed-gene-0.0-mR-1,augustus_masked-scaffold7_size164630-processed-gene-0.48-mR-1,augustus_masked-scaffold8476_size342-processed-gene-0.0-mR-1,augustus_masked-scaffold7167_size370-processed-gene-0.0-mR-1,maker-scaffold7_size164630-sp-gene-0.335-mR-1,genemark-scaffold49_size44044-processed-gene-0.32-mR-1
MNXR35885[m]	Mitochondria	1 MNXM1 + 1 MNXM11 + 1 MNXM14 + 1 MNXM89810 = 1 MNXM3 + 1 MNXM37 + 1 MNXM71	1 H(+) + 1 diphosphate(3-) + 1 AMP + 1 Gln-tRNA(Gln) = 1 ATP + 1 L-glutamine zwitterion + 1 tRNA(Gln)	0	6.1.1.18	augustus_masked-scaffold10257_size314-processed-gene-0.0-mR-1,augustus_masked-scaffold7_size164630-processed-gene-0.48-mR-1,augustus_masked-scaffold8476_size342-processed-gene-0.0-mR-1,augustus_masked-scaffold7167_size370-processed-gene-0.0-mR-1,maker-scaffold7_size164630-sp-gene-0.335-mR-1,genemark-scaffold49_size44044-processed-gene-0.32-mR-1
MNXR35885[n]	Nucleous	1 MNXM1 + 1 MNXM11 + 1 MNXM14 + 1 MNXM89810 = 1 MNXM3 + 1 MNXM37 + 1 MNXM71	1 H(+) + 1 diphosphate(3-) + 1 AMP + 1 Gln-tRNA(Gln) = 1 ATP + 1 L-glutamine zwitterion + 1 tRNA(Gln)	0	6.1.1.18	augustus_masked-scaffold10257_size314-processed-gene-0.0-mR-1,augustus_masked-scaffold7_size164630-processed-gene-0.48-mR-1,augustus_masked-scaffold8476_size342-processed-gene-0.0-mR-1,augustus_masked-scaffold7167_size370-processed-gene-0.0-mR-1,maker-scaffold7_size164630-sp-gene-0.335-mR-1,genemark-scaffold49_size44044-processed-gene-0.32-mR-1
MNXR359[c]	Cytoplasm	1 MNXM12 + 1 MNXM3 + 1 MNXM356 = 1 MNXM7 + 1 MNXM86 + 1 MNXM9	1 CoA + 1 ATP + 1 propionate = 1 ADP + 1 propionyl-CoA(4-) + 1 phosphate		6.2.1.13
MNXR35952[c]	Cytoplasm	1 MNXM1542 + 1 MNXM3 = 1 MNXM1 + 1 MNXM7 + 1 MNXM89621	1 beta-D-fructofuranose + 1 ATP = 1 H(+) + 1 ADP + 1 beta-D-fructofuranose 6-phosphate(2-)	0	2.7.1.1	maker-scaffold92_size19280-augustus-gene-0.43-mR-1
MNXR35984[c]	Cytoplasm	1 MNXM148 + 1 MNXM2 + 1 MNXM90860 = 1 MNXM155 + 1 MNXM92544	1 thioredoxin disulfide + 1 H2O + 1 Peptide-L-methionine = 1 thioredoxin + 1 Peptide-L-methionine (S)-S-oxide	0	1.8.4.11	maker-scaffold50_size42453-sp-gene-0.64-mR-1,augustus_masked-scaffold11308_size300-processed-gene-0.0-mR-1,maker-scaffold1561_size731-augustus-gene-0.4-mR-1
MNXR35984[n]	Nucleous	1 MNXM148 + 1 MNXM2 + 1 MNXM90860 = 1 MNXM155 + 1 MNXM92544	1 thioredoxin disulfide + 1 H2O + 1 Peptide-L-methionine = 1 thioredoxin + 1 Peptide-L-methionine (S)-S-oxide	0	1.8.4.11	maker-scaffold50_size42453-sp-gene-0.64-mR-1,augustus_masked-scaffold11308_size300-processed-gene-0.0-mR-1,maker-scaffold1561_size731-augustus-gene-0.4-mR-1
MNXR36[e]	Extracellular	1 MNXM1 + 1 MNXM1985 = 1 MNXM2 + 1 MNXM2598	1 H(+) + 1 3'-AMP = 1 H2O + 1 2',3'-cyclic AMP	-121.062	3.1.4.16	sp_masked-scaffold10208_size315-processed-gene-0.2-mR-1
MNXR36005[c]	Cytoplasm	(n) MNXM13005 + 1 MNXM3 + 1 MNXM89557 = (n+1) MNXM13005 + 1 MNXM7 + 1 MNXM9	(n) Tetrahydrofolyl-[Glu](n) + 1 ATP + 1 L-glutamate = (n+1) Tetrahydrofolyl-[Glu](n) + 1 ADP + 1 phosphate	38.1004	6.3.2.17	augustus_masked-scaffold1551_size733-processed-gene-0.0-mR-1,augustus_masked-scaffold10232_size315-processed-gene-0.0-mR-1,augustus_masked-scaffold10006_size318-processed-gene-0.0-mR-1,maker-scaffold6_size187029-augustus-gene-0.297-mR-1,augustus_masked-scaffold822_size1041-processed-gene-0.0-mR-1,augustus_masked-scaffold1_size562614-processed-gene-4.40-mR-1,augustus_masked-scaffold2210_size620-pr…
MNXR36005[m]	Mitochondria	(n) MNXM13005 + 1 MNXM3 + 1 MNXM89557 = (n+1) MNXM13005 + 1 MNXM7 + 1 MNXM9	(n) Tetrahydrofolyl-[Glu](n) + 1 ATP + 1 L-glutamate = (n+1) Tetrahydrofolyl-[Glu](n) + 1 ADP + 1 phosphate	38.1004	6.3.2.17	augustus_masked-scaffold1551_size733-processed-gene-0.0-mR-1,augustus_masked-scaffold10232_size315-processed-gene-0.0-mR-1,augustus_masked-scaffold10006_size318-processed-gene-0.0-mR-1,maker-scaffold6_size187029-augustus-gene-0.297-mR-1,augustus_masked-scaffold822_size1041-processed-gene-0.0-mR-1,augustus_masked-scaffold1_size562614-processed-gene-4.40-mR-1,augustus_masked-scaffold2210_size620-pr…
MNXR36005[p]	Membrane	(n) MNXM13005 + 1 MNXM3 + 1 MNXM89557 = (n+1) MNXM13005 + 1 MNXM7 + 1 MNXM9	(n) Tetrahydrofolyl-[Glu](n) + 1 ATP + 1 L-glutamate = (n+1) Tetrahydrofolyl-[Glu](n) + 1 ADP + 1 phosphate	38.1004	6.3.2.17	augustus_masked-scaffold1551_size733-processed-gene-0.0-mR-1,augustus_masked-scaffold10232_size315-processed-gene-0.0-mR-1,augustus_masked-scaffold10006_size318-processed-gene-0.0-mR-1,maker-scaffold6_size187029-augustus-gene-0.297-mR-1,augustus_masked-scaffold822_size1041-processed-gene-0.0-mR-1,augustus_masked-scaffold1_size562614-processed-gene-4.40-mR-1,augustus_masked-scaffold2210_size620-pr…
MNXR36022[c]	Cytoplasm	1 MNXM1223 + 1 MNXM13 + 1 MNXM925 = 1 MNXM1269 + 1 MNXM184	1 acetoacetyl-[acyl-carrier protein] + 1 CO(2) + 1 holo-[acyl-carrier protein] = 1 acetyl-[acyl-carrier protein] + 1 carboxyacetyl-[acyl-carrier protein]	-15.2617	2.3.1.179,2.3.1.41	augustus_masked-scaffold3472_size506-processed-gene-0.0-mR-1,augustus_masked-scaffold4690_size446-processed-gene-0.0-mR-1,augustus_masked-scaffold3696_size493-processed-gene-0.0-mR-1,augustus_masked-scaffold9424_size326-processed-gene-0.0-mR-1
MNXR36022[e]	Extracellular	1 MNXM1223 + 1 MNXM13 + 1 MNXM925 = 1 MNXM1269 + 1 MNXM184	1 acetoacetyl-[acyl-carrier protein] + 1 CO(2) + 1 holo-[acyl-carrier protein] = 1 acetyl-[acyl-carrier protein] + 1 carboxyacetyl-[acyl-carrier protein]	-15.2617	2.3.1.41	augustus_masked-scaffold3696_size493-processed-gene-0.0-mR-1,augustus_masked-scaffold3472_size506-processed-gene-0.0-mR-1,augustus_masked-scaffold9424_size326-processed-gene-0.0-mR-1
MNXR3604[c]	Cytoplasm	1 MNXM608 = 1 MNXM92	1 (R)-methylmalonyl-CoA(5-) = 1 succinyl-CoA(5-)	1.81	5.4.99.2	augustus_masked-scaffold9444_size326-processed-gene-0.0-mR-1,sp_masked-scaffold8597_size340-processed-gene-0.2-mR-1
MNXR3609[c]	Cytoplasm	1 MNXM10 + 1 MNXM13 + 1 MNXM86 = 1 MNXM12 + 1 MNXM8 + 1 MNXM933	1 NADH(2-) + 1 CO(2) + 1 propionyl-CoA(4-) = 1 CoA + 1 NAD(+) + 1 (S)-methylmalonate semialdehyde	-10.6411	1.2.1.27	augustus_masked-scaffold7128_size371-processed-gene-0.0-mR-1,augustus_masked-scaffold9795_size321-processed-gene-0.0-mR-1,genemark-scaffold8196_size347-processed-gene-0.1-mR-1
MNXR36150[c]	Cytoplasm	1 MNXM2 + 1 MNXM2977 = 1 MNXM63441 + 1 MNXM89602	1 H2O + 1 beta-D-Gal-(1->3)-beta-D-GalNAc-(1->4)-beta-D-Gal-(1->4)-beta-D-Glc-(1<->1')-Cer = 1 N-acetyl-beta-D-galactosyl-(1->4)-beta-D-galactosyl-(1->4)-beta-D-glucosylceramide + 1 D-galactopyranose	99.5982	3.2.1.23	augustus_masked-scaffold4347_size461-processed-gene-0.0-mR-1
MNXR3619[c]	Cytoplasm	1 MNXM1754 + 1 MNXM535 = 1 MNXM1 + 1 MNXM1206 + 1 MNXM31	1 lipid IVA(4-) + 1 CMP-3-deoxy-D-manno-octulosonate = 1 H(+) + 1 (KDO)-lipid IVA + 1 CMP	5.64946	2.4.99.12	augustus_masked-scaffold1431_size771-processed-gene-0.0-mR-1,augustus_masked-scaffold10731_size307-processed-gene-0.0-mR-1
MNXR3619[m]	Mitochondria	1 MNXM1754 + 1 MNXM535 = 1 MNXM1 + 1 MNXM1206 + 1 MNXM31	1 lipid IVA(4-) + 1 CMP-3-deoxy-D-manno-octulosonate = 1 H(+) + 1 (KDO)-lipid IVA + 1 CMP	5.64946	2.4.99.12	augustus_masked-scaffold1431_size771-processed-gene-0.0-mR-1,augustus_masked-scaffold10731_size307-processed-gene-0.0-mR-1
MNXR3620[c]	Cytoplasm	1 MNXM1206 + 1 MNXM535 = 1 MNXM1 + 1 MNXM31 + 1 MNXM824	1 (KDO)-lipid IVA + 1 CMP-3-deoxy-D-manno-octulosonate = 1 H(+) + 1 CMP + 1 (KDO)2-lipid IVA	5.02518	2.4.99.13	augustus_masked-scaffold1431_size771-processed-gene-0.0-mR-1,augustus_masked-scaffold10731_size307-processed-gene-0.0-mR-1
MNXR3620[m]	Mitochondria	1 MNXM1206 + 1 MNXM535 = 1 MNXM1 + 1 MNXM31 + 1 MNXM824	1 (KDO)-lipid IVA + 1 CMP-3-deoxy-D-manno-octulosonate = 1 H(+) + 1 CMP + 1 (KDO)2-lipid IVA	5.02518	2.4.99.13	augustus_masked-scaffold1431_size771-processed-gene-0.0-mR-1,augustus_masked-scaffold10731_size307-processed-gene-0.0-mR-1
MNXR3626[c]	Cytoplasm	1 MNXM183 + 1 MNXM2 + 1 MNXM238 = 1 MNXM79 + 1 MNXM959	1 (6R)-5,10-methylenetetrahydrofolate + 1 H2O + 1 3-methyl-2-oxobutanoate = 1 (6S)-5,6,7,8-tetrahydrofolate + 1 2-dehydropantoate	-1.47299	2.1.2.11	augustus_masked-scaffold8192_size347-processed-gene-0.0-mR-1,augustus_masked-scaffold5586_size410-processed-gene-0.0-mR-1,augustus_masked-scaffold20_size92227-processed-gene-0.12-mR-1
MNXR3639[c]	Cytoplasm	1 MNXM150 + 1 MNXM9 = 1 MNXM168 + 1 MNXM407	1 5'-S-methyl-5'-thioadenosine + 1 phosphate = 1 adenine + 1 S-methyl-5-thio-alpha-D-ribose 1-phosphate(2-)	13.64	2.4.2.28	augustus_masked-scaffold45_size46348-processed-gene-0.5-mR-1
MNXR3641[m]	Mitochondria	1 MNXM1 + 1 MNXM237 = 1 MNXM2 + 1 MNXM511	1 H(+) + 1 10-formyltetrahydrofolate = 1 H2O + 1 (6R)-5,10-methenyltetrahydrofolate	-14.8893	3.5.4.9	maker-scaffold48_size44418-augustus-gene-0.71-mR-1
MNXR3642[c]	Cytoplasm	1 MNXM183 + 1 MNXM5 = 1 MNXM511 + 1 MNXM6	1 (6R)-5,10-methylenetetrahydrofolate + 1 NADP(+) = 1 (6R)-5,10-methenyltetrahydrofolate + 1 NADPH	-12.1302	1.5.1.5	maker-scaffold48_size44418-augustus-gene-0.71-mR-1,augustus_masked-scaffold7_size164630-processed-gene-0.31-mR-1
MNXR3642[m]	Mitochondria	1 MNXM183 + 1 MNXM5 = 1 MNXM511 + 1 MNXM6	1 (6R)-5,10-methylenetetrahydrofolate + 1 NADP(+) = 1 (6R)-5,10-methenyltetrahydrofolate + 1 NADPH	-12.1302	1.5.1.5	maker-scaffold48_size44418-augustus-gene-0.71-mR-1,augustus_masked-scaffold7_size164630-processed-gene-0.31-mR-1
MNXR3644[c]	Cytoplasm	1 MNXM1 + 1 MNXM10 + 1 MNXM183 = 1 MNXM318 + 1 MNXM8	1 H(+) + 1 NADH(2-) + 1 (6R)-5,10-methylenetetrahydrofolate = 1 5-methyltetrahydrofolate(2-) + 1 NAD(+)	21.6541	1.5.1.20	augustus_masked-scaffold191_size5300-processed-gene-0.2-mR-1,augustus_masked-scaffold3810_size487-processed-gene-0.0-mR-1,augustus_masked-scaffold1664_size706-processed-gene-0.0-mR-1,augustus_masked-scaffold11052_size303-processed-gene-0.0-mR-1,sp_masked-scaffold1_size562614-processed-gene-3.116-mR-1,augustus_masked-scaffold2433_size593-processed-gene-0.0-mR-1
MNXR3644[m]	Mitochondria	1 MNXM1 + 1 MNXM10 + 1 MNXM183 = 1 MNXM318 + 1 MNXM8	1 H(+) + 1 NADH(2-) + 1 (6R)-5,10-methylenetetrahydrofolate = 1 5-methyltetrahydrofolate(2-) + 1 NAD(+)	21.6541	1.5.1.20	augustus_masked-scaffold191_size5300-processed-gene-0.2-mR-1,augustus_masked-scaffold3810_size487-processed-gene-0.0-mR-1,augustus_masked-scaffold1664_size706-processed-gene-0.0-mR-1,augustus_masked-scaffold11052_size303-processed-gene-0.0-mR-1,sp_masked-scaffold1_size562614-processed-gene-3.116-mR-1,augustus_masked-scaffold2433_size593-processed-gene-0.0-mR-1
MNXR3644[x]	Peroxisome	1 MNXM1 + 1 MNXM10 + 1 MNXM183 = 1 MNXM318 + 1 MNXM8	1 H(+) + 1 NADH(2-) + 1 (6R)-5,10-methylenetetrahydrofolate = 1 5-methyltetrahydrofolate(2-) + 1 NAD(+)	21.6541	1.5.1.20	augustus_masked-scaffold191_size5300-processed-gene-0.2-mR-1,augustus_masked-scaffold3810_size487-processed-gene-0.0-mR-1,augustus_masked-scaffold1664_size706-processed-gene-0.0-mR-1,augustus_masked-scaffold11052_size303-processed-gene-0.0-mR-1,sp_masked-scaffold1_size562614-processed-gene-3.116-mR-1,augustus_masked-scaffold2433_size593-processed-gene-0.0-mR-1
MNXR3645[c]	Cytoplasm	1 MNXM1 + 1 MNXM183 + 1 MNXM6 = 1 MNXM318 + 1 MNXM5	1 H(+) + 1 (6R)-5,10-methylenetetrahydrofolate + 1 NADPH = 1 5-methyltetrahydrofolate(2-) + 1 NADP(+)	21.6541	1.5.1.20	augustus_masked-scaffold191_size5300-processed-gene-0.2-mR-1,augustus_masked-scaffold3810_size487-processed-gene-0.0-mR-1,augustus_masked-scaffold1664_size706-processed-gene-0.0-mR-1,augustus_masked-scaffold11052_size303-processed-gene-0.0-mR-1,sp_masked-scaffold1_size562614-processed-gene-3.116-mR-1,augustus_masked-scaffold2433_size593-processed-gene-0.0-mR-1
MNXR3645[m]	Mitochondria	1 MNXM1 + 1 MNXM183 + 1 MNXM6 = 1 MNXM318 + 1 MNXM5	1 H(+) + 1 (6R)-5,10-methylenetetrahydrofolate + 1 NADPH = 1 5-methyltetrahydrofolate(2-) + 1 NADP(+)	21.6541	1.5.1.20	augustus_masked-scaffold191_size5300-processed-gene-0.2-mR-1,augustus_masked-scaffold3810_size487-processed-gene-0.0-mR-1,augustus_masked-scaffold1664_size706-processed-gene-0.0-mR-1,augustus_masked-scaffold11052_size303-processed-gene-0.0-mR-1,sp_masked-scaffold1_size562614-processed-gene-3.116-mR-1,augustus_masked-scaffold2433_size593-processed-gene-0.0-mR-1
MNXR3645[x]	Peroxisome	1 MNXM1 + 1 MNXM183 + 1 MNXM6 = 1 MNXM318 + 1 MNXM5	1 H(+) + 1 (6R)-5,10-methylenetetrahydrofolate + 1 NADPH = 1 5-methyltetrahydrofolate(2-) + 1 NADP(+)	21.6541	1.5.1.20	augustus_masked-scaffold191_size5300-processed-gene-0.2-mR-1,augustus_masked-scaffold3810_size487-processed-gene-0.0-mR-1,augustus_masked-scaffold1664_size706-processed-gene-0.0-mR-1,augustus_masked-scaffold11052_size303-processed-gene-0.0-mR-1,sp_masked-scaffold1_size562614-processed-gene-3.116-mR-1,augustus_masked-scaffold2433_size593-processed-gene-0.0-mR-1
MNXR36464[c]	Cytoplasm	1 MNXM2 + 1 MNXM9338 = 1 MNXM7904 + 1 MNXM89602	1 H2O + 1 = 1 + 1 D-galactopyranose	99.5982	3.2.1.23	augustus_masked-scaffold4347_size461-processed-gene-0.0-mR-1
MNXR3648[c]	Cytoplasm	1 MNXM165 = 1 MNXM198	1 maltose = 1 alpha,alpha-trehalose	0	5.4.99.16	augustus_masked-scaffold1767_size687-processed-gene-0.0-mR-1,sp_masked-scaffold8623_size340-processed-gene-0.1-mR-1,sp_masked-scaffold9356_size327-processed-gene-0.2-mR-1
MNXR3648[e]	Extracellular	1 MNXM165 = 1 MNXM198	1 maltose = 1 alpha,alpha-trehalose	0	5.4.99.16	augustus_masked-scaffold1767_size687-processed-gene-0.0-mR-1,sp_masked-scaffold8623_size340-processed-gene-0.1-mR-1,sp_masked-scaffold9356_size327-processed-gene-0.2-mR-1
MNXR3648[n]	Nucleous	1 MNXM165 = 1 MNXM198	1 maltose = 1 alpha,alpha-trehalose	0	5.4.99.16	augustus_masked-scaffold1767_size687-processed-gene-0.0-mR-1,sp_masked-scaffold8623_size340-processed-gene-0.1-mR-1,sp_masked-scaffold9356_size327-processed-gene-0.2-mR-1
MNXR36668[c]	Cytoplasm	1 MNXM16 + 1 MNXM17197 = 1 MNXM1 + 1 MNXM19 + 1 MNXM90639	1 S-adenosyl-L-methionine + 1 Demethylmenaquinol = 1 H(+) + 1 S-adenosyl-L-homocysteine + 1 Menaquinol	-34.851	2.1.1.163	augustus_masked-scaffold6683_size381-processed-gene-0.0-mR-1
MNXR3689[c]	Cytoplasm	1 MNXM1527 + 1 MNXM2 + 1 MNXM8 = 2 MNXM1 + 1 MNXM10 + 1 MNXM2083	1 4-acetamidobutanal + 1 H2O + 1 NAD(+) = 2 H(+) + 1 NADH(2-) + 1 4-acetamidobutanoate	-13.1053	1.2.1.3	augustus_masked-scaffold3364_size514-processed-gene-0.0-mR-1,augustus_masked-scaffold9957_size318-processed-gene-0.0-mR-1,maker-scaffold249_size3115-sp-gene-0.2-mR-1,augustus_masked-scaffold3615_size497-processed-gene-0.0-mR-1,sp_masked-scaffold7725_size357-processed-gene-0.2-mR-1,augustus_masked-scaffold9131_size331-processed-gene-0.0-mR-1,augustus_masked-scaffold6501_size385-processed-gene-0.0-…
MNXR3689[e]	Extracellular	1 MNXM1527 + 1 MNXM2 + 1 MNXM8 = 2 MNXM1 + 1 MNXM10 + 1 MNXM2083	1 4-acetamidobutanal + 1 H2O + 1 NAD(+) = 2 H(+) + 1 NADH(2-) + 1 4-acetamidobutanoate	-13.1053	1.2.1.3	augustus_masked-scaffold3364_size514-processed-gene-0.0-mR-1,augustus_masked-scaffold9957_size318-processed-gene-0.0-mR-1,maker-scaffold249_size3115-sp-gene-0.2-mR-1,augustus_masked-scaffold3615_size497-processed-gene-0.0-mR-1,sp_masked-scaffold7725_size357-processed-gene-0.2-mR-1,augustus_masked-scaffold9131_size331-processed-gene-0.0-mR-1,augustus_masked-scaffold6501_size385-processed-gene-0.0-…
MNXR3689[n]	Nucleous	1 MNXM1527 + 1 MNXM2 + 1 MNXM8 = 2 MNXM1 + 1 MNXM10 + 1 MNXM2083	1 4-acetamidobutanal + 1 H2O + 1 NAD(+) = 2 H(+) + 1 NADH(2-) + 1 4-acetamidobutanoate	-13.1053	1.2.1.3	augustus_masked-scaffold3364_size514-processed-gene-0.0-mR-1,augustus_masked-scaffold9957_size318-processed-gene-0.0-mR-1,maker-scaffold249_size3115-sp-gene-0.2-mR-1,augustus_masked-scaffold3615_size497-processed-gene-0.0-mR-1,sp_masked-scaffold7725_size357-processed-gene-0.2-mR-1,augustus_masked-scaffold9131_size331-processed-gene-0.0-mR-1,augustus_masked-scaffold6501_size385-processed-gene-0.0-…
MNXR37[e]	Extracellular	1 MNXM1 + 1 MNXM2183 = 1 MNXM2 + 1 MNXM3149	1 H(+) + 1 3'-GMP = 1 H2O + 1 2',3'-cyclic GMP	-121.062	3.1.4.16	sp_masked-scaffold10208_size315-processed-gene-0.2-mR-1
MNXR37147[c]	Cytoplasm	1 MNXM18306 + 1 MNXM2 = 1 MNXM222 + 1 MNXM55844	1 a haloacetate + 1 H2O = 1 glycolate + 1 halide		3.8.1.3
MNXR37148[c]	Cytoplasm	1 MNXM13900 + 1 MNXM2 = 1 MNXM55844 + 1 MNXM832	1 1-haloalkanes + 1 H2O = 1 halide + 1 a primary alcohol	0	3.8.1.5	augustus_masked-scaffold5052_size430-processed-gene-0.0-mR-1,augustus_masked-scaffold8860_size336-processed-gene-0.0-mR-1
MNXR37148[m]	Mitochondria	1 MNXM13900 + 1 MNXM2 = 1 MNXM55844 + 1 MNXM832	1 1-haloalkanes + 1 H2O = 1 halide + 1 a primary alcohol	0	3.8.1.5	augustus_masked-scaffold5052_size430-processed-gene-0.0-mR-1,augustus_masked-scaffold8860_size336-processed-gene-0.0-mR-1
MNXR37151[e]	Extracellular	1 MNXM16 + 1 MNXM93473 = 1 MNXM1 + 1 MNXM1669 + 1 MNXM19	1 S-adenosyl-L-methionine + 1 histone-L-lysine = 1 H(+) + 1 histone N6-methyl-L-lysine + 1 S-adenosyl-L-homocysteine	-31.0023	2.1.1.43	sp_masked-scaffold651_size1186-processed-gene-0.3-mR-1,augustus_masked-scaffold8865_size336-processed-gene-0.0-mR-1,maker-scaffold304_size2384-augustus-gene-0.5-mR-1,augustus_masked-scaffold21_size89748-processed-gene-0.38-mR-1,sp_masked-scaffold1055_size897-processed-gene-0.2-mR-1,sp_masked-scaffold10872_size305-processed-gene-0.1-mR-1,augustus_masked-scaffold1257_size822-processed-gene-0.0-mR-1
MNXR37151[m]	Mitochondria	1 MNXM16 + 1 MNXM93473 = 1 MNXM1 + 1 MNXM1669 + 1 MNXM19	1 S-adenosyl-L-methionine + 1 histone-L-lysine = 1 H(+) + 1 histone N6-methyl-L-lysine + 1 S-adenosyl-L-homocysteine	-31.0023	2.1.1.43	sp_masked-scaffold651_size1186-processed-gene-0.3-mR-1,augustus_masked-scaffold8865_size336-processed-gene-0.0-mR-1,maker-scaffold304_size2384-augustus-gene-0.5-mR-1,augustus_masked-scaffold21_size89748-processed-gene-0.38-mR-1,sp_masked-scaffold1055_size897-processed-gene-0.2-mR-1,sp_masked-scaffold10872_size305-processed-gene-0.1-mR-1,augustus_masked-scaffold1257_size822-processed-gene-0.0-mR-1
MNXR37151[n]	Nucleous	1 MNXM16 + 1 MNXM93473 = 1 MNXM1 + 1 MNXM1669 + 1 MNXM19	1 S-adenosyl-L-methionine + 1 histone-L-lysine = 1 H(+) + 1 histone N6-methyl-L-lysine + 1 S-adenosyl-L-homocysteine	-31.0023	2.1.1.43	sp_masked-scaffold651_size1186-processed-gene-0.3-mR-1,augustus_masked-scaffold8865_size336-processed-gene-0.0-mR-1,maker-scaffold304_size2384-augustus-gene-0.5-mR-1,augustus_masked-scaffold21_size89748-processed-gene-0.38-mR-1,sp_masked-scaffold1055_size897-processed-gene-0.2-mR-1,sp_masked-scaffold10872_size305-processed-gene-0.1-mR-1,augustus_masked-scaffold1257_size822-processed-gene-0.0-mR-1
MNXR37417[c]	Cytoplasm	1 MNXM1380 + 1 MNXM3 = 1 MNXM1 + 1 MNXM7 + 1 MNXM89621	1 keto-D-fructose + 1 ATP = 1 H(+) + 1 ADP + 1 beta-D-fructofuranose 6-phosphate(2-)	0	2.7.1.1	maker-scaffold92_size19280-augustus-gene-0.43-mR-1
MNXR3742[c]	Cytoplasm	1 MNXM1062 + 1 MNXM2 = 1 MNXM245 + 1 MNXM26	1 2-acetamido-5-oxopentanoate + 1 H2O = 1 L-glutamic 5-semialdehyde zwitterion + 1 acetate		0
MNXR3745[c]	Cytoplasm	2 MNXM1 + 1 MNXM14 + 1 MNXM355 = 1 MNXM2 + 1 MNXM8	2 H(+) + 1 AMP + 1 beta-nicotinamide D-ribonucleotide = 1 H2O + 1 NAD(+)	34.9637	3.6.1.9	sp_masked-scaffold5439_size415-processed-gene-0.2-mR-1,sp_masked-scaffold8764_size337-processed-gene-0.1-mR-1,augustus_masked-scaffold1279_size816-processed-gene-0.0-mR-1
MNXR37452[c]	Cytoplasm	2 MNXM5861 = 2 MNXM925 + 1 MNXM9979	2 a (3R)-3-hydroxyacyl-[acyl-carrier protein] = 2 holo-[acyl-carrier protein] + 1 a 3-(3-hydroxyalkanoyloxy)alkanoate		0
MNXR37566[c]	Cytoplasm	1 MNXM101 + 1 MNXM5861 = 1 MNXM12147 + 1 MNXM925	1 L-ornithinium(1+) + 1 a (3R)-3-hydroxyacyl-[acyl-carrier protein] = 1 a lyso-ornithine lipid + 1 holo-[acyl-carrier protein]		2.3.1
MNXR3759[c]	Cytoplasm	1 MNXM1 + 1 MNXM5 + 1 MNXM7 = 1 MNXM3 + 1 MNXM8	1 H(+) + 1 NADP(+) + 1 ADP = 1 ATP + 1 NAD(+)	-16.064	2.7.1.23	augustus_masked-scaffold4150_size470-processed-gene-0.0-mR-1,augustus_masked-scaffold1686_size703-processed-gene-0.0-mR-1,genemark-scaffold9_size139491-processed-gene-0.109-mR-1,augustus_masked-scaffold380_size1861-processed-gene-0.0-mR-1,sp_masked-scaffold18_size95471-processed-gene-0.89-mR-1,genemark-scaffold3319_size517-processed-gene-0.0-mR-1
MNXR3759[e]	Extracellular	1 MNXM1 + 1 MNXM5 + 1 MNXM7 = 1 MNXM3 + 1 MNXM8	1 H(+) + 1 NADP(+) + 1 ADP = 1 ATP + 1 NAD(+)	-16.064	2.7.1.23	augustus_masked-scaffold4150_size470-processed-gene-0.0-mR-1,augustus_masked-scaffold1686_size703-processed-gene-0.0-mR-1,genemark-scaffold9_size139491-processed-gene-0.109-mR-1,augustus_masked-scaffold380_size1861-processed-gene-0.0-mR-1,sp_masked-scaffold18_size95471-processed-gene-0.89-mR-1,genemark-scaffold3319_size517-processed-gene-0.0-mR-1
MNXR3759[n]	Nucleous	1 MNXM1 + 1 MNXM5 + 1 MNXM7 = 1 MNXM3 + 1 MNXM8	1 H(+) + 1 NADP(+) + 1 ADP = 1 ATP + 1 NAD(+)	-16.064	2.7.1.23	augustus_masked-scaffold4150_size470-processed-gene-0.0-mR-1,augustus_masked-scaffold1686_size703-processed-gene-0.0-mR-1,genemark-scaffold9_size139491-processed-gene-0.109-mR-1,augustus_masked-scaffold380_size1861-processed-gene-0.0-mR-1,sp_masked-scaffold18_size95471-processed-gene-0.89-mR-1,genemark-scaffold3319_size517-processed-gene-0.0-mR-1
MNXR377[c]	Cytoplasm	1 MNXM313 = 1 MNXM340	1 N-acetyl-D-glucosamine 6-phosphate = 1 N-acetyl-alpha-D-glucosamine 1-phosphate(2-)	0	5.4.2.3	augustus_masked-scaffold7691_size358-processed-gene-0.0-mR-1,augustus_masked-scaffold19_size93560-processed-gene-0.43-mR-1
MNXR3771[c]	Cytoplasm	1 MNXM10 + 1 MNXM5 = 1 MNXM6 + 1 MNXM8	1 NADH(2-) + 1 NADP(+) = 1 NADPH + 1 NAD(+)	1.24829	1.6.1.2	sp_masked-scaffold6005_size398-processed-gene-0.2-mR-1,augustus_masked-scaffold9280_size329-processed-gene-0.0-mR-1,augustus_masked-scaffold10478_size311-processed-gene-0.0-mR-1,sp_masked-scaffold3639_size496-processed-gene-0.2-mR-1,augustus_masked-scaffold6097_size395-processed-gene-0.0-mR-1,augustus_masked-scaffold11206_size301-processed-gene-0.0-mR-1
MNXR3771[m]	Mitochondria	1 MNXM10 + 1 MNXM5 = 1 MNXM6 + 1 MNXM8	1 NADH(2-) + 1 NADP(+) = 1 NADPH + 1 NAD(+)	1.24829	1.6.1.2	sp_masked-scaffold6005_size398-processed-gene-0.2-mR-1,augustus_masked-scaffold9280_size329-processed-gene-0.0-mR-1,augustus_masked-scaffold10478_size311-processed-gene-0.0-mR-1,sp_masked-scaffold3639_size496-processed-gene-0.2-mR-1,augustus_masked-scaffold6097_size395-processed-gene-0.0-mR-1,augustus_masked-scaffold11206_size301-processed-gene-0.0-mR-1
MNXR3771[p]	Membrane	1 MNXM10 + 1 MNXM5 = 1 MNXM6 + 1 MNXM8	1 NADH(2-) + 1 NADP(+) = 1 NADPH + 1 NAD(+)	1.24829	1.6.1.2	sp_masked-scaffold6005_size398-processed-gene-0.2-mR-1,augustus_masked-scaffold9280_size329-processed-gene-0.0-mR-1,augustus_masked-scaffold10478_size311-processed-gene-0.0-mR-1,sp_masked-scaffold3639_size496-processed-gene-0.2-mR-1,augustus_masked-scaffold6097_size395-processed-gene-0.0-mR-1,augustus_masked-scaffold11206_size301-processed-gene-0.0-mR-1
MNXR37806[m]	Mitochondria	1 MNXM13 + 1 MNXM25 + 1 MNXM56 + 1 MNXM92620 = 1 MNXM20 + 1 MNXM4 + 1 MNXM4089	1 CO(2) + 1 succinate(2-) + 1 formaldehyde + 1 protein N6-methyl-L-lysine = 1 2-oxoglutarate + 1 O2 + 1 protein N6,N6-dimethyl-L-lysine	-164.167	1.14.11.27	augustus_masked-scaffold11110_size302-processed-gene-0.0-mR-1
MNXR3787[c]	Cytoplasm	1 MNXM1577 + 1 MNXM2 = 1 MNXM217 + 1 MNXM29	1 N-benzoylglycine + 1 H2O = 1 benzoate + 1 glycine	-1.33299	3.5.1.32	augustus_masked-scaffold3675_size495-processed-gene-0.0-mR-1,augustus_masked-scaffold6184_size393-processed-gene-0.0-mR-1,augustus_masked-scaffold7740_size357-processed-gene-0.0-mR-1
MNXR3787[m]	Mitochondria	1 MNXM1577 + 1 MNXM2 = 1 MNXM217 + 1 MNXM29	1 N-benzoylglycine + 1 H2O = 1 benzoate + 1 glycine	-1.33299	3.5.1.32	augustus_masked-scaffold3675_size495-processed-gene-0.0-mR-1,augustus_masked-scaffold6184_size393-processed-gene-0.0-mR-1,augustus_masked-scaffold7740_size357-processed-gene-0.0-mR-1
MNXR38026[c]	Cytoplasm	1 MNXM11197 + 1 MNXM7 + 1 MNXM9 + 1 MNXM925 = 1 MNXM13060 + 1 MNXM3	1 a trans-methoxy-meroacyl-AMP + 1 ADP + 1 phosphate + 1 holo-[acyl-carrier protein] = 1 a trans-methoxy-C60-meroacyl-[acp] + 1 ATP		6.2.1
MNXR38047[c]	Cytoplasm	1 MNXM2154 + 1 MNXM4 + 1 MNXM90384 = 2 MNXM2 + 1 MNXM2146 + 1 MNXM3163	1 a reduced flavoprotein + 1 O2 + 1 19-hydroxyandrost-4-ene-3,17-dione = 2 H2O + 1 an oxidized flavoprotein + 1 3,17-dioxoandrost-4-en-19-al		1.14.14.1
MNXR38093[c]	Cytoplasm	1 MNXM1 + 1 MNXM1199 + 1 MNXM925 = 1 MNXM2036 + 1 MNXM7733	1 H(+) + 1 UDP-2,3-bis(3-hydroxytetradecanoyl)-D-glucosamine(2-) + 1 holo-[acyl-carrier protein] = 1 UDP-3-O-[(3R)-3-hydroxytetradecanoyl]-alpha-D-glucosamine + 1 an (3R)-3-hydroxymyristoyl-[acp]		2.3.1.191
MNXR38095[c]	Cytoplasm	1 MNXM2157 + 1 MNXM925 = 1 MNXM47 + 1 MNXM7733	1 UDP-3-O-[(3R)-3-hydroxytetradecanoyl]-N-acetyl-alpha-D-glucosamine + 1 holo-[acyl-carrier protein] = 1 UDP-N-acetyl-alpha-D-glucosamine(2-) + 1 an (3R)-3-hydroxymyristoyl-[acp]	261.649	2.3.1.129	augustus_masked-scaffold10879_size305-processed-gene-0.0-mR-1
MNXR382[c]	Cytoplasm	1 MNXM1384 + 1 MNXM7 = 1 MNXM3 + 1 MNXM730	1 N-acetyl-L-gamma-glutamyl phosphate(3-) + 1 ADP = 1 ATP + 1 N-acetyl-L-glutamate(2-)	7.91418	2.7.2.8	augustus_masked-scaffold4372_size460-processed-gene-0.0-mR-1,augustus_masked-scaffold10297_size314-processed-gene-0.0-mR-1,maker-scaffold10_size138133-sp-gene-0.258-mR-1
MNXR382[m]	Mitochondria	1 MNXM1384 + 1 MNXM7 = 1 MNXM3 + 1 MNXM730	1 N-acetyl-L-gamma-glutamyl phosphate(3-) + 1 ADP = 1 ATP + 1 N-acetyl-L-glutamate(2-)	7.91418	2.7.2.8	augustus_masked-scaffold4372_size460-processed-gene-0.0-mR-1,augustus_masked-scaffold10297_size314-processed-gene-0.0-mR-1,maker-scaffold10_size138133-sp-gene-0.258-mR-1
MNXR3821[c]	Cytoplasm	1 MNXM1915 + 1 MNXM3 = 1 MNXM1 + 1 MNXM194 + 1 MNXM7	1 beta-D-ribosylnicotinate + 1 ATP = 1 H(+) + 1 nicotinate beta-D-ribonucleotide + 1 ADP		2.7.1.173
MNXR3827[c]	Cytoplasm	1 MNXM11 + 1 MNXM8 = 1 MNXM1 + 1 MNXM3 + 1 MNXM355	1 diphosphate(3-) + 1 NAD(+) = 1 H(+) + 1 ATP + 1 beta-nicotinamide D-ribonucleotide	-54.0525	2.7.7.1	maker-scaffold37_size60774-sp-gene-0.107-mR-1
MNXR3830[c]	Cytoplasm	1 MNXM355 = 1 MNXM355	1 beta-nicotinamide D-ribonucleotide = 1 beta-nicotinamide D-ribonucleotide		0
MNXR3835[c]	Cytoplasm	1 MNXM15 + 1 MNXM274 = 1 MNXM2 + 1 MNXM216	1 NH4(+) + 1 nicotinate = 1 H2O + 1 nicotinamide	-5.33712	3.5.1.19	sp_masked-scaffold8677_size339-processed-gene-0.1-mR-1
MNXR3836[c]	Cytoplasm	1 MNXM11 + 1 MNXM309 = 1 MNXM1 + 1 MNXM194 + 1 MNXM3	1 diphosphate(3-) + 1 deamido-NAD(2-) = 1 H(+) + 1 nicotinate beta-D-ribonucleotide + 1 ATP	-54.0525	2.7.7.18	maker-scaffold37_size60774-sp-gene-0.107-mR-1
MNXR3849[c]	Cytoplasm	1 MNXM10 + 2 MNXM228 + 2 MNXM4 = 1 MNXM1 + 2 MNXM207 + 1 MNXM8	1 NADH(2-) + 2 nitric oxide + 2 O2 = 1 H(+) + 2 nitrate + 1 NAD(+)	44.8411	1.14.12.17	sp_masked-scaffold7288_size367-processed-gene-0.1-mR-1
MNXR3850[c]	Cytoplasm	1 MNXM1 + 2 MNXM207 + 1 MNXM5 = 2 MNXM228 + 2 MNXM4 + 1 MNXM6	1 H(+) + 2 nitrate + 1 NADP(+) = 2 nitric oxide + 2 O2 + 1 NADPH	44.8411	1.14.12.17	sp_masked-scaffold7288_size367-processed-gene-0.1-mR-1
MNXR3870[c]	Cytoplasm	1 MNXM1915 + 1 MNXM9 = 1 MNXM194 + 1 MNXM2	1 beta-D-ribosylnicotinate + 1 phosphate = 1 nicotinate beta-D-ribonucleotide + 1 H2O	7.21704	3.1.3.5	sp_masked-scaffold5551_size412-processed-gene-0.1-mR-1,augustus_masked-scaffold6544_size384-processed-gene-0.0-mR-1,augustus_masked-scaffold2970_size541-processed-gene-0.0-mR-1
MNXR3870[m]	Mitochondria	1 MNXM1915 + 1 MNXM9 = 1 MNXM194 + 1 MNXM2	1 beta-D-ribosylnicotinate + 1 phosphate = 1 nicotinate beta-D-ribonucleotide + 1 H2O	7.21704	3.1.3.5	sp_masked-scaffold5551_size412-processed-gene-0.1-mR-1,augustus_masked-scaffold6544_size384-processed-gene-0.0-mR-1,augustus_masked-scaffold2970_size541-processed-gene-0.0-mR-1
MNXR3872[c]	Cytoplasm	1 MNXM2 + 1 MNXM298 = 1 MNXM687 + 1 MNXM9	1 H2O + 1 5'-xanthylate(2-) = 1 xanthosine + 1 phosphate	7.21704	3.1.3.5	sp_masked-scaffold5551_size412-processed-gene-0.1-mR-1,augustus_masked-scaffold6544_size384-processed-gene-0.0-mR-1,augustus_masked-scaffold2970_size541-processed-gene-0.0-mR-1
MNXR3872[m]	Mitochondria	1 MNXM2 + 1 MNXM298 = 1 MNXM687 + 1 MNXM9	1 H2O + 1 5'-xanthylate(2-) = 1 xanthosine + 1 phosphate	7.21704	3.1.3.5	sp_masked-scaffold5551_size412-processed-gene-0.1-mR-1,augustus_masked-scaffold6544_size384-processed-gene-0.0-mR-1,augustus_masked-scaffold2970_size541-processed-gene-0.0-mR-1
MNXR3873[c]	Cytoplasm	1 MNXM125 + 1 MNXM2 = 1 MNXM334 + 1 MNXM9	1 IMP(2-) + 1 H2O = 1 inosine + 1 phosphate	7.21701	3.1.3.5	sp_masked-scaffold5551_size412-processed-gene-0.1-mR-1,augustus_masked-scaffold6544_size384-processed-gene-0.0-mR-1,augustus_masked-scaffold2970_size541-processed-gene-0.0-mR-1
MNXR3873[m]	Mitochondria	1 MNXM125 + 1 MNXM2 = 1 MNXM334 + 1 MNXM9	1 IMP(2-) + 1 H2O = 1 inosine + 1 phosphate	7.21701	3.1.3.5	sp_masked-scaffold5551_size412-processed-gene-0.1-mR-1,augustus_masked-scaffold6544_size384-processed-gene-0.0-mR-1,augustus_masked-scaffold2970_size541-processed-gene-0.0-mR-1
MNXR3875[c]	Cytoplasm	1 MNXM288 + 1 MNXM9 = 1 MNXM2 + 1 MNXM80	1 uridine + 1 phosphate = 1 H2O + 1 UMP(2-)	-3.05414	3.1.3.5	sp_masked-scaffold5551_size412-processed-gene-0.1-mR-1,augustus_masked-scaffold6544_size384-processed-gene-0.0-mR-1,augustus_masked-scaffold2970_size541-processed-gene-0.0-mR-1
MNXR3875[m]	Mitochondria	1 MNXM288 + 1 MNXM9 = 1 MNXM2 + 1 MNXM80	1 uridine + 1 phosphate = 1 H2O + 1 UMP(2-)	-3.05414	3.1.3.5	sp_masked-scaffold5551_size412-processed-gene-0.1-mR-1,augustus_masked-scaffold6544_size384-processed-gene-0.0-mR-1,augustus_masked-scaffold2970_size541-processed-gene-0.0-mR-1
MNXR3877[c]	Cytoplasm	1 MNXM2 + 1 MNXM31 = 1 MNXM338 + 1 MNXM9	1 H2O + 1 CMP = 1 cytidine + 1 phosphate	-3.05414	3.1.3.5	sp_masked-scaffold5551_size412-processed-gene-0.1-mR-1,augustus_masked-scaffold6544_size384-processed-gene-0.0-mR-1,augustus_masked-scaffold2970_size541-processed-gene-0.0-mR-1
MNXR3877[m]	Mitochondria	1 MNXM2 + 1 MNXM31 = 1 MNXM338 + 1 MNXM9	1 H2O + 1 CMP = 1 cytidine + 1 phosphate	-3.05414	3.1.3.5	sp_masked-scaffold5551_size412-processed-gene-0.1-mR-1,augustus_masked-scaffold6544_size384-processed-gene-0.0-mR-1,augustus_masked-scaffold2970_size541-processed-gene-0.0-mR-1
MNXR3880[c]	Cytoplasm	1 MNXM14 + 1 MNXM2 = 1 MNXM212 + 1 MNXM9	1 AMP + 1 H2O = 1 adenosine + 1 phosphate	6.12701	3.1.3.5	sp_masked-scaffold5551_size412-processed-gene-0.1-mR-1,augustus_masked-scaffold6544_size384-processed-gene-0.0-mR-1,augustus_masked-scaffold2970_size541-processed-gene-0.0-mR-1
MNXR3880[m]	Mitochondria	1 MNXM14 + 1 MNXM2 = 1 MNXM212 + 1 MNXM9	1 AMP + 1 H2O = 1 adenosine + 1 phosphate	6.12701	3.1.3.5	sp_masked-scaffold5551_size412-processed-gene-0.1-mR-1,augustus_masked-scaffold6544_size384-processed-gene-0.0-mR-1,augustus_masked-scaffold2970_size541-processed-gene-0.0-mR-1
MNXR3882[c]	Cytoplasm	1 MNXM113 + 1 MNXM2 = 1 MNXM401 + 1 MNXM9	1 GMP(3-) + 1 H2O = 1 guanosine + 1 phosphate	7.21701	3.1.3.5	sp_masked-scaffold5551_size412-processed-gene-0.1-mR-1,augustus_masked-scaffold6544_size384-processed-gene-0.0-mR-1,augustus_masked-scaffold2970_size541-processed-gene-0.0-mR-1
MNXR3882[m]	Mitochondria	1 MNXM113 + 1 MNXM2 = 1 MNXM401 + 1 MNXM9	1 GMP(3-) + 1 H2O = 1 guanosine + 1 phosphate	7.21701	3.1.3.5	sp_masked-scaffold5551_size412-processed-gene-0.1-mR-1,augustus_masked-scaffold6544_size384-processed-gene-0.0-mR-1,augustus_masked-scaffold2970_size541-processed-gene-0.0-mR-1
MNXR389[c]	Cytoplasm	1 MNXM12 + 1 MNXM131 + 1 MNXM3 = 1 MNXM21 + 1 MNXM46 + 1 MNXM7 + 1 MNXM9	1 CoA + 1 citrate + 1 ATP = 1 acetyl-CoA(4-) + 1 oxaloacetate + 1 ADP + 1 phosphate	-2.91638	2.3.3.8	sp_masked-scaffold18_size95471-processed-gene-0.116-mR-1,augustus_masked-scaffold5428_size416-processed-gene-0.0-mR-1,augustus_masked-scaffold6750_size379-processed-gene-0.0-mR-1,augustus_masked-scaffold2267_size612-processed-gene-0.1-mR-1,maker-scaffold90_size19560-augustus-gene-0.39-mR-1,augustus_masked-scaffold1524_size741-processed-gene-0.0-mR-1
MNXR389[m]	Mitochondria	1 MNXM12 + 1 MNXM131 + 1 MNXM3 = 1 MNXM21 + 1 MNXM46 + 1 MNXM7 + 1 MNXM9	1 CoA + 1 citrate + 1 ATP = 1 acetyl-CoA(4-) + 1 oxaloacetate + 1 ADP + 1 phosphate	-2.91638	2.3.3.8	sp_masked-scaffold18_size95471-processed-gene-0.116-mR-1,augustus_masked-scaffold5428_size416-processed-gene-0.0-mR-1,augustus_masked-scaffold6750_size379-processed-gene-0.0-mR-1,augustus_masked-scaffold2267_size612-processed-gene-0.1-mR-1,maker-scaffold90_size19560-augustus-gene-0.39-mR-1,augustus_masked-scaffold1524_size741-processed-gene-0.0-mR-1
MNXR3894[c]	Cytoplasm	1 MNXM1 + 1 MNXM11 + 1 MNXM546 = 1 MNXM2 + 1 MNXM344	1 H(+) + 1 diphosphate(3-) + 1 dGMP(2-) = 1 H2O + 1 dGTP	-113.549	3.6.1.19	augustus_masked-scaffold10661_size308-processed-gene-0.0-mR-1,augustus_masked-scaffold8601_size340-processed-gene-0.0-mR-1,augustus_masked-scaffold80_size23295-processed-gene-0.7-mR-1,maker-scaffold84_size22519-augustus-gene-0.39-mR-1
MNXR3896[c]	Cytoplasm	1 MNXM1860 + 1 MNXM2 = 1 MNXM1 + 1 MNXM11 + 1 MNXM298	1 XTP + 1 H2O = 1 H(+) + 1 diphosphate(3-) + 1 5'-xanthylate(2-)	-113.549	3.6.1.19	augustus_masked-scaffold10661_size308-processed-gene-0.0-mR-1,augustus_masked-scaffold8601_size340-processed-gene-0.0-mR-1,augustus_masked-scaffold80_size23295-processed-gene-0.7-mR-1,maker-scaffold84_size22519-augustus-gene-0.39-mR-1
MNXR3897[c]	Cytoplasm	1 MNXM1 + 1 MNXM11 + 1 MNXM113 = 1 MNXM2 + 1 MNXM51	1 H(+) + 1 diphosphate(3-) + 1 GMP(3-) = 1 H2O + 1 GTP	-113.549	3.6.1.19	augustus_masked-scaffold10661_size308-processed-gene-0.0-mR-1,augustus_masked-scaffold8601_size340-processed-gene-0.0-mR-1,augustus_masked-scaffold80_size23295-processed-gene-0.7-mR-1,maker-scaffold84_size22519-augustus-gene-0.39-mR-1
MNXR390[c]	Cytoplasm	1 MNXM26 + 1 MNXM3 = 1 MNXM280 + 1 MNXM7	1 acetate + 1 ATP = 1 acetyl phosphate(2-) + 1 ADP		2.7.2.1,2.7.2.15
MNXR3903[c]	Cytoplasm	1 MNXM121 + 1 MNXM2 = 1 MNXM1 + 1 MNXM11 + 1 MNXM80	1 UTP + 1 H2O = 1 H(+) + 1 diphosphate(3-) + 1 UMP(2-)	-113.549	3.6.1.19	augustus_masked-scaffold10661_size308-processed-gene-0.0-mR-1,augustus_masked-scaffold8601_size340-processed-gene-0.0-mR-1,augustus_masked-scaffold80_size23295-processed-gene-0.7-mR-1,maker-scaffold84_size22519-augustus-gene-0.39-mR-1
MNXR3904[c]	Cytoplasm	1 MNXM1 + 1 MNXM11 + 1 MNXM125 = 1 MNXM2 + 1 MNXM423	1 H(+) + 1 diphosphate(3-) + 1 IMP(2-) = 1 H2O + 1 ITP	-113.549	3.6.1.19	augustus_masked-scaffold10661_size308-processed-gene-0.0-mR-1,augustus_masked-scaffold8601_size340-processed-gene-0.0-mR-1,augustus_masked-scaffold80_size23295-processed-gene-0.7-mR-1,maker-scaffold84_size22519-augustus-gene-0.39-mR-1
MNXR392[c]	Cytoplasm	1 MNXM13 + 1 MNXM426 = 1 MNXM1 + 2 MNXM23	1 CO(2) + 1 2-acetyllactate = 1 H(+) + 2 pyruvate	-9.48587	2.2.1.6	augustus_masked-scaffold2572_size578-processed-gene-0.0-mR-1,maker-scaffold104_size17713-augustus-gene-0.34-mR-1,sp_masked-scaffold7992_size352-processed-gene-0.2-mR-1,sp_masked-scaffold16_size100249-processed-gene-0.133-mR-1,sp_masked-scaffold9977_size318-processed-gene-0.2-mR-1,augustus_masked-scaffold6402_size388-processed-gene-0.0-mR-1,augustus_masked-scaffold9419_size326-processed-gene-0.0-m…
MNXR392[m]	Mitochondria	1 MNXM13 + 1 MNXM426 = 1 MNXM1 + 2 MNXM23	1 CO(2) + 1 2-acetyllactate = 1 H(+) + 2 pyruvate	-9.48587	2.2.1.6	augustus_masked-scaffold2572_size578-processed-gene-0.0-mR-1,maker-scaffold104_size17713-augustus-gene-0.34-mR-1,sp_masked-scaffold7992_size352-processed-gene-0.2-mR-1,sp_masked-scaffold16_size100249-processed-gene-0.133-mR-1,sp_masked-scaffold9977_size318-processed-gene-0.2-mR-1,augustus_masked-scaffold6402_size388-processed-gene-0.0-mR-1,augustus_masked-scaffold9419_size326-processed-gene-0.0-m…
MNXR3932[c]	Cytoplasm	1 MNXM13 + 1 MNXM23 = 1 MNXM1 + 1 MNXM46	1 CO(2) + 1 pyruvate = 1 H(+) + 1 oxaloacetate	-4.78175	1.1.1.38,1.1.1.40,4.1.1.3	augustus_masked-scaffold10619_size309-processed-gene-0.0-mR-1,augustus_masked-scaffold3356_size515-processed-gene-0.0-mR-1,augustus_masked-scaffold1703_size698-processed-gene-0.0-mR-1,genemark-scaffold6_size187029-processed-gene-0.179-mR-1,augustus_masked-scaffold2844_size552-processed-gene-0.0-mR-1
MNXR3940[c]	Cytoplasm	1 MNXM101 + 1 MNXM138 = 1 MNXM1 + 1 MNXM211 + 1 MNXM9	1 L-ornithinium(1+) + 1 carbamoyl phosphate(2-) = 1 H(+) + 1 L-citrulline zwitterion + 1 phosphate	-15.05	2.1.3.3	augustus_masked-scaffold4_size209168-processed-gene-1.45-mR-1,augustus_masked-scaffold2561_size579-processed-gene-0.0-mR-1
MNXR3940[p]	Membrane	1 MNXM101 + 1 MNXM138 = 1 MNXM1 + 1 MNXM211 + 1 MNXM9	1 L-ornithinium(1+) + 1 carbamoyl phosphate(2-) = 1 H(+) + 1 L-citrulline zwitterion + 1 phosphate	-15.05	2.1.3.3	augustus_masked-scaffold4_size209168-processed-gene-1.45-mR-1,augustus_masked-scaffold2561_size579-processed-gene-0.0-mR-1
MNXR3946[c]	Cytoplasm	1 MNXM133 + 1 MNXM25 = 1 MNXM154 + 1 MNXM92	1 acetoacetyl-CoA(4-) + 1 succinate(2-) = 1 acetoacetate + 1 succinyl-CoA(5-)	4.30237	2.8.3.5	sp_masked-scaffold3788_size488-processed-gene-0.2-mR-1,augustus_masked-scaffold10008_size318-processed-gene-0.0-mR-1
MNXR3953[m]	Mitochondria	1 MNXM16 + 1 MNXM1635 = 1 MNXM1 + 1 MNXM1707 + 1 MNXM19	1 S-adenosyl-L-methionine + 1 3-(all-trans-octaprenyl)benzene-1,2-diol = 1 H(+) + 1 2-methoxy-6-(all-trans-octaprenyl)phenol + 1 S-adenosyl-L-homocysteine	-4.35999	2.1.1.222	sp_masked-scaffold38_size55406-processed-gene-0.74-mR-1
MNXR3962[c]	Cytoplasm	1 MNXM13 + 1 MNXM404 = 1 MNXM1 + 1 MNXM1602	1 CO(2) + 1 4-methyl-2-oxopentanoate = 1 H(+) + 1 (2S)-2-isopropyl-3-oxosuccinate(2-)	-1.84176	1.1.1.85	augustus_masked-scaffold8951_size334-processed-gene-0.0-mR-1,augustus_masked-scaffold7260_size368-processed-gene-0.0-mR-1,augustus_masked-scaffold1_size562614-processed-gene-0.24-mR-1,augustus_masked-scaffold3497_size505-processed-gene-0.0-mR-1,augustus_masked-scaffold3777_size489-processed-gene-0.0-mR-1
MNXR3962[m]	Mitochondria	1 MNXM13 + 1 MNXM404 = 1 MNXM1 + 1 MNXM1602	1 CO(2) + 1 4-methyl-2-oxopentanoate = 1 H(+) + 1 (2S)-2-isopropyl-3-oxosuccinate(2-)	-1.84176	1.1.1.85	augustus_masked-scaffold8951_size334-processed-gene-0.0-mR-1,augustus_masked-scaffold7260_size368-processed-gene-0.0-mR-1,augustus_masked-scaffold1_size562614-processed-gene-0.24-mR-1,augustus_masked-scaffold3497_size505-processed-gene-0.0-mR-1,augustus_masked-scaffold3777_size489-processed-gene-0.0-mR-1
MNXR3962[p]	Membrane	1 MNXM13 + 1 MNXM404 = 1 MNXM1 + 1 MNXM1602	1 CO(2) + 1 4-methyl-2-oxopentanoate = 1 H(+) + 1 (2S)-2-isopropyl-3-oxosuccinate(2-)	-1.84176	1.1.1.85	augustus_masked-scaffold8951_size334-processed-gene-0.0-mR-1,augustus_masked-scaffold7260_size368-processed-gene-0.0-mR-1,augustus_masked-scaffold1_size562614-processed-gene-0.24-mR-1,augustus_masked-scaffold3497_size505-processed-gene-0.0-mR-1,augustus_masked-scaffold3777_size489-processed-gene-0.0-mR-1
MNXR3967[c]	Cytoplasm	1 MNXM13 + 1 MNXM80 = 1 MNXM1 + 1 MNXM519	1 CO(2) + 1 UMP(2-) = 1 H(+) + 1 orotidine 5'-phosphate(3-)	1.77237	4.1.1.23	augustus_masked-scaffold7605_size360-processed-gene-0.0-mR-1,maker-scaffold147_size9335-sp-gene-0.19-mR-1
MNXR3967[m]	Mitochondria	1 MNXM13 + 1 MNXM80 = 1 MNXM1 + 1 MNXM519	1 CO(2) + 1 UMP(2-) = 1 H(+) + 1 orotidine 5'-phosphate(3-)	1.77237	4.1.1.23	augustus_masked-scaffold7605_size360-processed-gene-0.0-mR-1,maker-scaffold147_size9335-sp-gene-0.19-mR-1
MNXR39679[c]	Cytoplasm	1 MNXM1 + 1 MNXM11 + 1 MNXM14 + 1 MNXM89822 = 1 MNXM3 + 1 MNXM76 + 1 MNXM90668	1 H(+) + 1 diphosphate(3-) + 1 AMP + 1 L-tyrosyl-tRNA(Tyr) = 1 ATP + 1 L-tyrosine zwitterion + 1 tRNA(Tyr)	0	6.1.1.1	maker-scaffold372_size1918-augustus-gene-0.5-mR-1,maker-scaffold2_size298569-sp-gene-0.179-mR-1,sp_masked-scaffold9015_size333-processed-gene-0.2-mR-1,maker-scaffold70_size26734-sp-gene-0.50-mR-1
MNXR39683[c]	Cytoplasm	1 MNXM2 + 1 MNXM417 = 1 MNXM89621 + 1 MNXM9	1 H2O + 1 D-fructofuranose 1,6-bisphosphate(4-) = 1 beta-D-fructofuranose 6-phosphate(2-) + 1 phosphate	6.89355	3.1.3.11	augustus_masked-scaffold4122_size471-processed-gene-0.0-mR-1,augustus_masked-scaffold8079_size350-processed-gene-0.0-mR-1,augustus_masked-scaffold4531_size452-processed-gene-0.0-mR-1,augustus_masked-scaffold5785_size405-processed-gene-0.0-mR-1,augustus_masked-scaffold8824_size336-processed-gene-0.0-mR-1,augustus_masked-scaffold8_size143449-processed-gene-0.33-mR-1
MNXR39683[e]	Extracellular	1 MNXM2 + 1 MNXM417 = 1 MNXM89621 + 1 MNXM9	1 H2O + 1 D-fructofuranose 1,6-bisphosphate(4-) = 1 beta-D-fructofuranose 6-phosphate(2-) + 1 phosphate	6.89355	3.1.3.11	augustus_masked-scaffold4122_size471-processed-gene-0.0-mR-1,augustus_masked-scaffold8079_size350-processed-gene-0.0-mR-1,augustus_masked-scaffold4531_size452-processed-gene-0.0-mR-1,augustus_masked-scaffold5785_size405-processed-gene-0.0-mR-1,augustus_masked-scaffold8824_size336-processed-gene-0.0-mR-1,augustus_masked-scaffold8_size143449-processed-gene-0.33-mR-1
MNXR39683[m]	Mitochondria	1 MNXM2 + 1 MNXM417 = 1 MNXM89621 + 1 MNXM9	1 H2O + 1 D-fructofuranose 1,6-bisphosphate(4-) = 1 beta-D-fructofuranose 6-phosphate(2-) + 1 phosphate	6.89355	3.1.3.11	augustus_masked-scaffold4122_size471-processed-gene-0.0-mR-1,augustus_masked-scaffold8079_size350-processed-gene-0.0-mR-1,augustus_masked-scaffold4531_size452-processed-gene-0.0-mR-1,augustus_masked-scaffold5785_size405-processed-gene-0.0-mR-1,augustus_masked-scaffold8824_size336-processed-gene-0.0-mR-1,augustus_masked-scaffold8_size143449-processed-gene-0.33-mR-1
MNXR39686[c]	Cytoplasm	1 MNXM1 + 1 MNXM11 + 1 MNXM14 + 1 MNXM89815 = 1 MNXM3 + 1 MNXM32 + 1 MNXM89576	1 H(+) + 1 diphosphate(3-) + 1 AMP + 1 Ala-tRNA(Ala) = 1 ATP + 1 L-alanine zwitterion + 1 tRNA(Ala)	0	6.1.1.7	augustus_masked-scaffold4210_size467-processed-gene-0.0-mR-1,maker-scaffold172_size6451-sp-gene-0.11-mR-1,augustus_masked-scaffold10048_size317-processed-gene-0.0-mR-1
MNXR39691[c]	Cytoplasm	1 MNXM114 + 1 MNXM3 + 1 MNXM90667 = 1 MNXM1 + 1 MNXM11 + 1 MNXM14 + 1 MNXM247	1 L-proline + 1 ATP + 1 tRNA(Pro) = 1 H(+) + 1 diphosphate(3-) + 1 AMP + 1 L-prolyl-tRNA(Pro)	0	6.1.1.15	sp_masked-scaffold23_size82504-processed-gene-0.110-mR-1,augustus_masked-scaffold2691_size566-processed-gene-0.0-mR-1,augustus_masked-scaffold3145_size528-processed-gene-0.0-mR-1,augustus_masked-scaffold530_size1420-processed-gene-0.0-mR-1,augustus_masked-scaffold3_size225180-processed-gene-0.26-mR-1
MNXR39723[c]	Cytoplasm	1 MNXM1 + 1 MNXM4 + 1 MNXM6 + 1 MNXM90382 = 2 MNXM2 + 1 MNXM2041 + 1 MNXM5	1 H(+) + 1 O2 + 1 NADPH + 1 (Z)-2-methylbutanal oxime = 2 H2O + 1 (2R)-2-hydroxy-2-methylbutanenitrile + 1 NADP(+)		0
MNXR3985[c]	Cytoplasm	1 MNXM101 = 1 MNXM114 + 1 MNXM15	1 L-ornithinium(1+) = 1 L-proline + 1 NH4(+)	-2.01999	4.3.1.12	sp_masked-scaffold5466_size415-processed-gene-0.2-mR-1
MNXR3986[c]	Cytoplasm	1 MNXM118 + 1 MNXM13 = 1 MNXM1 + 1 MNXM101	1 putrescine + 1 CO(2) = 1 H(+) + 1 L-ornithinium(1+)	-3.71412	4.1.1.17	augustus_masked-scaffold93_size18824-processed-gene-0.0-mR-1,augustus_masked-scaffold4949_size435-processed-gene-0.0-mR-1,augustus_masked-scaffold6902_size376-processed-gene-0.0-mR-1,augustus_masked-scaffold8722_size338-processed-gene-0.0-mR-1
MNXR4008[c]	Cytoplasm	1 MNXM1 + 1 MNXM716 = 1 MNXM2 + 1 MNXM829	1 H(+) + 1 3-oxoadipate = 1 H2O + 1 5-oxo-4,5-dihydro-2-furylacetate	-4.46124	3.1.1.24	augustus_masked-scaffold3430_size509-processed-gene-0.0-mR-1,augustus_masked-scaffold10742_size307-processed-gene-0.0-mR-1,sp_masked-scaffold11082_size303-processed-gene-0.1-mR-1
MNXR4008[e]	Extracellular	1 MNXM1 + 1 MNXM716 = 1 MNXM2 + 1 MNXM829	1 H(+) + 1 3-oxoadipate = 1 H2O + 1 5-oxo-4,5-dihydro-2-furylacetate	-4.46124	3.1.1.24	augustus_masked-scaffold3430_size509-processed-gene-0.0-mR-1,augustus_masked-scaffold10742_size307-processed-gene-0.0-mR-1,sp_masked-scaffold11082_size303-processed-gene-0.1-mR-1
MNXR4009[p]	Membrane	1 MNXM1410 + 1 MNXM2 + 1 MNXM8 = 2 MNXM1 + 1 MNXM10 + 1 MNXM1021	1 5-oxopentanoate + 1 H2O + 1 NAD(+) = 2 H(+) + 1 NADH(2-) + 1 glutarate(2-)	-13.7294	1.2.1.20	augustus_masked-scaffold28_size74937-processed-gene-0.23-mR-1
MNXR4028[c]	Cytoplasm	1 MNXM1174 + 2 MNXM2 + 1 MNXM5 = 1 MNXM1 + 1 MNXM1138 + 1 MNXM4 + 1 MNXM6	1 3alpha,7alpha-dihydroxy-5beta-cholestan-26-al + 2 H2O + 1 NADP(+) = 1 H(+) + 1 5beta-cholestane-3alpha,7alpha,26-triol + 1 O2 + 1 NADPH		1.14.13.15
MNXR4062[c]	Cytoplasm	1 MNXM114 + 1 MNXM8 = 1 MNXM1 + 1 MNXM1 + 1 MNXM10 + 1 MNXM301	1 L-proline + 1 NAD(+) = 1 H(+) + 1 H(+) + 1 NADH(2-) + 1 (S)-1-pyrroline-5-carboxylate	-23.3936	1.5.1.2	sp_masked-scaffold9_size139491-processed-gene-0.165-mR-1
MNXR4088[m]	Mitochondria	1 MNXM144 + 1 MNXM3 + 1 MNXM593 = 1 MNXM1 + 1 MNXM11 + 1 MNXM14 + 1 MNXM364	1 beta-alanine zwitterion + 1 ATP + 1 (R)-pantoate = 1 H(+) + 1 diphosphate(3-) + 1 AMP + 1 (R)-pantothenate	-18.6259	6.3.2.1	sp_masked-scaffold11_size133158-processed-gene-0.209-mR-1,maker-scaffold713_size1122-augustus-gene-0.3-mR-1
MNXR4112[c]	Cytoplasm	1 MNXM1 + 1 MNXM46 + 1 MNXM7 + 1 MNXM9 = 1 MNXM23 + 1 MNXM3 + 1 MNXM60	1 H(+) + 1 oxaloacetate + 1 ADP + 1 phosphate = 1 pyruvate + 1 ATP + 1 bicarbonate	-1.36993	6.4.1.1	genemark-scaffold2722_size563-processed-gene-0.1-mR-1,augustus_masked-scaffold7796_size356-processed-gene-0.0-mR-1,augustus_masked-scaffold7894_size353-processed-gene-0.0-mR-1,augustus_masked-scaffold6_size187029-processed-gene-0.16-mR-1,augustus_masked-scaffold3228_size522-processed-gene-0.0-mR-1
MNXR4127[c]	Cytoplasm	1 MNXM1 + 1 MNXM14 = 1 MNXM2 + 1 MNXM243	1 H(+) + 1 AMP = 1 H2O + 1 3',5'-cyclic AMP(1-)	-60.7122	3.1.4.17	augustus_masked-scaffold41_size53891-processed-gene-0.10-mR-1,augustus_masked-scaffold2180_size625-processed-gene-0.0-mR-1
MNXR4127[e]	Extracellular	1 MNXM1 + 1 MNXM14 = 1 MNXM2 + 1 MNXM243	1 H(+) + 1 AMP = 1 H2O + 1 3',5'-cyclic AMP(1-)	-60.7122	3.1.4.17	augustus_masked-scaffold41_size53891-processed-gene-0.10-mR-1,augustus_masked-scaffold2180_size625-processed-gene-0.0-mR-1
MNXR4130[c]	Cytoplasm	1 MNXM1 + 1 MNXM113 = 1 MNXM2 + 1 MNXM665	1 H(+) + 1 GMP(3-) = 1 H2O + 1 3',5'-cyclic GMP(1-)	-105.921	3.1.4.17	augustus_masked-scaffold41_size53891-processed-gene-0.10-mR-1,augustus_masked-scaffold2180_size625-processed-gene-0.0-mR-1
MNXR4130[e]	Extracellular	1 MNXM1 + 1 MNXM113 = 1 MNXM2 + 1 MNXM665	1 H(+) + 1 GMP(3-) = 1 H2O + 1 3',5'-cyclic GMP(1-)	-105.921	3.1.4.17	augustus_masked-scaffold41_size53891-processed-gene-0.10-mR-1,augustus_masked-scaffold2180_size625-processed-gene-0.0-mR-1
MNXR4138[c]	Cytoplasm	1 MNXM161 + 1 MNXM22 = 1 MNXM4 + 1 MNXM454	1 pyridoxal 5'-phosphate + 1 hydrogen peroxide = 1 O2 + 1 pyridoxine 5'-phosphate(2-)	-27.99	1.4.3.5	sp_masked-scaffold8281_size346-processed-gene-0.1-mR-1,augustus_masked-scaffold33_size71421-processed-gene-0.19-mR-1,augustus_masked-scaffold3690_size494-processed-gene-0.0-mR-1,augustus_masked-scaffold2606_size574-processed-gene-0.0-mR-1
MNXR4138[m]	Mitochondria	1 MNXM161 + 1 MNXM22 = 1 MNXM4 + 1 MNXM454	1 pyridoxal 5'-phosphate + 1 hydrogen peroxide = 1 O2 + 1 pyridoxine 5'-phosphate(2-)	-27.99	1.4.3.5	sp_masked-scaffold8281_size346-processed-gene-0.1-mR-1,augustus_masked-scaffold33_size71421-processed-gene-0.19-mR-1,augustus_masked-scaffold3690_size494-processed-gene-0.0-mR-1,augustus_masked-scaffold2606_size574-processed-gene-0.0-mR-1
MNXR4149[c]	Cytoplasm	1 MNXM15 + 1 MNXM22 + 1 MNXM473 = 1 MNXM2 + 1 MNXM4 + 1 MNXM660	1 NH4(+) + 1 hydrogen peroxide + 1 phenylacetaldehyde = 1 H2O + 1 O2 + 1 phenylethylamine	-23.963	1.4.3.21	sp_masked-scaffold151_size8541-processed-gene-0.16-mR-1,sp_masked-scaffold79_size23336-processed-gene-0.20-mR-1,augustus_masked-scaffold188_size5497-processed-gene-0.1-mR-1,sp_masked-scaffold32_size72915-processed-gene-0.58-mR-1,maker-scaffold209_size4398-augustus-gene-0.5-mR-1,augustus_masked-scaffold952_size955-processed-gene-0.0-mR-1
MNXR4149[n]	Nucleous	1 MNXM15 + 1 MNXM22 + 1 MNXM473 = 1 MNXM2 + 1 MNXM4 + 1 MNXM660	1 NH4(+) + 1 hydrogen peroxide + 1 phenylacetaldehyde = 1 H2O + 1 O2 + 1 phenylethylamine	-23.963	1.4.3.21	sp_masked-scaffold151_size8541-processed-gene-0.16-mR-1,sp_masked-scaffold79_size23336-processed-gene-0.20-mR-1,augustus_masked-scaffold188_size5497-processed-gene-0.1-mR-1,sp_masked-scaffold32_size72915-processed-gene-0.58-mR-1,maker-scaffold209_size4398-augustus-gene-0.5-mR-1,augustus_masked-scaffold952_size955-processed-gene-0.0-mR-1
MNXR415[c]	Cytoplasm	1 MNXM1 + 1 MNXM10 + 1 MNXM784 = 1 MNXM342 + 1 MNXM8	1 H(+) + 1 NADH(2-) + 1 trans-oct-2-enoyl-CoA = 1 octanoyl-CoA(4-) + 1 NAD(+)		1.3.99.3	augustus_masked-scaffold9098_size332-processed-gene-0.0-mR-1,augustus_masked-scaffold9153_size331-processed-gene-0.0-mR-1,augustus_masked-scaffold8105_size349-processed-gene-0.0-mR-1,augustus_masked-scaffold3814_size487-processed-gene-0.0-mR-1,augustus_masked-scaffold4963_size435-processed-gene-0.1-mR-1,augustus_masked-scaffold9979_size318-processed-gene-0.0-mR-1,augustus_masked-scaffold6047_size…
MNXR4160[c]	Cytoplasm	1 MNXM1407 + 1 MNXM8 = 1 MNXM1 + 1 MNXM10 + 1 MNXM1514	1 4-O-phosphonato-D-erythronate(3-) + 1 NAD(+) = 1 H(+) + 1 NADH(2-) + 1 (R)-3-hydroxy-2-oxo-4-(phosphonatoooxy)butanoate	3.54181	1.1.1.290	augustus_masked-scaffold2648_size571-processed-gene-0.0-mR-1,augustus_masked-scaffold6605_size383-processed-gene-0.0-mR-1
MNXR4166[p]	Membrane	1 MNXM115 + 1 MNXM16 = 1 MNXM1 + 1 MNXM19 + 1 MNXM2710	1 phosphatidylethanolamine zwitterion + 1 S-adenosyl-L-methionine = 1 H(+) + 1 S-adenosyl-L-homocysteine + 1 phosphatidyl-N-methylethanolamine zwitterion	-31.0023	2.1.1.17	augustus_masked-scaffold10_size138133-processed-gene-0.54-mR-1
MNXR4183[c]	Cytoplasm	1 MNXM370 = 1 MNXM969	1 2-ammonio-2-deoxy-D-glucopyranose 6-phosphate(1-) = 1 alpha-D-glucosamine 1-phosphate(1-)	0	5.4.2.10	augustus_masked-scaffold10269_size314-processed-gene-0.0-mR-1,augustus_masked-scaffold5494_size414-processed-gene-0.0-mR-1
MNXR4183[m]	Mitochondria	1 MNXM370 = 1 MNXM969	1 2-ammonio-2-deoxy-D-glucopyranose 6-phosphate(1-) = 1 alpha-D-glucosamine 1-phosphate(1-)	0	5.4.2.10	augustus_masked-scaffold10269_size314-processed-gene-0.0-mR-1,augustus_masked-scaffold5494_size414-processed-gene-0.0-mR-1
MNXR4184[c]	Cytoplasm	1 MNXM126 + 1 MNXM8 = 1 MNXM1 + 1 MNXM10 + 1 MNXM541	1 3-phospho-D-glycerate + 1 NAD(+) = 1 H(+) + 1 NADH(2-) + 1 3-phospho-hydroxypyruvate	1.03186	1.1.1.95	augustus_masked-scaffold10091_size317-processed-gene-0.0-mR-1,augustus_masked-scaffold2648_size571-processed-gene-0.0-mR-1,augustus_masked-scaffold2_size298569-processed-gene-1.48-mR-1
MNXR4184[n]	Nucleous	1 MNXM126 + 1 MNXM8 = 1 MNXM1 + 1 MNXM10 + 1 MNXM541	1 3-phospho-D-glycerate + 1 NAD(+) = 1 H(+) + 1 NADH(2-) + 1 3-phospho-hydroxypyruvate	1.03186	1.1.1.95	augustus_masked-scaffold10091_size317-processed-gene-0.0-mR-1,augustus_masked-scaffold2648_size571-processed-gene-0.0-mR-1,augustus_masked-scaffold2_size298569-processed-gene-1.48-mR-1
MNXR4189[c]	Cytoplasm	1 MNXM126 + 1 MNXM3 = 1 MNXM261 + 1 MNXM7	1 3-phospho-D-glycerate + 1 ATP = 1 3-phosphonato-D-glyceroyl phosphate(4-) + 1 ADP	-7.51001	2.7.2.3	sp_masked-scaffold3049_size535-processed-gene-0.2-mR-1,augustus_masked-scaffold27_size75010-processed-gene-0.33-mR-1
MNXR4190[c]	Cytoplasm	1 MNXM1 + 1 MNXM325 = 1 MNXM2 + 1 MNXM429	1 H(+) + 1 6-phosphonatooxy-D-gluconate = 1 H2O + 1 6-O-phosphono-D-glucono-1,5-lactone	-7.35544	3.1.1.31	sp_masked-scaffold5210_size424-processed-gene-0.2-mR-1,augustus_masked-scaffold9311_size328-processed-gene-0.0-mR-1,augustus_masked-scaffold7853_size355-processed-gene-0.0-mR-1,augustus_masked-scaffold7_size164630-processed-gene-0.32-mR-1,augustus_masked-scaffold8631_size340-processed-gene-0.0-mR-1,augustus_masked-scaffold13_size106866-processed-gene-0.23-mR-1
MNXR4190[e]	Extracellular	1 MNXM1 + 1 MNXM325 = 1 MNXM2 + 1 MNXM429	1 H(+) + 1 6-phosphonatooxy-D-gluconate = 1 H2O + 1 6-O-phosphono-D-glucono-1,5-lactone	-7.35544	3.1.1.31	sp_masked-scaffold5210_size424-processed-gene-0.2-mR-1,augustus_masked-scaffold9311_size328-processed-gene-0.0-mR-1,augustus_masked-scaffold7853_size355-processed-gene-0.0-mR-1,augustus_masked-scaffold7_size164630-processed-gene-0.32-mR-1,augustus_masked-scaffold8631_size340-processed-gene-0.0-mR-1,augustus_masked-scaffold13_size106866-processed-gene-0.23-mR-1
MNXR4190[n]	Nucleous	1 MNXM1 + 1 MNXM325 = 1 MNXM2 + 1 MNXM429	1 H(+) + 1 6-phosphonatooxy-D-gluconate = 1 H2O + 1 6-O-phosphono-D-glucono-1,5-lactone	-7.35544	3.1.1.31	sp_masked-scaffold5210_size424-processed-gene-0.2-mR-1,augustus_masked-scaffold9311_size328-processed-gene-0.0-mR-1,augustus_masked-scaffold7853_size355-processed-gene-0.0-mR-1,augustus_masked-scaffold7_size164630-processed-gene-0.32-mR-1,augustus_masked-scaffold8631_size340-processed-gene-0.0-mR-1,augustus_masked-scaffold13_size106866-processed-gene-0.23-mR-1
MNXR4190[p]	Membrane	1 MNXM1 + 1 MNXM325 = 1 MNXM2 + 1 MNXM429	1 H(+) + 1 6-phosphonatooxy-D-gluconate = 1 H2O + 1 6-O-phosphono-D-glucono-1,5-lactone	-7.35544	3.1.1.31	sp_masked-scaffold5210_size424-processed-gene-0.2-mR-1,augustus_masked-scaffold9311_size328-processed-gene-0.0-mR-1,augustus_masked-scaffold7853_size355-processed-gene-0.0-mR-1,augustus_masked-scaffold7_size164630-processed-gene-0.32-mR-1,augustus_masked-scaffold8631_size340-processed-gene-0.0-mR-1,augustus_masked-scaffold13_size106866-processed-gene-0.23-mR-1
MNXR4192[c]	Cytoplasm	4 MNXM16 + 1 MNXM7363 = 4 MNXM1 + 1 MNXM12630 + 4 MNXM19	4 S-adenosyl-L-methionine + 1 fucose rhamnose rhamnose phenol phthiocerol dimycocerosate (Mtb) = 4 H(+) + 1 phenolic glycolipid (Mtb) + 4 S-adenosyl-L-homocysteine		0
MNXR4193[c]	Cytoplasm	1 MNXM222 + 1 MNXM9 = 1 MNXM2 + 1 MNXM2074	1 glycolate + 1 phosphate = 1 H2O + 1 2-phosphonatoglycolate(3-)	4.5452	3.1.3.18	augustus_masked-scaffold5499_size413-processed-gene-0.0-mR-1,augustus_masked-scaffold9005_size333-processed-gene-0.0-mR-1,augustus_masked-scaffold2970_size541-processed-gene-0.0-mR-1
MNXR4193[m]	Mitochondria	1 MNXM222 + 1 MNXM9 = 1 MNXM2 + 1 MNXM2074	1 glycolate + 1 phosphate = 1 H2O + 1 2-phosphonatoglycolate(3-)	4.5452	3.1.3.18	augustus_masked-scaffold5499_size413-processed-gene-0.0-mR-1,augustus_masked-scaffold9005_size333-processed-gene-0.0-mR-1,augustus_masked-scaffold2970_size541-processed-gene-0.0-mR-1
MNXR4195[c]	Cytoplasm	1 MNXM126 = 1 MNXM275	1 3-phospho-D-glycerate = 1 2-phospho-D-glycerate	-1.32001	5.4.2.11	augustus_masked-scaffold4699_size446-processed-gene-0.0-mR-1,maker-scaffold10_size138133-sp-gene-0.268-mR-1
MNXR4195[m]	Mitochondria	1 MNXM126 = 1 MNXM275	1 3-phospho-D-glycerate = 1 2-phospho-D-glycerate	-1.32001	5.4.2.11,5.4.2.12	augustus_masked-scaffold4699_size446-processed-gene-0.0-mR-1,maker-scaffold10_size138133-sp-gene-0.268-mR-1,sp_masked-scaffold21_size89748-processed-gene-0.119-mR-1
MNXR428[c]	Cytoplasm	2 MNXM2 + 2 MNXM947 = 1 MNXM4 + 2 MNXM470	2 H2O + 2 methacrylyl-CoA = 1 O2 + 2 isobutyryl-CoA		1.3.99.2
MNXR429[c]	Cytoplasm	1 MNXM1 + 1 MNXM12 + 1 MNXM26 = 1 MNXM2 + 1 MNXM21	1 H(+) + 1 CoA + 1 acetate = 1 H2O + 1 acetyl-CoA(4-)	-7.89709	3.1.2.1	augustus_masked-scaffold8884_size335-processed-gene-0.0-mR-1,augustus_masked-scaffold5832_size403-processed-gene-0.0-mR-1,augustus_masked-scaffold7006_size374-processed-gene-0.0-mR-1,augustus_masked-scaffold3220_size523-processed-gene-0.0-mR-1
MNXR429[m]	Mitochondria	1 MNXM1 + 1 MNXM12 + 1 MNXM26 = 1 MNXM2 + 1 MNXM21	1 H(+) + 1 CoA + 1 acetate = 1 H2O + 1 acetyl-CoA(4-)	-7.89709	3.1.2.1	augustus_masked-scaffold8884_size335-processed-gene-0.0-mR-1,augustus_masked-scaffold5832_size403-processed-gene-0.0-mR-1,augustus_masked-scaffold7006_size374-processed-gene-0.0-mR-1,augustus_masked-scaffold3220_size523-processed-gene-0.0-mR-1
MNXR429[n]	Nucleous	1 MNXM1 + 1 MNXM12 + 1 MNXM26 = 1 MNXM2 + 1 MNXM21	1 H(+) + 1 CoA + 1 acetate = 1 H2O + 1 acetyl-CoA(4-)	-7.89709	3.1.2.1	augustus_masked-scaffold8884_size335-processed-gene-0.0-mR-1,augustus_masked-scaffold5832_size403-processed-gene-0.0-mR-1,augustus_masked-scaffold7006_size374-processed-gene-0.0-mR-1,augustus_masked-scaffold3220_size523-processed-gene-0.0-mR-1
MNXR4351[c]	Cytoplasm	1 MNXM427 = 1 MNXM721	1 D-mannopyranose 6-phosphate(2-) = 1 alpha-D-mannose 1-phosphate(2-)	0	5.4.2.8	augustus_masked-scaffold4367_size460-processed-gene-0.0-mR-1,maker-scaffold21_size89748-sp-gene-0.135-mR-1,augustus_masked-scaffold4640_size448-processed-gene-0.0-mR-1,sp_masked-scaffold3078_size533-processed-gene-0.2-mR-1
MNXR4362[n]	Nucleous	1 MNXM1 + 1 MNXM415 + 1 MNXM7 = 1 MNXM3 + 1 MNXM364	1 H(+) + 1 (R)-4'-phosphopantothenate + 1 ADP = 1 ATP + 1 (R)-pantothenate	-16.0641	2.7.1.33	augustus_masked-scaffold53_size40507-processed-gene-0.7-mR-1
MNXR437[c]	Cytoplasm	1 MNXM101 + 1 MNXM26 = 1 MNXM2 + 1 MNXM817	1 L-ornithinium(1+) + 1 acetate = 1 H2O + 1 N(2)-acetyl-L-ornithine zwitterion	-2.60711	3.5.1.16	augustus_masked-scaffold2019_size646-processed-gene-0.0-mR-1
MNXR4373[c]	Cytoplasm	1 MNXM11 + 1 MNXM2 = 1 MNXM1 + 2 MNXM9	1 diphosphate(3-) + 1 H2O = 1 H(+) + 2 phosphate	4.14697	3.6.1.1	augustus_masked-scaffold5716_size407-processed-gene-0.0-mR-1,augustus_masked-scaffold1_size562614-processed-gene-4.50-mR-1,augustus_masked-scaffold6904_size376-processed-gene-0.0-mR-1
MNXR4373[n]	Nucleous	1 MNXM11 + 1 MNXM2 = 1 MNXM1 + 2 MNXM9	1 diphosphate(3-) + 1 H2O = 1 H(+) + 2 phosphate	4.14697	3.6.1.1	augustus_masked-scaffold5716_size407-processed-gene-0.0-mR-1,augustus_masked-scaffold1_size562614-processed-gene-4.50-mR-1,augustus_masked-scaffold6904_size376-processed-gene-0.0-mR-1
MNXR4380[c]	Cytoplasm	1 MNXM1 + 2 MNXM2 + 1 MNXM554 = 2 MNXM405	1 H(+) + 2 H2O + 1 porphobilinogen(1-) = 2 5-aminolevulinate	-33.7081	4.2.1.24	augustus_masked-scaffold8499_size342-processed-gene-0.0-mR-1,sp_masked-scaffold92_size19280-processed-gene-0.26-mR-1
MNXR4381[c]	Cytoplasm	1 MNXM13 + 1 MNXM2 + 1 MNXM73 = 1 MNXM1 + 1 MNXM46 + 1 MNXM9	1 CO(2) + 1 H2O + 1 phosphoenolpyruvate = 1 H(+) + 1 oxaloacetate + 1 phosphate	-0.864105	4.1.1.31	augustus_masked-scaffold4051_size474-processed-gene-0.0-mR-1,augustus_masked-scaffold10166_size315-processed-gene-0.0-mR-1,augustus_masked-scaffold8611_size340-processed-gene-0.0-mR-1,augustus_masked-scaffold6295_size391-processed-gene-0.0-mR-1
MNXR4381[m]	Mitochondria	1 MNXM13 + 1 MNXM2 + 1 MNXM73 = 1 MNXM1 + 1 MNXM46 + 1 MNXM9	1 CO(2) + 1 H2O + 1 phosphoenolpyruvate = 1 H(+) + 1 oxaloacetate + 1 phosphate	-0.864105	4.1.1.31	augustus_masked-scaffold4051_size474-processed-gene-0.0-mR-1,augustus_masked-scaffold10166_size315-processed-gene-0.0-mR-1,augustus_masked-scaffold8611_size340-processed-gene-0.0-mR-1,augustus_masked-scaffold6295_size391-processed-gene-0.0-mR-1
MNXR4381[n]	Nucleous	1 MNXM13 + 1 MNXM2 + 1 MNXM73 = 1 MNXM1 + 1 MNXM46 + 1 MNXM9	1 CO(2) + 1 H2O + 1 phosphoenolpyruvate = 1 H(+) + 1 oxaloacetate + 1 phosphate	-0.864105	4.1.1.31	augustus_masked-scaffold4051_size474-processed-gene-0.0-mR-1,augustus_masked-scaffold10166_size315-processed-gene-0.0-mR-1,augustus_masked-scaffold8611_size340-processed-gene-0.0-mR-1,augustus_masked-scaffold6295_size391-processed-gene-0.0-mR-1
MNXR4382[m]	Mitochondria	1 MNXM13 + 1 MNXM373 = 1 MNXM1 + 1 MNXM483	1 CO(2) + 1 D-pantetheine 4'-phosphate = 1 H(+) + 1 N-[(R)-4-phosphonatopantothenoyl]-L-cysteinate	-1.21768	4.1.1.36	augustus_masked-scaffold27_size75010-processed-gene-0.16-mR-1
MNXR4383[c]	Cytoplasm	1 MNXM13 + 1 MNXM7 + 1 MNXM73 = 1 MNXM3 + 1 MNXM46	1 CO(2) + 1 ADP + 1 phosphoenolpyruvate = 1 ATP + 1 oxaloacetate	-7.01587	4.1.1.49	augustus_masked-scaffold49_size44044-processed-gene-0.5-mR-1
MNXR4400[m]	Mitochondria	1 MNXM1 + 1 MNXM11 + 1 MNXM31 + 1 MNXM483 = 1 MNXM415 + 1 MNXM55 + 1 MNXM63	1 H(+) + 1 diphosphate(3-) + 1 CMP + 1 N-[(R)-4-phosphonatopantothenoyl]-L-cysteinate = 1 (R)-4'-phosphopantothenate + 1 L-cysteine zwitterion + 1 CTP	-115.266	6.3.2.5	augustus_masked-scaffold10_size138133-processed-gene-0.45-mR-1
MNXR4402[c]	Cytoplasm	1 MNXM10 + 1 MNXM13 + 1 MNXM153 = 1 MNXM503 + 1 MNXM8	1 NADH(2-) + 1 CO(2) + 1 3-(4-hydroxyphenyl)pyruvate = 1 prephenate + 1 NAD(+)	-17.55	1.3.1.12	maker-scaffold27_size75010-augustus-gene-0.129-mR-1,augustus_masked-scaffold9530_size325-processed-gene-0.0-mR-1,sp_masked-scaffold8351_size345-processed-gene-0.2-mR-1
MNXR4403[c]	Cytoplasm	1 MNXM13 + 1 MNXM153 + 1 MNXM6 = 1 MNXM5 + 1 MNXM503	1 CO(2) + 1 3-(4-hydroxyphenyl)pyruvate + 1 NADPH = 1 NADP(+) + 1 prephenate	-18.7983	1.3.1.13	augustus_masked-scaffold9530_size325-processed-gene-0.0-mR-1,sp_masked-scaffold8351_size345-processed-gene-0.2-mR-1,maker-scaffold27_size75010-augustus-gene-0.129-mR-1
MNXR4404[c]	Cytoplasm	1 MNXM13 + 1 MNXM2 + 1 MNXM210 = 1 MNXM1 + 1 MNXM503	1 CO(2) + 1 H2O + 1 keto-phenylpyruvate = 1 H(+) + 1 prephenate	-27.8188	4.2.1.51	augustus_masked-scaffold2925_size545-processed-gene-0.0-mR-1,sp_masked-scaffold19_size93560-processed-gene-0.127-mR-1
MNXR4410[c]	Cytoplasm	1 MNXM1636 + 1 MNXM8 = 1 MNXM1 + 1 MNXM10 + 1 MNXM1403 + 1 MNXM4	1 3-(cis-5,6-dihydroxycyclohexa-1,3-dienyl)propanoate + 1 NAD(+) = 1 H(+) + 1 NADH(2-) + 1 3-phenylpropionate + 1 O2	-76.5218	1.14.12.19	augustus_masked-scaffold10064_size317-processed-gene-0.0-mR-1
MNXR4414[c]	Cytoplasm	2 MNXM1 + 1 MNXM14 + 1 MNXM73 + 1 MNXM9 = 1 MNXM2 + 1 MNXM23 + 1 MNXM3	2 H(+) + 1 AMP + 1 phosphoenolpyruvate + 1 phosphate = 1 H2O + 1 pyruvate + 1 ATP	-9.57715	2.7.9.2	augustus_masked-scaffold3854_size484-processed-gene-0.0-mR-1,sp_masked-scaffold8540_size341-processed-gene-0.2-mR-1
MNXR4422[c]	Cytoplasm	1 MNXM1455 = 1 MNXM1489	1 1-(2-carboxylatophenylamino)-1-deoxy-D-ribulose 5-phosphate(3-) = 1 N-(5-phosphonato-beta-D-ribosyl)anthranilate	0.62	5.3.1.24	sp_masked-scaffold15_size103353-processed-gene-0.181-mR-1,augustus_masked-scaffold19_size93560-processed-gene-0.42-mR-1
MNXR4424[c]	Cytoplasm	1 MNXM1397 = 1 MNXM1515 + 1 MNXM2	1 1-(5-phospho-D-ribosyl)-5-[(5-phospho-D-ribosylamino)methylideneamino]imidazole-4-carboxamide(4-) = 1 1-(5-phosphoribosyl)-5'-AMP + 1 H2O	49.466	3.5.4.19	augustus_masked-scaffold47_size44521-processed-gene-0.2-mR-1
MNXR4425[c]	Cytoplasm	1 MNXM1 + 1 MNXM607 + 1 MNXM7 + 1 MNXM9 = 1 MNXM3 + 1 MNXM42 + 1 MNXM507	1 H(+) + 1 (2S)-2-[5-amino-1-(5-O-phosphonato-beta-D-ribosyl)imidazole-4-carboxamido]succinate + 1 ADP + 1 phosphate = 1 ATP + 1 L-aspartate(1-) + 1 5-amino-1-(5-phosphonato-D-ribosyl)imidazole-4-carboxylate	-7.65832	6.3.2.6	augustus_masked-scaffold10027_size317-processed-gene-0.0-mR-1,augustus_masked-scaffold2285_size610-processed-gene-0.0-mR-1,augustus_masked-scaffold4136_size470-processed-gene-0.1-mR-1,augustus_masked-scaffold29_size74855-processed-gene-0.2-mR-1
MNXR4426[c]	Cytoplasm	1 MNXM1351 + 1 MNXM2 = 1 MNXM1 + 1 MNXM11 + 1 MNXM1515	1 1-(5-phospho-D-ribosyl)-ATP + 1 H2O = 1 H(+) + 1 diphosphate(3-) + 1 1-(5-phosphoribosyl)-5'-AMP	-124.327	3.6.1.31	augustus_masked-scaffold5790_size404-processed-gene-0.0-mR-1,augustus_masked-scaffold47_size44521-processed-gene-0.2-mR-1
MNXR4427[c]	Cytoplasm	1 MNXM157 + 1 MNXM22 = 2 MNXM2 + 1 MNXM56	1 methanol + 1 hydrogen peroxide = 2 H2O + 1 formaldehyde	-70.654	1.11.1.7	augustus_masked-scaffold5045_size431-processed-gene-0.0-mR-1,augustus_masked-scaffold6562_size384-processed-gene-0.0-mR-1,augustus_masked-scaffold5034_size431-processed-gene-0.0-mR-1,genemark-scaffold79_size23336-processed-gene-0.15-mR-1,augustus_masked-scaffold3033_size536-processed-gene-0.0-mR-1,augustus_masked-scaffold3129_size529-processed-gene-0.0-mR-1,augustus_masked-scaffold1929_size660-pr…
MNXR4427[e]	Extracellular	1 MNXM157 + 1 MNXM22 = 2 MNXM2 + 1 MNXM56	1 methanol + 1 hydrogen peroxide = 2 H2O + 1 formaldehyde	-70.654	1.11.1.7	augustus_masked-scaffold5045_size431-processed-gene-0.0-mR-1,augustus_masked-scaffold6562_size384-processed-gene-0.0-mR-1,augustus_masked-scaffold5034_size431-processed-gene-0.0-mR-1,genemark-scaffold79_size23336-processed-gene-0.15-mR-1,augustus_masked-scaffold3033_size536-processed-gene-0.0-mR-1,augustus_masked-scaffold3129_size529-processed-gene-0.0-mR-1,augustus_masked-scaffold1929_size660-pr…
MNXR4427[m]	Mitochondria	1 MNXM157 + 1 MNXM22 = 2 MNXM2 + 1 MNXM56	1 methanol + 1 hydrogen peroxide = 2 H2O + 1 formaldehyde	-70.654	1.11.1.7	augustus_masked-scaffold5045_size431-processed-gene-0.0-mR-1,augustus_masked-scaffold6562_size384-processed-gene-0.0-mR-1,augustus_masked-scaffold5034_size431-processed-gene-0.0-mR-1,genemark-scaffold79_size23336-processed-gene-0.15-mR-1,augustus_masked-scaffold3033_size536-processed-gene-0.0-mR-1,augustus_masked-scaffold3129_size529-processed-gene-0.0-mR-1,augustus_masked-scaffold1929_size660-pr…
MNXR4427[n]	Nucleous	1 MNXM157 + 1 MNXM22 = 2 MNXM2 + 1 MNXM56	1 methanol + 1 hydrogen peroxide = 2 H2O + 1 formaldehyde	-70.654	1.11.1.7	augustus_masked-scaffold5045_size431-processed-gene-0.0-mR-1,augustus_masked-scaffold6562_size384-processed-gene-0.0-mR-1,augustus_masked-scaffold5034_size431-processed-gene-0.0-mR-1,genemark-scaffold79_size23336-processed-gene-0.15-mR-1,augustus_masked-scaffold3033_size536-processed-gene-0.0-mR-1,augustus_masked-scaffold3129_size529-processed-gene-0.0-mR-1,augustus_masked-scaffold1929_size660-pr…
MNXR4427[p]	Membrane	1 MNXM157 + 1 MNXM22 = 2 MNXM2 + 1 MNXM56	1 methanol + 1 hydrogen peroxide = 2 H2O + 1 formaldehyde	-70.654	1.11.1.7	augustus_masked-scaffold5045_size431-processed-gene-0.0-mR-1,augustus_masked-scaffold6562_size384-processed-gene-0.0-mR-1,augustus_masked-scaffold5034_size431-processed-gene-0.0-mR-1,genemark-scaffold79_size23336-processed-gene-0.15-mR-1,augustus_masked-scaffold3033_size536-processed-gene-0.0-mR-1,augustus_masked-scaffold3129_size529-processed-gene-0.0-mR-1,augustus_masked-scaffold1929_size660-pr…
MNXR443[c]	Cytoplasm	1 MNXM131 = 1 MNXM2 + 1 MNXM813	1 citrate = 1 H2O + 1 cis-aconitate(3-)	3.353	4.2.1.3	augustus_masked-scaffold7865_size354-processed-gene-0.0-mR-1,augustus_masked-scaffold6698_size381-processed-gene-0.0-mR-1,augustus_masked-scaffold5456_size415-processed-gene-0.0-mR-1,augustus_masked-scaffold68_size29213-processed-gene-0.4-mR-1,augustus_masked-scaffold2_size298569-processed-gene-1.65-mR-1,genemark-scaffold72_size26300-processed-gene-0.16-mR-1,augustus_masked-scaffold4868_size438-p…
MNXR443[m]	Mitochondria	1 MNXM131 = 1 MNXM2 + 1 MNXM813	1 citrate = 1 H2O + 1 cis-aconitate(3-)	3.353	4.2.1.3	augustus_masked-scaffold7865_size354-processed-gene-0.0-mR-1,augustus_masked-scaffold6698_size381-processed-gene-0.0-mR-1,augustus_masked-scaffold5456_size415-processed-gene-0.0-mR-1,augustus_masked-scaffold68_size29213-processed-gene-0.4-mR-1,augustus_masked-scaffold2_size298569-processed-gene-1.65-mR-1,genemark-scaffold72_size26300-processed-gene-0.16-mR-1,augustus_masked-scaffold4868_size438-p…
MNXR444[c]	Cytoplasm	1 MNXM162 = 1 MNXM2 + 1 MNXM813	1 D-threo-isocitrate(3-) = 1 H2O + 1 cis-aconitate(3-)		4.2.1.3	augustus_masked-scaffold7865_size354-processed-gene-0.0-mR-1,augustus_masked-scaffold6698_size381-processed-gene-0.0-mR-1,augustus_masked-scaffold5456_size415-processed-gene-0.0-mR-1,augustus_masked-scaffold68_size29213-processed-gene-0.4-mR-1,augustus_masked-scaffold2_size298569-processed-gene-1.65-mR-1,genemark-scaffold72_size26300-processed-gene-0.16-mR-1,augustus_masked-scaffold4868_size438-p…
MNXR4458[c]	Cytoplasm	1 MNXM1263 = 1 MNXM2 + 1 MNXM650	1 3-hydroxypropanoyl-CoA(4-) = 1 H2O + 1 acryloyl-CoA(4-)	-0.307007	4.2.1.17	augustus_masked-scaffold7238_size368-processed-gene-0.0-mR-1,augustus_masked-scaffold4847_size439-processed-gene-0.0-mR-1,augustus_masked-scaffold3455_size506-processed-gene-0.0-mR-1,augustus_masked-scaffold5314_size420-processed-gene-0.0-mR-1,augustus_masked-scaffold6889_size376-processed-gene-0.0-mR-1,augustus_masked-scaffold5719_size407-processed-gene-0.0-mR-1,augustus_masked-scaffold4393_size…
MNXR4458[e]	Extracellular	1 MNXM1263 = 1 MNXM2 + 1 MNXM650	1 3-hydroxypropanoyl-CoA(4-) = 1 H2O + 1 acryloyl-CoA(4-)	-0.307007	4.2.1.17	augustus_masked-scaffold7238_size368-processed-gene-0.0-mR-1,augustus_masked-scaffold4847_size439-processed-gene-0.0-mR-1,augustus_masked-scaffold3455_size506-processed-gene-0.0-mR-1,augustus_masked-scaffold5314_size420-processed-gene-0.0-mR-1,augustus_masked-scaffold6889_size376-processed-gene-0.0-mR-1,augustus_masked-scaffold5719_size407-processed-gene-0.0-mR-1,augustus_masked-scaffold4393_size…
MNXR4458[m]	Mitochondria	1 MNXM1263 = 1 MNXM2 + 1 MNXM650	1 3-hydroxypropanoyl-CoA(4-) = 1 H2O + 1 acryloyl-CoA(4-)	-0.307007	4.2.1.17	augustus_masked-scaffold7238_size368-processed-gene-0.0-mR-1,augustus_masked-scaffold4847_size439-processed-gene-0.0-mR-1,augustus_masked-scaffold3455_size506-processed-gene-0.0-mR-1,augustus_masked-scaffold5314_size420-processed-gene-0.0-mR-1,augustus_masked-scaffold6889_size376-processed-gene-0.0-mR-1,augustus_masked-scaffold5719_size407-processed-gene-0.0-mR-1,augustus_masked-scaffold4393_size…
MNXR4464[c]	Cytoplasm	1 MNXM1265 + 1 MNXM73 = 1 MNXM1365 + 1 MNXM9	1 3-phosphoshikimate + 1 phosphoenolpyruvate = 1 5-O-(1-carboxylatovinyl)-3-phosphonatoshikimate + 1 phosphate	5.19586	2.5.1.19	augustus_masked-scaffold9530_size325-processed-gene-0.0-mR-1,maker-scaffold107_size15168-augustus-gene-0.22-mR-1,augustus_masked-scaffold10928_size305-processed-gene-0.0-mR-1,augustus_masked-scaffold6141_size395-processed-gene-0.0-mR-1
MNXR4464[m]	Mitochondria	1 MNXM1265 + 1 MNXM73 = 1 MNXM1365 + 1 MNXM9	1 3-phosphoshikimate + 1 phosphoenolpyruvate = 1 5-O-(1-carboxylatovinyl)-3-phosphonatoshikimate + 1 phosphate	5.19586	2.5.1.19	augustus_masked-scaffold9530_size325-processed-gene-0.0-mR-1,maker-scaffold107_size15168-augustus-gene-0.22-mR-1,augustus_masked-scaffold10928_size305-processed-gene-0.0-mR-1,augustus_masked-scaffold6141_size395-processed-gene-0.0-mR-1
MNXR4464[p]	Membrane	1 MNXM1265 + 1 MNXM73 = 1 MNXM1365 + 1 MNXM9	1 3-phosphoshikimate + 1 phosphoenolpyruvate = 1 5-O-(1-carboxylatovinyl)-3-phosphonatoshikimate + 1 phosphate	5.19586	2.5.1.19	augustus_masked-scaffold9530_size325-processed-gene-0.0-mR-1,maker-scaffold107_size15168-augustus-gene-0.22-mR-1,augustus_masked-scaffold10928_size305-processed-gene-0.0-mR-1,augustus_masked-scaffold6141_size395-processed-gene-0.0-mR-1
MNXR4476[c]	Cytoplasm	1 MNXM115 + 1 MNXM13 = 1 MNXM1 + 1 MNXM221	1 phosphatidylethanolamine zwitterion + 1 CO(2) = 1 H(+) + 1 phosphatidyl-L-serine(1-)	-12.737	4.1.1.65	augustus_masked-scaffold12_size113219-processed-gene-0.16-mR-1,augustus_masked-scaffold8544_size341-processed-gene-0.0-mR-1,augustus_masked-scaffold2101_size634-processed-gene-0.0-mR-1,maker-scaffold3_size225180-augustus-gene-1.198-mR-1,augustus_masked-scaffold6524_size385-processed-gene-0.0-mR-1,augustus_masked-scaffold965_size944-processed-gene-0.0-mR-1
MNXR4476[m]	Mitochondria	1 MNXM115 + 1 MNXM13 = 1 MNXM1 + 1 MNXM221	1 phosphatidylethanolamine zwitterion + 1 CO(2) = 1 H(+) + 1 phosphatidyl-L-serine(1-)	-12.737	4.1.1.65	augustus_masked-scaffold12_size113219-processed-gene-0.16-mR-1,augustus_masked-scaffold8544_size341-processed-gene-0.0-mR-1,augustus_masked-scaffold2101_size634-processed-gene-0.0-mR-1,maker-scaffold3_size225180-augustus-gene-1.198-mR-1,augustus_masked-scaffold6524_size385-processed-gene-0.0-mR-1,augustus_masked-scaffold965_size944-processed-gene-0.0-mR-1
MNXR4485[c]	Cytoplasm	1 MNXM2 + 1 MNXM4752 = 1 MNXM694 + 1 MNXM9	1 H2O + 1 O-phosphonatooxy-D-serine(2-) = 1 D-serine zwitterion + 1 phosphate	10.3293	3.1.3.3	sp_masked-scaffold8517_size341-processed-gene-0.2-mR-1,augustus_masked-scaffold9333_size328-processed-gene-0.0-mR-1
MNXR4486[c]	Cytoplasm	1 MNXM2 + 1 MNXM379 = 1 MNXM53 + 1 MNXM9	1 H2O + 1 O-phospho-L-serine = 1 L-serine + 1 phosphate	9.267	3.1.3.3	sp_masked-scaffold8517_size341-processed-gene-0.2-mR-1,augustus_masked-scaffold9333_size328-processed-gene-0.0-mR-1
MNXR4502[c]	Cytoplasm	1 MNXM12 + 1 MNXM280 = 1 MNXM21 + 1 MNXM9	1 CoA + 1 acetyl phosphate(2-) = 1 acetyl-CoA(4-) + 1 phosphate	-7.27002	2.3.1.8	augustus_masked-scaffold4175_size468-processed-gene-0.0-mR-1,augustus_masked-scaffold1703_size698-processed-gene-0.0-mR-1,augustus_masked-scaffold10619_size309-processed-gene-0.0-mR-1
MNXR4514[c]	Cytoplasm	1 MNXM11 + 1 MNXM481 = 1 MNXM1 + 1 MNXM3 + 1 MNXM373	1 diphosphate(3-) + 1 3'-dephospho-CoA(2-) = 1 H(+) + 1 ATP + 1 D-pantetheine 4'-phosphate	-54.0525	2.7.7.3	genemark-scaffold932_size963-processed-gene-0.1-mR-1
[truncated: 1,765 more rows]

## Sheet: Metabolites
Metanetx ID	Compartment	Compound
MNXM1[p]	Membrane	H+
MNXM1036[p]	Membrane	4,4-dimethylcholesta-8,14,24-trienol
MNXM5[p]	Membrane	Nicotinamide adenine dinucleotide phosphate
[truncated: 3,530 more rows]

## Sheet: Transport Reactions
ID	Reactions
[truncated: 816 more rows]

## Sheet: Lower Bounds
Reaction	Value
[truncated: 3,635 more rows]

[truncated: 1 more sheets: Upper Bounds]
