# Supplementary material for: Lipid Metabolic Versatility in Malassezia spp. Yeasts Studied through Metabolic Modeling
Source: Front Microbiol. 2017 Sep 14;8:1772. doi: 10.3389/fmicb.2017.01772 (PMC5603697; doi:10.3389/fmicb.2017.01772)
Supplement: Supplementary file 2 [file Data_Sheet_2.zip › MalasseziaFurfur.xlsx]

## Sheet: Reactions
Metanetx ID	Compartment	MNX_equation	Human_readable_equation	DG	EC	Gene
MNXR1000[c]	Cytoplasm	1 MNXM1 + 1 MNXM1036 + 1 MNXM6 = 1 MNXM5 + 1 MNXM913	1 H(+) + 1 4,4-dimethyl-5alpha-cholesta-8,14,24-trien-3beta-ol + 1 NADPH = 1 NADP(+) + 1 14-demethyllanosterol	1.26353	1.3.1.70	maker-scaffold60_size42380-sp-gene-0.80-mR-1
MNXR10112[c]	Cytoplasm	1 MNXM1792 + 1 MNXM2 = 1 MNXM9861	1 (Z)-but-2-ene-1,2,3-tricarboxylate + 1 H2O = 1 2-methylcitrate(3-)	0.912994	4.2.1.79	sp_masked-scaffold460_size7995-processed-gene-0.15-mR-1,maker-scaffold890_size2242-augustus-gene-0.5-mR-1,maker-scaffold451_size8120-augustus-gene-0.21-mR-1
MNXR10180[c]	Cytoplasm	1 MNXM22 + 1 MNXM5 + 1 MNXM710 = 1 MNXM4 + 1 MNXM6 + 1 MNXM810	1 hydrogen peroxide + 1 NADP(+) + 1 cholesta-5,7-dien-3beta-ol = 1 O2 + 1 NADPH + 1 5alpha-cholest-7-en-3beta-ol	0	1.14.21.6	augustus_masked-scaffold172_size23350-processed-gene-0.16-mR-1,augustus_masked-scaffold217_size18799-processed-gene-0.17-mR-1
MNXR10181[c]	Cytoplasm	1 MNXM13 + 1 MNXM351 + 1 MNXM6 = 1 MNXM410 + 1 MNXM5	1 CO(2) + 1 protoporphyrinogen(2-) + 1 NADPH = 1 coproporphyrinogen III(4-) + 1 NADP(+)	0	1.3.3.3	augustus_masked-scaffold4_size93527-processed-gene-0.63-mR-1,augustus_masked-scaffold3_size100436-processed-gene-0.62-mR-1
MNXR10200[c]	Cytoplasm	1 MNXM15 + 1 MNXM210 + 1 MNXM22 = 1 MNXM2 + 1 MNXM4 + 1 MNXM97	1 NH4(+) + 1 keto-phenylpyruvate + 1 hydrogen peroxide = 1 H2O + 1 O2 + 1 L-phenylalanine	-22.963	1.4.3.2	augustus_masked-scaffold2495_size440-processed-gene-0.1-mR-1
MNXR10201[c]	Cytoplasm	1 MNXM15 + 1 MNXM22 + 1 MNXM276 = 1 MNXM2 + 1 MNXM4 + 1 MNXM61	1 NH4(+) + 1 hydrogen peroxide + 1 4-methylthio-2-oxobutanoate = 1 H2O + 1 O2 + 1 L-methionine zwitterion	-22.963	1.4.3.2	augustus_masked-scaffold2495_size440-processed-gene-0.1-mR-1
MNXR1022[c]	Cytoplasm	1 MNXM1 + 1 MNXM1109 + 1 MNXM6 = 1 MNXM5 + 1 MNXM922	1 H(+) + 1 ergosta-5,7,22,24(28)-tetraen-3beta-ol + 1 NADPH = 1 NADP(+) + 1 ergosterol	8.13353	1.3.1.71	augustus_masked-scaffold411_size9825-processed-gene-0.6-mR-1,augustus_masked-scaffold560_size5830-processed-gene-0.6-mR-1
MNXR10236[m]	Mitochondria	1 MNXM107 + 1 MNXM2 + 1 MNXM8 = 1 MNXM1 + 1 MNXM10 + 1 MNXM207	1 nitrite + 1 H2O + 1 NAD(+) = 1 H(+) + 1 NADH(2-) + 1 nitrate	88.7388	1.7.1.1	sp_masked-scaffold2635_size422-processed-gene-0.1-mR-1
MNXR10344[c]	Cytoplasm	1 MNXM19 + 1 MNXM3651 = 1 MNXM1 + 1 MNXM16 + 1 MNXM5759	1 S-adenosyl-L-homocysteine + 1 m7G(5')pppR-RNA = 1 H(+) + 1 S-adenosyl-L-methionine + 1 G(5')pppR-RNA	-27.2822	2.1.1.56	augustus_masked-scaffold181_size22953-processed-gene-0.12-mR-1,augustus_masked-scaffold179_size23011-processed-gene-0.19-mR-1
MNXR10437[c]	Cytoplasm	1 MNXM1 + 1 MNXM12 + 1 MNXM9861 = 1 MNXM2 + 1 MNXM46 + 1 MNXM86	1 H(+) + 1 CoA + 1 2-methylcitrate(3-) = 1 H2O + 1 oxaloacetate + 1 propionyl-CoA(4-)	-13.5254	2.3.3.5	augustus_masked-scaffold2277_size469-processed-gene-0.1-mR-1
MNXR1045[c]	Cytoplasm	2 MNXM22 = 2 MNXM2 + 1 MNXM4	2 hydrogen peroxide = 2 H2O + 1 O2	-45.454	1.11.1.6	augustus_masked-scaffold312_size13785-processed-gene-0.11-mR-1,genemark-scaffold26_size55772-processed-gene-0.12-mR-1,augustus_masked-scaffold3734_size345-processed-gene-0.1-mR-1,augustus_masked-scaffold291_size14726-processed-gene-0.13-mR-1
MNXR1067[c]	Cytoplasm	1 MNXM15 + 2 MNXM3 + 1 MNXM60 = 2 MNXM1 + 1 MNXM138 + 2 MNXM7 + 1 MNXM9	1 NH4(+) + 2 ATP + 1 bicarbonate = 2 H(+) + 1 carbamoyl phosphate(2-) + 2 ADP + 1 phosphate	-1.43762	6.3.5.5	sp_masked-scaffold2872_size400-processed-gene-0.2-mR-1,sp_masked-scaffold119_size30193-processed-gene-0.45-mR-1,augustus_masked-scaffold543_size6224-processed-gene-0.3-mR-1,maker-scaffold37_size50207-sp-gene-0.90-mR-1,augustus_masked-scaffold542_size6227-processed-gene-0.3-mR-1,maker-scaffold18_size67085-sp-gene-0.131-mR-1,augustus_masked-scaffold2_size109527-processed-gene-0.82-mR-1,augustus_mas…
MNXR1067[e]	Extracellular	1 MNXM15 + 2 MNXM3 + 1 MNXM60 = 2 MNXM1 + 1 MNXM138 + 2 MNXM7 + 1 MNXM9	1 NH4(+) + 2 ATP + 1 bicarbonate = 2 H(+) + 1 carbamoyl phosphate(2-) + 2 ADP + 1 phosphate	-1.43762	6.3.5.5	sp_masked-scaffold2872_size400-processed-gene-0.2-mR-1,sp_masked-scaffold119_size30193-processed-gene-0.45-mR-1,augustus_masked-scaffold543_size6224-processed-gene-0.3-mR-1,maker-scaffold37_size50207-sp-gene-0.90-mR-1,augustus_masked-scaffold542_size6227-processed-gene-0.3-mR-1,maker-scaffold18_size67085-sp-gene-0.131-mR-1,augustus_masked-scaffold2_size109527-processed-gene-0.82-mR-1,augustus_mas…
MNXR1067[m]	Mitochondria	1 MNXM15 + 2 MNXM3 + 1 MNXM60 = 2 MNXM1 + 1 MNXM138 + 2 MNXM7 + 1 MNXM9	1 NH4(+) + 2 ATP + 1 bicarbonate = 2 H(+) + 1 carbamoyl phosphate(2-) + 2 ADP + 1 phosphate	-1.43762	6.3.5.5	sp_masked-scaffold2872_size400-processed-gene-0.2-mR-1,sp_masked-scaffold119_size30193-processed-gene-0.45-mR-1,augustus_masked-scaffold543_size6224-processed-gene-0.3-mR-1,maker-scaffold37_size50207-sp-gene-0.90-mR-1,augustus_masked-scaffold542_size6227-processed-gene-0.3-mR-1,maker-scaffold18_size67085-sp-gene-0.131-mR-1,augustus_masked-scaffold2_size109527-processed-gene-0.82-mR-1,augustus_mas…
MNXR11014[m]	Mitochondria	1 MNXM1058 + 1 MNXM5 = 1 MNXM1 + 1 MNXM133 + 1 MNXM6	1 (R)-3-hydroxybutanoyl-CoA(4-) + 1 NADP(+) = 1 H(+) + 1 acetoacetyl-CoA(4-) + 1 NADPH	-0.166504	1.1.1.36	augustus_masked-scaffold3606_size352-processed-gene-0.0-mR-1
MNXR11052[m]	Mitochondria	1 MNXM1542 + 1 MNXM99 = 1 MNXM167 + 1 MNXM2	1 beta-D-fructofuranose + 1 alpha-D-glucose = 1 sucrose + 1 H2O	-58.8818	3.2.1.20	sp_masked-scaffold4004_size333-processed-gene-0.2-mR-1,augustus_masked-scaffold3711_size346-processed-gene-0.1-mR-1
MNXR1107[c]	Cytoplasm	1 MNXM1229 + 1 MNXM283 = 1 MNXM1 + 1 MNXM2028 + 1 MNXM31	1 diacylglycerol (homo sapiens) + 1 CDP-choline(1-) = 1 H(+) + 1 Phosphatidylcholine (homo sapiens) + 1 CMP	0
MNXR111[c]	Cytoplasm	1 MNXM1 + 1 MNXM10 + 1 MNXM1633 = 1 MNXM2931 + 1 MNXM8	1 H(+) + 1 NADH(2-) + 1 3,4-dihydroxymandelaldehyde = 1 3,4-dihydroxyphenylethyleneglycol + 1 NAD(+)	2.54178	1.1.1.1	augustus_masked-scaffold91_size35068-processed-gene-0.25-mR-1,augustus_masked-scaffold22_size64160-processed-gene-0.40-mR-1,augustus_masked-scaffold2133_size490-processed-gene-0.1-mR-1
MNXR11337[c]	Cytoplasm	1 MNXM105 = 1 MNXM2 + 1 MNXM2683	1 beta-D-glucose = 1 H2O + 1 hydroquinone O-beta-D-glucopyranoside	0	3.2.1.21
MNXR1141[c]	Cytoplasm	1 MNXM11 + 1 MNXM14 + 1 MNXM951 = 1 MNXM12 + 1 MNXM2555 + 1 MNXM3	1 diphosphate(3-) + 1 AMP + 1 pimeloyl-CoA(5-) = 1 CoA + 1 pimelate(2-) + 1 ATP	0	6.2.1.14
MNXR1142[c]	Cytoplasm	1 MNXM2 + 1 MNXM229 = 1 MNXM9 + 1 MNXM90	1 H2O + 1 choline phosphate = 1 phosphate + 1 choline	0	2.7.7.15,3.1.3.75	augustus_masked-scaffold35_size51620-processed-gene-0.41-mR-1,augustus_masked-scaffold33_size52402-processed-gene-0.41-mR-1,
MNXR1144[c]	Cytoplasm	1 MNXM16 + 1 MNXM4 + 1 MNXM574 = 1 MNXM1 + 1 MNXM1109 + 1 MNXM19 + 2 MNXM2	1 S-adenosyl-L-methionine + 1 O2 + 1 zymosterol = 1 H(+) + 1 ergosta-5,7,22,24(28)-tetraen-3beta-ol + 1 S-adenosyl-L-homocysteine + 2 H2O	0	5.3.3.5	augustus_masked-scaffold222_size18419-processed-gene-0.16-mR-1
MNXR115[c]	Cytoplasm	1 MNXM1401 + 1 MNXM2 + 1 MNXM8 = 2 MNXM1 + 1 MNXM10 + 1 MNXM645	1 3,4-dihydroxyphenylacetaldehyde + 1 H2O + 1 NAD(+) = 2 H(+) + 1 NADH(2-) + 1 (3,4-dihydroxyphenyl)acetate	-13.1053	1.2.1.5	augustus_masked-scaffold92_size35002-processed-gene-0.31-mR-1,genemark-scaffold14_size69768-processed-gene-0.8-mR-1
MNXR115[m]	Mitochondria	1 MNXM1401 + 1 MNXM2 + 1 MNXM8 = 2 MNXM1 + 1 MNXM10 + 1 MNXM645	1 3,4-dihydroxyphenylacetaldehyde + 1 H2O + 1 NAD(+) = 2 H(+) + 1 NADH(2-) + 1 (3,4-dihydroxyphenyl)acetate	-13.1053	1.2.1.5	augustus_masked-scaffold92_size35002-processed-gene-0.31-mR-1,genemark-scaffold14_size69768-processed-gene-0.8-mR-1
MNXR1151[c]	Cytoplasm	1 MNXM1 + 1 MNXM10 + 1 MNXM457 = 1 MNXM8 + 1 MNXM90	1 H(+) + 1 NADH(2-) + 1 betaine aldehyde = 1 NAD(+) + 1 choline	2.54182	1.1.1.1	augustus_masked-scaffold91_size35068-processed-gene-0.25-mR-1,augustus_masked-scaffold22_size64160-processed-gene-0.40-mR-1,augustus_masked-scaffold2133_size490-processed-gene-0.1-mR-1
MNXR11564[c]	Cytoplasm	1 MNXM1 + 1 MNXM10 + 1 MNXM217 + 1 MNXM4 = 1 MNXM5407 + 1 MNXM8	1 H(+) + 1 NADH(2-) + 1 benzoate + 1 O2 = 1 1,6-dihydroxycyclohexa-2,4-diene-1-carboxylate + 1 NAD(+)	-64.1818	1.14.12.10	augustus_masked-scaffold1782_size569-processed-gene-0.1-mR-1,augustus_masked-scaffold2503_size440-processed-gene-0.1-mR-1
MNXR11564[m]	Mitochondria	1 MNXM1 + 1 MNXM10 + 1 MNXM217 + 1 MNXM4 = 1 MNXM5407 + 1 MNXM8	1 H(+) + 1 NADH(2-) + 1 benzoate + 1 O2 = 1 1,6-dihydroxycyclohexa-2,4-diene-1-carboxylate + 1 NAD(+)	-64.1818	1.14.12.10	augustus_masked-scaffold1782_size569-processed-gene-0.1-mR-1,augustus_masked-scaffold2503_size440-processed-gene-0.1-mR-1
MNXR1159[c]	Cytoplasm	1 MNXM337 = 1 MNXM503	1 chorismate(2-) = 1 prephenate	-9.8	5.4.99.5	sp_masked-scaffold4921_size300-processed-gene-0.1-mR-1,augustus_masked-scaffold863_size2394-processed-gene-0.2-mR-1
MNXR1160[c]	Cytoplasm	1 MNXM1365 = 1 MNXM337 + 1 MNXM9	1 5-O-(1-carboxylatovinyl)-3-phosphonatoshikimate = 1 chorismate(2-) + 1 phosphate	3.42645	4.2.3.5	maker-scaffold12_size70115-augustus-gene-0.111-mR-1,augustus_masked-scaffold13_size70007-processed-gene-0.57-mR-1,sp_masked-scaffold2980_size392-processed-gene-0.1-mR-1,augustus_masked-scaffold3615_size351-processed-gene-0.1-mR-1
MNXR1160[n]	Nucleous	1 MNXM1365 = 1 MNXM337 + 1 MNXM9	1 5-O-(1-carboxylatovinyl)-3-phosphonatoshikimate = 1 chorismate(2-) + 1 phosphate	3.42645	4.2.3.5	maker-scaffold12_size70115-augustus-gene-0.111-mR-1,augustus_masked-scaffold13_size70007-processed-gene-0.57-mR-1,sp_masked-scaffold2980_size392-processed-gene-0.1-mR-1,augustus_masked-scaffold3615_size351-processed-gene-0.1-mR-1
MNXR11794[c]	Cytoplasm	1 MNXM1274 + 1 MNXM3 = 1 MNXM1 + 1 MNXM3007 + 1 MNXM7	1 D-hexose + 1 ATP = 1 H(+) + 1 D-hexose 6-phosphate + 1 ADP	0	2.7.1.1	genemark-scaffold788_size2825-processed-gene-0.0-mR-1,maker-scaffold277_size15010-augustus-gene-0.26-mR-1,maker-scaffold842_size2520-augustus-gene-0.6-mR-1
MNXR118[c]	Cytoplasm	1 MNXM1633 + 1 MNXM2 + 1 MNXM5 = 1 MNXM1 + 1 MNXM1 + 1 MNXM3473 + 1 MNXM6	1 3,4-dihydroxymandelaldehyde + 1 H2O + 1 NADP(+) = 1 H(+) + 1 H(+) + 1 3,4-dihydroxymandelate + 1 NADPH	0	1.2.1.5	augustus_masked-scaffold92_size35002-processed-gene-0.31-mR-1,genemark-scaffold14_size69768-processed-gene-0.8-mR-1
MNXR120[c]	Cytoplasm	1 MNXM13 + 1 MNXM345 = 1 MNXM153 + 1 MNXM4	1 CO(2) + 1 homogentisate = 1 3-(4-hydroxyphenyl)pyruvate + 1 O2	-109.72	1.13.11.27	augustus_masked-scaffold3304_size370-processed-gene-0.1-mR-1,augustus_masked-scaffold2740_size413-processed-gene-0.1-mR-1
MNXR12173[c]	Cytoplasm	1 MNXM1 + 1 MNXM10 + 1 MNXM4972 = 1 MNXM4910 + 1 MNXM8	1 H(+) + 1 NADH(2-) + 1 2-naphthaldehyde = 1 (2-naphthyl)methanol + 1 NAD(+)	23.084	1.1.1.1	augustus_masked-scaffold91_size35068-processed-gene-0.25-mR-1,augustus_masked-scaffold22_size64160-processed-gene-0.40-mR-1,augustus_masked-scaffold2133_size490-processed-gene-0.1-mR-1
MNXR1232[c]	Cytoplasm	1 MNXM1 + 1 MNXM7 + 1 MNXM921 = 1 MNXM3 + 1 MNXM3883	1 H(+) + 1 ADP + 1 coenzyme B(3-) = 1 ATP + 1 7-mercaptoheptanoylthreonine	0	2.7.1.-
MNXR1238[c]	Cytoplasm	1 MNXM1 + 1 MNXM217 + 1 MNXM2226 = 1 MNXM2 + 1 MNXM2109	1 H(+) + 1 benzoate + 1 ecgonine methyl ester = 1 H2O + 1 cocaine	-2.7671	3.1.1.1	augustus_masked-scaffold1417_size799-processed-gene-0.1-mR-1,augustus_masked-scaffold2501_size440-processed-gene-0.1-mR-1,augustus_masked-scaffold2849_size402-processed-gene-0.1-mR-1,sp_masked-scaffold3426_size362-processed-gene-0.1-mR-1,augustus_masked-scaffold2343_size461-processed-gene-0.1-mR-1,sp_masked-scaffold272_size15336-processed-gene-0.15-mR-1,augustus_masked-scaffold2309_size465-proces…
MNXR1238[e]	Extracellular	1 MNXM1 + 1 MNXM217 + 1 MNXM2226 = 1 MNXM2 + 1 MNXM2109	1 H(+) + 1 benzoate + 1 ecgonine methyl ester = 1 H2O + 1 cocaine	-2.7671	3.1.1.1	augustus_masked-scaffold1417_size799-processed-gene-0.1-mR-1,augustus_masked-scaffold2501_size440-processed-gene-0.1-mR-1,augustus_masked-scaffold2849_size402-processed-gene-0.1-mR-1,sp_masked-scaffold3426_size362-processed-gene-0.1-mR-1,augustus_masked-scaffold2343_size461-processed-gene-0.1-mR-1,sp_masked-scaffold272_size15336-processed-gene-0.15-mR-1,augustus_masked-scaffold2309_size465-proces…
MNXR1238[m]	Mitochondria	1 MNXM1 + 1 MNXM217 + 1 MNXM2226 = 1 MNXM2 + 1 MNXM2109	1 H(+) + 1 benzoate + 1 ecgonine methyl ester = 1 H2O + 1 cocaine	-2.7671	3.1.1.1	augustus_masked-scaffold1417_size799-processed-gene-0.1-mR-1,augustus_masked-scaffold2501_size440-processed-gene-0.1-mR-1,augustus_masked-scaffold2849_size402-processed-gene-0.1-mR-1,sp_masked-scaffold3426_size362-processed-gene-0.1-mR-1,augustus_masked-scaffold2343_size461-processed-gene-0.1-mR-1,sp_masked-scaffold272_size15336-processed-gene-0.15-mR-1,augustus_masked-scaffold2309_size465-proces…
MNXR1238[n]	Nucleous	1 MNXM1 + 1 MNXM217 + 1 MNXM2226 = 1 MNXM2 + 1 MNXM2109	1 H(+) + 1 benzoate + 1 ecgonine methyl ester = 1 H2O + 1 cocaine	-2.7671	3.1.1.1	augustus_masked-scaffold1417_size799-processed-gene-0.1-mR-1,augustus_masked-scaffold2501_size440-processed-gene-0.1-mR-1,augustus_masked-scaffold2849_size402-processed-gene-0.1-mR-1,sp_masked-scaffold3426_size362-processed-gene-0.1-mR-1,augustus_masked-scaffold2343_size461-processed-gene-0.1-mR-1,sp_masked-scaffold272_size15336-processed-gene-0.15-mR-1,augustus_masked-scaffold2309_size465-proces…
MNXR1238[p]	Membrane	1 MNXM1 + 1 MNXM217 + 1 MNXM2226 = 1 MNXM2 + 1 MNXM2109	1 H(+) + 1 benzoate + 1 ecgonine methyl ester = 1 H2O + 1 cocaine	-2.7671	3.1.1.1	augustus_masked-scaffold1417_size799-processed-gene-0.1-mR-1,augustus_masked-scaffold2501_size440-processed-gene-0.1-mR-1,augustus_masked-scaffold2849_size402-processed-gene-0.1-mR-1,sp_masked-scaffold3426_size362-processed-gene-0.1-mR-1,augustus_masked-scaffold2343_size461-processed-gene-0.1-mR-1,sp_masked-scaffold272_size15336-processed-gene-0.15-mR-1,augustus_masked-scaffold2309_size465-proces…
MNXR12579[c]	Cytoplasm	1 MNXM12 + 1 MNXM4614 = 1 MNXM21 + 1 MNXM7432	1 CoA + 1 Histone N6-acetyl-L-lysine = 1 acetyl-CoA(4-) + 1 Histone H3	0	2.3.1.48	maker-scaffold15_size69708-augustus-gene-0.118-mR-1,maker-scaffold9_size75948-augustus-gene-0.127-mR-1,maker-scaffold230_size17569-augustus-gene-0.37-mR-1,genemark-scaffold3604_size352-processed-gene-0.0-mR-1,sp_masked-scaffold11_size75643-processed-gene-0.75-mR-1,maker-scaffold222_size18419-augustus-gene-0.34-mR-1,sp_masked-scaffold2316_size464-processed-gene-0.2-mR-1,sp_masked-scaffold3179_size…
MNXR12603[c]	Cytoplasm	1 MNXM2 + 1 MNXM5 + 1 MNXM913 = 1 MNXM4 + 1 MNXM482 + 1 MNXM6	1 H2O + 1 NADP(+) + 1 14-demethyllanosterol = 1 O2 + 1 lanosterol + 1 NADPH
MNXR1272[c]	Cytoplasm	2 MNXM13 + 2 MNXM2 + 1 MNXM351 = 2 MNXM1 + 1 MNXM4 + 1 MNXM410	2 CO(2) + 2 H2O + 1 protoporphyrinogen(2-) = 2 H(+) + 1 O2 + 1 coproporphyrinogen III(4-)	-88.9652	1.3.3.3	augustus_masked-scaffold4_size93527-processed-gene-0.63-mR-1,augustus_masked-scaffold3_size100436-processed-gene-0.62-mR-1
MNXR1272[m]	Mitochondria	2 MNXM13 + 2 MNXM2 + 1 MNXM351 = 2 MNXM1 + 1 MNXM4 + 1 MNXM410	2 CO(2) + 2 H2O + 1 protoporphyrinogen(2-) = 2 H(+) + 1 O2 + 1 coproporphyrinogen III(4-)	-88.9652	1.3.3.3	augustus_masked-scaffold4_size93527-processed-gene-0.63-mR-1,augustus_masked-scaffold3_size100436-processed-gene-0.62-mR-1
MNXR1298[c]	Cytoplasm	1 MNXM1 + 1 MNXM12 + 1 MNXM131 = 1 MNXM2 + 1 MNXM21 + 1 MNXM46	1 H(+) + 1 CoA + 1 citrate = 1 H2O + 1 acetyl-CoA(4-) + 1 oxaloacetate	-10.5153	2.3.3.1	augustus_masked-scaffold2029_size510-processed-gene-0.1-mR-1,augustus_masked-scaffold106_size31771-processed-gene-0.17-mR-1,augustus_masked-scaffold108_size31475-processed-gene-0.26-mR-1
MNXR1298[m]	Mitochondria	1 MNXM1 + 1 MNXM12 + 1 MNXM131 = 1 MNXM2 + 1 MNXM21 + 1 MNXM46	1 H(+) + 1 CoA + 1 citrate = 1 H2O + 1 acetyl-CoA(4-) + 1 oxaloacetate	-10.5153	2.3.3.1	augustus_masked-scaffold2029_size510-processed-gene-0.1-mR-1,augustus_masked-scaffold106_size31771-processed-gene-0.17-mR-1,augustus_masked-scaffold108_size31475-processed-gene-0.26-mR-1
MNXR13050[c]	Cytoplasm	2 MNXM1 + 1 MNXM43 + 1 MNXM472 = 1 MNXM2 + 1 MNXM2572	2 H(+) + 1 Cl(-) + 1 maleylacetate = 1 H2O + 1 (2-chloro-5-oxo-2,5-dihydro-2-furyl)acetate	0	3.1.1.45
MNXR1317[c]	Cytoplasm	1 MNXM121 + 1 MNXM15 + 1 MNXM3 = 2 MNXM1 + 1 MNXM63 + 1 MNXM7 + 1 MNXM9	1 UTP + 1 NH4(+) + 1 ATP = 2 H(+) + 1 CTP + 1 ADP + 1 phosphate	-17.0529	6.3.4.2	augustus_masked-scaffold81_size37639-processed-gene-0.23-mR-1,augustus_masked-scaffold87_size36478-processed-gene-0.20-mR-1
MNXR132[m]	Mitochondria	1 MNXM1 + 1 MNXM559 + 1 MNXM6 = 1 MNXM302 + 1 MNXM5	1 H(+) + 1 3-dehydro-D-sphinganine + 1 NADPH = 1 sphinganine + 1 NADP(+)	-0.166489	1.1.1.102	augustus_masked-scaffold405_size10110-processed-gene-0.6-mR-1
MNXR13332[c]	Cytoplasm	1 MNXM15 + 1 MNXM22 + 1 MNXM265 = 1 MNXM2 + 1 MNXM381 + 1 MNXM4	1 NH4(+) + 1 hydrogen peroxide + 1 a 2-oxocarboxylate = 1 H2O + 1 an L-amino acid + 1 O2	17.4974	1.4.3.2	augustus_masked-scaffold2495_size440-processed-gene-0.1-mR-1
MNXR1374[c]	Cytoplasm	1 MNXM15 + 1 MNXM288 = 1 MNXM1 + 1 MNXM2 + 1 MNXM338	1 NH4(+) + 1 uridine = 1 H(+) + 1 H2O + 1 cytidine	8.627	3.5.4.5	augustus_masked-scaffold68_size40704-processed-gene-0.53-mR-1
MNXR14044[c]	Cytoplasm	1 MNXM1 + 1 MNXM305 + 1 MNXM6 = 1 MNXM396 + 1 MNXM5	1 H(+) + 1 2-methyl-3-oxopropanoate + 1 NADPH = 1 3-hydroxy-2-isobutyrate + 1 NADP(+)	0	1.1.1.31	augustus_masked-scaffold3489_size358-processed-gene-0.1-mR-1
MNXR14125[c]	Cytoplasm	1 MNXM11522 + 1 MNXM1761 = 1 MNXM1528 + 1 MNXM2	1 ethanamine + 1 N-isopropylammelide = 1 4-ethylamino-6-isopropylamino-1,3,5-triazin-2-ol + 1 H2O	0	3.5.99.3	augustus_masked-scaffold2386_size454-processed-gene-0.1-mR-1
MNXR1417[c]	Cytoplasm	1 MNXM1 + 1 MNXM109 + 1 MNXM7 = 1 MNXM3 + 1 MNXM59	1 H(+) + 1 a 1,2-diacylglycerol-3-phosphate + 1 ADP = 1 ATP + 1 1,2-diacyl-sn-glycerol	-4.54474	2.7.1.107	sp_masked-scaffold761_size3014-processed-gene-0.5-mR-1,augustus_masked-scaffold4604_size310-processed-gene-0.1-mR-1,augustus_masked-scaffold761_size3014-processed-gene-0.2-mR-1,augustus_masked-scaffold444_size8487-processed-gene-0.7-mR-1
MNXR14508[m]	Mitochondria	1 MNXM165 + 1 MNXM2 = 2 MNXM99	1 maltose + 1 H2O = 2 alpha-D-glucose	-58.8818	3.2.1.20	sp_masked-scaffold4004_size333-processed-gene-0.2-mR-1,augustus_masked-scaffold3711_size346-processed-gene-0.1-mR-1
MNXR14516[c]	Cytoplasm	1 MNXM22 + 1 MNXM4802 = 1 MNXM4 + 2 MNXM5288	1 hydrogen peroxide + 1 R'C(R)S-S(R)CR' = 1 O2 + 2 R'C(R)SH	-8.20776	1.8.3.2	sp_masked-scaffold879_size2311-processed-gene-0.3-mR-1
MNXR14523[c]	Cytoplasm	2 MNXM2 + 4 MNXM5155 = 1 MNXM4 + 4 MNXM5156	2 H2O + 4 ferricytochrome c2 = 1 O2 + 4 ferrocytochrome c2	0	1.9.3.1	augustus_masked-scaffold42_size49124-processed-gene-0.28-mR-1,augustus_masked-scaffold4565_size311-processed-gene-0.1-mR-1,augustus_masked-scaffold78_size38964-processed-gene-0.33-mR-1,sp_masked-scaffold12_size70115-processed-gene-0.82-mR-1,augustus_masked-scaffold365_size11825-processed-gene-0.17-mR-1,augustus_masked-scaffold33_size52402-processed-gene-0.50-mR-1,augustus_masked-scaffold416_size9…
MNXR14523[m]	Mitochondria	2 MNXM2 + 4 MNXM5155 = 1 MNXM4 + 4 MNXM5156	2 H2O + 4 ferricytochrome c2 = 1 O2 + 4 ferrocytochrome c2	0	1.9.3.1	augustus_masked-scaffold42_size49124-processed-gene-0.28-mR-1,augustus_masked-scaffold4565_size311-processed-gene-0.1-mR-1,augustus_masked-scaffold78_size38964-processed-gene-0.33-mR-1,sp_masked-scaffold12_size70115-processed-gene-0.82-mR-1,augustus_masked-scaffold365_size11825-processed-gene-0.17-mR-1,augustus_masked-scaffold33_size52402-processed-gene-0.50-mR-1,augustus_masked-scaffold416_size9…
MNXR14523[n]	Nucleous	2 MNXM2 + 4 MNXM5155 = 1 MNXM4 + 4 MNXM5156	2 H2O + 4 ferricytochrome c2 = 1 O2 + 4 ferrocytochrome c2	0	1.9.3.1	augustus_masked-scaffold42_size49124-processed-gene-0.28-mR-1,augustus_masked-scaffold4565_size311-processed-gene-0.1-mR-1,augustus_masked-scaffold78_size38964-processed-gene-0.33-mR-1,sp_masked-scaffold12_size70115-processed-gene-0.82-mR-1,augustus_masked-scaffold365_size11825-processed-gene-0.17-mR-1,augustus_masked-scaffold33_size52402-processed-gene-0.50-mR-1,augustus_masked-scaffold416_size9…
MNXR14523[p]	Membrane	2 MNXM2 + 4 MNXM5155 = 1 MNXM4 + 4 MNXM5156	2 H2O + 4 ferricytochrome c2 = 1 O2 + 4 ferrocytochrome c2	0	1.9.3.1	augustus_masked-scaffold42_size49124-processed-gene-0.28-mR-1,augustus_masked-scaffold4565_size311-processed-gene-0.1-mR-1,augustus_masked-scaffold78_size38964-processed-gene-0.33-mR-1,sp_masked-scaffold12_size70115-processed-gene-0.82-mR-1,augustus_masked-scaffold365_size11825-processed-gene-0.17-mR-1,augustus_masked-scaffold33_size52402-processed-gene-0.50-mR-1,augustus_masked-scaffold416_size9…
MNXR14530[c]	Cytoplasm	1 MNXM1 + 1 MNXM5 + 2 MNXM5750 = 2 MNXM5749 + 1 MNXM6	1 H(+) + 1 NADP(+) + 2 ferrocytochrome = 2 ferricytochrome + 1 NADPH	0	1.6.2.4	augustus_masked-scaffold214_size19272-processed-gene-0.20-mR-1,augustus_masked-scaffold2064_size504-processed-gene-0.1-mR-1,augustus_masked-scaffold2166_size486-processed-gene-0.1-mR-1,augustus_masked-scaffold40_size49439-processed-gene-0.42-mR-1
MNXR14530[m]	Mitochondria	1 MNXM1 + 1 MNXM5 + 2 MNXM5750 = 2 MNXM5749 + 1 MNXM6	1 H(+) + 1 NADP(+) + 2 ferrocytochrome = 2 ferricytochrome + 1 NADPH	0	1.6.2.4	augustus_masked-scaffold214_size19272-processed-gene-0.20-mR-1,augustus_masked-scaffold2064_size504-processed-gene-0.1-mR-1,augustus_masked-scaffold2166_size486-processed-gene-0.1-mR-1,augustus_masked-scaffold40_size49439-processed-gene-0.42-mR-1
MNXR1455[c]	Cytoplasm	1 MNXM1140 + 1 MNXM13 + 1 MNXM3 = 3 MNXM1 + 1 MNXM1020 + 1 MNXM7 + 1 MNXM9	1 7,8-diaminononanoate cation + 1 CO(2) + 1 ATP = 3 H(+) + 1 dethiobiotin(1-) + 1 ADP + 1 phosphate	-26.03	6.3.3.3	sp_masked-scaffold851_size2437-processed-gene-0.4-mR-1
MNXR14582[c]	Cytoplasm	1 MNXM11 + 1 MNXM634 = 1 MNXM286 + 1 MNXM634	1 diphosphate(3-) + 1 DNA = 1 dATP + 1 DNA	163.906	2.7.7.7	sp_masked-scaffold2408_size452-processed-gene-0.1-mR-1,augustus_masked-scaffold284_size14903-processed-gene-0.16-mR-1,augustus_masked-scaffold3086_size385-processed-gene-0.1-mR-1,augustus_masked-scaffold190_size21900-processed-gene-0.16-mR-1,augustus_masked-scaffold481_size7572-processed-gene-0.5-mR-1,sp_masked-scaffold135_size27396-processed-gene-0.39-mR-1,sp_masked-scaffold191_size21840-process…
MNXR14582[e]	Extracellular	1 MNXM11 + 1 MNXM634 = 1 MNXM286 + 1 MNXM634	1 diphosphate(3-) + 1 DNA = 1 dATP + 1 DNA	163.906	2.7.7.7	sp_masked-scaffold2408_size452-processed-gene-0.1-mR-1,augustus_masked-scaffold284_size14903-processed-gene-0.16-mR-1,augustus_masked-scaffold3086_size385-processed-gene-0.1-mR-1,augustus_masked-scaffold190_size21900-processed-gene-0.16-mR-1,augustus_masked-scaffold481_size7572-processed-gene-0.5-mR-1,sp_masked-scaffold135_size27396-processed-gene-0.39-mR-1,sp_masked-scaffold191_size21840-process…
MNXR14582[m]	Mitochondria	1 MNXM11 + 1 MNXM634 = 1 MNXM286 + 1 MNXM634	1 diphosphate(3-) + 1 DNA = 1 dATP + 1 DNA	163.906	2.7.7.7	sp_masked-scaffold2408_size452-processed-gene-0.1-mR-1,augustus_masked-scaffold284_size14903-processed-gene-0.16-mR-1,augustus_masked-scaffold3086_size385-processed-gene-0.1-mR-1,augustus_masked-scaffold190_size21900-processed-gene-0.16-mR-1,augustus_masked-scaffold481_size7572-processed-gene-0.5-mR-1,sp_masked-scaffold135_size27396-processed-gene-0.39-mR-1,sp_masked-scaffold191_size21840-process…
MNXR14582[n]	Nucleous	1 MNXM11 + 1 MNXM634 = 1 MNXM286 + 1 MNXM634	1 diphosphate(3-) + 1 DNA = 1 dATP + 1 DNA	163.906	2.7.7.7	sp_masked-scaffold2408_size452-processed-gene-0.1-mR-1,augustus_masked-scaffold284_size14903-processed-gene-0.16-mR-1,augustus_masked-scaffold3086_size385-processed-gene-0.1-mR-1,augustus_masked-scaffold190_size21900-processed-gene-0.16-mR-1,augustus_masked-scaffold481_size7572-processed-gene-0.5-mR-1,sp_masked-scaffold135_size27396-processed-gene-0.39-mR-1,sp_masked-scaffold191_size21840-process…
MNXR14582[p]	Membrane	1 MNXM11 + 1 MNXM634 = 1 MNXM286 + 1 MNXM634	1 diphosphate(3-) + 1 DNA = 1 dATP + 1 DNA	163.906	2.7.7.7	sp_masked-scaffold2408_size452-processed-gene-0.1-mR-1,augustus_masked-scaffold284_size14903-processed-gene-0.16-mR-1,augustus_masked-scaffold3086_size385-processed-gene-0.1-mR-1,augustus_masked-scaffold190_size21900-processed-gene-0.16-mR-1,augustus_masked-scaffold481_size7572-processed-gene-0.5-mR-1,sp_masked-scaffold135_size27396-processed-gene-0.39-mR-1,sp_masked-scaffold191_size21840-process…
MNXR14583[c]	Cytoplasm	1 MNXM11 + 1 MNXM634 = 1 MNXM344 + 1 MNXM634	1 diphosphate(3-) + 1 DNA = 1 dGTP + 1 DNA	163.906	2.7.7.7	sp_masked-scaffold2408_size452-processed-gene-0.1-mR-1,augustus_masked-scaffold284_size14903-processed-gene-0.16-mR-1,augustus_masked-scaffold3086_size385-processed-gene-0.1-mR-1,augustus_masked-scaffold190_size21900-processed-gene-0.16-mR-1,augustus_masked-scaffold481_size7572-processed-gene-0.5-mR-1,sp_masked-scaffold135_size27396-processed-gene-0.39-mR-1,sp_masked-scaffold191_size21840-process…
MNXR14583[e]	Extracellular	1 MNXM11 + 1 MNXM634 = 1 MNXM344 + 1 MNXM634	1 diphosphate(3-) + 1 DNA = 1 dGTP + 1 DNA	163.906	2.7.7.7	sp_masked-scaffold2408_size452-processed-gene-0.1-mR-1,augustus_masked-scaffold284_size14903-processed-gene-0.16-mR-1,augustus_masked-scaffold3086_size385-processed-gene-0.1-mR-1,augustus_masked-scaffold190_size21900-processed-gene-0.16-mR-1,augustus_masked-scaffold481_size7572-processed-gene-0.5-mR-1,sp_masked-scaffold135_size27396-processed-gene-0.39-mR-1,sp_masked-scaffold191_size21840-process…
MNXR14583[m]	Mitochondria	1 MNXM11 + 1 MNXM634 = 1 MNXM344 + 1 MNXM634	1 diphosphate(3-) + 1 DNA = 1 dGTP + 1 DNA	163.906	2.7.7.7	sp_masked-scaffold2408_size452-processed-gene-0.1-mR-1,augustus_masked-scaffold284_size14903-processed-gene-0.16-mR-1,augustus_masked-scaffold3086_size385-processed-gene-0.1-mR-1,augustus_masked-scaffold190_size21900-processed-gene-0.16-mR-1,augustus_masked-scaffold481_size7572-processed-gene-0.5-mR-1,sp_masked-scaffold135_size27396-processed-gene-0.39-mR-1,sp_masked-scaffold191_size21840-process…
MNXR14583[n]	Nucleous	1 MNXM11 + 1 MNXM634 = 1 MNXM344 + 1 MNXM634	1 diphosphate(3-) + 1 DNA = 1 dGTP + 1 DNA	163.906	2.7.7.7	sp_masked-scaffold2408_size452-processed-gene-0.1-mR-1,augustus_masked-scaffold284_size14903-processed-gene-0.16-mR-1,augustus_masked-scaffold3086_size385-processed-gene-0.1-mR-1,augustus_masked-scaffold190_size21900-processed-gene-0.16-mR-1,augustus_masked-scaffold481_size7572-processed-gene-0.5-mR-1,sp_masked-scaffold135_size27396-processed-gene-0.39-mR-1,sp_masked-scaffold191_size21840-process…
MNXR14583[p]	Membrane	1 MNXM11 + 1 MNXM634 = 1 MNXM344 + 1 MNXM634	1 diphosphate(3-) + 1 DNA = 1 dGTP + 1 DNA	163.906	2.7.7.7	sp_masked-scaffold2408_size452-processed-gene-0.1-mR-1,augustus_masked-scaffold284_size14903-processed-gene-0.16-mR-1,augustus_masked-scaffold3086_size385-processed-gene-0.1-mR-1,augustus_masked-scaffold190_size21900-processed-gene-0.16-mR-1,augustus_masked-scaffold481_size7572-processed-gene-0.5-mR-1,sp_masked-scaffold135_size27396-processed-gene-0.39-mR-1,sp_masked-scaffold191_size21840-process…
MNXR14584[c]	Cytoplasm	1 MNXM11 + 1 MNXM634 = 1 MNXM360 + 1 MNXM634	1 diphosphate(3-) + 1 DNA = 1 dCTP + 1 DNA	163.906	2.7.7.7	sp_masked-scaffold2408_size452-processed-gene-0.1-mR-1,augustus_masked-scaffold284_size14903-processed-gene-0.16-mR-1,augustus_masked-scaffold3086_size385-processed-gene-0.1-mR-1,augustus_masked-scaffold190_size21900-processed-gene-0.16-mR-1,augustus_masked-scaffold481_size7572-processed-gene-0.5-mR-1,sp_masked-scaffold135_size27396-processed-gene-0.39-mR-1,sp_masked-scaffold191_size21840-process…
MNXR14584[e]	Extracellular	1 MNXM11 + 1 MNXM634 = 1 MNXM360 + 1 MNXM634	1 diphosphate(3-) + 1 DNA = 1 dCTP + 1 DNA	163.906	2.7.7.7	sp_masked-scaffold2408_size452-processed-gene-0.1-mR-1,augustus_masked-scaffold284_size14903-processed-gene-0.16-mR-1,augustus_masked-scaffold3086_size385-processed-gene-0.1-mR-1,augustus_masked-scaffold190_size21900-processed-gene-0.16-mR-1,augustus_masked-scaffold481_size7572-processed-gene-0.5-mR-1,sp_masked-scaffold135_size27396-processed-gene-0.39-mR-1,sp_masked-scaffold191_size21840-process…
MNXR14584[m]	Mitochondria	1 MNXM11 + 1 MNXM634 = 1 MNXM360 + 1 MNXM634	1 diphosphate(3-) + 1 DNA = 1 dCTP + 1 DNA	163.906	2.7.7.7	sp_masked-scaffold2408_size452-processed-gene-0.1-mR-1,augustus_masked-scaffold284_size14903-processed-gene-0.16-mR-1,augustus_masked-scaffold3086_size385-processed-gene-0.1-mR-1,augustus_masked-scaffold190_size21900-processed-gene-0.16-mR-1,augustus_masked-scaffold481_size7572-processed-gene-0.5-mR-1,sp_masked-scaffold135_size27396-processed-gene-0.39-mR-1,sp_masked-scaffold191_size21840-process…
MNXR14584[n]	Nucleous	1 MNXM11 + 1 MNXM634 = 1 MNXM360 + 1 MNXM634	1 diphosphate(3-) + 1 DNA = 1 dCTP + 1 DNA	163.906	2.7.7.7	sp_masked-scaffold2408_size452-processed-gene-0.1-mR-1,augustus_masked-scaffold284_size14903-processed-gene-0.16-mR-1,augustus_masked-scaffold3086_size385-processed-gene-0.1-mR-1,augustus_masked-scaffold190_size21900-processed-gene-0.16-mR-1,augustus_masked-scaffold481_size7572-processed-gene-0.5-mR-1,sp_masked-scaffold135_size27396-processed-gene-0.39-mR-1,sp_masked-scaffold191_size21840-process…
MNXR14584[p]	Membrane	1 MNXM11 + 1 MNXM634 = 1 MNXM360 + 1 MNXM634	1 diphosphate(3-) + 1 DNA = 1 dCTP + 1 DNA	163.906	2.7.7.7	sp_masked-scaffold2408_size452-processed-gene-0.1-mR-1,augustus_masked-scaffold284_size14903-processed-gene-0.16-mR-1,augustus_masked-scaffold3086_size385-processed-gene-0.1-mR-1,augustus_masked-scaffold190_size21900-processed-gene-0.16-mR-1,augustus_masked-scaffold481_size7572-processed-gene-0.5-mR-1,sp_masked-scaffold135_size27396-processed-gene-0.39-mR-1,sp_masked-scaffold191_size21840-process…
MNXR14585[c]	Cytoplasm	1 MNXM11 + 1 MNXM634 = 1 MNXM394 + 1 MNXM634	1 diphosphate(3-) + 1 DNA = 1 dTTP + 1 DNA	163.906	2.7.7.7	sp_masked-scaffold2408_size452-processed-gene-0.1-mR-1,augustus_masked-scaffold284_size14903-processed-gene-0.16-mR-1,augustus_masked-scaffold3086_size385-processed-gene-0.1-mR-1,augustus_masked-scaffold190_size21900-processed-gene-0.16-mR-1,augustus_masked-scaffold481_size7572-processed-gene-0.5-mR-1,sp_masked-scaffold135_size27396-processed-gene-0.39-mR-1,sp_masked-scaffold191_size21840-process…
MNXR14585[e]	Extracellular	1 MNXM11 + 1 MNXM634 = 1 MNXM394 + 1 MNXM634	1 diphosphate(3-) + 1 DNA = 1 dTTP + 1 DNA	163.906	2.7.7.7	sp_masked-scaffold2408_size452-processed-gene-0.1-mR-1,augustus_masked-scaffold284_size14903-processed-gene-0.16-mR-1,augustus_masked-scaffold3086_size385-processed-gene-0.1-mR-1,augustus_masked-scaffold190_size21900-processed-gene-0.16-mR-1,augustus_masked-scaffold481_size7572-processed-gene-0.5-mR-1,sp_masked-scaffold135_size27396-processed-gene-0.39-mR-1,sp_masked-scaffold191_size21840-process…
MNXR14585[m]	Mitochondria	1 MNXM11 + 1 MNXM634 = 1 MNXM394 + 1 MNXM634	1 diphosphate(3-) + 1 DNA = 1 dTTP + 1 DNA	163.906	2.7.7.7	sp_masked-scaffold2408_size452-processed-gene-0.1-mR-1,augustus_masked-scaffold284_size14903-processed-gene-0.16-mR-1,augustus_masked-scaffold3086_size385-processed-gene-0.1-mR-1,augustus_masked-scaffold190_size21900-processed-gene-0.16-mR-1,augustus_masked-scaffold481_size7572-processed-gene-0.5-mR-1,sp_masked-scaffold135_size27396-processed-gene-0.39-mR-1,sp_masked-scaffold191_size21840-process…
MNXR14585[n]	Nucleous	1 MNXM11 + 1 MNXM634 = 1 MNXM394 + 1 MNXM634	1 diphosphate(3-) + 1 DNA = 1 dTTP + 1 DNA	163.906	2.7.7.7	sp_masked-scaffold2408_size452-processed-gene-0.1-mR-1,augustus_masked-scaffold284_size14903-processed-gene-0.16-mR-1,augustus_masked-scaffold3086_size385-processed-gene-0.1-mR-1,augustus_masked-scaffold190_size21900-processed-gene-0.16-mR-1,augustus_masked-scaffold481_size7572-processed-gene-0.5-mR-1,sp_masked-scaffold135_size27396-processed-gene-0.39-mR-1,sp_masked-scaffold191_size21840-process…
MNXR14585[p]	Membrane	1 MNXM11 + 1 MNXM634 = 1 MNXM394 + 1 MNXM634	1 diphosphate(3-) + 1 DNA = 1 dTTP + 1 DNA	163.906	2.7.7.7	sp_masked-scaffold2408_size452-processed-gene-0.1-mR-1,augustus_masked-scaffold284_size14903-processed-gene-0.16-mR-1,augustus_masked-scaffold3086_size385-processed-gene-0.1-mR-1,augustus_masked-scaffold190_size21900-processed-gene-0.16-mR-1,augustus_masked-scaffold481_size7572-processed-gene-0.5-mR-1,sp_masked-scaffold135_size27396-processed-gene-0.39-mR-1,sp_masked-scaffold191_size21840-process…
MNXR1461[n]	Nucleous	1 MNXM15 + 1 MNXM234 = 1 MNXM1 + 1 MNXM2 + 1 MNXM266	1 NH4(+) + 1 dUMP = 1 H(+) + 1 H2O + 1 dCMP(2-)	8.627	3.5.4.12	maker-scaffold91_size35068-augustus-gene-0.57-mR-1
MNXR14611[c]	Cytoplasm	1 MNXM11 + 1 MNXM1248 = 1 MNXM121 + 1 MNXM1248	1 diphosphate(3-) + 1 RNA = 1 UTP + 1 RNA	0	2.7.7.6	maker-scaffold7_size86359-augustus-gene-0.133-mR-1,augustus_masked-scaffold2647_size421-processed-gene-0.1-mR-1,augustus_masked-scaffold77_size39512-processed-gene-0.27-mR-1,genemark-scaffold644_size4567-processed-gene-0.0-mR-1,maker-scaffold386_size10921-augustus-gene-0.11-mR-1,augustus_masked-scaffold598_size5321-processed-gene-0.5-mR-1,augustus_masked-scaffold3996_size333-processed-gene-0.1-mR…
MNXR14611[e]	Extracellular	1 MNXM11 + 1 MNXM1248 = 1 MNXM121 + 1 MNXM1248	1 diphosphate(3-) + 1 RNA = 1 UTP + 1 RNA	0	2.7.7.6	maker-scaffold7_size86359-augustus-gene-0.133-mR-1,augustus_masked-scaffold2647_size421-processed-gene-0.1-mR-1,augustus_masked-scaffold77_size39512-processed-gene-0.27-mR-1,genemark-scaffold644_size4567-processed-gene-0.0-mR-1,maker-scaffold386_size10921-augustus-gene-0.11-mR-1,augustus_masked-scaffold598_size5321-processed-gene-0.5-mR-1,augustus_masked-scaffold3996_size333-processed-gene-0.1-mR…
MNXR14611[m]	Mitochondria	1 MNXM11 + 1 MNXM1248 = 1 MNXM121 + 1 MNXM1248	1 diphosphate(3-) + 1 RNA = 1 UTP + 1 RNA	0	2.7.7.6	maker-scaffold7_size86359-augustus-gene-0.133-mR-1,augustus_masked-scaffold2647_size421-processed-gene-0.1-mR-1,augustus_masked-scaffold77_size39512-processed-gene-0.27-mR-1,genemark-scaffold644_size4567-processed-gene-0.0-mR-1,maker-scaffold386_size10921-augustus-gene-0.11-mR-1,augustus_masked-scaffold598_size5321-processed-gene-0.5-mR-1,augustus_masked-scaffold3996_size333-processed-gene-0.1-mR…
MNXR14611[n]	Nucleous	1 MNXM11 + 1 MNXM1248 = 1 MNXM121 + 1 MNXM1248	1 diphosphate(3-) + 1 RNA = 1 UTP + 1 RNA	0	2.7.7.6	maker-scaffold7_size86359-augustus-gene-0.133-mR-1,augustus_masked-scaffold2647_size421-processed-gene-0.1-mR-1,augustus_masked-scaffold77_size39512-processed-gene-0.27-mR-1,genemark-scaffold644_size4567-processed-gene-0.0-mR-1,maker-scaffold386_size10921-augustus-gene-0.11-mR-1,augustus_masked-scaffold598_size5321-processed-gene-0.5-mR-1,augustus_masked-scaffold3996_size333-processed-gene-0.1-mR…
MNXR14612[c]	Cytoplasm	1 MNXM11 + 1 MNXM1248 = 1 MNXM1248 + 1 MNXM484	1 diphosphate(3-) + 1 RNA = 1 RNA + 1 ribonucleoside triphosphate	0	2.7.7.6	maker-scaffold7_size86359-augustus-gene-0.133-mR-1,augustus_masked-scaffold2647_size421-processed-gene-0.1-mR-1,augustus_masked-scaffold77_size39512-processed-gene-0.27-mR-1,genemark-scaffold644_size4567-processed-gene-0.0-mR-1,maker-scaffold386_size10921-augustus-gene-0.11-mR-1,augustus_masked-scaffold598_size5321-processed-gene-0.5-mR-1,augustus_masked-scaffold3996_size333-processed-gene-0.1-mR…
MNXR14612[e]	Extracellular	1 MNXM11 + 1 MNXM1248 = 1 MNXM1248 + 1 MNXM484	1 diphosphate(3-) + 1 RNA = 1 RNA + 1 ribonucleoside triphosphate	0	2.7.7.6	maker-scaffold7_size86359-augustus-gene-0.133-mR-1,augustus_masked-scaffold2647_size421-processed-gene-0.1-mR-1,augustus_masked-scaffold77_size39512-processed-gene-0.27-mR-1,genemark-scaffold644_size4567-processed-gene-0.0-mR-1,maker-scaffold386_size10921-augustus-gene-0.11-mR-1,augustus_masked-scaffold598_size5321-processed-gene-0.5-mR-1,augustus_masked-scaffold3996_size333-processed-gene-0.1-mR…
MNXR14612[m]	Mitochondria	1 MNXM11 + 1 MNXM1248 = 1 MNXM1248 + 1 MNXM484	1 diphosphate(3-) + 1 RNA = 1 RNA + 1 ribonucleoside triphosphate	0	2.7.7.6	maker-scaffold7_size86359-augustus-gene-0.133-mR-1,augustus_masked-scaffold2647_size421-processed-gene-0.1-mR-1,augustus_masked-scaffold77_size39512-processed-gene-0.27-mR-1,genemark-scaffold644_size4567-processed-gene-0.0-mR-1,maker-scaffold386_size10921-augustus-gene-0.11-mR-1,augustus_masked-scaffold598_size5321-processed-gene-0.5-mR-1,augustus_masked-scaffold3996_size333-processed-gene-0.1-mR…
MNXR14612[n]	Nucleous	1 MNXM11 + 1 MNXM1248 = 1 MNXM1248 + 1 MNXM484	1 diphosphate(3-) + 1 RNA = 1 RNA + 1 ribonucleoside triphosphate	0	2.7.7.6	maker-scaffold7_size86359-augustus-gene-0.133-mR-1,augustus_masked-scaffold2647_size421-processed-gene-0.1-mR-1,augustus_masked-scaffold77_size39512-processed-gene-0.27-mR-1,genemark-scaffold644_size4567-processed-gene-0.0-mR-1,maker-scaffold386_size10921-augustus-gene-0.11-mR-1,augustus_masked-scaffold598_size5321-processed-gene-0.5-mR-1,augustus_masked-scaffold3996_size333-processed-gene-0.1-mR…
MNXR14632[c]	Cytoplasm	1 MNXM16 + 1 MNXM3723 = 1 MNXM19 + 1 MNXM7848	1 S-adenosyl-L-methionine + 1 tRNA guanine = 1 S-adenosyl-L-homocysteine + 1 tRNA containing N7-methylguanine	-24.7651	2.1.1.33	sp_masked-scaffold23_size61596-processed-gene-0.87-mR-1,sp_masked-scaffold24_size61269-processed-gene-0.94-mR-1
MNXR14636[c]	Cytoplasm	1 MNXM1 + 1 MNXM277 + 1 MNXM6 = 1 MNXM5 + 1 MNXM832	1 H(+) + 1 aldehyde + 1 NADPH = 1 NADP(+) + 1 a primary alcohol	23.4557	1.1.1.2	maker-scaffold6_size90724-augustus-gene-0.145-mR-1,augustus_masked-scaffold4508_size313-processed-gene-0.1-mR-1,maker-scaffold7_size86359-augustus-gene-0.142-mR-1
MNXR14636[n]	Nucleous	1 MNXM1 + 1 MNXM277 + 1 MNXM6 = 1 MNXM5 + 1 MNXM832	1 H(+) + 1 aldehyde + 1 NADPH = 1 NADP(+) + 1 a primary alcohol	23.4557	1.1.1.2	maker-scaffold6_size90724-augustus-gene-0.145-mR-1,augustus_masked-scaffold4508_size313-processed-gene-0.1-mR-1,maker-scaffold7_size86359-augustus-gene-0.142-mR-1
MNXR14662[c]	Cytoplasm	1 MNXM1 + 1 MNXM107 + 1 MNXM5156 = 1 MNXM2 + 1 MNXM228 + 1 MNXM5155	1 H(+) + 1 nitrite + 1 ferrocytochrome c2 = 1 H2O + 1 nitric oxide + 1 ferricytochrome c2	24.6546	1.7.2.1	augustus_masked-scaffold1434_size784-processed-gene-0.2-mR-1
MNXR14765[c]	Cytoplasm	1 MNXM1 + 1 MNXM581 + 1 MNXM6 = 1 MNXM5 + 1 MNXM88	1 H(+) + 1 (E)-hexadec-2-enoyl-CoA + 1 NADPH = 1 NADP(+) + 1 palmitoyl-CoA	0	1.3.1.38,1.3.1.8
MNXR1478[c]	Cytoplasm	1 MNXM15 + 1 MNXM492 = 1 MNXM1 + 1 MNXM2 + 1 MNXM704	1 NH4(+) + 1 2'-deoxyuridine = 1 H(+) + 1 H2O + 1 2'-deoxycytidine	8.62699	3.5.4.5	augustus_masked-scaffold68_size40704-processed-gene-0.53-mR-1
MNXR14788[c]	Cytoplasm	1 MNXM2295 + 1 MNXM4 = 1 MNXM22 + 1 MNXM265	1 a (2S)-2-hydroxycarboxylate + 1 O2 = 1 hydrogen peroxide + 1 a 2-oxocarboxylate	-4.89776	1.1.3.15	augustus_masked-scaffold2689_size418-processed-gene-0.1-mR-1
MNXR14790[c]	Cytoplasm	1 MNXM101 + 1 MNXM265 = 1 MNXM245 + 1 MNXM381	1 L-ornithinium(1+) + 1 a 2-oxocarboxylate = 1 L-glutamic 5-semialdehyde zwitterion + 1 an L-amino acid	-41.4603	2.6.1.13	maker-scaffold361_size11929-augustus-gene-0.31-mR-1,maker-scaffold363_size11906-augustus-gene-0.30-mR-1
MNXR14790[m]	Mitochondria	1 MNXM101 + 1 MNXM265 = 1 MNXM245 + 1 MNXM381	1 L-ornithinium(1+) + 1 a 2-oxocarboxylate = 1 L-glutamic 5-semialdehyde zwitterion + 1 an L-amino acid	-41.4603	2.6.1.13	maker-scaffold361_size11929-augustus-gene-0.31-mR-1,maker-scaffold363_size11906-augustus-gene-0.30-mR-1
MNXR1486[c]	Cytoplasm	1 MNXM1219 + 1 MNXM9 = 1 MNXM2 + 1 MNXM258 + 1 MNXM73	1 7-phospho-2-dehydro-3-deoxy-D-arabino-heptonate + 1 phosphate = 1 H2O + 1 D-erythrose 4-phosphate(2-) + 1 phosphoenolpyruvate	-7.15301	2.5.1.54	augustus_masked-scaffold410_size9825-processed-gene-0.6-mR-1,augustus_masked-scaffold23_size61596-processed-gene-0.53-mR-1,augustus_masked-scaffold620_size4969-processed-gene-0.4-mR-1,sp_masked-scaffold412_size9820-processed-gene-0.11-mR-1,augustus_masked-scaffold619_size4988-processed-gene-0.4-mR-1,augustus_masked-scaffold24_size61269-processed-gene-0.60-mR-1
MNXR14884[n]	Nucleous	1 MNXM1 + 1 MNXM10 + 1 MNXM461 = 1 MNXM8 + 1 MNXM801	1 H(+) + 1 NADH(2-) + 1 L-arabinopyranose = 1 NAD(+) + 1 L-arabinitol	0	1.1.1.21	augustus_masked-scaffold4508_size313-processed-gene-0.1-mR-1
MNXR14890[c]	Cytoplasm	1 MNXM1 + 1 MNXM215 + 1 MNXM7 = 1 MNXM3 + 1 MNXM99	1 H(+) + 1 alpha-D-glucose 6-phosphate(2-) + 1 ADP = 1 ATP + 1 alpha-D-glucose	-14.8159	2.7.1.1	genemark-scaffold788_size2825-processed-gene-0.0-mR-1,maker-scaffold277_size15010-augustus-gene-0.26-mR-1,maker-scaffold842_size2520-augustus-gene-0.6-mR-1
MNXR14994[m]	Mitochondria	2 MNXM1083 + 2 MNXM2 + 1 MNXM686 = 2 MNXM1 + 2 MNXM1084 + 1 MNXM272 + 1 MNXM4	2 ferricytochrome b5 + 2 H2O + 1 oleoyl-CoA = 2 H(+) + 2 ferrocytochrome b5 + 1 stearoyl-CoA + 1 O2	-73.3775	1.14.19.1	sp_masked-scaffold49_size46030-processed-gene-0.44-mR-1,augustus_masked-scaffold59_size42737-processed-gene-0.37-mR-1
MNXR14994[p]	Membrane	2 MNXM1083 + 2 MNXM2 + 1 MNXM686 = 2 MNXM1 + 2 MNXM1084 + 1 MNXM272 + 1 MNXM4	2 ferricytochrome b5 + 2 H2O + 1 oleoyl-CoA = 2 H(+) + 2 ferrocytochrome b5 + 1 stearoyl-CoA + 1 O2	-73.3775	1.14.19.1	sp_masked-scaffold49_size46030-processed-gene-0.44-mR-1,augustus_masked-scaffold59_size42737-processed-gene-0.37-mR-1
MNXR15052[c]	Cytoplasm	1 MNXM1737 + 1 MNXM2 = 1 MNXM1 + 1 MNXM2113	1 D-xylono-1,5-lactone + 1 H2O = 1 H(+) + 1 D-xylonate	0	3.1.1,3.1.1.68
MNXR15090[c]	Cytoplasm	1 MNXM15 + 1 MNXM4088 = 1 MNXM1 + 1 MNXM2 + 1 MNXM6401	1 NH4(+) + 1 Protein glutamate = 1 H(+) + 1 H2O + 1 Protein glutamine	15.2051	3.5.1.44	augustus_masked-scaffold1620_size638-processed-gene-0.1-mR-1,augustus_masked-scaffold3211_size376-processed-gene-0.1-mR-1
MNXR15090[m]	Mitochondria	1 MNXM15 + 1 MNXM4088 = 1 MNXM1 + 1 MNXM2 + 1 MNXM6401	1 NH4(+) + 1 Protein glutamate = 1 H(+) + 1 H2O + 1 Protein glutamine	15.2051	3.5.1.44	augustus_masked-scaffold1620_size638-processed-gene-0.1-mR-1,augustus_masked-scaffold3211_size376-processed-gene-0.1-mR-1
MNXR15149[c]	Cytoplasm	1 MNXM2170 + 1 MNXM575 = 1 MNXM37 + 1 MNXM676	1 1-ammonio-1-deoxy-scyllo-inositol + 1 2-oxoglutaramate = 1 L-glutamine zwitterion + 1 2,4,6/3,5-pentahydroxycyclohexanone	7.80588	2.6.1.50	augustus_masked-scaffold3406_size363-processed-gene-0.1-mR-1,augustus_masked-scaffold2363_size457-processed-gene-0.1-mR-1
MNXR15182[c]	Cytoplasm	1 MNXM1 + 1 MNXM393 + 1 MNXM7 = 1 MNXM3 + 1 MNXM469	1 H(+) + 1 D-glucitol 6-phosphate + 1 ADP = 1 ATP + 1 D-glucitol	0	2.7.1.1	genemark-scaffold788_size2825-processed-gene-0.0-mR-1,maker-scaffold277_size15010-augustus-gene-0.26-mR-1,maker-scaffold842_size2520-augustus-gene-0.6-mR-1
MNXR15207[c]	Cytoplasm	2 MNXM1 + 1 MNXM10 + 1 MNXM2422 = 1 MNXM2 + 1 MNXM2716 + 1 MNXM8	2 H(+) + 1 NADH(2-) + 1 propynoate = 1 H2O + 1 prop-2-ynal + 1 NAD(+)	-13.1053	1.2.1.3	genemark-scaffold14_size69768-processed-gene-0.8-mR-1,augustus_masked-scaffold92_size35002-processed-gene-0.31-mR-1,augustus_masked-scaffold3188_size377-processed-gene-0.1-mR-1,augustus_masked-scaffold2417_size451-processed-gene-0.2-mR-1
MNXR15207[m]	Mitochondria	2 MNXM1 + 1 MNXM10 + 1 MNXM2422 = 1 MNXM2 + 1 MNXM2716 + 1 MNXM8	2 H(+) + 1 NADH(2-) + 1 propynoate = 1 H2O + 1 prop-2-ynal + 1 NAD(+)	-13.1053	1.2.1.3	genemark-scaffold14_size69768-processed-gene-0.8-mR-1,augustus_masked-scaffold92_size35002-processed-gene-0.31-mR-1,augustus_masked-scaffold3188_size377-processed-gene-0.1-mR-1,augustus_masked-scaffold2417_size451-processed-gene-0.2-mR-1
MNXR15207[n]	Nucleous	2 MNXM1 + 1 MNXM10 + 1 MNXM2422 = 1 MNXM2 + 1 MNXM2716 + 1 MNXM8	2 H(+) + 1 NADH(2-) + 1 propynoate = 1 H2O + 1 prop-2-ynal + 1 NAD(+)	-13.1053	1.2.1.3	genemark-scaffold14_size69768-processed-gene-0.8-mR-1,augustus_masked-scaffold92_size35002-processed-gene-0.31-mR-1,augustus_masked-scaffold3188_size377-processed-gene-0.1-mR-1,augustus_masked-scaffold2417_size451-processed-gene-0.2-mR-1
MNXR15227[c]	Cytoplasm	1 MNXM107 + 1 MNXM2 + 2 MNXM5749 = 1 MNXM207 + 2 MNXM5750	1 nitrite + 1 H2O + 2 ferricytochrome = 1 nitrate + 2 ferrocytochrome	0	1.9.6.1
MNXR15265[c]	Cytoplasm	1 MNXM1 + 1 MNXM10 + 1 MNXM609 = 1 MNXM569 + 1 MNXM8	1 H(+) + 1 NADH(2-) + 1 2-methylbut-2-enoyl-CoA = 1 2-methylbutanoyl-CoA(4-) + 1 NAD(+)	0	1.3.1.52
MNXR15271[m]	Mitochondria	1 MNXM1 + 1 MNXM10 + 1 MNXM5529 = 1 MNXM8 + 1 MNXM8132	1 H(+) + 1 NADH(2-) + 1 3-Oxo-delta5-steroid = 1 NAD(+) + 1 3beta-Hydroxy-delta5-steroid	20.164	1.1.1.145	augustus_masked-scaffold239_size16816-processed-gene-0.15-mR-1,augustus_masked-scaffold151_size25927-processed-gene-0.19-mR-1
MNXR15305[c]	Cytoplasm	1 MNXM1 + 1 MNXM10 + 1 MNXM4 + 1 MNXM810 = 2 MNXM2 + 1 MNXM710 + 1 MNXM8	1 H(+) + 1 NADH(2-) + 1 O2 + 1 5alpha-cholest-7-en-3beta-ol = 2 H2O + 1 cholesta-5,7-dien-3beta-ol + 1 NAD(+)	-90.6346	1.14.21.6	augustus_masked-scaffold172_size23350-processed-gene-0.16-mR-1,augustus_masked-scaffold217_size18799-processed-gene-0.17-mR-1
MNXR15305[p]	Membrane	1 MNXM1 + 1 MNXM10 + 1 MNXM4 + 1 MNXM810 = 2 MNXM2 + 1 MNXM710 + 1 MNXM8	1 H(+) + 1 NADH(2-) + 1 O2 + 1 5alpha-cholest-7-en-3beta-ol = 2 H2O + 1 cholesta-5,7-dien-3beta-ol + 1 NAD(+)	-90.6346	1.14.21.6	augustus_masked-scaffold172_size23350-processed-gene-0.16-mR-1,augustus_masked-scaffold217_size18799-processed-gene-0.17-mR-1
MNXR1535[c]	Cytoplasm	1 MNXM2 + 1 MNXM238 = 1 MNXM734	1 H2O + 1 3-methyl-2-oxobutanoate = 1 2,3-dihydroxy-3-methylbutanoate	-6.74701	4.2.1.9	augustus_masked-scaffold1571_size663-processed-gene-0.1-mR-1,augustus_masked-scaffold60_size42380-processed-gene-0.41-mR-1,augustus_masked-scaffold3101_size384-processed-gene-0.1-mR-1,augustus_masked-scaffold3500_size358-processed-gene-0.1-mR-1,sp_masked-scaffold1389_size830-processed-gene-0.2-mR-1,augustus_masked-scaffold3636_size350-processed-gene-0.1-mR-1
MNXR1535[m]	Mitochondria	1 MNXM2 + 1 MNXM238 = 1 MNXM734	1 H2O + 1 3-methyl-2-oxobutanoate = 1 2,3-dihydroxy-3-methylbutanoate	-6.74701	4.2.1.9	augustus_masked-scaffold1571_size663-processed-gene-0.1-mR-1,augustus_masked-scaffold60_size42380-processed-gene-0.41-mR-1,augustus_masked-scaffold3101_size384-processed-gene-0.1-mR-1,augustus_masked-scaffold3500_size358-processed-gene-0.1-mR-1,sp_masked-scaffold1389_size830-processed-gene-0.2-mR-1,augustus_masked-scaffold3636_size350-processed-gene-0.1-mR-1
MNXR1535[n]	Nucleous	1 MNXM2 + 1 MNXM238 = 1 MNXM734	1 H2O + 1 3-methyl-2-oxobutanoate = 1 2,3-dihydroxy-3-methylbutanoate	-6.74701	4.2.1.9	augustus_masked-scaffold1571_size663-processed-gene-0.1-mR-1,augustus_masked-scaffold60_size42380-processed-gene-0.41-mR-1,augustus_masked-scaffold3101_size384-processed-gene-0.1-mR-1,augustus_masked-scaffold3500_size358-processed-gene-0.1-mR-1,sp_masked-scaffold1389_size830-processed-gene-0.2-mR-1,augustus_masked-scaffold3636_size350-processed-gene-0.1-mR-1
MNXR1537[c]	Cytoplasm	1 MNXM1 + 1 MNXM7 + 1 MNXM77 = 1 MNXM3 + 1 MNXM460	1 H(+) + 1 ADP + 1 glycerone phosphate = 1 ATP + 1 glycerone	-13.5059	2.7.1.29	augustus_masked-scaffold175_size23269-processed-gene-0.19-mR-1,maker-scaffold174_size23285-augustus-gene-0.47-mR-1
MNXR15394[m]	Mitochondria	1 MNXM1 + 1 MNXM10 + 1 MNXM4872 = 1 MNXM8 + 1 MNXM9084	1 H(+) + 1 NADH(2-) + 1 vitamin K = 1 NAD(+) + 1 Reduced Vitamin K	18.6671	1.6.5.2	augustus_masked-scaffold3918_size336-processed-gene-0.1-mR-1
MNXR154[c]	Cytoplasm	1 MNXM1058 = 1 MNXM2 + 1 MNXM214	1 (R)-3-hydroxybutanoyl-CoA(4-) = 1 H2O + 1 crotonoyl-CoA(4-)	2.16296	4.2.1.55	augustus_masked-scaffold166_size24062-processed-gene-0.17-mR-1
MNXR15422[c]	Cytoplasm	1 MNXM1 + 1 MNXM1994 = 1 MNXM2 + 1 MNXM2682	1 H(+) + 1 6-hydroxyhexanoate = 1 H2O + 1 hexano-6-lactone	0	3.1.1.17,3.1.1	sp_masked-scaffold3426_size362-processed-gene-0.1-mR-1,augustus_masked-scaffold3228_size375-processed-gene-0.1-mR-1,
MNXR1545[c]	Cytoplasm	1 MNXM688 = 1 MNXM688	1 (25R)-3alpha,7alpha-dihydroxy-5beta-cholestan-26-oate = 1 (25R)-3alpha,7alpha-dihydroxy-5beta-cholestan-26-oate	0
MNXR15472[c]	Cytoplasm	2 MNXM1 + 1 MNXM10 + 1 MNXM1572 = 1 MNXM2 + 1 MNXM8 + 1 MNXM933	2 H(+) + 1 NADH(2-) + 1 methylmalonate(2-) = 1 H2O + 1 NAD(+) + 1 (S)-methylmalonate semialdehyde	-2.8342	1.2.1.3	genemark-scaffold14_size69768-processed-gene-0.8-mR-1,augustus_masked-scaffold92_size35002-processed-gene-0.31-mR-1,augustus_masked-scaffold3188_size377-processed-gene-0.1-mR-1,augustus_masked-scaffold2417_size451-processed-gene-0.2-mR-1
MNXR15472[m]	Mitochondria	2 MNXM1 + 1 MNXM10 + 1 MNXM1572 = 1 MNXM2 + 1 MNXM8 + 1 MNXM933	2 H(+) + 1 NADH(2-) + 1 methylmalonate(2-) = 1 H2O + 1 NAD(+) + 1 (S)-methylmalonate semialdehyde	-2.8342	1.2.1.3	genemark-scaffold14_size69768-processed-gene-0.8-mR-1,augustus_masked-scaffold92_size35002-processed-gene-0.31-mR-1,augustus_masked-scaffold3188_size377-processed-gene-0.1-mR-1,augustus_masked-scaffold2417_size451-processed-gene-0.2-mR-1
MNXR15472[n]	Nucleous	2 MNXM1 + 1 MNXM10 + 1 MNXM1572 = 1 MNXM2 + 1 MNXM8 + 1 MNXM933	2 H(+) + 1 NADH(2-) + 1 methylmalonate(2-) = 1 H2O + 1 NAD(+) + 1 (S)-methylmalonate semialdehyde	-2.8342	1.2.1.3	genemark-scaffold14_size69768-processed-gene-0.8-mR-1,augustus_masked-scaffold92_size35002-processed-gene-0.31-mR-1,augustus_masked-scaffold3188_size377-processed-gene-0.1-mR-1,augustus_masked-scaffold2417_size451-processed-gene-0.2-mR-1
MNXR15474[c]	Cytoplasm	1 MNXM1 + 1 MNXM1572 + 1 MNXM22 = 1 MNXM2 + 1 MNXM4 + 1 MNXM933	1 H(+) + 1 methylmalonate(2-) + 1 hydrogen peroxide = 1 H2O + 1 O2 + 1 (S)-methylmalonate semialdehyde	0	1.2.3.1
MNXR15483[c]	Cytoplasm	1 MNXM2512 = 1 MNXM2 + 1 MNXM2356	1 D-erythro-3-methylmalate(2-) = 1 H2O + 1 citraconate(2-)	0	4.2.1.35	augustus_masked-scaffold1016_size1719-processed-gene-0.2-mR-1
MNXR15561[n]	Nucleous	1 MNXM2263 + 1 MNXM32 = 1 MNXM2 + 1 MNXM4053	1 N-acetylmuramate + 1 L-alanine zwitterion = 1 H2O + 1 N-acetylmuramoyl-L-alaninate	-1.21298	3.5.1.28	augustus_masked-scaffold1477_size738-processed-gene-0.2-mR-1
MNXR1557[c]	Cytoplasm	1 MNXM1 + 2 MNXM2 + 1 MNXM807 = 1 MNXM23 + 1 MNXM361	1 H(+) + 2 H2O + 1 (S)-2,3-dihydrodipicolinate = 1 pyruvate + 1 L-aspartate 4-semialdehyde	0	4.2.1.52
MNXR15592[c]	Cytoplasm	1 MNXM16 + 1 MNXM9046 = 1 MNXM1 + 1 MNXM12776 + 1 MNXM19	1 S-adenosyl-L-methionine + 1 Protein L-isoaspartate = 1 H(+) + 1 Protein L-isoaspartate methyl ester + 1 S-adenosyl-L-homocysteine	-35.5193	2.1.1.77	maker-scaffold161_size24527-sp-gene-0.56-mR-1,augustus_masked-scaffold163_size24427-processed-gene-0.24-mR-1
MNXR1561[c]	Cytoplasm	1 MNXM1 + 1 MNXM281 + 1 MNXM6 = 1 MNXM5 + 1 MNXM79	1 H(+) + 1 dihydrofolate(2-) + 1 NADPH = 1 NADP(+) + 1 (6S)-5,6,7,8-tetrahydrofolate	5.5058	1.5.1.3	augustus_masked-scaffold119_size30193-processed-gene-0.30-mR-1,augustus_masked-scaffold40_size49439-processed-gene-0.47-mR-1,augustus_masked-scaffold315_size13675-processed-gene-0.14-mR-1,augustus_masked-scaffold200_size20799-processed-gene-0.26-mR-1
MNXR1561[m]	Mitochondria	1 MNXM1 + 1 MNXM281 + 1 MNXM6 = 1 MNXM5 + 1 MNXM79	1 H(+) + 1 dihydrofolate(2-) + 1 NADPH = 1 NADP(+) + 1 (6S)-5,6,7,8-tetrahydrofolate	5.5058	1.5.1.3	augustus_masked-scaffold119_size30193-processed-gene-0.30-mR-1,augustus_masked-scaffold40_size49439-processed-gene-0.47-mR-1,augustus_masked-scaffold315_size13675-processed-gene-0.14-mR-1,augustus_masked-scaffold200_size20799-processed-gene-0.26-mR-1
MNXR15637[c]	Cytoplasm	2 MNXM1 + 1 MNXM453 + 1 MNXM79 = 1 MNXM2 + 1 MNXM463 + 1 MNXM511	2 H(+) + 1 N(2)-formyl-N(1)-(5-phospho-D-ribosyl)glycinamide(2-) + 1 (6S)-5,6,7,8-tetrahydrofolate = 1 H2O + 1 N(1)-(5-phospho-D-ribosyl)glycinamide(1-) + 1 (6R)-5,10-methenyltetrahydrofolate	0	2.1.2.2
MNXR15690[m]	Mitochondria	1 MNXM10 + 1 MNXM13 + 1 MNXM1461 = 1 MNXM8 + 1 MNXM853	1 NADH(2-) + 1 CO(2) + 1 4alpha-methyllathosterone = 1 NAD(+) + 1 3beta-hydroxy-4beta-methyl-5alpha-cholest-7-ene-4alpha-carboxylate	-11.9853	1.1.1.170	augustus_masked-scaffold239_size16816-processed-gene-0.15-mR-1,augustus_masked-scaffold151_size25927-processed-gene-0.19-mR-1
MNXR15696[p]	Membrane	1 MNXM1065 + 1 MNXM2 + 1 MNXM8 = 1 MNXM1 + 1 MNXM10 + 1 MNXM1362 + 1 MNXM4	1 4beta-(hydroxymethyl)-4alpha-methyl-5alpha-cholest-7-en-3beta-ol + 1 H2O + 1 NAD(+) = 1 H(+) + 1 NADH(2-) + 1 4,4-dimethyl-5alpha-cholest-7-en-3beta-ol + 1 O2	-276.484	1.14.13.72	augustus_masked-scaffold175_size23269-processed-gene-0.20-mR-1,augustus_masked-scaffold174_size23285-processed-gene-0.23-mR-1
MNXR1576[c]	Cytoplasm	1 MNXM1 + 1 MNXM465 = 1 MNXM2 + 1 MNXM252	1 H(+) + 1 N-carbamoyl-L-aspartate(2-) = 1 H2O + 1 (S)-dihydroorotate	-4.58124	3.5.2.3	augustus_masked-scaffold125_size28893-processed-gene-0.27-mR-1
MNXR15760[e]	Extracellular	2 MNXM11552 + 1 MNXM2 + 1 MNXM299 = 2 MNXM1 + 2 MNXM11557 + 1 MNXM13	2 ferricytochrome b-561 + 1 H2O + 1 carbon monoxide(1+) = 2 H(+) + 2 ferrocytochrome b-561 + 1 CO(2)	0	1.2.2.4	sp_masked-scaffold4339_size319-processed-gene-0.1-mR-1
MNXR15797[c]	Cytoplasm	1 MNXM1138 + 1 MNXM8 = 1 MNXM1 + 1 MNXM10 + 1 MNXM1174	1 5beta-cholestane-3alpha,7alpha,26-triol + 1 NAD(+) = 1 H(+) + 1 NADH(2-) + 1 3alpha,7alpha-dihydroxy-5beta-cholestan-26-al	-99.6275	1.1.1.1	augustus_masked-scaffold91_size35068-processed-gene-0.25-mR-1,augustus_masked-scaffold22_size64160-processed-gene-0.40-mR-1,augustus_masked-scaffold2133_size490-processed-gene-0.1-mR-1
MNXR1583[c]	Cytoplasm	1 MNXM15 + 1 MNXM1532 = 1 MNXM1 + 1 MNXM2 + 1 MNXM648	1 NH4(+) + 1 5-amino-6-(5-phospho-D-ribosylamino)uracil = 1 H(+) + 1 H2O + 1 2,5-diamino-4-hydroxy-6-(5-phosphonatoribosylamino)pyrimidine(3-)	-4.123	3.5.4.26	augustus_masked-scaffold1378_size839-processed-gene-0.1-mR-1
MNXR15867[c]	Cytoplasm	1 MNXM1635 + 1 MNXM2 + 1 MNXM5 = 1 MNXM1 + 1 MNXM1886 + 1 MNXM4 + 1 MNXM6	1 3-(all-trans-octaprenyl)benzene-1,2-diol + 1 H2O + 1 NADP(+) = 1 H(+) + 1 2-octaprenylphenol + 1 O2 + 1 NADPH	0	1.14.13
MNXR159[c]	Cytoplasm	1 MNXM13 + 1 MNXM205 = 1 MNXM1 + 1 MNXM279	1 CO(2) + 1 dopamine = 1 H(+) + 1 L-dopa zwitterion	-3.09001	4.1.1.28	maker-scaffold162_size24519-augustus-gene-0.49-mR-1,maker-scaffold602_size5263-augustus-gene-0.11-mR-1
MNXR159[m]	Mitochondria	1 MNXM13 + 1 MNXM205 = 1 MNXM1 + 1 MNXM279	1 CO(2) + 1 dopamine = 1 H(+) + 1 L-dopa zwitterion	-3.09001	4.1.1.28	maker-scaffold162_size24519-augustus-gene-0.49-mR-1,maker-scaffold602_size5263-augustus-gene-0.11-mR-1
MNXR15907[c]	Cytoplasm	1 MNXM11244 + 1 MNXM6 = 1 MNXM1 + 1 MNXM11245 + 1 MNXM5	1 Cytochrome P-450 oxidized form + 1 NADPH = 1 H(+) + 1 Cytochrome P-450 reduced form + 1 NADP(+)	0	1.6.2.4	augustus_masked-scaffold214_size19272-processed-gene-0.20-mR-1,augustus_masked-scaffold2064_size504-processed-gene-0.1-mR-1,augustus_masked-scaffold2166_size486-processed-gene-0.1-mR-1,augustus_masked-scaffold40_size49439-processed-gene-0.42-mR-1
MNXR15907[m]	Mitochondria	1 MNXM11244 + 1 MNXM6 = 1 MNXM1 + 1 MNXM11245 + 1 MNXM5	1 Cytochrome P-450 oxidized form + 1 NADPH = 1 H(+) + 1 Cytochrome P-450 reduced form + 1 NADP(+)	0	1.6.2.4	augustus_masked-scaffold214_size19272-processed-gene-0.20-mR-1,augustus_masked-scaffold2064_size504-processed-gene-0.1-mR-1,augustus_masked-scaffold2166_size486-processed-gene-0.1-mR-1,augustus_masked-scaffold40_size49439-processed-gene-0.42-mR-1
MNXR15930[c]	Cytoplasm	1 MNXM2 + 1 MNXM2806 = 1 MNXM376 + 1 MNXM508	1 H2O + 1 arbutin 6-phosphate = 1 hydroquinone + 1 beta-D-glucose 6-phosphate(2-)	0	3.2.1.86
MNXR1594[p]	Membrane	1 MNXM1219 = 1 MNXM478 + 1 MNXM9	1 7-phospho-2-dehydro-3-deoxy-D-arabino-heptonate = 1 (-)-3-dehydroquinate + 1 phosphate	-6.15182	4.2.3.4	maker-scaffold247_size16314-augustus-gene-0.24-mR-1
MNXR15970[c]	Cytoplasm	1 MNXM1994 + 1 MNXM5 = 1 MNXM1 + 1 MNXM6 + 1 MNXM831	1 6-hydroxyhexanoate + 1 NADP(+) = 1 H(+) + 1 NADPH + 1 6-oxohexanoate	23.4557	1.1.1.2	maker-scaffold6_size90724-augustus-gene-0.145-mR-1,augustus_masked-scaffold4508_size313-processed-gene-0.1-mR-1,maker-scaffold7_size86359-augustus-gene-0.142-mR-1
MNXR15970[n]	Nucleous	1 MNXM1994 + 1 MNXM5 = 1 MNXM1 + 1 MNXM6 + 1 MNXM831	1 6-hydroxyhexanoate + 1 NADP(+) = 1 H(+) + 1 NADPH + 1 6-oxohexanoate	23.4557	1.1.1.2	maker-scaffold6_size90724-augustus-gene-0.145-mR-1,augustus_masked-scaffold4508_size313-processed-gene-0.1-mR-1,maker-scaffold7_size86359-augustus-gene-0.142-mR-1
MNXR15972[c]	Cytoplasm	1 MNXM1 + 1 MNXM10 + 1 MNXM5312 = 1 MNXM6087 + 1 MNXM8	1 H(+) + 1 NADH(2-) + 1 trans-3-Chloroallyl aldehyde = 1 3-chloroprop-2-en-1-ol + 1 NAD(+)	23.084	1.1.1.1	augustus_masked-scaffold91_size35068-processed-gene-0.25-mR-1,augustus_masked-scaffold22_size64160-processed-gene-0.40-mR-1,augustus_masked-scaffold2133_size490-processed-gene-0.1-mR-1
MNXR15973[c]	Cytoplasm	1 MNXM1 + 1 MNXM10 + 1 MNXM6216 = 1 MNXM5676 + 1 MNXM8	1 H(+) + 1 NADH(2-) + 1 cis-3-Chloroallyl aldehyde = 1 cis-3-chloroprop-2-en-1-ol + 1 NAD(+)	23.084	1.1.1.1	augustus_masked-scaffold91_size35068-processed-gene-0.25-mR-1,augustus_masked-scaffold22_size64160-processed-gene-0.40-mR-1,augustus_masked-scaffold2133_size490-processed-gene-0.1-mR-1
MNXR15975[c]	Cytoplasm	2 MNXM1 + 1 MNXM6086 = 1 MNXM2 + 1 MNXM5312	2 H(+) + 1 3-chloroacrylate = 1 H2O + 1 trans-3-Chloroallyl aldehyde	0	1.2.1.3	genemark-scaffold14_size69768-processed-gene-0.8-mR-1,augustus_masked-scaffold92_size35002-processed-gene-0.31-mR-1,augustus_masked-scaffold3188_size377-processed-gene-0.1-mR-1,augustus_masked-scaffold2417_size451-processed-gene-0.2-mR-1
MNXR15998[c]	Cytoplasm	1 MNXM1 + 1 MNXM151 + 1 MNXM376 + 1 MNXM43 = 1 MNXM4524 + 2 MNXM57	1 H(+) + 1 glutathione disulfide(2-) + 1 hydroquinone + 1 Cl(-) = 1 chlorohydroquinone + 2 glutathione	0	2.5.1.-
MNXR16009[c]	Cytoplasm	1 MNXM1816 + 1 MNXM2 + 1 MNXM8 = 2 MNXM1 + 1 MNXM10 + 1 MNXM1468	1 chloroacetaldehyde + 1 H2O + 1 NAD(+) = 2 H(+) + 1 NADH(2-) + 1 chloroacetate	-13.1053	1.2.1.3	genemark-scaffold14_size69768-processed-gene-0.8-mR-1,augustus_masked-scaffold92_size35002-processed-gene-0.31-mR-1,augustus_masked-scaffold3188_size377-processed-gene-0.1-mR-1,augustus_masked-scaffold2417_size451-processed-gene-0.2-mR-1
MNXR16009[m]	Mitochondria	1 MNXM1816 + 1 MNXM2 + 1 MNXM8 = 2 MNXM1 + 1 MNXM10 + 1 MNXM1468	1 chloroacetaldehyde + 1 H2O + 1 NAD(+) = 2 H(+) + 1 NADH(2-) + 1 chloroacetate	-13.1053	1.2.1.3	genemark-scaffold14_size69768-processed-gene-0.8-mR-1,augustus_masked-scaffold92_size35002-processed-gene-0.31-mR-1,augustus_masked-scaffold3188_size377-processed-gene-0.1-mR-1,augustus_masked-scaffold2417_size451-processed-gene-0.2-mR-1
MNXR16009[n]	Nucleous	1 MNXM1816 + 1 MNXM2 + 1 MNXM8 = 2 MNXM1 + 1 MNXM10 + 1 MNXM1468	1 chloroacetaldehyde + 1 H2O + 1 NAD(+) = 2 H(+) + 1 NADH(2-) + 1 chloroacetate	-13.1053	1.2.1.3	genemark-scaffold14_size69768-processed-gene-0.8-mR-1,augustus_masked-scaffold92_size35002-processed-gene-0.31-mR-1,augustus_masked-scaffold3188_size377-processed-gene-0.1-mR-1,augustus_masked-scaffold2417_size451-processed-gene-0.2-mR-1
MNXR1605[c]	Cytoplasm	1 MNXM16 + 1 MNXM3804 = 1 MNXM1 + 1 MNXM19 + 1 MNXM3805	1 S-adenosyl-L-methionine + 1 2-(3-amino-3-carboxypropyl)-L-histidine dizwitterion = 1 H(+) + 1 S-adenosyl-L-homocysteine + 1 2-[3-carboxylato-3-(methylammonio)propyl]-L-histidine dizwitterion	-31.0023	2.1.1.98	augustus_masked-scaffold94_size34397-processed-gene-0.30-mR-1,maker-scaffold21_size65267-sp-gene-0.154-mR-1
MNXR16061[c]	Cytoplasm	1 MNXM2084 + 1 MNXM43 = 1 MNXM2186	1 4-carboxylatomethylenebut-2-en-4-olide + 1 Cl(-) = 1 3-chloro-cis,cis-muconate(2-)	0	5.5.1.7	augustus_masked-scaffold3968_size334-processed-gene-0.1-mR-1
MNXR16212[c]	Cytoplasm	1 MNXM15 + 1 MNXM240 = 2 MNXM1 + 1 MNXM1182	1 NH4(+) + 1 benzoyl-CoA = 2 H(+) + 1 anthraniloyl-CoA(4-)	0	1.4.-.-
MNXR16270[p]	Membrane	1 MNXM1035 + 2 MNXM2 + 1 MNXM8 = 1 MNXM1 + 1 MNXM10 + 1 MNXM1065 + 1 MNXM4	1 3beta-hydroxy-4beta-methyl-5alpha-cholest-7-ene-4alpha-carbaldehyde + 2 H2O + 1 NAD(+) = 1 H(+) + 1 NADH(2-) + 1 4beta-(hydroxymethyl)-4alpha-methyl-5alpha-cholest-7-en-3beta-ol + 1 O2	-276.484	1.14.13.72	augustus_masked-scaffold175_size23269-processed-gene-0.20-mR-1,augustus_masked-scaffold174_size23285-processed-gene-0.23-mR-1
MNXR16271[p]	Membrane	1 MNXM10 + 1 MNXM1035 + 1 MNXM4 = 1 MNXM2 + 1 MNXM8 + 1 MNXM853	1 NADH(2-) + 1 3beta-hydroxy-4beta-methyl-5alpha-cholest-7-ene-4alpha-carbaldehyde + 1 O2 = 1 H2O + 1 NAD(+) + 1 3beta-hydroxy-4beta-methyl-5alpha-cholest-7-ene-4alpha-carboxylate	-276.484	1.14.13.72	augustus_masked-scaffold175_size23269-processed-gene-0.20-mR-1,augustus_masked-scaffold174_size23285-processed-gene-0.23-mR-1
MNXR16366[e]	Extracellular	1 MNXM26 + 1 MNXM7902 = 1 MNXM2 + 1 MNXM9315	1 acetate + 1 = 1 H2O + 1	8.28821	3.5.1.89	maker-scaffold128_size27990-sp-gene-0.52-mR-1
MNXR16403[c]	Cytoplasm	1 MNXM2 + 1 MNXM9288 = 1 MNXM41 + 1 MNXM9298	1 H2O + 1 = 1 D-glucopyranose + 1	-3.11267	3.2.1.106	augustus_masked-scaffold103_size32266-processed-gene-0.27-mR-1,sp_masked-scaffold96_size34203-processed-gene-0.48-mR-1
MNXR16404[m]	Mitochondria	1 MNXM2 + 1 MNXM9298 = 1 MNXM41 + 1 MNXM9295	1 H2O + 1 = 1 D-glucopyranose + 1	-58.8818	3.2.1.84	augustus_masked-scaffold227_size17858-processed-gene-0.17-mR-1,augustus_masked-scaffold274_size15224-processed-gene-0.17-mR-1
MNXR16405[m]	Mitochondria	1 MNXM2 + 1 MNXM9295 = 1 MNXM41 + 1 MNXM6479	1 H2O + 1 = 1 D-glucopyranose + 1	-58.8818	3.2.1.84	augustus_masked-scaffold227_size17858-processed-gene-0.17-mR-1,augustus_masked-scaffold274_size15224-processed-gene-0.17-mR-1
MNXR16406[c]	Cytoplasm	4 MNXM182 + 1 MNXM9328 = 4 MNXM2 + 1 MNXM6479	4 D-mannopyranose + 1 = 4 H2O + 1	0	3.2.1.113	maker-scaffold703_size3813-augustus-gene-0.7-mR-1,augustus_masked-scaffold613_size5068-processed-gene-0.2-mR-1,maker-scaffold666_size4315-sp-gene-0.9-mR-1
MNXR16406[m]	Mitochondria	4 MNXM182 + 1 MNXM9328 = 4 MNXM2 + 1 MNXM6479	4 D-mannopyranose + 1 = 4 H2O + 1	0	3.2.1.113	maker-scaffold703_size3813-augustus-gene-0.7-mR-1,augustus_masked-scaffold613_size5068-processed-gene-0.2-mR-1,maker-scaffold666_size4315-sp-gene-0.9-mR-1
MNXR16467[m]	Mitochondria	1 MNXM1 + 1 MNXM10 + 1 MNXM523 = 1 MNXM8 + 1 MNXM816	1 H(+) + 1 NADH(2-) + 1 2-hydroxy-3-oxosuccinate(2-) = 1 NAD(+) + 1 L-tartrate	3.54175	1.1.1.93	augustus_masked-scaffold1487_size730-processed-gene-0.2-mR-1
MNXR16845[c]	Cytoplasm	1 MNXM182 + 1 MNXM7899 = 1 MNXM2 + 1 MNXM6479	1 D-mannopyranose + 1 = 1 H2O + 1	0	3.2.1.113	maker-scaffold703_size3813-augustus-gene-0.7-mR-1,augustus_masked-scaffold613_size5068-processed-gene-0.2-mR-1,maker-scaffold666_size4315-sp-gene-0.9-mR-1
MNXR16845[m]	Mitochondria	1 MNXM182 + 1 MNXM7899 = 1 MNXM2 + 1 MNXM6479	1 D-mannopyranose + 1 = 1 H2O + 1	0	3.2.1.113	maker-scaffold703_size3813-augustus-gene-0.7-mR-1,augustus_masked-scaffold613_size5068-processed-gene-0.2-mR-1,maker-scaffold666_size4315-sp-gene-0.9-mR-1
MNXR16942[c]	Cytoplasm	1 MNXM1468 + 1 MNXM25 = 1 MNXM6063	1 chloroacetate + 1 succinate(2-) = 1 2-chloro-3-oxoadipate	0
MNXR16993[c]	Cytoplasm	1 MNXM1 + 1 MNXM10 + 1 MNXM4 + 1 MNXM6617 = 1 MNXM2 + 1 MNXM6494 + 1 MNXM8	1 H(+) + 1 NADH(2-) + 1 O2 + 1 1-methylnaphthalene = 1 H2O + 1 (1-naphthyl)methanol + 1 NAD(+)	0	1.14.13.-
MNXR16994[c]	Cytoplasm	1 MNXM1 + 1 MNXM10 + 1 MNXM6043 = 1 MNXM6494 + 1 MNXM8	1 H(+) + 1 NADH(2-) + 1 1-naphthaldehyde = 1 (1-naphthyl)methanol + 1 NAD(+)	23.084	1.1.1.1	augustus_masked-scaffold91_size35068-processed-gene-0.25-mR-1,augustus_masked-scaffold22_size64160-processed-gene-0.40-mR-1,augustus_masked-scaffold2133_size490-processed-gene-0.1-mR-1
MNXR16995[c]	Cytoplasm	1 MNXM1 + 1 MNXM1 + 1 MNXM10 + 1 MNXM6044 = 1 MNXM2 + 1 MNXM6043 + 1 MNXM8	1 H(+) + 1 H(+) + 1 NADH(2-) + 1 1-naphthoate = 1 H2O + 1 1-naphthaldehyde + 1 NAD(+)	0	1.2.1.-
MNXR17[c]	Cytoplasm	1 MNXM15 + 1 MNXM22 + 1 MNXM493 = 1 MNXM2 + 1 MNXM350 + 1 MNXM4	1 NH4(+) + 1 hydrogen peroxide + 1 3-ammoniopropanal = 1 H2O + 1 propane-1,3-diamine + 1 O2	-23.3389	1.4.3.21	augustus_masked-scaffold186_size22297-processed-gene-0.24-mR-1,sp_masked-scaffold25_size57714-processed-gene-0.48-mR-1,sp_masked-scaffold657_size4407-processed-gene-0.6-mR-1,sp_masked-scaffold293_size14662-processed-gene-0.21-mR-1,augustus_masked-scaffold657_size4407-processed-gene-0.2-mR-1,sp_masked-scaffold605_size5244-processed-gene-0.6-mR-1,augustus_masked-scaffold26_size55772-processed-gene-…
MNXR17003[c]	Cytoplasm	1 MNXM1 + 1 MNXM10 + 1 MNXM4 + 1 MNXM5477 = 1 MNXM2 + 1 MNXM4910 + 1 MNXM8	1 H(+) + 1 NADH(2-) + 1 O2 + 1 2-methylnaphthalene = 1 H2O + 1 (2-naphthyl)methanol + 1 NAD(+)	0	1.14.13.-
MNXR17004[c]	Cytoplasm	1 MNXM1 + 1 MNXM1 + 1 MNXM10 + 1 MNXM4298 = 1 MNXM2 + 1 MNXM4972 + 1 MNXM8	1 H(+) + 1 H(+) + 1 NADH(2-) + 1 2-naphthoate = 1 H2O + 1 2-naphthaldehyde + 1 NAD(+)	0	1.2.1.-
MNXR17144[c]	Cytoplasm	1 MNXM1468 = 1 MNXM2 + 1 MNXM5082	1 chloroacetate = 1 H2O + 1 Chloroacetyl chloride	0
MNXR17217[c]	Cytoplasm	1 MNXM1248 + 1 MNXM413 = 1 MNXM1248 + 1 MNXM9	1 RNA + 1 ribonucleoside diphosphate = 1 RNA + 1 phosphate	0	2.7.7.8	augustus_masked-scaffold3767_size343-processed-gene-0.1-mR-1,sp_masked-scaffold3819_size341-processed-gene-0.2-mR-1
MNXR17240[c]	Cytoplasm	1 MNXM12309 + 1 MNXM2 = 1 MNXM127 + 1 MNXM9	1 myo-inositol phosphate + 1 H2O = 1 myo-inositol + 1 phosphate	0	3.1.3.25	maker-scaffold66_size40816-augustus-gene-0.76-mR-1,maker-scaffold17_size67631-sp-gene-0.138-mR-1
MNXR17648[c]	Cytoplasm	1 MNXM2 + 1 MNXM5876 = 1 MNXM5873	1 H2O + 1 OPC8-trans-2-enoyl-CoA = 1 OPC8-3-hydroxyacyl-CoA	22.7053	4.2.1.17,4.2.1.74	augustus_masked-scaffold2232_size475-processed-gene-0.1-mR-1,sp_masked-scaffold4945_size300-processed-gene-0.1-mR-1,augustus_masked-scaffold2395_size453-processed-gene-0.1-mR-1,augustus_masked-scaffold3620_size351-processed-gene-0.1-mR-1,augustus_masked-scaffold4353_size318-processed-gene-0.1-mR-1,augustus_masked-scaffold2995_size391-processed-gene-0.1-mR-1,augustus_masked-scaffold166_size24062-p…
MNXR17648[m]	Mitochondria	1 MNXM2 + 1 MNXM5876 = 1 MNXM5873	1 H2O + 1 OPC8-trans-2-enoyl-CoA = 1 OPC8-3-hydroxyacyl-CoA	22.7053	4.2.1.17	augustus_masked-scaffold2232_size475-processed-gene-0.1-mR-1,sp_masked-scaffold4945_size300-processed-gene-0.1-mR-1,augustus_masked-scaffold2395_size453-processed-gene-0.1-mR-1,augustus_masked-scaffold3620_size351-processed-gene-0.1-mR-1,augustus_masked-scaffold4353_size318-processed-gene-0.1-mR-1,augustus_masked-scaffold2995_size391-processed-gene-0.1-mR-1,augustus_masked-scaffold166_size24062-p…
MNXR17648[p]	Membrane	1 MNXM2 + 1 MNXM5876 = 1 MNXM5873	1 H2O + 1 OPC8-trans-2-enoyl-CoA = 1 OPC8-3-hydroxyacyl-CoA	22.7053	4.2.1.17	augustus_masked-scaffold2232_size475-processed-gene-0.1-mR-1,sp_masked-scaffold4945_size300-processed-gene-0.1-mR-1,augustus_masked-scaffold2395_size453-processed-gene-0.1-mR-1,augustus_masked-scaffold3620_size351-processed-gene-0.1-mR-1,augustus_masked-scaffold4353_size318-processed-gene-0.1-mR-1,augustus_masked-scaffold2995_size391-processed-gene-0.1-mR-1,augustus_masked-scaffold166_size24062-p…
MNXR17649[c]	Cytoplasm	1 MNXM1 + 1 MNXM10 + 1 MNXM5874 = 1 MNXM5873 + 1 MNXM8	1 H(+) + 1 NADH(2-) + 1 OPC8-3-ketoacyl-CoA = 1 OPC8-3-hydroxyacyl-CoA + 1 NAD(+)	21.624	1.1.1.35	augustus_masked-scaffold4353_size318-processed-gene-0.1-mR-1,augustus_masked-scaffold3620_size351-processed-gene-0.1-mR-1,maker-scaffold200_size20799-sp-gene-0.55-mR-1,maker-scaffold362_size11916-augustus-gene-0.28-mR-1,augustus_masked-scaffold2232_size475-processed-gene-0.1-mR-1,sp_masked-scaffold4945_size300-processed-gene-0.1-mR-1,maker-scaffold315_size13675-augustus-gene-0.36-mR-1,augustus_ma…
MNXR17649[m]	Mitochondria	1 MNXM1 + 1 MNXM10 + 1 MNXM5874 = 1 MNXM5873 + 1 MNXM8	1 H(+) + 1 NADH(2-) + 1 OPC8-3-ketoacyl-CoA = 1 OPC8-3-hydroxyacyl-CoA + 1 NAD(+)	21.624	1.1.1.35	augustus_masked-scaffold4353_size318-processed-gene-0.1-mR-1,augustus_masked-scaffold3620_size351-processed-gene-0.1-mR-1,maker-scaffold200_size20799-sp-gene-0.55-mR-1,maker-scaffold362_size11916-augustus-gene-0.28-mR-1,augustus_masked-scaffold2232_size475-processed-gene-0.1-mR-1,sp_masked-scaffold4945_size300-processed-gene-0.1-mR-1,maker-scaffold315_size13675-augustus-gene-0.36-mR-1,augustus_ma…
MNXR17649[p]	Membrane	1 MNXM1 + 1 MNXM10 + 1 MNXM5874 = 1 MNXM5873 + 1 MNXM8	1 H(+) + 1 NADH(2-) + 1 OPC8-3-ketoacyl-CoA = 1 OPC8-3-hydroxyacyl-CoA + 1 NAD(+)	21.624	1.1.1.35	augustus_masked-scaffold4353_size318-processed-gene-0.1-mR-1,augustus_masked-scaffold3620_size351-processed-gene-0.1-mR-1,maker-scaffold200_size20799-sp-gene-0.55-mR-1,maker-scaffold362_size11916-augustus-gene-0.28-mR-1,augustus_masked-scaffold2232_size475-processed-gene-0.1-mR-1,sp_masked-scaffold4945_size300-processed-gene-0.1-mR-1,maker-scaffold315_size13675-augustus-gene-0.36-mR-1,augustus_ma…
MNXR17650[c]	Cytoplasm	1 MNXM12 + 1 MNXM5874 = 1 MNXM21 + 1 MNXM5871	1 CoA + 1 OPC8-3-ketoacyl-CoA = 1 acetyl-CoA(4-) + 1 OPC6-CoA	-16.7223	2.3.1.16	augustus_masked-scaffold31_size54115-processed-gene-0.64-mR-1,augustus_masked-scaffold20_size66310-processed-gene-0.44-mR-1,sp_masked-scaffold2462_size445-processed-gene-0.2-mR-1,augustus_masked-scaffold19_size66455-processed-gene-0.43-mR-1
MNXR17650[m]	Mitochondria	1 MNXM12 + 1 MNXM5874 = 1 MNXM21 + 1 MNXM5871	1 CoA + 1 OPC8-3-ketoacyl-CoA = 1 acetyl-CoA(4-) + 1 OPC6-CoA	-16.7223	2.3.1.16	augustus_masked-scaffold31_size54115-processed-gene-0.64-mR-1,augustus_masked-scaffold20_size66310-processed-gene-0.44-mR-1,sp_masked-scaffold2462_size445-processed-gene-0.2-mR-1,augustus_masked-scaffold19_size66455-processed-gene-0.43-mR-1
MNXR17652[c]	Cytoplasm	1 MNXM2 + 1 MNXM5872 = 1 MNXM5869	1 H2O + 1 OPC6-trans-2-enoyl-CoA = 1 OPC6-3-hydroxyacyl-CoA	22.7053	4.2.1.17,4.2.1.74	augustus_masked-scaffold2232_size475-processed-gene-0.1-mR-1,sp_masked-scaffold4945_size300-processed-gene-0.1-mR-1,augustus_masked-scaffold2395_size453-processed-gene-0.1-mR-1,augustus_masked-scaffold3620_size351-processed-gene-0.1-mR-1,augustus_masked-scaffold4353_size318-processed-gene-0.1-mR-1,augustus_masked-scaffold2995_size391-processed-gene-0.1-mR-1,augustus_masked-scaffold166_size24062-p…
MNXR17652[m]	Mitochondria	1 MNXM2 + 1 MNXM5872 = 1 MNXM5869	1 H2O + 1 OPC6-trans-2-enoyl-CoA = 1 OPC6-3-hydroxyacyl-CoA	22.7053	4.2.1.17	augustus_masked-scaffold2232_size475-processed-gene-0.1-mR-1,sp_masked-scaffold4945_size300-processed-gene-0.1-mR-1,augustus_masked-scaffold2395_size453-processed-gene-0.1-mR-1,augustus_masked-scaffold3620_size351-processed-gene-0.1-mR-1,augustus_masked-scaffold4353_size318-processed-gene-0.1-mR-1,augustus_masked-scaffold2995_size391-processed-gene-0.1-mR-1,augustus_masked-scaffold166_size24062-p…
MNXR17652[p]	Membrane	1 MNXM2 + 1 MNXM5872 = 1 MNXM5869	1 H2O + 1 OPC6-trans-2-enoyl-CoA = 1 OPC6-3-hydroxyacyl-CoA	22.7053	4.2.1.17	augustus_masked-scaffold2232_size475-processed-gene-0.1-mR-1,sp_masked-scaffold4945_size300-processed-gene-0.1-mR-1,augustus_masked-scaffold2395_size453-processed-gene-0.1-mR-1,augustus_masked-scaffold3620_size351-processed-gene-0.1-mR-1,augustus_masked-scaffold4353_size318-processed-gene-0.1-mR-1,augustus_masked-scaffold2995_size391-processed-gene-0.1-mR-1,augustus_masked-scaffold166_size24062-p…
MNXR17653[c]	Cytoplasm	1 MNXM1 + 1 MNXM10 + 1 MNXM5870 = 1 MNXM5869 + 1 MNXM8	1 H(+) + 1 NADH(2-) + 1 OPC6-3-ketoacyl-CoA = 1 OPC6-3-hydroxyacyl-CoA + 1 NAD(+)	21.624	1.1.1.35	augustus_masked-scaffold4353_size318-processed-gene-0.1-mR-1,augustus_masked-scaffold3620_size351-processed-gene-0.1-mR-1,maker-scaffold200_size20799-sp-gene-0.55-mR-1,maker-scaffold362_size11916-augustus-gene-0.28-mR-1,augustus_masked-scaffold2232_size475-processed-gene-0.1-mR-1,sp_masked-scaffold4945_size300-processed-gene-0.1-mR-1,maker-scaffold315_size13675-augustus-gene-0.36-mR-1,augustus_ma…
MNXR17653[m]	Mitochondria	1 MNXM1 + 1 MNXM10 + 1 MNXM5870 = 1 MNXM5869 + 1 MNXM8	1 H(+) + 1 NADH(2-) + 1 OPC6-3-ketoacyl-CoA = 1 OPC6-3-hydroxyacyl-CoA + 1 NAD(+)	21.624	1.1.1.35	augustus_masked-scaffold4353_size318-processed-gene-0.1-mR-1,augustus_masked-scaffold3620_size351-processed-gene-0.1-mR-1,maker-scaffold200_size20799-sp-gene-0.55-mR-1,maker-scaffold362_size11916-augustus-gene-0.28-mR-1,augustus_masked-scaffold2232_size475-processed-gene-0.1-mR-1,sp_masked-scaffold4945_size300-processed-gene-0.1-mR-1,maker-scaffold315_size13675-augustus-gene-0.36-mR-1,augustus_ma…
MNXR17653[p]	Membrane	1 MNXM1 + 1 MNXM10 + 1 MNXM5870 = 1 MNXM5869 + 1 MNXM8	1 H(+) + 1 NADH(2-) + 1 OPC6-3-ketoacyl-CoA = 1 OPC6-3-hydroxyacyl-CoA + 1 NAD(+)	21.624	1.1.1.35	augustus_masked-scaffold4353_size318-processed-gene-0.1-mR-1,augustus_masked-scaffold3620_size351-processed-gene-0.1-mR-1,maker-scaffold200_size20799-sp-gene-0.55-mR-1,maker-scaffold362_size11916-augustus-gene-0.28-mR-1,augustus_masked-scaffold2232_size475-processed-gene-0.1-mR-1,sp_masked-scaffold4945_size300-processed-gene-0.1-mR-1,maker-scaffold315_size13675-augustus-gene-0.36-mR-1,augustus_ma…
MNXR17654[c]	Cytoplasm	1 MNXM12 + 1 MNXM5870 = 1 MNXM21 + 1 MNXM5867	1 CoA + 1 OPC6-3-ketoacyl-CoA = 1 acetyl-CoA(4-) + 1 OPC4-CoA	-16.7223	2.3.1.16	augustus_masked-scaffold31_size54115-processed-gene-0.64-mR-1,augustus_masked-scaffold20_size66310-processed-gene-0.44-mR-1,sp_masked-scaffold2462_size445-processed-gene-0.2-mR-1,augustus_masked-scaffold19_size66455-processed-gene-0.43-mR-1
MNXR17654[m]	Mitochondria	1 MNXM12 + 1 MNXM5870 = 1 MNXM21 + 1 MNXM5867	1 CoA + 1 OPC6-3-ketoacyl-CoA = 1 acetyl-CoA(4-) + 1 OPC4-CoA	-16.7223	2.3.1.16	augustus_masked-scaffold31_size54115-processed-gene-0.64-mR-1,augustus_masked-scaffold20_size66310-processed-gene-0.44-mR-1,sp_masked-scaffold2462_size445-processed-gene-0.2-mR-1,augustus_masked-scaffold19_size66455-processed-gene-0.43-mR-1
MNXR17656[c]	Cytoplasm	1 MNXM2 + 1 MNXM5868 = 1 MNXM5865	1 H2O + 1 OPC4-trans-2-enoyl-CoA = 1 OPC4-3-hydroxyacyl-CoA	22.7053	4.2.1.17,4.2.1.74	augustus_masked-scaffold2232_size475-processed-gene-0.1-mR-1,sp_masked-scaffold4945_size300-processed-gene-0.1-mR-1,augustus_masked-scaffold2395_size453-processed-gene-0.1-mR-1,augustus_masked-scaffold3620_size351-processed-gene-0.1-mR-1,augustus_masked-scaffold4353_size318-processed-gene-0.1-mR-1,augustus_masked-scaffold2995_size391-processed-gene-0.1-mR-1,augustus_masked-scaffold166_size24062-p…
MNXR17656[m]	Mitochondria	1 MNXM2 + 1 MNXM5868 = 1 MNXM5865	1 H2O + 1 OPC4-trans-2-enoyl-CoA = 1 OPC4-3-hydroxyacyl-CoA	22.7053	4.2.1.17	augustus_masked-scaffold2232_size475-processed-gene-0.1-mR-1,sp_masked-scaffold4945_size300-processed-gene-0.1-mR-1,augustus_masked-scaffold2395_size453-processed-gene-0.1-mR-1,augustus_masked-scaffold3620_size351-processed-gene-0.1-mR-1,augustus_masked-scaffold4353_size318-processed-gene-0.1-mR-1,augustus_masked-scaffold2995_size391-processed-gene-0.1-mR-1,augustus_masked-scaffold166_size24062-p…
MNXR17656[p]	Membrane	1 MNXM2 + 1 MNXM5868 = 1 MNXM5865	1 H2O + 1 OPC4-trans-2-enoyl-CoA = 1 OPC4-3-hydroxyacyl-CoA	22.7053	4.2.1.17	augustus_masked-scaffold2232_size475-processed-gene-0.1-mR-1,sp_masked-scaffold4945_size300-processed-gene-0.1-mR-1,augustus_masked-scaffold2395_size453-processed-gene-0.1-mR-1,augustus_masked-scaffold3620_size351-processed-gene-0.1-mR-1,augustus_masked-scaffold4353_size318-processed-gene-0.1-mR-1,augustus_masked-scaffold2995_size391-processed-gene-0.1-mR-1,augustus_masked-scaffold166_size24062-p…
MNXR17657[c]	Cytoplasm	1 MNXM1 + 1 MNXM10 + 1 MNXM5866 = 1 MNXM5865 + 1 MNXM8	1 H(+) + 1 NADH(2-) + 1 OPC4-3-ketoacyl-CoA = 1 OPC4-3-hydroxyacyl-CoA + 1 NAD(+)	21.624	1.1.1.35	augustus_masked-scaffold4353_size318-processed-gene-0.1-mR-1,augustus_masked-scaffold3620_size351-processed-gene-0.1-mR-1,maker-scaffold200_size20799-sp-gene-0.55-mR-1,maker-scaffold362_size11916-augustus-gene-0.28-mR-1,augustus_masked-scaffold2232_size475-processed-gene-0.1-mR-1,sp_masked-scaffold4945_size300-processed-gene-0.1-mR-1,maker-scaffold315_size13675-augustus-gene-0.36-mR-1,augustus_ma…
MNXR17657[m]	Mitochondria	1 MNXM1 + 1 MNXM10 + 1 MNXM5866 = 1 MNXM5865 + 1 MNXM8	1 H(+) + 1 NADH(2-) + 1 OPC4-3-ketoacyl-CoA = 1 OPC4-3-hydroxyacyl-CoA + 1 NAD(+)	21.624	1.1.1.35	augustus_masked-scaffold4353_size318-processed-gene-0.1-mR-1,augustus_masked-scaffold3620_size351-processed-gene-0.1-mR-1,maker-scaffold200_size20799-sp-gene-0.55-mR-1,maker-scaffold362_size11916-augustus-gene-0.28-mR-1,augustus_masked-scaffold2232_size475-processed-gene-0.1-mR-1,sp_masked-scaffold4945_size300-processed-gene-0.1-mR-1,maker-scaffold315_size13675-augustus-gene-0.36-mR-1,augustus_ma…
MNXR17657[p]	Membrane	1 MNXM1 + 1 MNXM10 + 1 MNXM5866 = 1 MNXM5865 + 1 MNXM8	1 H(+) + 1 NADH(2-) + 1 OPC4-3-ketoacyl-CoA = 1 OPC4-3-hydroxyacyl-CoA + 1 NAD(+)	21.624	1.1.1.35	augustus_masked-scaffold4353_size318-processed-gene-0.1-mR-1,augustus_masked-scaffold3620_size351-processed-gene-0.1-mR-1,maker-scaffold200_size20799-sp-gene-0.55-mR-1,maker-scaffold362_size11916-augustus-gene-0.28-mR-1,augustus_masked-scaffold2232_size475-processed-gene-0.1-mR-1,sp_masked-scaffold4945_size300-processed-gene-0.1-mR-1,maker-scaffold315_size13675-augustus-gene-0.36-mR-1,augustus_ma…
MNXR17658[c]	Cytoplasm	1 MNXM12 + 1 MNXM5866 = 1 MNXM21 + 1 MNXM5798	1 CoA + 1 OPC4-3-ketoacyl-CoA = 1 acetyl-CoA(4-) + 1 jasmonoyl-CoA	-16.7223	2.3.1.16	augustus_masked-scaffold31_size54115-processed-gene-0.64-mR-1,augustus_masked-scaffold20_size66310-processed-gene-0.44-mR-1,sp_masked-scaffold2462_size445-processed-gene-0.2-mR-1,augustus_masked-scaffold19_size66455-processed-gene-0.43-mR-1
MNXR17658[m]	Mitochondria	1 MNXM12 + 1 MNXM5866 = 1 MNXM21 + 1 MNXM5798	1 CoA + 1 OPC4-3-ketoacyl-CoA = 1 acetyl-CoA(4-) + 1 jasmonoyl-CoA	-16.7223	2.3.1.16	augustus_masked-scaffold31_size54115-processed-gene-0.64-mR-1,augustus_masked-scaffold20_size66310-processed-gene-0.44-mR-1,sp_masked-scaffold2462_size445-processed-gene-0.2-mR-1,augustus_masked-scaffold19_size66455-processed-gene-0.43-mR-1
MNXR177[c]	Cytoplasm	1 MNXM1989 + 1 MNXM2 + 1 MNXM8 = 2 MNXM1 + 1 MNXM10 + 1 MNXM3383	1 3-methoxy-4-hydroxyphenylglycolaldehyde + 1 H2O + 1 NAD(+) = 2 H(+) + 1 NADH(2-) + 1 vanillylmandelate	-13.1053	1.2.1.5	augustus_masked-scaffold92_size35002-processed-gene-0.31-mR-1,genemark-scaffold14_size69768-processed-gene-0.8-mR-1
MNXR177[m]	Mitochondria	1 MNXM1989 + 1 MNXM2 + 1 MNXM8 = 2 MNXM1 + 1 MNXM10 + 1 MNXM3383	1 3-methoxy-4-hydroxyphenylglycolaldehyde + 1 H2O + 1 NAD(+) = 2 H(+) + 1 NADH(2-) + 1 vanillylmandelate	-13.1053	1.2.1.5	augustus_masked-scaffold92_size35002-processed-gene-0.31-mR-1,genemark-scaffold14_size69768-processed-gene-0.8-mR-1
MNXR1772[m]	Mitochondria	1 MNXM1 + 1 MNXM12 + 1 MNXM7 = 1 MNXM3 + 1 MNXM481	1 H(+) + 1 CoA + 1 ADP = 1 ATP + 1 3'-dephospho-CoA(2-)	-17.3123	2.7.1.24	augustus_masked-scaffold11_size75643-processed-gene-0.59-mR-1
MNXR17833[c]	Cytoplasm	1 MNXM1 + 1 MNXM10 + 1 MNXM5558 = 1 MNXM5522 + 1 MNXM8	1 H(+) + 1 NADH(2-) + 1 5-methyl-3-oxo-4-hexenoyl-CoA = 1 3-hydroxy-5-methylhex-4-enoyl-CoA + 1 NAD(+)	0	1.1.1.35	augustus_masked-scaffold4353_size318-processed-gene-0.1-mR-1,augustus_masked-scaffold3620_size351-processed-gene-0.1-mR-1,maker-scaffold200_size20799-sp-gene-0.55-mR-1,maker-scaffold362_size11916-augustus-gene-0.28-mR-1,augustus_masked-scaffold2232_size475-processed-gene-0.1-mR-1,sp_masked-scaffold4945_size300-processed-gene-0.1-mR-1,maker-scaffold315_size13675-augustus-gene-0.36-mR-1,augustus_ma…
MNXR17834[c]	Cytoplasm	1 MNXM12 + 1 MNXM5558 = 1 MNXM21 + 1 MNXM389	1 CoA + 1 5-methyl-3-oxo-4-hexenoyl-CoA = 1 acetyl-CoA(4-) + 1 3-methylbut-2-enoyl-CoA	-7.06	2.3.1.16	augustus_masked-scaffold31_size54115-processed-gene-0.64-mR-1,augustus_masked-scaffold20_size66310-processed-gene-0.44-mR-1,sp_masked-scaffold2462_size445-processed-gene-0.2-mR-1,augustus_masked-scaffold19_size66455-processed-gene-0.43-mR-1
MNXR17834[m]	Mitochondria	1 MNXM12 + 1 MNXM5558 = 1 MNXM21 + 1 MNXM389	1 CoA + 1 5-methyl-3-oxo-4-hexenoyl-CoA = 1 acetyl-CoA(4-) + 1 3-methylbut-2-enoyl-CoA	-7.06	2.3.1.16	augustus_masked-scaffold31_size54115-processed-gene-0.64-mR-1,augustus_masked-scaffold20_size66310-processed-gene-0.44-mR-1,sp_masked-scaffold2462_size445-processed-gene-0.2-mR-1,augustus_masked-scaffold19_size66455-processed-gene-0.43-mR-1
MNXR1788[c]	Cytoplasm	1 MNXM1 + 1 MNXM6 + 1 MNXM959 = 1 MNXM5 + 1 MNXM593	1 H(+) + 1 NADPH + 1 2-dehydropantoate = 1 NADP(+) + 1 (R)-pantoate	2.29352	1.1.1.169	augustus_masked-scaffold73_size39816-processed-gene-0.36-mR-1,augustus_masked-scaffold2255_size472-processed-gene-0.1-mR-1,sp_masked-scaffold74_size39816-processed-gene-0.62-mR-1,sp_masked-scaffold63_size41235-processed-gene-0.87-mR-1,augustus_masked-scaffold64_size41234-processed-gene-0.40-mR-1,augustus_masked-scaffold1777_size570-processed-gene-0.1-mR-1,augustus_masked-scaffold1465_size748-proc…
MNXR1788[m]	Mitochondria	1 MNXM1 + 1 MNXM6 + 1 MNXM959 = 1 MNXM5 + 1 MNXM593	1 H(+) + 1 NADPH + 1 2-dehydropantoate = 1 NADP(+) + 1 (R)-pantoate	2.29352	1.1.1.169	augustus_masked-scaffold73_size39816-processed-gene-0.36-mR-1,augustus_masked-scaffold2255_size472-processed-gene-0.1-mR-1,sp_masked-scaffold74_size39816-processed-gene-0.62-mR-1,sp_masked-scaffold63_size41235-processed-gene-0.87-mR-1,augustus_masked-scaffold64_size41234-processed-gene-0.40-mR-1,augustus_masked-scaffold1777_size570-processed-gene-0.1-mR-1,augustus_masked-scaffold1465_size748-proc…
MNXR1788[p]	Membrane	1 MNXM1 + 1 MNXM6 + 1 MNXM959 = 1 MNXM5 + 1 MNXM593	1 H(+) + 1 NADPH + 1 2-dehydropantoate = 1 NADP(+) + 1 (R)-pantoate	2.29352	1.1.1.169	augustus_masked-scaffold73_size39816-processed-gene-0.36-mR-1,augustus_masked-scaffold2255_size472-processed-gene-0.1-mR-1,sp_masked-scaffold74_size39816-processed-gene-0.62-mR-1,sp_masked-scaffold63_size41235-processed-gene-0.87-mR-1,augustus_masked-scaffold64_size41234-processed-gene-0.40-mR-1,augustus_masked-scaffold1777_size570-processed-gene-0.1-mR-1,augustus_masked-scaffold1465_size748-proc…
MNXR17919[c]	Cytoplasm	1 MNXM1210 + 1 MNXM8 = 1 MNXM1 + 1 MNXM10 + 1 MNXM20	1 2-hydroxyglutarate(2-) + 1 NAD(+) = 1 H(+) + 1 NADH(2-) + 1 2-oxoglutarate	2.8418	1.1.1.95	augustus_masked-scaffold13_size70007-processed-gene-0.55-mR-1,augustus_masked-scaffold12_size70115-processed-gene-0.47-mR-1
MNXR1792[c]	Cytoplasm	1 MNXM1099 + 1 MNXM8 = 1 MNXM1 + 1 MNXM10 + 1 MNXM648	1 2,5-diamino-6-(1-D-ribitylamino)pyrimidin-4(3H)-one 5'-phosphate + 1 NAD(+) = 1 H(+) + 1 NADH(2-) + 1 2,5-diamino-4-hydroxy-6-(5-phosphonatoribosylamino)pyrimidine(3-)	0	1.1.1.302
MNXR1793[c]	Cytoplasm	1 MNXM1099 + 1 MNXM5 = 1 MNXM1 + 1 MNXM6 + 1 MNXM648	1 2,5-diamino-6-(1-D-ribitylamino)pyrimidin-4(3H)-one 5'-phosphate + 1 NADP(+) = 1 H(+) + 1 NADPH + 1 2,5-diamino-4-hydroxy-6-(5-phosphonatoribosylamino)pyrimidine(3-)	0	1.1.1.302
MNXR17974[c]	Cytoplasm	1 MNXM10616 + 1 MNXM8 = 1 MNXM1 + 1 MNXM10 + 1 MNXM2968	1 Alcophosphamide + 1 NAD(+) = 1 H(+) + 1 NADH(2-) + 1 Aldophosphamide	23.084	1.1.1.1	augustus_masked-scaffold91_size35068-processed-gene-0.25-mR-1,augustus_masked-scaffold22_size64160-processed-gene-0.40-mR-1,augustus_masked-scaffold2133_size490-processed-gene-0.1-mR-1
MNXR17999[c]	Cytoplasm	1 MNXM1 + 1 MNXM10 + 1 MNXM3835 = 1 MNXM6074 + 1 MNXM8	1 H(+) + 1 NADH(2-) + 1 3-Carbamoyl-2-phenylpropionaldehyde = 1 2-Phenyl-1,3-propanediol monocarbamate + 1 NAD(+)	23.084	1.1.1.1	augustus_masked-scaffold91_size35068-processed-gene-0.25-mR-1,augustus_masked-scaffold22_size64160-processed-gene-0.40-mR-1,augustus_masked-scaffold2133_size490-processed-gene-0.1-mR-1
MNXR180[m]	Mitochondria	1 MNXM288 + 1 MNXM9 = 1 MNXM2 + 1 MNXM2184	1 uridine + 1 phosphate = 1 H2O + 1 3'-UMP	-3.05414	3.1.3.6	augustus_masked-scaffold2036_size509-processed-gene-0.1-mR-1
MNXR18001[c]	Cytoplasm	1 MNXM13 + 1 MNXM15 + 1 MNXM8322 = 1 MNXM1 + 1 MNXM3835	1 CO(2) + 1 NH4(+) + 1 Atropaldehyde = 1 H(+) + 1 3-Carbamoyl-2-phenylpropionaldehyde	0
MNXR18002[c]	Cytoplasm	1 MNXM3835 = 1 MNXM6882	1 3-Carbamoyl-2-phenylpropionaldehyde = 1 4-Hydroxy-5-phenyltetrahydro-1,3-oxazin-2-one	0
MNXR18053[c]	Cytoplasm	1 MNXM2 + 1 MNXM2175 + 1 MNXM5968 = 1 MNXM413 + 1 MNXM5967	1 H2O + 1 2'-deoxyribonucleoside diphosphate + 1 Tryparedoxin disulfide = 1 ribonucleoside diphosphate + 1 Tryparedoxin	0	1.17.4.1	augustus_masked-scaffold26_size55772-processed-gene-0.36-mR-1,maker-scaffold26_size55772-augustus-gene-0.89-mR-1,sp_masked-scaffold4247_size322-processed-gene-0.1-mR-1,augustus_masked-scaffold3876_size338-processed-gene-0.1-mR-1
MNXR18054[c]	Cytoplasm	1 MNXM1596 + 1 MNXM413 = 1 MNXM2 + 1 MNXM2175 + 1 MNXM2292	1 trypanothione(1+) + 1 ribonucleoside diphosphate = 1 H2O + 1 2'-deoxyribonucleoside diphosphate + 1 trypanothione disulfide(1+)	0	1.17.4.1	augustus_masked-scaffold26_size55772-processed-gene-0.36-mR-1,maker-scaffold26_size55772-augustus-gene-0.89-mR-1,sp_masked-scaffold4247_size322-processed-gene-0.1-mR-1,augustus_masked-scaffold3876_size338-processed-gene-0.1-mR-1
MNXR181[m]	Mitochondria	1 MNXM2 + 1 MNXM2182 = 1 MNXM338 + 1 MNXM9	1 H2O + 1 3'-CMP = 1 cytidine + 1 phosphate	-3.05414	3.1.3.6	augustus_masked-scaffold2036_size509-processed-gene-0.1-mR-1
MNXR1816[c]	Cytoplasm	1 MNXM1 + 1 MNXM11 + 1 MNXM234 = 1 MNXM2 + 1 MNXM452	1 H(+) + 1 diphosphate(3-) + 1 dUMP = 1 H2O + 1 dUTP	-113.549	3.6.1.19	maker-scaffold239_size16816-augustus-gene-0.34-mR-1,maker-scaffold151_size25927-augustus-gene-0.46-mR-1
MNXR182[m]	Mitochondria	1 MNXM1985 + 1 MNXM2 = 1 MNXM212 + 1 MNXM9	1 3'-AMP + 1 H2O = 1 adenosine + 1 phosphate	-3.05414	3.1.3.6	augustus_masked-scaffold2036_size509-processed-gene-0.1-mR-1
MNXR18208[c]	Cytoplasm	2 MNXM1083 + 1 MNXM6 = 2 MNXM1084 + 1 MNXM5	2 ferricytochrome b5 + 1 NADPH = 2 ferrocytochrome b5 + 1 NADP(+)	3.14236	1.6.2.4	augustus_masked-scaffold214_size19272-processed-gene-0.20-mR-1,augustus_masked-scaffold2064_size504-processed-gene-0.1-mR-1,augustus_masked-scaffold2166_size486-processed-gene-0.1-mR-1,augustus_masked-scaffold40_size49439-processed-gene-0.42-mR-1
MNXR18208[m]	Mitochondria	2 MNXM1083 + 1 MNXM6 = 2 MNXM1084 + 1 MNXM5	2 ferricytochrome b5 + 1 NADPH = 2 ferrocytochrome b5 + 1 NADP(+)	3.14236	1.6.2.4	augustus_masked-scaffold214_size19272-processed-gene-0.20-mR-1,augustus_masked-scaffold2064_size504-processed-gene-0.1-mR-1,augustus_masked-scaffold2166_size486-processed-gene-0.1-mR-1,augustus_masked-scaffold40_size49439-processed-gene-0.42-mR-1
MNXR18214[c]	Cytoplasm	1 MNXM1 + 1 MNXM457 + 1 MNXM6 = 1 MNXM5 + 1 MNXM90	1 H(+) + 1 betaine aldehyde + 1 NADPH = 1 NADP(+) + 1 choline	1.29352	1.1.1.1	augustus_masked-scaffold91_size35068-processed-gene-0.25-mR-1,augustus_masked-scaffold22_size64160-processed-gene-0.40-mR-1,augustus_masked-scaffold2133_size490-processed-gene-0.1-mR-1
MNXR183[m]	Mitochondria	1 MNXM2 + 1 MNXM2183 = 1 MNXM401 + 1 MNXM9	1 H2O + 1 3'-GMP = 1 guanosine + 1 phosphate	-3.05414	3.1.3.6	augustus_masked-scaffold2036_size509-processed-gene-0.1-mR-1
MNXR18339[c]	Cytoplasm	1 MNXM13365 + 1 MNXM182 = 1 MNXM13370 + 1 MNXM2	1 + 1 D-mannopyranose = 1 + 1 H2O	99.5982	3.2.1.24	maker-scaffold703_size3813-augustus-gene-0.7-mR-1,augustus_masked-scaffold613_size5068-processed-gene-0.2-mR-1,maker-scaffold666_size4315-sp-gene-0.9-mR-1
MNXR18339[m]	Mitochondria	1 MNXM13365 + 1 MNXM182 = 1 MNXM13370 + 1 MNXM2	1 + 1 D-mannopyranose = 1 + 1 H2O	99.5982	3.2.1.24	maker-scaffold703_size3813-augustus-gene-0.7-mR-1,augustus_masked-scaffold613_size5068-processed-gene-0.2-mR-1,maker-scaffold666_size4315-sp-gene-0.9-mR-1
MNXR18340[c]	Cytoplasm	1 MNXM13336 + 1 MNXM182 = 1 MNXM13382 + 1 MNXM2	1 + 1 D-mannopyranose = 1 + 1 H2O	99.5982	3.2.1.24	maker-scaffold703_size3813-augustus-gene-0.7-mR-1,augustus_masked-scaffold613_size5068-processed-gene-0.2-mR-1,maker-scaffold666_size4315-sp-gene-0.9-mR-1
MNXR18340[m]	Mitochondria	1 MNXM13336 + 1 MNXM182 = 1 MNXM13382 + 1 MNXM2	1 + 1 D-mannopyranose = 1 + 1 H2O	99.5982	3.2.1.24	maker-scaffold703_size3813-augustus-gene-0.7-mR-1,augustus_masked-scaffold613_size5068-processed-gene-0.2-mR-1,maker-scaffold666_size4315-sp-gene-0.9-mR-1
MNXR18370[c]	Cytoplasm	1 MNXM1 + 1 MNXM4 + 1 MNXM5489 + 1 MNXM6 = 1 MNXM2 + 1 MNXM5 + 1 MNXM6758	1 H(+) + 1 O2 + 1 2-Polyprenylphenol + 1 NADPH = 1 H2O + 1 NADP(+) + 1 2-Polyprenyl-6-hydroxyphenol	0
MNXR18371[c]	Cytoplasm	1 MNXM16 + 1 MNXM6758 = 1 MNXM1 + 1 MNXM19 + 1 MNXM6075	1 S-adenosyl-L-methionine + 1 2-Polyprenyl-6-hydroxyphenol = 1 H(+) + 1 S-adenosyl-L-homocysteine + 1 2-Polyprenyl-6-methoxyphenol	-4.35999	2.1.1.222	augustus_masked-scaffold406_size10029-processed-gene-0.8-mR-1,sp_masked-scaffold401_size10259-processed-gene-0.12-mR-1
MNXR18371[m]	Mitochondria	1 MNXM16 + 1 MNXM6758 = 1 MNXM1 + 1 MNXM19 + 1 MNXM6075	1 S-adenosyl-L-methionine + 1 2-Polyprenyl-6-hydroxyphenol = 1 H(+) + 1 S-adenosyl-L-homocysteine + 1 2-Polyprenyl-6-methoxyphenol	-4.35999	2.1.1.222	augustus_masked-scaffold406_size10029-processed-gene-0.8-mR-1,sp_masked-scaffold401_size10259-processed-gene-0.12-mR-1
MNXR184[c]	Cytoplasm	1 MNXM1264 + 1 MNXM25 = 1 MNXM716 + 1 MNXM92	1 3-oxoadipyl-CoA(5-) + 1 succinate(2-) = 1 3-oxoadipate + 1 succinyl-CoA(5-)	-2.04004	2.8.3.6	augustus_masked-scaffold4862_size302-processed-gene-0.1-mR-1
MNXR1843[c]	Cytoplasm	1 MNXM1 + 1 MNXM10 + 1 MNXM3229 = 1 MNXM2645 + 1 MNXM8	1 H(+) + 1 NADH(2-) + 1 But-2-enoyl-[acyl-carrier protein] = 1 S-Methyl butanethioate + 1 NAD(+)	34.414	1.3.1.9	augustus_masked-scaffold3044_size388-processed-gene-0.2-mR-1
MNXR1844[c]	Cytoplasm	1 MNXM1 + 1 MNXM3229 + 1 MNXM6 = 1 MNXM2645 + 1 MNXM5	1 H(+) + 1 But-2-enoyl-[acyl-carrier protein] + 1 NADPH = 1 S-Methyl butanethioate + 1 NADP(+)	0	1.3.1.10	augustus_masked-scaffold3044_size388-processed-gene-0.2-mR-1
MNXR18517[c]	Cytoplasm	1 MNXM184 + 1 MNXM26 = 1 MNXM1 + 1 MNXM1269 + 1 MNXM477	1 carboxyacetyl-[acyl-carrier protein] + 1 acetate = 1 H(+) + 1 acetyl-[acyl-carrier protein] + 1 malonate(2-)	0	2.3.1.187
MNXR1852[p]	Membrane	1 MNXM2494 = 1 MNXM810	1 5alpha-cholest-8-en-3beta-ol = 1 5alpha-cholest-7-en-3beta-ol	-24.629	5.3.3.5	augustus_masked-scaffold222_size18419-processed-gene-0.16-mR-1
MNXR18583[c]	Cytoplasm	1 MNXM1531 + 1 MNXM2 + 1 MNXM258 = 1 MNXM208 + 1 MNXM4	1 5,6-dimethylbenzimidazole + 1 H2O + 1 D-erythrose 4-phosphate(2-) = 1 FMNH2 + 1 O2	0	1.14.99.40
MNXR1863[c]	Cytoplasm	1 MNXM2 + 1 MNXM214 = 1 MNXM446	1 H2O + 1 crotonoyl-CoA(4-) = 1 (S)-3-hydroxybutanoyl-CoA(4-)	2.16296	4.2.1.17	augustus_masked-scaffold2232_size475-processed-gene-0.1-mR-1,sp_masked-scaffold4945_size300-processed-gene-0.1-mR-1,augustus_masked-scaffold2395_size453-processed-gene-0.1-mR-1,augustus_masked-scaffold3620_size351-processed-gene-0.1-mR-1,augustus_masked-scaffold4353_size318-processed-gene-0.1-mR-1,augustus_masked-scaffold2995_size391-processed-gene-0.1-mR-1,augustus_masked-scaffold166_size24062-p…
MNXR1863[m]	Mitochondria	1 MNXM2 + 1 MNXM214 = 1 MNXM446	1 H2O + 1 crotonoyl-CoA(4-) = 1 (S)-3-hydroxybutanoyl-CoA(4-)	2.16296	4.2.1.17	augustus_masked-scaffold2232_size475-processed-gene-0.1-mR-1,sp_masked-scaffold4945_size300-processed-gene-0.1-mR-1,augustus_masked-scaffold2395_size453-processed-gene-0.1-mR-1,augustus_masked-scaffold3620_size351-processed-gene-0.1-mR-1,augustus_masked-scaffold4353_size318-processed-gene-0.1-mR-1,augustus_masked-scaffold2995_size391-processed-gene-0.1-mR-1,augustus_masked-scaffold166_size24062-p…
MNXR1863[p]	Membrane	1 MNXM2 + 1 MNXM214 = 1 MNXM446	1 H2O + 1 crotonoyl-CoA(4-) = 1 (S)-3-hydroxybutanoyl-CoA(4-)	2.16296	4.2.1.17	augustus_masked-scaffold2232_size475-processed-gene-0.1-mR-1,sp_masked-scaffold4945_size300-processed-gene-0.1-mR-1,augustus_masked-scaffold2395_size453-processed-gene-0.1-mR-1,augustus_masked-scaffold3620_size351-processed-gene-0.1-mR-1,augustus_masked-scaffold4353_size318-processed-gene-0.1-mR-1,augustus_masked-scaffold2995_size391-processed-gene-0.1-mR-1,augustus_masked-scaffold166_size24062-p…
MNXR1866[c]	Cytoplasm	1 MNXM2 + 1 MNXM753 = 1 MNXM757	1 H2O + 1 trans-hex-2-enoyl-CoA = 1 (S)-3-hydroxyhexanoyl-CoA	2.16296	4.2.1.17	augustus_masked-scaffold2232_size475-processed-gene-0.1-mR-1,sp_masked-scaffold4945_size300-processed-gene-0.1-mR-1,augustus_masked-scaffold2395_size453-processed-gene-0.1-mR-1,augustus_masked-scaffold3620_size351-processed-gene-0.1-mR-1,augustus_masked-scaffold4353_size318-processed-gene-0.1-mR-1,augustus_masked-scaffold2995_size391-processed-gene-0.1-mR-1,augustus_masked-scaffold166_size24062-p…
MNXR1866[m]	Mitochondria	1 MNXM2 + 1 MNXM753 = 1 MNXM757	1 H2O + 1 trans-hex-2-enoyl-CoA = 1 (S)-3-hydroxyhexanoyl-CoA	2.16296	4.2.1.17	augustus_masked-scaffold2232_size475-processed-gene-0.1-mR-1,sp_masked-scaffold4945_size300-processed-gene-0.1-mR-1,augustus_masked-scaffold2395_size453-processed-gene-0.1-mR-1,augustus_masked-scaffold3620_size351-processed-gene-0.1-mR-1,augustus_masked-scaffold4353_size318-processed-gene-0.1-mR-1,augustus_masked-scaffold2995_size391-processed-gene-0.1-mR-1,augustus_masked-scaffold166_size24062-p…
MNXR1866[p]	Membrane	1 MNXM2 + 1 MNXM753 = 1 MNXM757	1 H2O + 1 trans-hex-2-enoyl-CoA = 1 (S)-3-hydroxyhexanoyl-CoA	2.16296	4.2.1.17	augustus_masked-scaffold2232_size475-processed-gene-0.1-mR-1,sp_masked-scaffold4945_size300-processed-gene-0.1-mR-1,augustus_masked-scaffold2395_size453-processed-gene-0.1-mR-1,augustus_masked-scaffold3620_size351-processed-gene-0.1-mR-1,augustus_masked-scaffold4353_size318-processed-gene-0.1-mR-1,augustus_masked-scaffold2995_size391-processed-gene-0.1-mR-1,augustus_masked-scaffold166_size24062-p…
MNXR18668[c]	Cytoplasm	1 MNXM1261 = 1 MNXM2 + 1 MNXM770	1 2-dehydro-3-deoxy-D-arabinonate = 1 H2O + 1 2,5-dioxopentanoate	0	4.2.1.-
MNXR1867[c]	Cytoplasm	1 MNXM2 + 1 MNXM784 = 1 MNXM766	1 H2O + 1 trans-oct-2-enoyl-CoA = 1 (S)-3-hydroxyoctanoyl-CoA	22.7053	4.2.1.17	augustus_masked-scaffold2232_size475-processed-gene-0.1-mR-1,sp_masked-scaffold4945_size300-processed-gene-0.1-mR-1,augustus_masked-scaffold2395_size453-processed-gene-0.1-mR-1,augustus_masked-scaffold3620_size351-processed-gene-0.1-mR-1,augustus_masked-scaffold4353_size318-processed-gene-0.1-mR-1,augustus_masked-scaffold2995_size391-processed-gene-0.1-mR-1,augustus_masked-scaffold166_size24062-p…
MNXR1867[m]	Mitochondria	1 MNXM2 + 1 MNXM784 = 1 MNXM766	1 H2O + 1 trans-oct-2-enoyl-CoA = 1 (S)-3-hydroxyoctanoyl-CoA	22.7053	4.2.1.17	augustus_masked-scaffold2232_size475-processed-gene-0.1-mR-1,sp_masked-scaffold4945_size300-processed-gene-0.1-mR-1,augustus_masked-scaffold2395_size453-processed-gene-0.1-mR-1,augustus_masked-scaffold3620_size351-processed-gene-0.1-mR-1,augustus_masked-scaffold4353_size318-processed-gene-0.1-mR-1,augustus_masked-scaffold2995_size391-processed-gene-0.1-mR-1,augustus_masked-scaffold166_size24062-p…
MNXR1867[p]	Membrane	1 MNXM2 + 1 MNXM784 = 1 MNXM766	1 H2O + 1 trans-oct-2-enoyl-CoA = 1 (S)-3-hydroxyoctanoyl-CoA	22.7053	4.2.1.17	augustus_masked-scaffold2232_size475-processed-gene-0.1-mR-1,sp_masked-scaffold4945_size300-processed-gene-0.1-mR-1,augustus_masked-scaffold2395_size453-processed-gene-0.1-mR-1,augustus_masked-scaffold3620_size351-processed-gene-0.1-mR-1,augustus_masked-scaffold4353_size318-processed-gene-0.1-mR-1,augustus_masked-scaffold2995_size391-processed-gene-0.1-mR-1,augustus_masked-scaffold166_size24062-p…
MNXR1868[c]	Cytoplasm	1 MNXM2 + 1 MNXM580 = 1 MNXM674	1 H2O + 1 trans-dec-2-enoyl-CoA = 1 (S)-3-hydroxydecanoyl-CoA	2.16303	4.2.1.17,4.2.1.74	augustus_masked-scaffold2232_size475-processed-gene-0.1-mR-1,sp_masked-scaffold4945_size300-processed-gene-0.1-mR-1,augustus_masked-scaffold2395_size453-processed-gene-0.1-mR-1,augustus_masked-scaffold3620_size351-processed-gene-0.1-mR-1,augustus_masked-scaffold4353_size318-processed-gene-0.1-mR-1,augustus_masked-scaffold2995_size391-processed-gene-0.1-mR-1,augustus_masked-scaffold166_size24062-p…
MNXR1868[m]	Mitochondria	1 MNXM2 + 1 MNXM580 = 1 MNXM674	1 H2O + 1 trans-dec-2-enoyl-CoA = 1 (S)-3-hydroxydecanoyl-CoA	2.16303	4.2.1.17	augustus_masked-scaffold2232_size475-processed-gene-0.1-mR-1,sp_masked-scaffold4945_size300-processed-gene-0.1-mR-1,augustus_masked-scaffold2395_size453-processed-gene-0.1-mR-1,augustus_masked-scaffold3620_size351-processed-gene-0.1-mR-1,augustus_masked-scaffold4353_size318-processed-gene-0.1-mR-1,augustus_masked-scaffold2995_size391-processed-gene-0.1-mR-1,augustus_masked-scaffold166_size24062-p…
MNXR1868[p]	Membrane	1 MNXM2 + 1 MNXM580 = 1 MNXM674	1 H2O + 1 trans-dec-2-enoyl-CoA = 1 (S)-3-hydroxydecanoyl-CoA	2.16303	4.2.1.17	augustus_masked-scaffold2232_size475-processed-gene-0.1-mR-1,sp_masked-scaffold4945_size300-processed-gene-0.1-mR-1,augustus_masked-scaffold2395_size453-processed-gene-0.1-mR-1,augustus_masked-scaffold3620_size351-processed-gene-0.1-mR-1,augustus_masked-scaffold4353_size318-processed-gene-0.1-mR-1,augustus_masked-scaffold2995_size391-processed-gene-0.1-mR-1,augustus_masked-scaffold166_size24062-p…
MNXR1869[c]	Cytoplasm	1 MNXM2 + 1 MNXM642 = 1 MNXM733	1 H2O + 1 trans-dodec-2-enoyl-CoA(4-) = 1 (S)-3-hydroxylauroyl-CoA	22.7053	4.2.1.17	augustus_masked-scaffold2232_size475-processed-gene-0.1-mR-1,sp_masked-scaffold4945_size300-processed-gene-0.1-mR-1,augustus_masked-scaffold2395_size453-processed-gene-0.1-mR-1,augustus_masked-scaffold3620_size351-processed-gene-0.1-mR-1,augustus_masked-scaffold4353_size318-processed-gene-0.1-mR-1,augustus_masked-scaffold2995_size391-processed-gene-0.1-mR-1,augustus_masked-scaffold166_size24062-p…
MNXR1869[m]	Mitochondria	1 MNXM2 + 1 MNXM642 = 1 MNXM733	1 H2O + 1 trans-dodec-2-enoyl-CoA(4-) = 1 (S)-3-hydroxylauroyl-CoA	22.7053	4.2.1.17	augustus_masked-scaffold2232_size475-processed-gene-0.1-mR-1,sp_masked-scaffold4945_size300-processed-gene-0.1-mR-1,augustus_masked-scaffold2395_size453-processed-gene-0.1-mR-1,augustus_masked-scaffold3620_size351-processed-gene-0.1-mR-1,augustus_masked-scaffold4353_size318-processed-gene-0.1-mR-1,augustus_masked-scaffold2995_size391-processed-gene-0.1-mR-1,augustus_masked-scaffold166_size24062-p…
MNXR1869[p]	Membrane	1 MNXM2 + 1 MNXM642 = 1 MNXM733	1 H2O + 1 trans-dodec-2-enoyl-CoA(4-) = 1 (S)-3-hydroxylauroyl-CoA	22.7053	4.2.1.17	augustus_masked-scaffold2232_size475-processed-gene-0.1-mR-1,sp_masked-scaffold4945_size300-processed-gene-0.1-mR-1,augustus_masked-scaffold2395_size453-processed-gene-0.1-mR-1,augustus_masked-scaffold3620_size351-processed-gene-0.1-mR-1,augustus_masked-scaffold4353_size318-processed-gene-0.1-mR-1,augustus_masked-scaffold2995_size391-processed-gene-0.1-mR-1,augustus_masked-scaffold166_size24062-p…
MNXR1870[c]	Cytoplasm	1 MNXM2 + 1 MNXM654 = 1 MNXM767	1 H2O + 1 trans-tetradec-2-enoyl-CoA = 1 (S)-3-hydroxytetradecanoyl-CoA	-2.16303	4.2.1.17	augustus_masked-scaffold2232_size475-processed-gene-0.1-mR-1,sp_masked-scaffold4945_size300-processed-gene-0.1-mR-1,augustus_masked-scaffold2395_size453-processed-gene-0.1-mR-1,augustus_masked-scaffold3620_size351-processed-gene-0.1-mR-1,augustus_masked-scaffold4353_size318-processed-gene-0.1-mR-1,augustus_masked-scaffold2995_size391-processed-gene-0.1-mR-1,augustus_masked-scaffold166_size24062-p…
MNXR1870[m]	Mitochondria	1 MNXM2 + 1 MNXM654 = 1 MNXM767	1 H2O + 1 trans-tetradec-2-enoyl-CoA = 1 (S)-3-hydroxytetradecanoyl-CoA	-2.16303	4.2.1.17	augustus_masked-scaffold2232_size475-processed-gene-0.1-mR-1,sp_masked-scaffold4945_size300-processed-gene-0.1-mR-1,augustus_masked-scaffold2395_size453-processed-gene-0.1-mR-1,augustus_masked-scaffold3620_size351-processed-gene-0.1-mR-1,augustus_masked-scaffold4353_size318-processed-gene-0.1-mR-1,augustus_masked-scaffold2995_size391-processed-gene-0.1-mR-1,augustus_masked-scaffold166_size24062-p…
MNXR1870[p]	Membrane	1 MNXM2 + 1 MNXM654 = 1 MNXM767	1 H2O + 1 trans-tetradec-2-enoyl-CoA = 1 (S)-3-hydroxytetradecanoyl-CoA	-2.16303	4.2.1.17	augustus_masked-scaffold2232_size475-processed-gene-0.1-mR-1,sp_masked-scaffold4945_size300-processed-gene-0.1-mR-1,augustus_masked-scaffold2395_size453-processed-gene-0.1-mR-1,augustus_masked-scaffold3620_size351-processed-gene-0.1-mR-1,augustus_masked-scaffold4353_size318-processed-gene-0.1-mR-1,augustus_masked-scaffold2995_size391-processed-gene-0.1-mR-1,augustus_masked-scaffold166_size24062-p…
MNXR1871[c]	Cytoplasm	1 MNXM2 + 1 MNXM581 = 1 MNXM825	1 H2O + 1 (E)-hexadec-2-enoyl-CoA = 1 (S)-3-hydroxypalmitoyl-CoA	-2.16296	4.2.1.17	augustus_masked-scaffold2232_size475-processed-gene-0.1-mR-1,sp_masked-scaffold4945_size300-processed-gene-0.1-mR-1,augustus_masked-scaffold2395_size453-processed-gene-0.1-mR-1,augustus_masked-scaffold3620_size351-processed-gene-0.1-mR-1,augustus_masked-scaffold4353_size318-processed-gene-0.1-mR-1,augustus_masked-scaffold2995_size391-processed-gene-0.1-mR-1,augustus_masked-scaffold166_size24062-p…
MNXR1871[m]	Mitochondria	1 MNXM2 + 1 MNXM581 = 1 MNXM825	1 H2O + 1 (E)-hexadec-2-enoyl-CoA = 1 (S)-3-hydroxypalmitoyl-CoA	-2.16296	4.2.1.17	augustus_masked-scaffold2232_size475-processed-gene-0.1-mR-1,sp_masked-scaffold4945_size300-processed-gene-0.1-mR-1,augustus_masked-scaffold2395_size453-processed-gene-0.1-mR-1,augustus_masked-scaffold3620_size351-processed-gene-0.1-mR-1,augustus_masked-scaffold4353_size318-processed-gene-0.1-mR-1,augustus_masked-scaffold2995_size391-processed-gene-0.1-mR-1,augustus_masked-scaffold166_size24062-p…
MNXR1871[p]	Membrane	1 MNXM2 + 1 MNXM581 = 1 MNXM825	1 H2O + 1 (E)-hexadec-2-enoyl-CoA = 1 (S)-3-hydroxypalmitoyl-CoA	-2.16296	4.2.1.17	augustus_masked-scaffold2232_size475-processed-gene-0.1-mR-1,sp_masked-scaffold4945_size300-processed-gene-0.1-mR-1,augustus_masked-scaffold2395_size453-processed-gene-0.1-mR-1,augustus_masked-scaffold3620_size351-processed-gene-0.1-mR-1,augustus_masked-scaffold4353_size318-processed-gene-0.1-mR-1,augustus_masked-scaffold2995_size391-processed-gene-0.1-mR-1,augustus_masked-scaffold166_size24062-p…
MNXR1873[c]	Cytoplasm	1 MNXM2 + 1 MNXM609 = 1 MNXM701	1 H2O + 1 2-methylbut-2-enoyl-CoA = 1 (2S,3S)-3-hydroxy-2-methylbutanoyl-CoA(4-)	1.60297	4.2.1.17	augustus_masked-scaffold2232_size475-processed-gene-0.1-mR-1,sp_masked-scaffold4945_size300-processed-gene-0.1-mR-1,augustus_masked-scaffold2395_size453-processed-gene-0.1-mR-1,augustus_masked-scaffold3620_size351-processed-gene-0.1-mR-1,augustus_masked-scaffold4353_size318-processed-gene-0.1-mR-1,augustus_masked-scaffold2995_size391-processed-gene-0.1-mR-1,augustus_masked-scaffold166_size24062-p…
MNXR1873[m]	Mitochondria	1 MNXM2 + 1 MNXM609 = 1 MNXM701	1 H2O + 1 2-methylbut-2-enoyl-CoA = 1 (2S,3S)-3-hydroxy-2-methylbutanoyl-CoA(4-)	1.60297	4.2.1.17	augustus_masked-scaffold2232_size475-processed-gene-0.1-mR-1,sp_masked-scaffold4945_size300-processed-gene-0.1-mR-1,augustus_masked-scaffold2395_size453-processed-gene-0.1-mR-1,augustus_masked-scaffold3620_size351-processed-gene-0.1-mR-1,augustus_masked-scaffold4353_size318-processed-gene-0.1-mR-1,augustus_masked-scaffold2995_size391-processed-gene-0.1-mR-1,augustus_masked-scaffold166_size24062-p…
MNXR1873[p]	Membrane	1 MNXM2 + 1 MNXM609 = 1 MNXM701	1 H2O + 1 2-methylbut-2-enoyl-CoA = 1 (2S,3S)-3-hydroxy-2-methylbutanoyl-CoA(4-)	1.60297	4.2.1.17	augustus_masked-scaffold2232_size475-processed-gene-0.1-mR-1,sp_masked-scaffold4945_size300-processed-gene-0.1-mR-1,augustus_masked-scaffold2395_size453-processed-gene-0.1-mR-1,augustus_masked-scaffold3620_size351-processed-gene-0.1-mR-1,augustus_masked-scaffold4353_size318-processed-gene-0.1-mR-1,augustus_masked-scaffold2995_size391-processed-gene-0.1-mR-1,augustus_masked-scaffold166_size24062-p…
MNXR18839[c]	Cytoplasm	1 MNXM11 + 1 MNXM13169 = 1 MNXM13171 + 1 MNXM63	1 diphosphate(3-) + 1 tRNA with a 3' CC end = 1 tRNA with a 3' cytidine + 1 CTP	0	2.7.7.72	augustus_masked-scaffold3392_size364-processed-gene-0.1-mR-1
MNXR18841[c]	Cytoplasm	1 MNXM11 + 1 MNXM13170 = 1 MNXM13169 + 1 MNXM3	1 diphosphate(3-) + 1 tRNA with a 3' CCA end = 1 tRNA with a 3' CC end + 1 ATP	0	2.7.7.72	augustus_masked-scaffold3392_size364-processed-gene-0.1-mR-1
MNXR1898[c]	Cytoplasm	1 MNXM275 = 1 MNXM2 + 1 MNXM73	1 2-phospho-D-glycerate = 1 H2O + 1 phosphoenolpyruvate	-0.187012	4.2.1.11	augustus_masked-scaffold19_size66455-processed-gene-0.39-mR-1,augustus_masked-scaffold20_size66310-processed-gene-0.40-mR-1,augustus_masked-scaffold3785_size343-processed-gene-0.1-mR-1
MNXR19020[c]	Cytoplasm	1 MNXM1 + 1 MNXM1 + 1 MNXM10 + 1 MNXM42 = 1 MNXM2 + 1 MNXM361 + 1 MNXM8	1 H(+) + 1 H(+) + 1 NADH(2-) + 1 L-aspartate(1-) = 1 H2O + 1 L-aspartate 4-semialdehyde + 1 NAD(+)	0	1.2.1.-
MNXR1912[c]	Cytoplasm	1 MNXM2673 = 1 MNXM2673	1 estriol = 1 estriol	0
MNXR19180[c]	Cytoplasm	1 MNXM1 + 1 MNXM10 + 1 MNXM7099 = 1 MNXM5861 + 1 MNXM8	1 H(+) + 1 NADH(2-) + 1 a 3-oxoacyl-[acp] = 1 a (3R)-3-hydroxyacyl-[acyl-carrier protein] + 1 NAD(+)	0	1.1.1.212
MNXR1921[c]	Cytoplasm	1 MNXM15 + 1 MNXM75 = 1 MNXM218	1 NH4(+) + 1 acetaldehyde = 1 ethanolamine	-7.85001	4.3.1.7	augustus_masked-scaffold2201_size480-processed-gene-0.1-mR-1
MNXR19339[p]	Membrane	1 MNXM16 + 1 MNXM9053 = 1 MNXM19 + 1 MNXM5285	1 S-adenosyl-L-methionine + 1 a protein c-terminal S-farnesyl-L-cysteine = 1 S-adenosyl-L-homocysteine + 1 a protein c-terminal s-farnesyl-l-cysteine methyl ester	-35.5193	2.1.1.100	sp_masked-scaffold2714_size416-processed-gene-0.1-mR-1,sp_masked-scaffold2162_size486-processed-gene-0.1-mR-1,augustus_masked-scaffold3440_size361-processed-gene-0.1-mR-1,maker-scaffold125_size28893-sp-gene-0.50-mR-1
MNXR19348[p]	Membrane	1 MNXM12666 + 1 MNXM16 = 1 MNXM1 + 1 MNXM16897 + 1 MNXM19	1 a phospholipid olefinic fatty acid + 1 S-adenosyl-L-methionine = 1 H(+) + 1 a phospholipid methylene fatty acid + 1 S-adenosyl-L-homocysteine	-40.9623	2.1.1.16	maker-scaffold128_size27990-sp-gene-0.51-mR-1,augustus_masked-scaffold177_size23089-processed-gene-0.26-mR-1
MNXR19359[c]	Cytoplasm	1 MNXM11418 + 1 MNXM16 = 1 MNXM1 + 1 MNXM17354 + 1 MNXM19	1 DNA-Adenines + 1 S-adenosyl-L-methionine = 1 H(+) + 1 DNA-6-Methyl-Amino-Purines + 1 S-adenosyl-L-homocysteine	-34.7423	2.1.1.72	sp_masked-scaffold4518_size313-processed-gene-0.1-mR-1,sp_masked-scaffold2811_size406-processed-gene-0.2-mR-1,augustus_masked-scaffold4406_size317-processed-gene-0.1-mR-1
MNXR19362[m]	Mitochondria	1 MNXM12666 + 1 MNXM16 = 1 MNXM1 + 1 MNXM19 + 1 MNXM20524	1 a phospholipid olefinic fatty acid + 1 S-adenosyl-L-methionine = 1 H(+) + 1 S-adenosyl-L-homocysteine + 1 a phospholipid cyclopropane fatty acid	-37.8923	2.1.1.79	augustus_masked-scaffold1757_size576-processed-gene-0.1-mR-1
MNXR19561[c]	Cytoplasm	1 MNXM1 + 1 MNXM7 + 1 MNXM9056 = 1 MNXM3 + 1 MNXM7713	1 H(+) + 1 ADP + 1 a protein-L-tyrosine phosphate = 1 ATP + 1 a [protein]-L-tyrosine	-4.54468	2.7.12.1	augustus_masked-scaffold1938_size530-processed-gene-0.1-mR-1,augustus_masked-scaffold598_size5321-processed-gene-0.6-mR-1,augustus_masked-scaffold414_size9620-processed-gene-0.11-mR-1
MNXR19561[n]	Nucleous	1 MNXM1 + 1 MNXM7 + 1 MNXM9056 = 1 MNXM3 + 1 MNXM7713	1 H(+) + 1 ADP + 1 a protein-L-tyrosine phosphate = 1 ATP + 1 a [protein]-L-tyrosine	-4.54468	2.7.12.1	augustus_masked-scaffold1938_size530-processed-gene-0.1-mR-1,augustus_masked-scaffold598_size5321-processed-gene-0.6-mR-1,augustus_masked-scaffold414_size9620-processed-gene-0.11-mR-1
MNXR19583[c]	Cytoplasm	1 MNXM1824 + 1 MNXM6321 = 1 MNXM6321 + 1 MNXM8560	1 a dolichyl phosphate + 1 long chain polyphosphate = 1 long chain polyphosphate + 1 dolichyl diphosphate	0	2.7.4.20
MNXR19616[c]	Cytoplasm	1 MNXM1 + 1 MNXM6 + 1 MNXM7099 = 1 MNXM5 + 1 MNXM5861	1 H(+) + 1 NADPH + 1 a 3-oxoacyl-[acp] = 1 NADP(+) + 1 a (3R)-3-hydroxyacyl-[acyl-carrier protein]	9.18939	1.1.1.100	augustus_masked-scaffold2672_size419-processed-gene-0.1-mR-1
MNXR19696[c]	Cytoplasm	1 MNXM1 + 1 MNXM105 + 1 MNXM1824 = 1 MNXM2 + 1 MNXM6224	1 H(+) + 1 beta-D-glucose + 1 a dolichyl phosphate = 1 H2O + 1 a dolichyl beta-D-glucosyl phosphate	0	3.1.4.48
MNXR1984[c]	Cytoplasm	1 MNXM1 + 1 MNXM1043 + 1 MNXM12 = 1 MNXM2 + 1 MNXM486	1 H(+) + 1 caprate + 1 CoA = 1 H2O + 1 decanoyl-CoA	0	3.1.2.20,3.1.2.2	augustus_masked-scaffold2958_size394-processed-gene-0.3-mR-1,augustus_masked-scaffold622_size4877-processed-gene-0.6-mR-1,augustus_masked-scaffold582_size5556-processed-gene-0.7-mR-1,maker-scaffold8_size75986-sp-gene-0.119-mR-1,augustus_masked-scaffold622_size4877-processed-gene-0.7-mR-1,augustus_masked-scaffold582_size5556-processed-gene-0.6-mR-1,maker-scaffold8_size75986-sp-gene-0.120-mR-1,
MNXR2003[c]	Cytoplasm	1 MNXM108 + 1 MNXM12 + 1 MNXM3 = 1 MNXM11 + 1 MNXM14 + 1 MNXM88	1 palmitate + 1 CoA + 1 ATP = 1 diphosphate(3-) + 1 AMP + 1 palmitoyl-CoA	-14.7817	6.2.1.3	sp_masked-scaffold4735_size305-processed-gene-0.2-mR-1,augustus_masked-scaffold38_size50164-processed-gene-0.52-mR-1,maker-scaffold510_size6885-augustus-gene-0.12-mR-1,augustus_masked-scaffold1889_size540-processed-gene-0.1-mR-1,augustus_masked-scaffold41_size49261-processed-gene-0.50-mR-1,augustus_masked-scaffold498_size7138-processed-gene-0.6-mR-1,augustus_masked-scaffold1823_size555-processed-…
MNXR2003[e]	Extracellular	1 MNXM108 + 1 MNXM12 + 1 MNXM3 = 1 MNXM11 + 1 MNXM14 + 1 MNXM88	1 palmitate + 1 CoA + 1 ATP = 1 diphosphate(3-) + 1 AMP + 1 palmitoyl-CoA	-14.7817	6.2.1.3	sp_masked-scaffold4735_size305-processed-gene-0.2-mR-1,augustus_masked-scaffold38_size50164-processed-gene-0.52-mR-1,maker-scaffold510_size6885-augustus-gene-0.12-mR-1,augustus_masked-scaffold1889_size540-processed-gene-0.1-mR-1,augustus_masked-scaffold41_size49261-processed-gene-0.50-mR-1,augustus_masked-scaffold498_size7138-processed-gene-0.6-mR-1,augustus_masked-scaffold1823_size555-processed-…
MNXR20110[c]	Cytoplasm	1 MNXM2 + 1 MNXM2410 + 1 MNXM6368 = 1 MNXM4 + 1 MNXM5860 + 1 MNXM6421	1 H2O + 1 octan-1-ol + 1 an oxidized rubredoxin = 1 O2 + 1 octane + 1 a reduced rubredoxin	0	1.14.15.3	augustus_masked-scaffold1420_size794-processed-gene-0.1-mR-1
MNXR20110[p]	Membrane	1 MNXM2 + 1 MNXM2410 + 1 MNXM6368 = 1 MNXM4 + 1 MNXM5860 + 1 MNXM6421	1 H2O + 1 octan-1-ol + 1 an oxidized rubredoxin = 1 O2 + 1 octane + 1 a reduced rubredoxin	-83.9535	1.14.15.3	augustus_masked-scaffold1420_size794-processed-gene-0.1-mR-1
MNXR20182[c]	Cytoplasm	1 MNXM16501 + 1 MNXM9 = 1 MNXM2 + 1 MNXM20930	1 a caldesmon + 1 phosphate = 1 H2O + 1 a caldesmon phosphate	0	3.1.3.55
MNXR20243[c]	Cytoplasm	1 MNXM1334 + 1 MNXM55 = 1 MNXM319 + 1 MNXM9	1 O-phosphonato-L-homoserine(2-) + 1 L-cysteine zwitterion = 1 L-cystathionine dizwitterion + 1 phosphate	0	2.5.1
MNXR2036[c]	Cytoplasm	1 MNXM11 + 1 MNXM14 + 1 MNXM5306 = 1 MNXM12 + 1 MNXM12997 + 1 MNXM3	1 diphosphate(3-) + 1 AMP + 1 tetracosapentaenoyl coenzyme A, n-3 = 1 CoA + 1 tetracosapentaenoic acid, n-3 + 1 ATP	0	6.2.1.3	sp_masked-scaffold4735_size305-processed-gene-0.2-mR-1,augustus_masked-scaffold38_size50164-processed-gene-0.52-mR-1,maker-scaffold510_size6885-augustus-gene-0.12-mR-1,augustus_masked-scaffold1889_size540-processed-gene-0.1-mR-1,augustus_masked-scaffold41_size49261-processed-gene-0.50-mR-1,augustus_masked-scaffold498_size7138-processed-gene-0.6-mR-1,augustus_masked-scaffold1823_size555-processed-…
MNXR2039[m]	Mitochondria	1 MNXM11 + 1 MNXM14 + 1 MNXM233 = 1 MNXM12 + 1 MNXM3 + 1 MNXM458	1 diphosphate(3-) + 1 AMP + 1 butanoyl-CoA = 1 CoA + 1 ATP + 1 butyrate	-331.116	6.2.1.2	augustus_masked-scaffold4535_size312-processed-gene-0.1-mR-1
MNXR2062[c]	Cytoplasm	1 MNXM1051 + 1 MNXM8 = 1 MNXM1 + 1 MNXM10 + 1 MNXM952	1 S-(hydroxymethyl)glutathione(1-) + 1 NAD(+) = 1 H(+) + 1 NADH(2-) + 1 S-formylglutathionate(1-)	-19.0294	1.1.1.284	augustus_masked-scaffold22_size64160-processed-gene-0.40-mR-1,augustus_masked-scaffold91_size35068-processed-gene-0.25-mR-1
MNXR20666[c]	Cytoplasm	1 MNXM2 + 1 MNXM9056 = 1 MNXM7713 + 1 MNXM9	1 H2O + 1 a protein-L-tyrosine phosphate = 1 a [protein]-L-tyrosine + 1 phosphate	-3.05414	3.1.3.48	augustus_masked-scaffold2258_size471-processed-gene-0.1-mR-1,augustus_masked-scaffold478_size7626-processed-gene-0.7-mR-1,sp_masked-scaffold429_size8988-processed-gene-0.15-mR-1,augustus_masked-scaffold659_size4394-processed-gene-0.4-mR-1,sp_masked-scaffold55_size44004-processed-gene-0.53-mR-1,augustus_masked-scaffold4888_size301-processed-gene-0.1-mR-1,sp_masked-scaffold856_size2412-processed-ge…
MNXR20666[e]	Extracellular	1 MNXM2 + 1 MNXM9056 = 1 MNXM7713 + 1 MNXM9	1 H2O + 1 a protein-L-tyrosine phosphate = 1 a [protein]-L-tyrosine + 1 phosphate	-3.05414	3.1.3.48	augustus_masked-scaffold2258_size471-processed-gene-0.1-mR-1,augustus_masked-scaffold478_size7626-processed-gene-0.7-mR-1,sp_masked-scaffold429_size8988-processed-gene-0.15-mR-1,augustus_masked-scaffold659_size4394-processed-gene-0.4-mR-1,sp_masked-scaffold55_size44004-processed-gene-0.53-mR-1,augustus_masked-scaffold4888_size301-processed-gene-0.1-mR-1,sp_masked-scaffold856_size2412-processed-ge…
MNXR20666[m]	Mitochondria	1 MNXM2 + 1 MNXM9056 = 1 MNXM7713 + 1 MNXM9	1 H2O + 1 a protein-L-tyrosine phosphate = 1 a [protein]-L-tyrosine + 1 phosphate	-3.05414	3.1.3.48	augustus_masked-scaffold2258_size471-processed-gene-0.1-mR-1,augustus_masked-scaffold478_size7626-processed-gene-0.7-mR-1,sp_masked-scaffold429_size8988-processed-gene-0.15-mR-1,augustus_masked-scaffold659_size4394-processed-gene-0.4-mR-1,sp_masked-scaffold55_size44004-processed-gene-0.53-mR-1,augustus_masked-scaffold4888_size301-processed-gene-0.1-mR-1,sp_masked-scaffold856_size2412-processed-ge…
MNXR20666[n]	Nucleous	1 MNXM2 + 1 MNXM9056 = 1 MNXM7713 + 1 MNXM9	1 H2O + 1 a protein-L-tyrosine phosphate = 1 a [protein]-L-tyrosine + 1 phosphate	-3.05414	3.1.3.48	augustus_masked-scaffold2258_size471-processed-gene-0.1-mR-1,augustus_masked-scaffold478_size7626-processed-gene-0.7-mR-1,sp_masked-scaffold429_size8988-processed-gene-0.15-mR-1,augustus_masked-scaffold659_size4394-processed-gene-0.4-mR-1,sp_masked-scaffold55_size44004-processed-gene-0.53-mR-1,augustus_masked-scaffold4888_size301-processed-gene-0.1-mR-1,sp_masked-scaffold856_size2412-processed-ge…
MNXR20666[p]	Membrane	1 MNXM2 + 1 MNXM9056 = 1 MNXM7713 + 1 MNXM9	1 H2O + 1 a protein-L-tyrosine phosphate = 1 a [protein]-L-tyrosine + 1 phosphate	-3.05414	3.1.3.48	augustus_masked-scaffold2258_size471-processed-gene-0.1-mR-1,augustus_masked-scaffold478_size7626-processed-gene-0.7-mR-1,sp_masked-scaffold429_size8988-processed-gene-0.15-mR-1,augustus_masked-scaffold659_size4394-processed-gene-0.4-mR-1,sp_masked-scaffold55_size44004-processed-gene-0.53-mR-1,augustus_masked-scaffold4888_size301-processed-gene-0.1-mR-1,sp_masked-scaffold856_size2412-processed-ge…
MNXR20704[c]	Cytoplasm	2 MNXM1 + 1 MNXM10 + 1 MNXM750 = 1 MNXM2 + 1 MNXM2705 + 1 MNXM8	2 H(+) + 1 NADH(2-) + 1 octanoate = 1 H2O + 1 octanal + 1 NAD(+)	0	1.2.1.3	genemark-scaffold14_size69768-processed-gene-0.8-mR-1,augustus_masked-scaffold92_size35002-processed-gene-0.31-mR-1,augustus_masked-scaffold3188_size377-processed-gene-0.1-mR-1,augustus_masked-scaffold2417_size451-processed-gene-0.2-mR-1
MNXR209[c]	Cytoplasm	1 MNXM12 + 1 MNXM1264 = 1 MNXM21 + 1 MNXM92	1 CoA + 1 3-oxoadipyl-CoA(5-) = 1 acetyl-CoA(4-) + 1 succinyl-CoA(5-)	7.05994	2.3.1.16	augustus_masked-scaffold31_size54115-processed-gene-0.64-mR-1,augustus_masked-scaffold20_size66310-processed-gene-0.44-mR-1,sp_masked-scaffold2462_size445-processed-gene-0.2-mR-1,augustus_masked-scaffold19_size66455-processed-gene-0.43-mR-1
MNXR209[m]	Mitochondria	1 MNXM12 + 1 MNXM1264 = 1 MNXM21 + 1 MNXM92	1 CoA + 1 3-oxoadipyl-CoA(5-) = 1 acetyl-CoA(4-) + 1 succinyl-CoA(5-)	7.05994	2.3.1.16	augustus_masked-scaffold31_size54115-processed-gene-0.64-mR-1,augustus_masked-scaffold20_size66310-processed-gene-0.44-mR-1,sp_masked-scaffold2462_size445-processed-gene-0.2-mR-1,augustus_masked-scaffold19_size66455-processed-gene-0.43-mR-1
MNXR20998[c]	Cytoplasm	1 MNXM22 + 1 MNXM5872 = 1 MNXM4 + 1 MNXM5871	1 hydrogen peroxide + 1 OPC6-trans-2-enoyl-CoA = 1 O2 + 1 OPC6-CoA	0	1.3.3.6	augustus_masked-scaffold651_size4503-processed-gene-0.5-mR-1
MNXR20999[c]	Cytoplasm	1 MNXM22 + 1 MNXM5868 = 1 MNXM4 + 1 MNXM5867	1 hydrogen peroxide + 1 OPC4-trans-2-enoyl-CoA = 1 O2 + 1 OPC4-CoA	0	1.3.3.6	augustus_masked-scaffold651_size4503-processed-gene-0.5-mR-1
MNXR21194[c]	Cytoplasm	1 MNXM1114 + 1 MNXM2154 + 1 MNXM4 = 1 MNXM2 + 1 MNXM2146 + 1 MNXM5567	1 melatonin + 1 a reduced flavoprotein + 1 O2 = 1 H2O + 1 an oxidized flavoprotein + 1 6-hydroxymelatonin	-21.9777	1.14.14.1	augustus_masked-scaffold2166_size486-processed-gene-0.1-mR-1,augustus_masked-scaffold2064_size504-processed-gene-0.1-mR-1
MNXR21194[m]	Mitochondria	1 MNXM1114 + 1 MNXM2154 + 1 MNXM4 = 1 MNXM2 + 1 MNXM2146 + 1 MNXM5567	1 melatonin + 1 a reduced flavoprotein + 1 O2 = 1 H2O + 1 an oxidized flavoprotein + 1 6-hydroxymelatonin	-21.9777	1.14.14.1	augustus_masked-scaffold2166_size486-processed-gene-0.1-mR-1,augustus_masked-scaffold2064_size504-processed-gene-0.1-mR-1
MNXR21510[c]	Cytoplasm	1 MNXM10038 + 1 MNXM5 = 1 MNXM1 + 1 MNXM10052 + 1 MNXM6	1 a 3R-hydroxypimelyl-[acp] methyl ester + 1 NADP(+) = 1 H(+) + 1 a 3-oxo-pimelyl-[acp] methyl ester + 1 NADPH	0	1.1.1.100	augustus_masked-scaffold2672_size419-processed-gene-0.1-mR-1
MNXR21608[c]	Cytoplasm	1 MNXM14029 + 4 MNXM16 = 1 MNXM14044 + 4 MNXM19	1 adenine1518/adenine1519 in 16S rRNA + 4 S-adenosyl-L-methionine = 1 N6-dimethyladenine1518/N6-dimethyladenine1519in 16S rRNA + 4 S-adenosyl-L-homocysteine	0	2.1.1.182	augustus_masked-scaffold4225_size323-processed-gene-0.1-mR-1
MNXR21794[c]	Cytoplasm	1 MNXM10259 + 1 MNXM1084 + 1 MNXM2 + 1 MNXM8 = 1 MNXM10 + 1 MNXM1083 + 1 MNXM4 + 1 MNXM4975	1 4alpha-hydroxymethyl,4beta,14alpha-dimethyl-9beta,19-cyclo-5alpha-ergost-24(241)-en-3beta-ol + 1 ferrocytochrome b5 + 1 H2O + 1 NAD(+) = 1 NADH(2-) + 1 ferricytochrome b5 + 1 O2 + 1 24-methylenecycloartanol	0	1.14.13
MNXR2184[c]	Cytoplasm	1 MNXM417 = 1 MNXM74 + 1 MNXM77	1 D-fructofuranose 1,6-bisphosphate(4-) = 1 D-glyceraldehyde 3-phosphate + 1 glycerone phosphate	8.2265	4.1.2.13	maker-scaffold9_size75948-augustus-gene-0.120-mR-1,augustus_masked-scaffold2184_size483-processed-gene-0.1-mR-1
MNXR2190[c]	Cytoplasm	1 MNXM2 + 1 MNXM651 = 1 MNXM68 + 1 MNXM9	1 H2O + 1 beta-D-fructofuranose 2,6-bisphosphate(4-) = 1 D-fructose 6-phosphate(2-) + 1 phosphate	11.9835	3.1.3.46	maker-scaffold73_size39816-augustus-gene-0.80-mR-1,sp_masked-scaffold386_size10921-processed-gene-0.7-mR-1,augustus_masked-scaffold2155_size488-processed-gene-0.1-mR-1,augustus_masked-scaffold74_size39816-processed-gene-0.37-mR-1
MNXR2190[m]	Mitochondria	1 MNXM2 + 1 MNXM651 = 1 MNXM68 + 1 MNXM9	1 H2O + 1 beta-D-fructofuranose 2,6-bisphosphate(4-) = 1 D-fructose 6-phosphate(2-) + 1 phosphate	11.9835	3.1.3.46	maker-scaffold73_size39816-augustus-gene-0.80-mR-1,sp_masked-scaffold386_size10921-processed-gene-0.7-mR-1,augustus_masked-scaffold2155_size488-processed-gene-0.1-mR-1,augustus_masked-scaffold74_size39816-processed-gene-0.37-mR-1
MNXR2194[c]	Cytoplasm	1 MNXM1749 = 1 MNXM512 + 1 MNXM77	1 L-fuculose 1-phosphate(2-) = 1 (S)-lactaldehyde + 1 glycerone phosphate	0	4.1.2.17
MNXR2200[c]	Cytoplasm	1 MNXM10 + 1 MNXM13 = 1 MNXM39 + 1 MNXM8	1 NADH(2-) + 1 CO(2) = 1 formate + 1 NAD(+)	-5.15408	1.2.1.2	augustus_masked-scaffold3516_size357-processed-gene-0.1-mR-1,augustus_masked-scaffold2488_size442-processed-gene-0.1-mR-1
MNXR222[c]	Cytoplasm	1 MNXM1401 + 1 MNXM15 + 1 MNXM22 = 1 MNXM2 + 1 MNXM205 + 1 MNXM4	1 3,4-dihydroxyphenylacetaldehyde + 1 NH4(+) + 1 hydrogen peroxide = 1 H2O + 1 dopamine + 1 O2	-23.963	1.4.3.21	augustus_masked-scaffold186_size22297-processed-gene-0.24-mR-1,sp_masked-scaffold25_size57714-processed-gene-0.48-mR-1,sp_masked-scaffold657_size4407-processed-gene-0.6-mR-1,sp_masked-scaffold293_size14662-processed-gene-0.21-mR-1,augustus_masked-scaffold657_size4407-processed-gene-0.2-mR-1,sp_masked-scaffold605_size5244-processed-gene-0.6-mR-1,augustus_masked-scaffold26_size55772-processed-gene-…
MNXR2250[c]	Cytoplasm	4 MNXM196 + 2 MNXM2 = 4 MNXM1 + 4 MNXM111 + 1 MNXM4	4 Fe(3+) + 2 H2O = 4 H(+) + 4 Fe(2+) + 1 O2	-13.1669	1.16.3.1	augustus_masked-scaffold100_size33675-processed-gene-0.32-mR-1
MNXR2258[c]	Cytoplasm	1 MNXM1288 + 1 MNXM2 = 1 MNXM1 + 1 MNXM260 + 1 MNXM39	1 N-formyl-L-kynurenine zwitterion + 1 H2O = 1 H(+) + 1 L-kynurenine zwitterion + 1 formate	-1.11712	3.5.1.9	maker-scaffold502_size7106-sp-gene-0.24-mR-1
MNXR2272[c]	Cytoplasm	1 MNXM1 + 1 MNXM1392 = 1 MNXM2 + 1 MNXM511	1 H(+) + 1 (6S)-5-formyltetrahydrofolate(2-) = 1 H2O + 1 (6R)-5,10-methenyltetrahydrofolate	0	2.1.2.10	augustus_masked-scaffold838_size2559-processed-gene-0.3-mR-1,augustus_masked-scaffold899_size2196-processed-gene-0.2-mR-1
MNXR228[c]	Cytoplasm	1 MNXM13 + 1 MNXM829 = 1 MNXM1 + 1 MNXM1521	1 CO(2) + 1 5-oxo-4,5-dihydro-2-furylacetate = 1 H(+) + 1 2-(carboxylatomethyl)-5-oxo-2,5-dihydro-2-furoate(2-)	-7.81177	4.1.1.44	augustus_masked-scaffold3120_size382-processed-gene-0.1-mR-1
MNXR2319[c]	Cytoplasm	1 MNXM237 + 1 MNXM7 + 1 MNXM9 = 1 MNXM3 + 1 MNXM39 + 1 MNXM79	1 10-formyltetrahydrofolate + 1 ADP + 1 phosphate = 1 ATP + 1 formate + 1 (6S)-5,6,7,8-tetrahydrofolate	-25.4417	6.3.4.3	maker-scaffold619_size4988-augustus-gene-0.12-mR-1,augustus_masked-scaffold763_size2997-processed-gene-0.3-mR-1,maker-scaffold620_size4969-augustus-gene-0.12-mR-1,augustus_masked-scaffold764_size2982-processed-gene-0.3-mR-1
MNXR2319[m]	Mitochondria	1 MNXM237 + 1 MNXM7 + 1 MNXM9 = 1 MNXM3 + 1 MNXM39 + 1 MNXM79	1 10-formyltetrahydrofolate + 1 ADP + 1 phosphate = 1 ATP + 1 formate + 1 (6S)-5,6,7,8-tetrahydrofolate	-25.4417	6.3.4.3	maker-scaffold619_size4988-augustus-gene-0.12-mR-1,augustus_masked-scaffold763_size2997-processed-gene-0.3-mR-1,maker-scaffold620_size4969-augustus-gene-0.12-mR-1,augustus_masked-scaffold764_size2982-processed-gene-0.3-mR-1
MNXR2338[c]	Cytoplasm	1 MNXM2 + 1 MNXM93 = 1 MNXM98	1 H2O + 1 fumarate(2-) = 1 (S)-malate	0.613007	4.2.1.2	augustus_masked-scaffold3837_size340-processed-gene-0.1-mR-1,maker-scaffold127_size28372-augustus-gene-0.52-mR-1,maker-scaffold126_size28373-augustus-gene-0.52-mR-1
MNXR2338[m]	Mitochondria	1 MNXM2 + 1 MNXM93 = 1 MNXM98	1 H2O + 1 fumarate(2-) = 1 (S)-malate	0.613007	4.2.1.2	augustus_masked-scaffold3837_size340-processed-gene-0.1-mR-1,maker-scaffold127_size28372-augustus-gene-0.52-mR-1,maker-scaffold126_size28373-augustus-gene-0.52-mR-1
MNXR2339[c]	Cytoplasm	1 MNXM1 + 1 MNXM154 + 1 MNXM93 = 1 MNXM2 + 1 MNXM708	1 H(+) + 1 acetoacetate + 1 fumarate(2-) = 1 H2O + 1 4-fumarylacetoacetate(2-)	-17.9071	3.7.1.2	augustus_masked-scaffold4736_size305-processed-gene-0.1-mR-1
MNXR23530[c]	Cytoplasm	1 MNXM1 + 1 MNXM1528 + 1 MNXM2 = 1 MNXM2831 + 1 MNXM5239	1 H(+) + 1 4-ethylamino-6-isopropylamino-1,3,5-triazin-2-ol + 1 H2O = 1 isopropylaminium + 1 N-ethylammelide	0
MNXR23656[c]	Cytoplasm	1 MNXM1198 + 1 MNXM2 = 1 MNXM3152	1 trichloroethene + 1 H2O = 1 2,2,2-trichloroethanol	0
MNXR23932[c]	Cytoplasm	1 MNXM12849 + 1 MNXM5 = 1 MNXM1 + 1 MNXM10102 + 1 MNXM6	1 a (R)-3-hydroxystearoyl-[acp] + 1 NADP(+) = 1 H(+) + 1 a 3-oxo-stearoyl-[acp] + 1 NADPH	0	1.1.1.100,2.3.1.86	augustus_masked-scaffold2672_size419-processed-gene-0.1-mR-1,
MNXR23934[c]	Cytoplasm	1 MNXM1 + 1 MNXM10 + 1 MNXM12509 = 1 MNXM6439 + 1 MNXM8	1 H(+) + 1 NADH(2-) + 1 a trans-octadec-2-enoyl-[acp] = 1 a stearoyl-[acp] + 1 NAD(+)	34.414	1.3.1.9	augustus_masked-scaffold3044_size388-processed-gene-0.2-mR-1
MNXR24117[c]	Cytoplasm	1 MNXM16363 + 1 MNXM2 = 2 MNXM1 + 1 MNXM3867 + 1 MNXM526	1 bis(p-nitrophenyl) phosphate + 1 H2O = 2 H(+) + 1 4-nitrophenyl phosphate + 1 4-nitrophenolate	0
MNXR24134[c]	Cytoplasm	1 MNXM1339 + 1 MNXM9190 = 1 MNXM19415 + 1 MNXM3381	1 selenophosphate + 1 tRNA containing 5-methylaminomethyl-2-thiouridylate = 1 tRNA containing 5-methylaminomethyl-2-selenouridine + 1 unknown	0
MNXR2417[c]	Cytoplasm	1 MNXM1 + 1 MNXM12 + 1 MNXM340 = 1 MNXM21 + 1 MNXM969	1 H(+) + 1 CoA + 1 N-acetyl-alpha-D-glucosamine 1-phosphate(2-) = 1 acetyl-CoA(4-) + 1 alpha-D-glucosamine 1-phosphate(1-)	-6.53827	2.3.1.157	augustus_masked-scaffold4829_size303-processed-gene-0.1-mR-1
MNXR2422[c]	Cytoplasm	1 MNXM1453 = 1 MNXM405	1 (S)-4-amino-5-oxopentanoic acid zwitterion = 1 5-aminolevulinate	-1.46	5.4.3.8	augustus_masked-scaffold2554_size433-processed-gene-0.1-mR-1
MNXR2438[c]	Cytoplasm	1 MNXM1 + 1 MNXM10 + 1 MNXM77 = 1 MNXM66 + 1 MNXM8	1 H(+) + 1 NADH(2-) + 1 glycerone phosphate = 1 sn-glycerol 3-phosphate(2-) + 1 NAD(+)	4.15186	1.1.1.8,1.1.1.94	maker-scaffold57_size43404-augustus-gene-0.111-mR-1,maker-scaffold54_size44392-sp-gene-0.115-mR-1
MNXR2439[c]	Cytoplasm	1 MNXM1 + 1 MNXM6 + 1 MNXM77 = 1 MNXM5 + 1 MNXM66	1 H(+) + 1 NADPH + 1 glycerone phosphate = 1 NADP(+) + 1 sn-glycerol 3-phosphate(2-)	-6.11932	1.1.1.94	maker-scaffold54_size44392-sp-gene-0.115-mR-1,maker-scaffold57_size43404-augustus-gene-0.111-mR-1
MNXR2454[c]	Cytoplasm	1 MNXM1 + 1 MNXM1280 + 1 MNXM6 = 1 MNXM245 + 1 MNXM5 + 1 MNXM9	1 H(+) + 1 L-gamma-glutamyl phosphate(2-) + 1 NADPH = 1 L-glutamic 5-semialdehyde zwitterion + 1 NADP(+) + 1 phosphate	1.78357	1.2.1.41	sp_masked-scaffold29_size55077-processed-gene-0.69-mR-1,augustus_masked-scaffold70_size40428-processed-gene-0.29-mR-1
MNXR2456[c]	Cytoplasm	1 MNXM1 + 1 MNXM429 + 1 MNXM6 = 1 MNXM5 + 1 MNXM508	1 H(+) + 1 6-O-phosphono-D-glucono-1,5-lactone + 1 NADPH = 1 NADP(+) + 1 beta-D-glucose 6-phosphate(2-)	-5.92645	1.1.1.49	augustus_masked-scaffold160_size24604-processed-gene-0.16-mR-1
MNXR24605[m]	Mitochondria	1 MNXM16 + 1 MNXM5473 = 1 MNXM1 + 1 MNXM19 + 1 MNXM5569	1 S-adenosyl-L-methionine + 1 2-methoxy-6-all-trans-polyprenyl-1,4-benzoquinol = 1 H(+) + 1 S-adenosyl-L-homocysteine + 1 6-methoxy-3-methyl-2-all-trans-polyprenyl-1,4-benzoquinol	-20.6401	2.1.1.201	maker-scaffold110_size31020-augustus-gene-0.66-mR-1,maker-scaffold114_size30862-sp-gene-0.72-mR-1
MNXR24682[c]	Cytoplasm	1 MNXM2154 + 1 MNXM3143 + 1 MNXM4 = 1 MNXM2 + 1 MNXM2146 + 1 MNXM358 + 1 MNXM39	1 a reduced flavoprotein + 1 19-oxo-testosterone + 1 O2 = 1 H2O + 1 an oxidized flavoprotein + 1 17beta-estradiol + 1 formate	0	1.14.14.1	augustus_masked-scaffold2166_size486-processed-gene-0.1-mR-1,augustus_masked-scaffold2064_size504-processed-gene-0.1-mR-1
MNXR24689[c]	Cytoplasm	1 MNXM12465 + 1 MNXM2146 = 1 MNXM1254 + 1 MNXM2154	1 nicotine-delta1'5'-iminium ion + 1 an oxidized flavoprotein = 1 (S)-nicotine + 1 a reduced flavoprotein	0	1.14.14.1	augustus_masked-scaffold2166_size486-processed-gene-0.1-mR-1,augustus_masked-scaffold2064_size504-processed-gene-0.1-mR-1
MNXR24791[c]	Cytoplasm	1 MNXM20039 + 1 MNXM7 = 1 MNXM21985 + 1 MNXM3	1 an O-phospho-tau protein + 1 ADP = 1 a tau protein + 1 ATP	0	2.7.11.26	maker-scaffold39_size49727-sp-gene-0.80-mR-1,maker-scaffold8_size75986-sp-gene-0.124-mR-1
MNXR2500[c]	Cytoplasm	1 MNXM1627 + 1 MNXM2 = 1 MNXM1734	1 2-dehydro-3-deoxy-D-galactonate + 1 H2O = 1 D-galactonate	-8.16699	4.2.1.6	augustus_masked-scaffold3968_size334-processed-gene-0.1-mR-1
MNXR2549[c]	Cytoplasm	1 MNXM1 + 1 MNXM10 + 1 MNXM261 = 1 MNXM74 + 1 MNXM8 + 1 MNXM9	1 H(+) + 1 NADH(2-) + 1 3-phosphonato-D-glyceroyl phosphate(4-) = 1 D-glyceraldehyde 3-phosphate + 1 NAD(+) + 1 phosphate	-15.1946	1.2.1.12	genemark-scaffold250_size16179-processed-gene-0.7-mR-1,augustus_masked-scaffold4617_size309-processed-gene-0.1-mR-1,augustus_masked-scaffold4454_size315-processed-gene-0.1-mR-1
MNXR2572[c]	Cytoplasm	1 MNXM1663 + 1 MNXM8 = 1 MNXM1 + 1 MNXM10 + 1 MNXM998	1 dihydrolipoylprotein + 1 NAD(+) = 1 H(+) + 1 NADH(2-) + 1 lipoylprotein	19.4041	1.8.1.4	augustus_masked-scaffold2738_size413-processed-gene-0.1-mR-1,sp_masked-scaffold35_size51620-processed-gene-0.76-mR-1,maker-scaffold33_size52402-sp-gene-0.116-mR-1
MNXR2572[m]	Mitochondria	1 MNXM1663 + 1 MNXM8 = 1 MNXM1 + 1 MNXM10 + 1 MNXM998	1 dihydrolipoylprotein + 1 NAD(+) = 1 H(+) + 1 NADH(2-) + 1 lipoylprotein	19.4041	1.8.1.4	augustus_masked-scaffold2738_size413-processed-gene-0.1-mR-1,sp_masked-scaffold35_size51620-processed-gene-0.76-mR-1,maker-scaffold33_size52402-sp-gene-0.116-mR-1
MNXR2619[c]	Cytoplasm	1 MNXM183 + 1 MNXM2 + 1 MNXM29 = 1 MNXM53 + 1 MNXM79	1 (6R)-5,10-methylenetetrahydrofolate + 1 H2O + 1 glycine = 1 L-serine + 1 (6S)-5,6,7,8-tetrahydrofolate	-2.867	2.1.2.1	maker-scaffold1156_size1225-augustus-gene-0.3-mR-1,sp_masked-scaffold1155_size1225-processed-gene-0.2-mR-1,augustus_masked-scaffold1911_size537-processed-gene-0.1-mR-1,augustus_masked-scaffold1133_size1268-processed-gene-0.2-mR-1
MNXR2619[m]	Mitochondria	1 MNXM183 + 1 MNXM2 + 1 MNXM29 = 1 MNXM53 + 1 MNXM79	1 (6R)-5,10-methylenetetrahydrofolate + 1 H2O + 1 glycine = 1 L-serine + 1 (6S)-5,6,7,8-tetrahydrofolate	-2.867	2.1.2.1	maker-scaffold1156_size1225-augustus-gene-0.3-mR-1,sp_masked-scaffold1155_size1225-processed-gene-0.2-mR-1,augustus_masked-scaffold1911_size537-processed-gene-0.1-mR-1,augustus_masked-scaffold1133_size1268-processed-gene-0.2-mR-1
MNXR26288[c]	Cytoplasm	1 MNXM24 + 1 MNXM3625 = 1 MNXM2 + 1 MNXM35 + 1 MNXM4625	1 AH2 + 1 isoquinolin-1(2H)-one = 1 H2O + 1 A + 1 isoquinoline	0	1.3.99.16	augustus_masked-scaffold4597_size310-processed-gene-0.1-mR-1,sp_masked-scaffold2175_size484-processed-gene-0.1-mR-1
MNXR26370[c]	Cytoplasm	1 MNXM1875 = 1 MNXM2 + 1 MNXM4118	1 (S)-3-hydroxyacyl-CoA(4-) = 1 H2O + 1 trans-2,3-didehydroacyl-CoA	22.7053	4.2.1.17	augustus_masked-scaffold2232_size475-processed-gene-0.1-mR-1,sp_masked-scaffold4945_size300-processed-gene-0.1-mR-1,augustus_masked-scaffold2395_size453-processed-gene-0.1-mR-1,augustus_masked-scaffold3620_size351-processed-gene-0.1-mR-1,augustus_masked-scaffold4353_size318-processed-gene-0.1-mR-1,augustus_masked-scaffold2995_size391-processed-gene-0.1-mR-1,augustus_masked-scaffold166_size24062-p…
MNXR26370[m]	Mitochondria	1 MNXM1875 = 1 MNXM2 + 1 MNXM4118	1 (S)-3-hydroxyacyl-CoA(4-) = 1 H2O + 1 trans-2,3-didehydroacyl-CoA	22.7053	4.2.1.17	augustus_masked-scaffold2232_size475-processed-gene-0.1-mR-1,sp_masked-scaffold4945_size300-processed-gene-0.1-mR-1,augustus_masked-scaffold2395_size453-processed-gene-0.1-mR-1,augustus_masked-scaffold3620_size351-processed-gene-0.1-mR-1,augustus_masked-scaffold4353_size318-processed-gene-0.1-mR-1,augustus_masked-scaffold2995_size391-processed-gene-0.1-mR-1,augustus_masked-scaffold166_size24062-p…
MNXR26370[p]	Membrane	1 MNXM1875 = 1 MNXM2 + 1 MNXM4118	1 (S)-3-hydroxyacyl-CoA(4-) = 1 H2O + 1 trans-2,3-didehydroacyl-CoA	22.7053	4.2.1.17	augustus_masked-scaffold2232_size475-processed-gene-0.1-mR-1,sp_masked-scaffold4945_size300-processed-gene-0.1-mR-1,augustus_masked-scaffold2395_size453-processed-gene-0.1-mR-1,augustus_masked-scaffold3620_size351-processed-gene-0.1-mR-1,augustus_masked-scaffold4353_size318-processed-gene-0.1-mR-1,augustus_masked-scaffold2995_size391-processed-gene-0.1-mR-1,augustus_masked-scaffold166_size24062-p…
MNXR26379[e]	Extracellular	1 MNXM174 + 1 MNXM2 + 1 MNXM8 = 2 MNXM1 + 1 MNXM10 + 1 MNXM1597	1 9H-xanthine + 1 H2O + 1 NAD(+) = 2 H(+) + 1 NADH(2-) + 1 urate	31.1078	1.17.1.4	sp_masked-scaffold2175_size484-processed-gene-0.1-mR-1
MNXR26412[c]	Cytoplasm	1 MNXM145 = 1 MNXM1 + 1 MNXM2887 + 1 MNXM39	1 D-ribulose 5-phosphate(2-) = 1 H(+) + 1 (2S)-2-hydroxy-3-oxobutyl phosphate + 1 formate	-21.3941	4.1.99.12	augustus_masked-scaffold2362_size458-processed-gene-0.1-mR-1,maker-scaffold121_size29918-augustus-gene-0.61-mR-1
MNXR26459[e]	Extracellular	1 MNXM174 + 1 MNXM2 + 1 MNXM4 = 1 MNXM1 + 1 MNXM1597 + 1 MNXM22	1 9H-xanthine + 1 H2O + 1 O2 = 1 H(+) + 1 urate + 1 hydrogen peroxide	2.12599	1.17.3.2	sp_masked-scaffold2175_size484-processed-gene-0.1-mR-1
MNXR26514[c]	Cytoplasm	1 MNXM1 + 1 MNXM10 + 1 MNXM963 = 1 MNXM341 + 1 MNXM8	1 H(+) + 1 NADH(2-) + 1 5-dehydro-D-gluconate = 1 D-gluconate + 1 NAD(+)	-8.14941	1.1.1.69	maker-scaffold38_size50164-augustus-gene-0.102-mR-1,genemark-scaffold41_size49261-processed-gene-0.9-mR-1
MNXR26544[p]	Membrane	2 MNXM1 + 3 MNXM10 + 1 MNXM1362 + 3 MNXM4 = 4 MNXM2 + 3 MNXM8 + 1 MNXM853	2 H(+) + 3 NADH(2-) + 1 4,4-dimethyl-5alpha-cholest-7-en-3beta-ol + 3 O2 = 4 H2O + 3 NAD(+) + 1 3beta-hydroxy-4beta-methyl-5alpha-cholest-7-ene-4alpha-carboxylate	-276.484	1.14.13.72	augustus_masked-scaffold175_size23269-processed-gene-0.20-mR-1,augustus_masked-scaffold174_size23285-processed-gene-0.23-mR-1
MNXR26545[p]	Membrane	2 MNXM1 + 1 MNXM1362 + 3 MNXM4 + 3 MNXM6 = 4 MNXM2 + 3 MNXM5 + 1 MNXM853	2 H(+) + 1 4,4-dimethyl-5alpha-cholest-7-en-3beta-ol + 3 O2 + 3 NADPH = 4 H2O + 3 NADP(+) + 1 3beta-hydroxy-4beta-methyl-5alpha-cholest-7-ene-4alpha-carboxylate	-276.484	1.14.13.72	augustus_masked-scaffold175_size23269-processed-gene-0.20-mR-1,augustus_masked-scaffold174_size23285-processed-gene-0.23-mR-1
MNXR26613[c]	Cytoplasm	1 MNXM5782 = 1 MNXM984	1 homocitrate(3-) = 1 (1R,2S)-homoisocitrate	0
MNXR2669[m]	Mitochondria	1 MNXM1021 + 1 MNXM12 + 1 MNXM3 = 1 MNXM382 + 1 MNXM7 + 1 MNXM9	1 glutarate(2-) + 1 CoA + 1 ATP = 1 glutaryl-CoA(5-) + 1 ADP + 1 phosphate	-3.09412	6.2.1.6	augustus_masked-scaffold4016_size332-processed-gene-0.1-mR-1
MNXR26772[c]	Cytoplasm	1 MNXM2 + 1 MNXM2178 + 1 MNXM444 = 1 MNXM558 + 1 MNXM745	1 H2O + 1 2-demethylmenaquinone-8 + 1 dimethyl sulfide = 1 2-demethylmenaquinol-8 + 1 dimethyl sulfoxide	0
MNXR27103[c]	Cytoplasm	1 MNXM12050 + 1 MNXM2 = 1 MNXM1 + 1 MNXM1836	1 L-Arabino-1,5-lactone + 1 H2O = 1 H(+) + 1 L-arabinonate	0	3.1.1.17	sp_masked-scaffold3426_size362-processed-gene-0.1-mR-1,augustus_masked-scaffold3228_size375-processed-gene-0.1-mR-1
MNXR272[c]	Cytoplasm	1 MNXM13 + 1 MNXM357 = 1 MNXM1 + 1 MNXM570	1 CO(2) + 1 serotonin = 1 H(+) + 1 5-hydroxy-L-tryptophan zwitterion	-3.09	4.1.1.28	maker-scaffold162_size24519-augustus-gene-0.49-mR-1,maker-scaffold602_size5263-augustus-gene-0.11-mR-1
MNXR272[m]	Mitochondria	1 MNXM13 + 1 MNXM357 = 1 MNXM1 + 1 MNXM570	1 CO(2) + 1 serotonin = 1 H(+) + 1 5-hydroxy-L-tryptophan zwitterion	-3.09	4.1.1.28	maker-scaffold162_size24519-augustus-gene-0.49-mR-1,maker-scaffold602_size5263-augustus-gene-0.11-mR-1
MNXR27289[c]	Cytoplasm	1 MNXM1057 + 1 MNXM2 = 3 MNXM1 + 1 MNXM1961	1 (5-hydroxyindol-3-yl)acetaldehyde + 1 H2O = 3 H(+) + 1 (5-hydroxyindol-3-yl)acetate	0	1.2.3.1
MNXR27312[c]	Cytoplasm	1 MNXM11809 + 1 MNXM5 = 1 MNXM6 + 1 MNXM831	1 Hexan-1-ol-6-oate + 1 NADP(+) = 1 NADPH + 1 6-oxohexanoate	0
MNXR27338[c]	Cytoplasm	1 MNXM1816 + 1 MNXM765 = 1 MNXM2318 + 1 MNXM601	1 chloroacetaldehyde + 1 pyrroloquinoline quinol(3-) = 1 2-chloroethanol + 1 pyrroloquinoline quinone	0	1.1.99.8
MNXR27363[c]	Cytoplasm	1 MNXM127 + 1 MNXM37 + 1 MNXM8 = 1 MNXM1 + 1 MNXM10 + 1 MNXM2170 + 1 MNXM575	1 myo-inositol + 1 L-glutamine zwitterion + 1 NAD(+) = 1 H(+) + 1 NADH(2-) + 1 1-ammonio-1-deoxy-scyllo-inositol + 1 2-oxoglutaramate	0
MNXR27365[c]	Cytoplasm	1 MNXM11452 = 1 MNXM451	1 dTDP-3-oxo-6-deoxy-alpha-D-glucose = 1 dTDP-4-dehydro-6-deoxy-alpha-D-glucose	0
MNXR2740[c]	Cytoplasm	2 MNXM1 + 1 MNXM10 + 1 MNXM189 = 1 MNXM2 + 1 MNXM435 + 1 MNXM8	2 H(+) + 1 NADH(2-) + 1 D-glycerate = 1 H2O + 1 D-glyceraldehyde + 1 NAD(+)	0	1.2.1.3	genemark-scaffold14_size69768-processed-gene-0.8-mR-1,augustus_masked-scaffold92_size35002-processed-gene-0.31-mR-1,augustus_masked-scaffold3188_size377-processed-gene-0.1-mR-1,augustus_masked-scaffold2417_size451-processed-gene-0.2-mR-1
MNXR2740[m]	Mitochondria	2 MNXM1 + 1 MNXM10 + 1 MNXM189 = 1 MNXM2 + 1 MNXM435 + 1 MNXM8	2 H(+) + 1 NADH(2-) + 1 D-glycerate = 1 H2O + 1 D-glyceraldehyde + 1 NAD(+)	0	1.2.1.3	genemark-scaffold14_size69768-processed-gene-0.8-mR-1,augustus_masked-scaffold92_size35002-processed-gene-0.31-mR-1,augustus_masked-scaffold3188_size377-processed-gene-0.1-mR-1,augustus_masked-scaffold2417_size451-processed-gene-0.2-mR-1
MNXR2740[n]	Nucleous	2 MNXM1 + 1 MNXM10 + 1 MNXM189 = 1 MNXM2 + 1 MNXM435 + 1 MNXM8	2 H(+) + 1 NADH(2-) + 1 D-glycerate = 1 H2O + 1 D-glyceraldehyde + 1 NAD(+)	0	1.2.1.3	genemark-scaffold14_size69768-processed-gene-0.8-mR-1,augustus_masked-scaffold92_size35002-processed-gene-0.31-mR-1,augustus_masked-scaffold3188_size377-processed-gene-0.1-mR-1,augustus_masked-scaffold2417_size451-processed-gene-0.2-mR-1
MNXR275[c]	Cytoplasm	1 MNXM1057 + 1 MNXM2 + 1 MNXM8 = 2 MNXM1 + 1 MNXM10 + 1 MNXM1961	1 (5-hydroxyindol-3-yl)acetaldehyde + 1 H2O + 1 NAD(+) = 2 H(+) + 1 NADH(2-) + 1 (5-hydroxyindol-3-yl)acetate	-25.2243	1.2.1.3	genemark-scaffold14_size69768-processed-gene-0.8-mR-1,augustus_masked-scaffold92_size35002-processed-gene-0.31-mR-1,augustus_masked-scaffold3188_size377-processed-gene-0.1-mR-1,augustus_masked-scaffold2417_size451-processed-gene-0.2-mR-1
MNXR275[m]	Mitochondria	1 MNXM1057 + 1 MNXM2 + 1 MNXM8 = 2 MNXM1 + 1 MNXM10 + 1 MNXM1961	1 (5-hydroxyindol-3-yl)acetaldehyde + 1 H2O + 1 NAD(+) = 2 H(+) + 1 NADH(2-) + 1 (5-hydroxyindol-3-yl)acetate	-25.2243	1.2.1.3	genemark-scaffold14_size69768-processed-gene-0.8-mR-1,augustus_masked-scaffold92_size35002-processed-gene-0.31-mR-1,augustus_masked-scaffold3188_size377-processed-gene-0.1-mR-1,augustus_masked-scaffold2417_size451-processed-gene-0.2-mR-1
MNXR275[n]	Nucleous	1 MNXM1057 + 1 MNXM2 + 1 MNXM8 = 2 MNXM1 + 1 MNXM10 + 1 MNXM1961	1 (5-hydroxyindol-3-yl)acetaldehyde + 1 H2O + 1 NAD(+) = 2 H(+) + 1 NADH(2-) + 1 (5-hydroxyindol-3-yl)acetate	-25.2243	1.2.1.3	genemark-scaffold14_size69768-processed-gene-0.8-mR-1,augustus_masked-scaffold92_size35002-processed-gene-0.31-mR-1,augustus_masked-scaffold3188_size377-processed-gene-0.1-mR-1,augustus_masked-scaffold2417_size451-processed-gene-0.2-mR-1
MNXR2756[c]	Cytoplasm	1 MNXM189 + 1 MNXM3 = 1 MNXM1 + 1 MNXM126 + 1 MNXM7	1 D-glycerate + 1 ATP = 1 H(+) + 1 3-phospho-D-glycerate + 1 ADP	-15.6541	2.7.1.31	augustus_masked-scaffold110_size31020-processed-gene-0.24-mR-1,maker-scaffold114_size30862-sp-gene-0.69-mR-1
MNXR2756[e]	Extracellular	1 MNXM189 + 1 MNXM3 = 1 MNXM1 + 1 MNXM126 + 1 MNXM7	1 D-glycerate + 1 ATP = 1 H(+) + 1 3-phospho-D-glycerate + 1 ADP	-15.6541	2.7.1.31	augustus_masked-scaffold110_size31020-processed-gene-0.24-mR-1,maker-scaffold114_size30862-sp-gene-0.69-mR-1
MNXR2757[c]	Cytoplasm	1 MNXM189 + 1 MNXM3 = 1 MNXM1 + 1 MNXM275 + 1 MNXM7	1 D-glycerate + 1 ATP = 1 H(+) + 1 2-phospho-D-glycerate + 1 ADP	-14.3342	2.7.1.165	augustus_masked-scaffold2678_size418-processed-gene-0.1-mR-1
MNXR2759[c]	Cytoplasm	1 MNXM1 + 1 MNXM10 + 1 MNXM69 = 1 MNXM222 + 1 MNXM8	1 H(+) + 1 NADH(2-) + 1 glyoxylate = 1 glycolate + 1 NAD(+)	7.96179	1.1.1.26	augustus_masked-scaffold2650_size421-processed-gene-0.1-mR-1,augustus_masked-scaffold2882_size400-processed-gene-0.1-mR-1,sp_masked-scaffold4759_size305-processed-gene-0.1-mR-1
MNXR27615[c]	Cytoplasm	2400 MNXM156 + 2400 MNXM2 + 2400 MNXM3 + 1 MNXM5117 + 2400 MNXM775 = 4800 MNXM1 + 2400 MNXM11 + 2400 MNXM14 + 1 MNXM19088 + 2400 MNXM31	2400 D-alanine zwitterion + 2400 H2O + 2400 ATP + 1 d12dg_BS + 2400 CDP-glycerol(2-) = 4800 H(+) + 2400 diphosphate(3-) + 2400 AMP + 1 lipo3-24_BS + 2400 CMP	0
MNXR2764[c]	Cytoplasm	1 MNXM222 + 1 MNXM4 = 1 MNXM22 + 1 MNXM69	1 glycolate + 1 O2 = 1 hydrogen peroxide + 1 glyoxylate	-21.02	1.1.3.15	augustus_masked-scaffold2689_size418-processed-gene-0.1-mR-1
MNXR2769[c]	Cytoplasm	1 MNXM189 + 1 MNXM8 = 1 MNXM1 + 1 MNXM10 + 1 MNXM392	1 D-glycerate + 1 NAD(+) = 1 H(+) + 1 NADH(2-) + 1 3-hydroxypyruvate	1.4418	1.1.1.29,1.1.1.81	augustus_masked-scaffold2678_size418-processed-gene-0.1-mR-1
MNXR2772[c]	Cytoplasm	1 MNXM1253 + 1 MNXM2 = 1 MNXM1 + 1 MNXM285 + 1 MNXM57	1 (R)-S-lactoylglutathionate(1-) + 1 H2O = 1 H(+) + 1 (R)-lactate + 1 glutathione	-6.37711	3.1.2.6	maker-scaffold62_size41752-sp-gene-0.89-mR-1,augustus_masked-scaffold2876_size400-processed-gene-0.1-mR-1
MNXR2772[m]	Mitochondria	1 MNXM1253 + 1 MNXM2 = 1 MNXM1 + 1 MNXM285 + 1 MNXM57	1 (R)-S-lactoylglutathionate(1-) + 1 H2O = 1 H(+) + 1 (R)-lactate + 1 glutathione	-6.37711	3.1.2.6	maker-scaffold62_size41752-sp-gene-0.89-mR-1,augustus_masked-scaffold2876_size400-processed-gene-0.1-mR-1
MNXR2788[c]	Cytoplasm	1 MNXM15 + 1 MNXM298 + 1 MNXM3 = 2 MNXM1 + 1 MNXM11 + 1 MNXM113 + 1 MNXM14	1 NH4(+) + 1 5'-xanthylate(2-) + 1 ATP = 2 H(+) + 1 diphosphate(3-) + 1 GMP(3-) + 1 AMP	-14.9659	6.3.5.2	augustus_masked-scaffold2_size109527-processed-gene-0.82-mR-1
MNXR27896[c]	Cytoplasm	1 MNXM11 = 1 MNXM2911	1 diphosphate(3-) = 1 2'-deoxyribonucleoside triphosphate	0	2.7.7.49,2.7.7.7,2.7.7.31	augustus_masked-scaffold262_size15767-processed-gene-0.13-mR-1,sp_masked-scaffold2408_size452-processed-gene-0.1-mR-1,augustus_masked-scaffold284_size14903-processed-gene-0.16-mR-1,augustus_masked-scaffold3086_size385-processed-gene-0.1-mR-1,augustus_masked-scaffold190_size21900-processed-gene-0.16-mR-1,augustus_masked-scaffold481_size7572-processed-gene-0.5-mR-1,sp_masked-scaffold135_size27396-p…
MNXR2793[c]	Cytoplasm	1 MNXM13 + 1 MNXM145 + 1 MNXM6 = 1 MNXM325 + 1 MNXM5	1 CO(2) + 1 D-ribulose 5-phosphate(2-) + 1 NADPH = 1 6-phosphonatooxy-D-gluconate + 1 NADP(+)	-1.38416	1.1.1.44	augustus_masked-scaffold3489_size358-processed-gene-0.1-mR-1,maker-scaffold47_size47443-augustus-gene-0.78-mR-1,augustus_masked-scaffold3868_size339-processed-gene-0.1-mR-1,augustus_masked-scaffold46_size47455-processed-gene-0.34-mR-1
MNXR2793[m]	Mitochondria	1 MNXM13 + 1 MNXM145 + 1 MNXM6 = 1 MNXM325 + 1 MNXM5	1 CO(2) + 1 D-ribulose 5-phosphate(2-) + 1 NADPH = 1 6-phosphonatooxy-D-gluconate + 1 NADP(+)	-1.38416	1.1.1.44	augustus_masked-scaffold3489_size358-processed-gene-0.1-mR-1,maker-scaffold47_size47443-augustus-gene-0.78-mR-1,augustus_masked-scaffold3868_size339-processed-gene-0.1-mR-1,augustus_masked-scaffold46_size47455-processed-gene-0.34-mR-1
MNXR2794[c]	Cytoplasm	1 MNXM1 + 1 MNXM325 + 1 MNXM7 = 1 MNXM3 + 1 MNXM341	1 H(+) + 1 6-phosphonatooxy-D-gluconate + 1 ADP = 1 ATP + 1 D-gluconate	-15.0242	2.7.1.12	augustus_masked-scaffold2073_size502-processed-gene-0.1-mR-1
MNXR2802[c]	Cytoplasm	1 MNXM1 + 1 MNXM66 + 1 MNXM90 = 1 MNXM2 + 1 MNXM367	1 H(+) + 1 sn-glycerol 3-phosphate(2-) + 1 choline = 1 H2O + 1 L-alpha-glycerophosphocholine	3.78465	3.1.4.46	maker-scaffold253_size16134-sp-gene-0.37-mR-1,sp_masked-scaffold2701_size416-processed-gene-0.2-mR-1
MNXR2802[m]	Mitochondria	1 MNXM1 + 1 MNXM66 + 1 MNXM90 = 1 MNXM2 + 1 MNXM367	1 H(+) + 1 sn-glycerol 3-phosphate(2-) + 1 choline = 1 H2O + 1 L-alpha-glycerophosphocholine	3.78465	3.1.4.46	maker-scaffold253_size16134-sp-gene-0.37-mR-1,sp_masked-scaffold2701_size416-processed-gene-0.2-mR-1
MNXR2803[c]	Cytoplasm	1 MNXM1 + 1 MNXM218 + 1 MNXM66 = 1 MNXM2 + 1 MNXM368	1 H(+) + 1 ethanolamine + 1 sn-glycerol 3-phosphate(2-) = 1 H2O + 1 sn-glycero-3-phosphoethanolamine zwitterion	66.0355	3.1.4.46	maker-scaffold253_size16134-sp-gene-0.37-mR-1,sp_masked-scaffold2701_size416-processed-gene-0.2-mR-1
MNXR2803[m]	Mitochondria	1 MNXM1 + 1 MNXM218 + 1 MNXM66 = 1 MNXM2 + 1 MNXM368	1 H(+) + 1 ethanolamine + 1 sn-glycerol 3-phosphate(2-) = 1 H2O + 1 sn-glycero-3-phosphoethanolamine zwitterion	66.0355	3.1.4.46	maker-scaffold253_size16134-sp-gene-0.37-mR-1,sp_masked-scaffold2701_size416-processed-gene-0.2-mR-1
MNXR28103[c]	Cytoplasm	1 MNXM10 + 1 MNXM9427 = 1 MNXM1261 + 1 MNXM8	1 NADH(2-) + 1 (4S)-5-Hydroxy-2,4-dioxopentanoate = 1 2-dehydro-3-deoxy-D-arabinonate + 1 NAD(+)	0
MNXR28115[c]	Cytoplasm	1 MNXM10274 + 1 MNXM365 = 1 MNXM1408 + 1 MNXM2	1 5'-Phospho-D-1-ribulosylformimine + 1 5-amino-1-(5-phospho-D-ribosyl)imidazole-4-carboxamide(2-) = 1 5-[(5-phospho-1-deoxy-D-ribulos-1-ylimino)methylamino]-1-(5-phospho-D-ribosyl)imidazole-4-carboxamide + 1 H2O	0
MNXR2826[c]	Cytoplasm	1 MNXM1 + 1 MNXM151 + 1 MNXM6 = 1 MNXM5 + 2 MNXM57	1 H(+) + 1 glutathione disulfide(2-) + 1 NADPH = 1 NADP(+) + 2 glutathione	-1.64062	1.8.1.7	sp_masked-scaffold11_size75643-processed-gene-0.94-mR-1
MNXR28278[m]	Mitochondria	1 MNXM1 + 1 MNXM10 + 1 MNXM769 = 1 MNXM376 + 1 MNXM8	1 H(+) + 1 NADH(2-) + 1 1,4-benzoquinone = 1 hydroquinone + 1 NAD(+)	18.6671	1.6.5.2	augustus_masked-scaffold3918_size336-processed-gene-0.1-mR-1
MNXR2828[c]	Cytoplasm	1 MNXM151 + 2 MNXM2 = 1 MNXM22 + 2 MNXM57	1 glutathione disulfide(2-) + 2 H2O = 1 hydrogen peroxide + 2 glutathione	-74.8282	1.11.1.9	sp_masked-scaffold74_size39816-processed-gene-0.60-mR-1,maker-scaffold73_size39816-augustus-gene-0.81-mR-1,genemark-scaffold2590_size427-processed-gene-0.0-mR-1
MNXR2828[m]	Mitochondria	1 MNXM151 + 2 MNXM2 = 1 MNXM22 + 2 MNXM57	1 glutathione disulfide(2-) + 2 H2O = 1 hydrogen peroxide + 2 glutathione	-74.8282	1.11.1.9	sp_masked-scaffold74_size39816-processed-gene-0.60-mR-1,maker-scaffold73_size39816-augustus-gene-0.81-mR-1,genemark-scaffold2590_size427-processed-gene-0.0-mR-1
MNXR2832[c]	Cytoplasm	1 MNXM1 + 1 MNXM57 + 1 MNXM7 + 1 MNXM9 = 1 MNXM29 + 1 MNXM3 + 1 MNXM412	1 H(+) + 1 glutathione + 1 ADP + 1 phosphate = 1 glycine + 1 ATP + 1 L-gamma-glutamyl-L-cysteinate(1-)	-6.26587	6.3.2.3	augustus_masked-scaffold196_size21033-processed-gene-0.19-mR-1,augustus_masked-scaffold199_size20901-processed-gene-0.12-mR-1
MNXR2834[c]	Cytoplasm	1 MNXM1 + 1 MNXM39 + 1 MNXM397 = 1 MNXM2 + 1 MNXM51	1 H(+) + 1 formate + 1 7,8-dihydroneopterin 3'-triphosphate(4-) = 1 H2O + 1 GTP	-12.0882	3.5.4.16	maker-scaffold355_size12098-sp-gene-0.21-mR-1,augustus_masked-scaffold4377_size318-processed-gene-0.1-mR-1,augustus_masked-scaffold157_size25201-processed-gene-0.13-mR-1
MNXR2834[n]	Nucleous	1 MNXM1 + 1 MNXM39 + 1 MNXM397 = 1 MNXM2 + 1 MNXM51	1 H(+) + 1 formate + 1 7,8-dihydroneopterin 3'-triphosphate(4-) = 1 H2O + 1 GTP	-12.0882	3.5.4.16	maker-scaffold355_size12098-sp-gene-0.21-mR-1,augustus_masked-scaffold4377_size318-processed-gene-0.1-mR-1,augustus_masked-scaffold157_size25201-processed-gene-0.13-mR-1
MNXR2835[n]	Nucleous	2 MNXM1 + 1 MNXM11 + 1 MNXM39 + 1 MNXM648 = 3 MNXM2 + 1 MNXM51	2 H(+) + 1 diphosphate(3-) + 1 formate + 1 2,5-diamino-4-hydroxy-6-(5-phosphonatoribosylamino)pyrimidine(3-) = 3 H2O + 1 GTP	-96.9801	3.5.4.25	augustus_masked-scaffold164_size24359-processed-gene-0.23-mR-1,sp_masked-scaffold146_size26088-processed-gene-0.27-mR-1
MNXR2844[c]	Cytoplasm	1 MNXM15 + 1 MNXM174 = 1 MNXM1 + 1 MNXM2 + 1 MNXM259	1 NH4(+) + 1 9H-xanthine = 1 H(+) + 1 H2O + 1 guanine	-4.123	3.5.4.3	augustus_masked-scaffold1668_size614-processed-gene-0.1-mR-1,sp_masked-scaffold122_size29547-processed-gene-0.50-mR-1,maker-scaffold2979_size392-sp-gene-0.4-mR-1,augustus_masked-scaffold2386_size454-processed-gene-0.1-mR-1
MNXR2844[p]	Membrane	1 MNXM15 + 1 MNXM174 = 1 MNXM1 + 1 MNXM2 + 1 MNXM259	1 NH4(+) + 1 9H-xanthine = 1 H(+) + 1 H2O + 1 guanine	-4.123	3.5.4.3	augustus_masked-scaffold1668_size614-processed-gene-0.1-mR-1,sp_masked-scaffold122_size29547-processed-gene-0.50-mR-1,maker-scaffold2979_size392-sp-gene-0.4-mR-1,augustus_masked-scaffold2386_size454-processed-gene-0.1-mR-1
MNXR2856[c]	Cytoplasm	1 MNXM13 + 1 MNXM2 = 1 MNXM1 + 1 MNXM60	1 CO(2) + 1 H2O = 1 H(+) + 1 bicarbonate	-48.847	4.2.1.1	augustus_masked-scaffold7_size86359-processed-gene-0.71-mR-1,sp_masked-scaffold2999_size390-processed-gene-0.2-mR-1,augustus_masked-scaffold6_size90724-processed-gene-0.64-mR-1,augustus_masked-scaffold1419_size795-processed-gene-0.1-mR-1
MNXR2856[e]	Extracellular	1 MNXM13 + 1 MNXM2 = 1 MNXM1 + 1 MNXM60	1 CO(2) + 1 H2O = 1 H(+) + 1 bicarbonate	-48.847	4.2.1.1	augustus_masked-scaffold7_size86359-processed-gene-0.71-mR-1,sp_masked-scaffold2999_size390-processed-gene-0.2-mR-1,augustus_masked-scaffold6_size90724-processed-gene-0.64-mR-1,augustus_masked-scaffold1419_size795-processed-gene-0.1-mR-1
MNXR2856[m]	Mitochondria	1 MNXM13 + 1 MNXM2 = 1 MNXM1 + 1 MNXM60	1 CO(2) + 1 H2O = 1 H(+) + 1 bicarbonate	-48.847	4.2.1.1	augustus_masked-scaffold7_size86359-processed-gene-0.71-mR-1,sp_masked-scaffold2999_size390-processed-gene-0.2-mR-1,augustus_masked-scaffold6_size90724-processed-gene-0.64-mR-1,augustus_masked-scaffold1419_size795-processed-gene-0.1-mR-1
MNXR28875[c]	Cytoplasm	1 MNXM11903 = 1 MNXM196 + 1 MNXM8372	1 iron(III) chelated carboxymycobactin T (R=8 carbon, final carbon is carboxyl group) = 1 Fe(3+) + 1 carboxymycobactin T (R=8 carbon, final carbon is carboxyl group)	0
MNXR2899[c]	Cytoplasm	1 MNXM1 + 1 MNXM10 + 1 MNXM133 = 1 MNXM446 + 1 MNXM8	1 H(+) + 1 NADH(2-) + 1 acetoacetyl-CoA(4-) = 1 (S)-3-hydroxybutanoyl-CoA(4-) + 1 NAD(+)	1.08179	1.1.1.35	augustus_masked-scaffold4353_size318-processed-gene-0.1-mR-1,augustus_masked-scaffold3620_size351-processed-gene-0.1-mR-1,maker-scaffold200_size20799-sp-gene-0.55-mR-1,maker-scaffold362_size11916-augustus-gene-0.28-mR-1,augustus_masked-scaffold2232_size475-processed-gene-0.1-mR-1,sp_masked-scaffold4945_size300-processed-gene-0.1-mR-1,maker-scaffold315_size13675-augustus-gene-0.36-mR-1,augustus_ma…
MNXR2899[m]	Mitochondria	1 MNXM1 + 1 MNXM10 + 1 MNXM133 = 1 MNXM446 + 1 MNXM8	1 H(+) + 1 NADH(2-) + 1 acetoacetyl-CoA(4-) = 1 (S)-3-hydroxybutanoyl-CoA(4-) + 1 NAD(+)	1.08179	1.1.1.35	augustus_masked-scaffold4353_size318-processed-gene-0.1-mR-1,augustus_masked-scaffold3620_size351-processed-gene-0.1-mR-1,maker-scaffold200_size20799-sp-gene-0.55-mR-1,maker-scaffold362_size11916-augustus-gene-0.28-mR-1,augustus_masked-scaffold2232_size475-processed-gene-0.1-mR-1,sp_masked-scaffold4945_size300-processed-gene-0.1-mR-1,maker-scaffold315_size13675-augustus-gene-0.36-mR-1,augustus_ma…
MNXR2899[p]	Membrane	1 MNXM1 + 1 MNXM10 + 1 MNXM133 = 1 MNXM446 + 1 MNXM8	1 H(+) + 1 NADH(2-) + 1 acetoacetyl-CoA(4-) = 1 (S)-3-hydroxybutanoyl-CoA(4-) + 1 NAD(+)	1.08179	1.1.1.35	augustus_masked-scaffold4353_size318-processed-gene-0.1-mR-1,augustus_masked-scaffold3620_size351-processed-gene-0.1-mR-1,maker-scaffold200_size20799-sp-gene-0.55-mR-1,maker-scaffold362_size11916-augustus-gene-0.28-mR-1,augustus_masked-scaffold2232_size475-processed-gene-0.1-mR-1,sp_masked-scaffold4945_size300-processed-gene-0.1-mR-1,maker-scaffold315_size13675-augustus-gene-0.36-mR-1,augustus_ma…
MNXR2901[c]	Cytoplasm	1 MNXM1 + 1 MNXM10 + 1 MNXM717 = 1 MNXM757 + 1 MNXM8	1 H(+) + 1 NADH(2-) + 1 3-oxohexanoyl-CoA = 1 (S)-3-hydroxyhexanoyl-CoA + 1 NAD(+)	1.08179	1.1.1.35	augustus_masked-scaffold4353_size318-processed-gene-0.1-mR-1,augustus_masked-scaffold3620_size351-processed-gene-0.1-mR-1,maker-scaffold200_size20799-sp-gene-0.55-mR-1,maker-scaffold362_size11916-augustus-gene-0.28-mR-1,augustus_masked-scaffold2232_size475-processed-gene-0.1-mR-1,sp_masked-scaffold4945_size300-processed-gene-0.1-mR-1,maker-scaffold315_size13675-augustus-gene-0.36-mR-1,augustus_ma…
MNXR2901[m]	Mitochondria	1 MNXM1 + 1 MNXM10 + 1 MNXM717 = 1 MNXM757 + 1 MNXM8	1 H(+) + 1 NADH(2-) + 1 3-oxohexanoyl-CoA = 1 (S)-3-hydroxyhexanoyl-CoA + 1 NAD(+)	1.08179	1.1.1.35	augustus_masked-scaffold4353_size318-processed-gene-0.1-mR-1,augustus_masked-scaffold3620_size351-processed-gene-0.1-mR-1,maker-scaffold200_size20799-sp-gene-0.55-mR-1,maker-scaffold362_size11916-augustus-gene-0.28-mR-1,augustus_masked-scaffold2232_size475-processed-gene-0.1-mR-1,sp_masked-scaffold4945_size300-processed-gene-0.1-mR-1,maker-scaffold315_size13675-augustus-gene-0.36-mR-1,augustus_ma…
MNXR2901[p]	Membrane	1 MNXM1 + 1 MNXM10 + 1 MNXM717 = 1 MNXM757 + 1 MNXM8	1 H(+) + 1 NADH(2-) + 1 3-oxohexanoyl-CoA = 1 (S)-3-hydroxyhexanoyl-CoA + 1 NAD(+)	1.08179	1.1.1.35	augustus_masked-scaffold4353_size318-processed-gene-0.1-mR-1,augustus_masked-scaffold3620_size351-processed-gene-0.1-mR-1,maker-scaffold200_size20799-sp-gene-0.55-mR-1,maker-scaffold362_size11916-augustus-gene-0.28-mR-1,augustus_masked-scaffold2232_size475-processed-gene-0.1-mR-1,sp_masked-scaffold4945_size300-processed-gene-0.1-mR-1,maker-scaffold315_size13675-augustus-gene-0.36-mR-1,augustus_ma…
MNXR2902[c]	Cytoplasm	1 MNXM1 + 1 MNXM10 + 1 MNXM706 = 1 MNXM766 + 1 MNXM8	1 H(+) + 1 NADH(2-) + 1 3-oxooctanoyl-CoA = 1 (S)-3-hydroxyoctanoyl-CoA + 1 NAD(+)	1.08179	1.1.1.35	augustus_masked-scaffold4353_size318-processed-gene-0.1-mR-1,augustus_masked-scaffold3620_size351-processed-gene-0.1-mR-1,maker-scaffold200_size20799-sp-gene-0.55-mR-1,maker-scaffold362_size11916-augustus-gene-0.28-mR-1,augustus_masked-scaffold2232_size475-processed-gene-0.1-mR-1,sp_masked-scaffold4945_size300-processed-gene-0.1-mR-1,maker-scaffold315_size13675-augustus-gene-0.36-mR-1,augustus_ma…
MNXR2902[m]	Mitochondria	1 MNXM1 + 1 MNXM10 + 1 MNXM706 = 1 MNXM766 + 1 MNXM8	1 H(+) + 1 NADH(2-) + 1 3-oxooctanoyl-CoA = 1 (S)-3-hydroxyoctanoyl-CoA + 1 NAD(+)	1.08179	1.1.1.35	augustus_masked-scaffold4353_size318-processed-gene-0.1-mR-1,augustus_masked-scaffold3620_size351-processed-gene-0.1-mR-1,maker-scaffold200_size20799-sp-gene-0.55-mR-1,maker-scaffold362_size11916-augustus-gene-0.28-mR-1,augustus_masked-scaffold2232_size475-processed-gene-0.1-mR-1,sp_masked-scaffold4945_size300-processed-gene-0.1-mR-1,maker-scaffold315_size13675-augustus-gene-0.36-mR-1,augustus_ma…
MNXR2902[p]	Membrane	1 MNXM1 + 1 MNXM10 + 1 MNXM706 = 1 MNXM766 + 1 MNXM8	1 H(+) + 1 NADH(2-) + 1 3-oxooctanoyl-CoA = 1 (S)-3-hydroxyoctanoyl-CoA + 1 NAD(+)	1.08179	1.1.1.35	augustus_masked-scaffold4353_size318-processed-gene-0.1-mR-1,augustus_masked-scaffold3620_size351-processed-gene-0.1-mR-1,maker-scaffold200_size20799-sp-gene-0.55-mR-1,maker-scaffold362_size11916-augustus-gene-0.28-mR-1,augustus_masked-scaffold2232_size475-processed-gene-0.1-mR-1,sp_masked-scaffold4945_size300-processed-gene-0.1-mR-1,maker-scaffold315_size13675-augustus-gene-0.36-mR-1,augustus_ma…
MNXR29029[c]	Cytoplasm	1 MNXM13044 + 1 MNXM2 = 1 MNXM701	1 tigyl-CoA + 1 H2O = 1 (2S,3S)-3-hydroxy-2-methylbutanoyl-CoA(4-)	0
MNXR2903[c]	Cytoplasm	1 MNXM1 + 1 MNXM10 + 1 MNXM677 = 1 MNXM674 + 1 MNXM8	1 H(+) + 1 NADH(2-) + 1 3-oxodecanoyl-CoA = 1 (S)-3-hydroxydecanoyl-CoA + 1 NAD(+)	1.08173	1.1.1.35	augustus_masked-scaffold4353_size318-processed-gene-0.1-mR-1,augustus_masked-scaffold3620_size351-processed-gene-0.1-mR-1,maker-scaffold200_size20799-sp-gene-0.55-mR-1,maker-scaffold362_size11916-augustus-gene-0.28-mR-1,augustus_masked-scaffold2232_size475-processed-gene-0.1-mR-1,sp_masked-scaffold4945_size300-processed-gene-0.1-mR-1,maker-scaffold315_size13675-augustus-gene-0.36-mR-1,augustus_ma…
MNXR2903[m]	Mitochondria	1 MNXM1 + 1 MNXM10 + 1 MNXM677 = 1 MNXM674 + 1 MNXM8	1 H(+) + 1 NADH(2-) + 1 3-oxodecanoyl-CoA = 1 (S)-3-hydroxydecanoyl-CoA + 1 NAD(+)	1.08173	1.1.1.35	augustus_masked-scaffold4353_size318-processed-gene-0.1-mR-1,augustus_masked-scaffold3620_size351-processed-gene-0.1-mR-1,maker-scaffold200_size20799-sp-gene-0.55-mR-1,maker-scaffold362_size11916-augustus-gene-0.28-mR-1,augustus_masked-scaffold2232_size475-processed-gene-0.1-mR-1,sp_masked-scaffold4945_size300-processed-gene-0.1-mR-1,maker-scaffold315_size13675-augustus-gene-0.36-mR-1,augustus_ma…
MNXR2903[p]	Membrane	1 MNXM1 + 1 MNXM10 + 1 MNXM677 = 1 MNXM674 + 1 MNXM8	1 H(+) + 1 NADH(2-) + 1 3-oxodecanoyl-CoA = 1 (S)-3-hydroxydecanoyl-CoA + 1 NAD(+)	1.08173	1.1.1.35	augustus_masked-scaffold4353_size318-processed-gene-0.1-mR-1,augustus_masked-scaffold3620_size351-processed-gene-0.1-mR-1,maker-scaffold200_size20799-sp-gene-0.55-mR-1,maker-scaffold362_size11916-augustus-gene-0.28-mR-1,augustus_masked-scaffold2232_size475-processed-gene-0.1-mR-1,sp_masked-scaffold4945_size300-processed-gene-0.1-mR-1,maker-scaffold315_size13675-augustus-gene-0.36-mR-1,augustus_ma…
MNXR2904[c]	Cytoplasm	1 MNXM1 + 1 MNXM10 + 1 MNXM705 = 1 MNXM733 + 1 MNXM8	1 H(+) + 1 NADH(2-) + 1 3-oxolauroyl-CoA = 1 (S)-3-hydroxylauroyl-CoA + 1 NAD(+)	21.624	1.1.1.35	augustus_masked-scaffold4353_size318-processed-gene-0.1-mR-1,augustus_masked-scaffold3620_size351-processed-gene-0.1-mR-1,maker-scaffold200_size20799-sp-gene-0.55-mR-1,maker-scaffold362_size11916-augustus-gene-0.28-mR-1,augustus_masked-scaffold2232_size475-processed-gene-0.1-mR-1,sp_masked-scaffold4945_size300-processed-gene-0.1-mR-1,maker-scaffold315_size13675-augustus-gene-0.36-mR-1,augustus_ma…
MNXR2904[m]	Mitochondria	1 MNXM1 + 1 MNXM10 + 1 MNXM705 = 1 MNXM733 + 1 MNXM8	1 H(+) + 1 NADH(2-) + 1 3-oxolauroyl-CoA = 1 (S)-3-hydroxylauroyl-CoA + 1 NAD(+)	21.624	1.1.1.35	augustus_masked-scaffold4353_size318-processed-gene-0.1-mR-1,augustus_masked-scaffold3620_size351-processed-gene-0.1-mR-1,maker-scaffold200_size20799-sp-gene-0.55-mR-1,maker-scaffold362_size11916-augustus-gene-0.28-mR-1,augustus_masked-scaffold2232_size475-processed-gene-0.1-mR-1,sp_masked-scaffold4945_size300-processed-gene-0.1-mR-1,maker-scaffold315_size13675-augustus-gene-0.36-mR-1,augustus_ma…
MNXR2904[p]	Membrane	1 MNXM1 + 1 MNXM10 + 1 MNXM705 = 1 MNXM733 + 1 MNXM8	1 H(+) + 1 NADH(2-) + 1 3-oxolauroyl-CoA = 1 (S)-3-hydroxylauroyl-CoA + 1 NAD(+)	21.624	1.1.1.35	augustus_masked-scaffold4353_size318-processed-gene-0.1-mR-1,augustus_masked-scaffold3620_size351-processed-gene-0.1-mR-1,maker-scaffold200_size20799-sp-gene-0.55-mR-1,maker-scaffold362_size11916-augustus-gene-0.28-mR-1,augustus_masked-scaffold2232_size475-processed-gene-0.1-mR-1,sp_masked-scaffold4945_size300-processed-gene-0.1-mR-1,maker-scaffold315_size13675-augustus-gene-0.36-mR-1,augustus_ma…
MNXR2905[c]	Cytoplasm	1 MNXM1 + 1 MNXM10 + 1 MNXM707 = 1 MNXM767 + 1 MNXM8	1 H(+) + 1 NADH(2-) + 1 3-oxotetradecanoyl-CoA = 1 (S)-3-hydroxytetradecanoyl-CoA + 1 NAD(+)	1.08185	1.1.1.35	augustus_masked-scaffold4353_size318-processed-gene-0.1-mR-1,augustus_masked-scaffold3620_size351-processed-gene-0.1-mR-1,maker-scaffold200_size20799-sp-gene-0.55-mR-1,maker-scaffold362_size11916-augustus-gene-0.28-mR-1,augustus_masked-scaffold2232_size475-processed-gene-0.1-mR-1,sp_masked-scaffold4945_size300-processed-gene-0.1-mR-1,maker-scaffold315_size13675-augustus-gene-0.36-mR-1,augustus_ma…
MNXR2905[m]	Mitochondria	1 MNXM1 + 1 MNXM10 + 1 MNXM707 = 1 MNXM767 + 1 MNXM8	1 H(+) + 1 NADH(2-) + 1 3-oxotetradecanoyl-CoA = 1 (S)-3-hydroxytetradecanoyl-CoA + 1 NAD(+)	1.08185	1.1.1.35	augustus_masked-scaffold4353_size318-processed-gene-0.1-mR-1,augustus_masked-scaffold3620_size351-processed-gene-0.1-mR-1,maker-scaffold200_size20799-sp-gene-0.55-mR-1,maker-scaffold362_size11916-augustus-gene-0.28-mR-1,augustus_masked-scaffold2232_size475-processed-gene-0.1-mR-1,sp_masked-scaffold4945_size300-processed-gene-0.1-mR-1,maker-scaffold315_size13675-augustus-gene-0.36-mR-1,augustus_ma…
MNXR2905[p]	Membrane	1 MNXM1 + 1 MNXM10 + 1 MNXM707 = 1 MNXM767 + 1 MNXM8	1 H(+) + 1 NADH(2-) + 1 3-oxotetradecanoyl-CoA = 1 (S)-3-hydroxytetradecanoyl-CoA + 1 NAD(+)	1.08185	1.1.1.35	augustus_masked-scaffold4353_size318-processed-gene-0.1-mR-1,augustus_masked-scaffold3620_size351-processed-gene-0.1-mR-1,maker-scaffold200_size20799-sp-gene-0.55-mR-1,maker-scaffold362_size11916-augustus-gene-0.28-mR-1,augustus_masked-scaffold2232_size475-processed-gene-0.1-mR-1,sp_masked-scaffold4945_size300-processed-gene-0.1-mR-1,maker-scaffold315_size13675-augustus-gene-0.36-mR-1,augustus_ma…
MNXR2906[c]	Cytoplasm	1 MNXM1 + 1 MNXM10 + 1 MNXM738 = 1 MNXM8 + 1 MNXM825	1 H(+) + 1 NADH(2-) + 1 3-oxopalmitoyl-CoA(4-) = 1 NAD(+) + 1 (S)-3-hydroxypalmitoyl-CoA	1.08173	1.1.1.35	augustus_masked-scaffold4353_size318-processed-gene-0.1-mR-1,augustus_masked-scaffold3620_size351-processed-gene-0.1-mR-1,maker-scaffold200_size20799-sp-gene-0.55-mR-1,maker-scaffold362_size11916-augustus-gene-0.28-mR-1,augustus_masked-scaffold2232_size475-processed-gene-0.1-mR-1,sp_masked-scaffold4945_size300-processed-gene-0.1-mR-1,maker-scaffold315_size13675-augustus-gene-0.36-mR-1,augustus_ma…
MNXR2906[m]	Mitochondria	1 MNXM1 + 1 MNXM10 + 1 MNXM738 = 1 MNXM8 + 1 MNXM825	1 H(+) + 1 NADH(2-) + 1 3-oxopalmitoyl-CoA(4-) = 1 NAD(+) + 1 (S)-3-hydroxypalmitoyl-CoA	1.08173	1.1.1.35	augustus_masked-scaffold4353_size318-processed-gene-0.1-mR-1,augustus_masked-scaffold3620_size351-processed-gene-0.1-mR-1,maker-scaffold200_size20799-sp-gene-0.55-mR-1,maker-scaffold362_size11916-augustus-gene-0.28-mR-1,augustus_masked-scaffold2232_size475-processed-gene-0.1-mR-1,sp_masked-scaffold4945_size300-processed-gene-0.1-mR-1,maker-scaffold315_size13675-augustus-gene-0.36-mR-1,augustus_ma…
MNXR2906[p]	Membrane	1 MNXM1 + 1 MNXM10 + 1 MNXM738 = 1 MNXM8 + 1 MNXM825	1 H(+) + 1 NADH(2-) + 1 3-oxopalmitoyl-CoA(4-) = 1 NAD(+) + 1 (S)-3-hydroxypalmitoyl-CoA	1.08173	1.1.1.35	augustus_masked-scaffold4353_size318-processed-gene-0.1-mR-1,augustus_masked-scaffold3620_size351-processed-gene-0.1-mR-1,maker-scaffold200_size20799-sp-gene-0.55-mR-1,maker-scaffold362_size11916-augustus-gene-0.28-mR-1,augustus_masked-scaffold2232_size475-processed-gene-0.1-mR-1,sp_masked-scaffold4945_size300-processed-gene-0.1-mR-1,maker-scaffold315_size13675-augustus-gene-0.36-mR-1,augustus_ma…
MNXR2909[c]	Cytoplasm	1 MNXM1 + 1 MNXM10 + 1 MNXM524 = 1 MNXM701 + 1 MNXM8	1 H(+) + 1 NADH(2-) + 1 2-methylacetoacetyl-CoA(4-) = 1 (2S,3S)-3-hydroxy-2-methylbutanoyl-CoA(4-) + 1 NAD(+)	1.08173	1.1.1.35	augustus_masked-scaffold4353_size318-processed-gene-0.1-mR-1,augustus_masked-scaffold3620_size351-processed-gene-0.1-mR-1,maker-scaffold200_size20799-sp-gene-0.55-mR-1,maker-scaffold362_size11916-augustus-gene-0.28-mR-1,augustus_masked-scaffold2232_size475-processed-gene-0.1-mR-1,sp_masked-scaffold4945_size300-processed-gene-0.1-mR-1,maker-scaffold315_size13675-augustus-gene-0.36-mR-1,augustus_ma…
MNXR2909[m]	Mitochondria	1 MNXM1 + 1 MNXM10 + 1 MNXM524 = 1 MNXM701 + 1 MNXM8	1 H(+) + 1 NADH(2-) + 1 2-methylacetoacetyl-CoA(4-) = 1 (2S,3S)-3-hydroxy-2-methylbutanoyl-CoA(4-) + 1 NAD(+)	1.08173	1.1.1.35	augustus_masked-scaffold4353_size318-processed-gene-0.1-mR-1,augustus_masked-scaffold3620_size351-processed-gene-0.1-mR-1,maker-scaffold200_size20799-sp-gene-0.55-mR-1,maker-scaffold362_size11916-augustus-gene-0.28-mR-1,augustus_masked-scaffold2232_size475-processed-gene-0.1-mR-1,sp_masked-scaffold4945_size300-processed-gene-0.1-mR-1,maker-scaffold315_size13675-augustus-gene-0.36-mR-1,augustus_ma…
MNXR2909[p]	Membrane	1 MNXM1 + 1 MNXM10 + 1 MNXM524 = 1 MNXM701 + 1 MNXM8	1 H(+) + 1 NADH(2-) + 1 2-methylacetoacetyl-CoA(4-) = 1 (2S,3S)-3-hydroxy-2-methylbutanoyl-CoA(4-) + 1 NAD(+)	1.08173	1.1.1.35	augustus_masked-scaffold4353_size318-processed-gene-0.1-mR-1,augustus_masked-scaffold3620_size351-processed-gene-0.1-mR-1,maker-scaffold200_size20799-sp-gene-0.55-mR-1,maker-scaffold362_size11916-augustus-gene-0.28-mR-1,augustus_masked-scaffold2232_size475-processed-gene-0.1-mR-1,sp_masked-scaffold4945_size300-processed-gene-0.1-mR-1,maker-scaffold315_size13675-augustus-gene-0.36-mR-1,augustus_ma…
MNXR2910[c]	Cytoplasm	1 MNXM1875 + 1 MNXM8 = 1 MNXM1 + 1 MNXM10 + 1 MNXM1310	1 (S)-3-hydroxyacyl-CoA(4-) + 1 NAD(+) = 1 H(+) + 1 NADH(2-) + 1 3-oxo-fatty acyl-CoA(4-)	21.624	1.1.1.35	augustus_masked-scaffold4353_size318-processed-gene-0.1-mR-1,augustus_masked-scaffold3620_size351-processed-gene-0.1-mR-1,maker-scaffold200_size20799-sp-gene-0.55-mR-1,maker-scaffold362_size11916-augustus-gene-0.28-mR-1,augustus_masked-scaffold2232_size475-processed-gene-0.1-mR-1,sp_masked-scaffold4945_size300-processed-gene-0.1-mR-1,maker-scaffold315_size13675-augustus-gene-0.36-mR-1,augustus_ma…
MNXR2910[m]	Mitochondria	1 MNXM1875 + 1 MNXM8 = 1 MNXM1 + 1 MNXM10 + 1 MNXM1310	1 (S)-3-hydroxyacyl-CoA(4-) + 1 NAD(+) = 1 H(+) + 1 NADH(2-) + 1 3-oxo-fatty acyl-CoA(4-)	21.624	1.1.1.35	augustus_masked-scaffold4353_size318-processed-gene-0.1-mR-1,augustus_masked-scaffold3620_size351-processed-gene-0.1-mR-1,maker-scaffold200_size20799-sp-gene-0.55-mR-1,maker-scaffold362_size11916-augustus-gene-0.28-mR-1,augustus_masked-scaffold2232_size475-processed-gene-0.1-mR-1,sp_masked-scaffold4945_size300-processed-gene-0.1-mR-1,maker-scaffold315_size13675-augustus-gene-0.36-mR-1,augustus_ma…
MNXR2910[p]	Membrane	1 MNXM1875 + 1 MNXM8 = 1 MNXM1 + 1 MNXM10 + 1 MNXM1310	1 (S)-3-hydroxyacyl-CoA(4-) + 1 NAD(+) = 1 H(+) + 1 NADH(2-) + 1 3-oxo-fatty acyl-CoA(4-)	21.624	1.1.1.35	augustus_masked-scaffold4353_size318-processed-gene-0.1-mR-1,augustus_masked-scaffold3620_size351-processed-gene-0.1-mR-1,maker-scaffold200_size20799-sp-gene-0.55-mR-1,maker-scaffold362_size11916-augustus-gene-0.28-mR-1,augustus_masked-scaffold2232_size475-processed-gene-0.1-mR-1,sp_masked-scaffold4945_size300-processed-gene-0.1-mR-1,maker-scaffold315_size13675-augustus-gene-0.36-mR-1,augustus_ma…
MNXR2911[c]	Cytoplasm	1 MNXM2 + 1 MNXM920 = 1 MNXM984	1 H2O + 1 but-1-ene-1,2,4-tricarboxylate = 1 (1R,2S)-homoisocitrate	0.0529785	4.2.1.36	augustus_masked-scaffold379_size11144-processed-gene-0.13-mR-1,augustus_masked-scaffold1016_size1719-processed-gene-0.2-mR-1
MNXR29228[c]	Cytoplasm	1 MNXM3835 = 1 MNXM8322	1 3-Carbamoyl-2-phenylpropionaldehyde = 1 Atropaldehyde	0
MNXR2925[c]	Cytoplasm	1 MNXM1 + 1 MNXM1056 + 1 MNXM12 = 1 MNXM2 + 1 MNXM20 + 1 MNXM21	1 H(+) + 1 (2R)-homocitrate + 1 CoA = 1 H2O + 1 2-oxoglutarate + 1 acetyl-CoA(4-)	-10.0954	2.3.3.14	augustus_masked-scaffold247_size16314-processed-gene-0.9-mR-1
MNXR29289[c]	Cytoplasm	1 MNXM1 + 1 MNXM10 + 1 MNXM2563 + 1 MNXM53 = 1 MNXM2 + 1 MNXM2623 + 1 MNXM29 + 1 MNXM8	1 H(+) + 1 NADH(2-) + 1 tetrahydropteroyltri-L-glutamate(4-) + 1 L-serine = 1 H2O + 1 5-methyltetrahydropteroyltri-L-glutamate(4-) + 1 glycine + 1 NAD(+)	0
MNXR29326[c]	Cytoplasm	1 MNXM10998 + 1 MNXM12 = 1 MNXM21 + 1 MNXM3949	1 cis-3-oxotetradec-4-enoyl-coa + 1 CoA = 1 acetyl-CoA(4-) + 1 cis-dodec-3-enoyl-CoA(4-)	0
MNXR29414[c]	Cytoplasm	1 MNXM1 + 1 MNXM2800 = 1 MNXM1 + 1 MNXM2800	1 H(+) + 1 adipate(2-) = 1 H(+) + 1 adipate(2-)	0
MNXR29439[c]	Cytoplasm	1 MNXM1 + 1 MNXM1021 = 1 MNXM1 + 1 MNXM1021	1 H(+) + 1 glutarate(2-) = 1 H(+) + 1 glutarate(2-)	0
MNXR29441[c]	Cytoplasm	1 MNXM1 + 1 MNXM1144 = 1 MNXM1 + 1 MNXM1144	1 H(+) + 1 cis,cis-muconate = 1 H(+) + 1 cis,cis-muconate	0
MNXR2946[p]	Membrane	1 MNXM1 + 1 MNXM7 + 1 MNXM960 = 1 MNXM3 + 1 MNXM962	1 H(+) + 1 ADP + 1 4-methyl-5-(2-phosphonatooxyethyl)thiazole(2-) = 1 ATP + 1 5-(2-hydroxyethyl)-4-methylthiazole	-14.8159	2.7.1.50	sp_masked-scaffold78_size38964-processed-gene-0.49-mR-1,maker-scaffold30_size54821-augustus-gene-0.82-mR-1
MNXR2948[c]	Cytoplasm	1 MNXM1 + 1 MNXM370 + 1 MNXM7 = 1 MNXM3 + 1 MNXM533	1 H(+) + 1 2-ammonio-2-deoxy-D-glucopyranose 6-phosphate(1-) + 1 ADP = 1 ATP + 1 2-ammonio-2-deoxy-D-glucopyranose	-13.5676	2.7.1.1	genemark-scaffold788_size2825-processed-gene-0.0-mR-1,maker-scaffold277_size15010-augustus-gene-0.26-mR-1,maker-scaffold842_size2520-augustus-gene-0.6-mR-1
MNXR2949[c]	Cytoplasm	1 MNXM182 + 1 MNXM3 = 1 MNXM1 + 1 MNXM427 + 1 MNXM7	1 D-mannopyranose + 1 ATP = 1 H(+) + 1 D-mannopyranose 6-phosphate(2-) + 1 ADP	-14.8159	2.7.1.1	genemark-scaffold788_size2825-processed-gene-0.0-mR-1,maker-scaffold277_size15010-augustus-gene-0.26-mR-1,maker-scaffold842_size2520-augustus-gene-0.6-mR-1
MNXR29510[c]	Cytoplasm	1 MNXM1 + 1 MNXM396 = 1 MNXM1 + 1 MNXM396	1 H(+) + 1 3-hydroxy-2-isobutyrate = 1 H(+) + 1 3-hydroxy-2-isobutyrate	0
MNXR2956[c]	Cytoplasm	1 MNXM1562 + 1 MNXM2 + 1 MNXM3 = 1 MNXM1 + 1 MNXM1562 + 1 MNXM7 + 1 MNXM9	1 Hg(2+) + 1 H2O + 1 ATP = 1 H(+) + 1 Hg(2+) + 1 ADP + 1 phosphate	0
MNXR2959[c]	Cytoplasm	1 MNXM1 + 1 MNXM691 = 1 MNXM345 + 1 MNXM4	1 H(+) + 1 4-maleylacetoacetate = 1 homogentisate + 1 O2	0	1.13.11.5
MNXR2961[m]	Mitochondria	1 MNXM1 + 1 MNXM10 + 1 MNXM305 = 1 MNXM396 + 1 MNXM8	1 H(+) + 1 NADH(2-) + 1 2-methyl-3-oxopropanoate = 1 3-hydroxy-2-isobutyrate + 1 NAD(+)	2.54181	1.1.1.31	augustus_masked-scaffold3489_size358-processed-gene-0.1-mR-1
MNXR2963[c]	Cytoplasm	1 MNXM134 = 1 MNXM15 + 1 MNXM700	1 L-histidine zwitterion = 1 NH4(+) + 1 trans-urocanate	0	4.3.1.3
MNXR29677[c]	Cytoplasm	1 MNXM10021 + 1 MNXM5 = 1 MNXM1 + 1 MNXM1223 + 1 MNXM6	1 3-hydroxybutanoyl-acp + 1 NADP(+) = 1 H(+) + 1 acetoacetyl-[acyl-carrier protein] + 1 NADPH	0
MNXR2968[c]	Cytoplasm	1 MNXM1281 + 1 MNXM2 + 2 MNXM8 = 3 MNXM1 + 2 MNXM10 + 1 MNXM134	1 L-histidinol(1+) + 1 H2O + 2 NAD(+) = 3 H(+) + 2 NADH(2-) + 1 L-histidine zwitterion	-9.93933	1.1.1.23	augustus_masked-scaffold141_size26613-processed-gene-0.15-mR-1,augustus_masked-scaffold194_size21103-processed-gene-0.12-mR-1
MNXR2969[c]	Cytoplasm	1 MNXM1281 + 1 MNXM9 = 1 MNXM1482 + 1 MNXM2	1 L-histidinol(1+) + 1 phosphate = 1 L-histidinol phosphate(1-) + 1 H2O	5.96873	3.1.3.15	augustus_masked-scaffold86_size36852-processed-gene-0.43-mR-1,augustus_masked-scaffold88_size36388-processed-gene-0.40-mR-1
MNXR29715[c]	Cytoplasm	1 MNXM10287 = 1 MNXM1397	1 5-[(5-phospho-1-deoxy-D-ribulos-1-ylamino)methylideneamino]-1-(5-phospho-D-ribosyl)imidazole-4-carboxamide = 1 1-(5-phospho-D-ribosyl)-5-[(5-phospho-D-ribosylamino)methylideneamino]imidazole-4-carboxamide(4-)	0
MNXR29738[c]	Cytoplasm	1 MNXM10 + 1 MNXM13 + 1 MNXM404 = 1 MNXM8 + 1 MNXM985	1 NADH(2-) + 1 CO(2) + 1 4-methyl-2-oxopentanoate = 1 NAD(+) + 1 (2S)-2-isopropylmalate(2-)	0
MNXR2978[c]	Cytoplasm	1 MNXM1 + 1 MNXM32 + 1 MNXM359 = 1 MNXM2 + 1 MNXM576	1 H(+) + 1 L-alanine zwitterion + 1 3-hydroxyanthranilate = 1 H2O + 1 3-hydroxy-L-kynurenine zwitterion	0	3.7.1.3	genemark-scaffold64_size41234-processed-gene-0.13-mR-1,sp_masked-scaffold102_size32857-processed-gene-0.33-mR-1
MNXR29794[c]	Cytoplasm	1 MNXM1 + 1 MNXM3895 + 1 MNXM59 = 1 MNXM2 + 1 MNXM248	1 H(+) + 1 acyl-acid + 1 1,2-diacyl-sn-glycerol = 1 H2O + 1 a triacylglycerol	0
MNXR2980[c]	Cytoplasm	4 MNXM15 + 1 MNXM547 = 1 MNXM2 + 4 MNXM554	4 NH4(+) + 1 preuroporphyrinogen(8-) = 1 H2O + 4 porphobilinogen(1-)	-49.5648	2.5.1.61	maker-scaffold11_size75643-augustus-gene-0.106-mR-1
MNXR29806[c]	Cytoplasm	1 MNXM891 = 1 MNXM891	1 (2R,3S)-3-isopropylmalate(2-) = 1 (2R,3S)-3-isopropylmalate(2-)	0
MNXR29808[c]	Cytoplasm	1 MNXM1020 = 1 MNXM1020	1 dethiobiotin(1-) = 1 dethiobiotin(1-)	0
MNXR2981[c]	Cytoplasm	1 MNXM12 + 1 MNXM333 + 2 MNXM5 = 2 MNXM1 + 1 MNXM197 + 2 MNXM6	1 CoA + 1 (R)-mevalonate + 2 NADP(+) = 2 H(+) + 1 (3S)-3-hydroxy-3-methylglutaryl-CoA(5-) + 2 NADPH	-9.17932	1.1.1.34	genemark-scaffold788_size2825-processed-gene-0.0-mR-1,augustus_masked-scaffold803_size2737-processed-gene-0.3-mR-1,sp_masked-scaffold787_size2830-processed-gene-0.4-mR-1,augustus_masked-scaffold795_size2767-processed-gene-0.3-mR-1
MNXR2981[p]	Membrane	1 MNXM12 + 1 MNXM333 + 2 MNXM5 = 2 MNXM1 + 1 MNXM197 + 2 MNXM6	1 CoA + 1 (R)-mevalonate + 2 NADP(+) = 2 H(+) + 1 (3S)-3-hydroxy-3-methylglutaryl-CoA(5-) + 2 NADPH	-9.17932	1.1.1.34	genemark-scaffold788_size2825-processed-gene-0.0-mR-1,augustus_masked-scaffold803_size2737-processed-gene-0.3-mR-1,sp_masked-scaffold787_size2830-processed-gene-0.4-mR-1,augustus_masked-scaffold795_size2767-processed-gene-0.3-mR-1
MNXR2982[c]	Cytoplasm	1 MNXM133 + 1 MNXM2 + 1 MNXM21 = 1 MNXM1 + 1 MNXM12 + 1 MNXM197	1 acetoacetyl-CoA(4-) + 1 H2O + 1 acetyl-CoA(4-) = 1 H(+) + 1 CoA + 1 (3S)-3-hydroxy-3-methylglutaryl-CoA(5-)	-9.5835	2.3.3.10	maker-scaffold609_size5100-sp-gene-0.12-mR-1,maker-scaffold610_size5079-augustus-gene-0.11-mR-1
MNXR2982[m]	Mitochondria	1 MNXM133 + 1 MNXM2 + 1 MNXM21 = 1 MNXM1 + 1 MNXM12 + 1 MNXM197	1 acetoacetyl-CoA(4-) + 1 H2O + 1 acetyl-CoA(4-) = 1 H(+) + 1 CoA + 1 (3S)-3-hydroxy-3-methylglutaryl-CoA(5-)	-9.5835	2.3.3.10	maker-scaffold609_size5100-sp-gene-0.12-mR-1,maker-scaffold610_size5079-augustus-gene-0.11-mR-1
MNXR2984[c]	Cytoplasm	1 MNXM154 + 1 MNXM21 = 1 MNXM197	1 acetoacetate + 1 acetyl-CoA(4-) = 1 (3S)-3-hydroxy-3-methylglutaryl-CoA(5-)	-1.26355	4.1.3.4	sp_masked-scaffold3804_size342-processed-gene-0.2-mR-1,sp_masked-scaffold3342_size368-processed-gene-0.2-mR-1
MNXR2985[c]	Cytoplasm	1 MNXM1 + 1 MNXM7 + 1 MNXM790 = 1 MNXM3 + 1 MNXM874	1 H(+) + 1 ADP + 1 4-amino-2-methyl-5-phosphonatomethylpyrimidine(2-) = 1 ATP + 1 4-amino-5-hydroxymethyl-2-methylpyrimidine	-14.8159	2.7.1.49	maker-scaffold20_size66310-sp-gene-0.111-mR-1,augustus_masked-scaffold19_size66455-processed-gene-0.61-mR-1
MNXR2985[m]	Mitochondria	1 MNXM1 + 1 MNXM7 + 1 MNXM790 = 1 MNXM3 + 1 MNXM874	1 H(+) + 1 ADP + 1 4-amino-2-methyl-5-phosphonatomethylpyrimidine(2-) = 1 ATP + 1 4-amino-5-hydroxymethyl-2-methylpyrimidine	-14.8159	2.7.1.49	maker-scaffold20_size66310-sp-gene-0.111-mR-1,augustus_masked-scaffold19_size66455-processed-gene-0.61-mR-1
MNXR300[c]	Cytoplasm	1 MNXM1184 = 1 MNXM145	1 D-arabinose 5-phosphate = 1 D-ribulose 5-phosphate(2-)	0	5.3.1.13
MNXR30093[c]	Cytoplasm	1 MNXM1 + 1 MNXM10 + 1 MNXM389 = 1 MNXM471 + 1 MNXM8	1 H(+) + 1 NADH(2-) + 1 3-methylbut-2-enoyl-CoA = 1 isovaleryl-CoA + 1 NAD(+)	0	1.3.99.10	augustus_masked-scaffold4254_size322-processed-gene-0.1-mR-1,augustus_masked-scaffold2494_size440-processed-gene-0.1-mR-1,augustus_masked-scaffold4237_size322-processed-gene-0.1-mR-1
MNXR301[c]	Cytoplasm	1 MNXM192 + 1 MNXM26 = 1 MNXM2 + 1 MNXM2083	1 4-aminobutanoate + 1 acetate = 1 H2O + 1 4-acetamidobutanoate	0	3.5.1.63
MNXR3014[c]	Cytoplasm	1 MNXM392 = 1 MNXM475	1 3-hydroxypyruvate = 1 2-hydroxy-3-oxopropanoate	-1	5.3.1.22	augustus_masked-scaffold3531_size356-processed-gene-0.1-mR-1,sp_masked-scaffold2685_size418-processed-gene-0.2-mR-1
MNXR3016[c]	Cytoplasm	1 MNXM189 + 1 MNXM5 = 1 MNXM1 + 1 MNXM392 + 1 MNXM6	1 D-glycerate + 1 NADP(+) = 1 H(+) + 1 3-hydroxypyruvate + 1 NADPH	-8.82935	1.1.1.81	augustus_masked-scaffold2678_size418-processed-gene-0.1-mR-1
MNXR302[c]	Cytoplasm	1 MNXM11 + 1 MNXM133 + 1 MNXM14 = 1 MNXM12 + 1 MNXM154 + 1 MNXM3	1 diphosphate(3-) + 1 acetoacetyl-CoA(4-) + 1 AMP = 1 CoA + 1 acetoacetate + 1 ATP	-8.2417	6.2.1.16	augustus_masked-scaffold2180_size483-processed-gene-0.1-mR-1
MNXR30270[c]	Cytoplasm	1 MNXM10808 + 1 MNXM12 = 2 MNXM674	1 beta-hydroxydecanoyl-beta-hydroxydecanoyl-S-CoA + 1 CoA = 2 (S)-3-hydroxydecanoyl-CoA	0
MNXR3028[p]	Membrane	1 MNXM1 + 1 MNXM327 + 1 MNXM6 = 1 MNXM358 + 1 MNXM5	1 H(+) + 1 estrone + 1 NADPH = 1 17beta-estradiol + 1 NADP(+)	-10.6494	1.1.1.62	augustus_masked-scaffold7_size86359-processed-gene-0.81-mR-1,augustus_masked-scaffold6_size90724-processed-gene-0.54-mR-1
MNXR3033[p]	Membrane	1 MNXM1 + 1 MNXM10 + 1 MNXM327 = 1 MNXM358 + 1 MNXM8	1 H(+) + 1 NADH(2-) + 1 estrone = 1 17beta-estradiol + 1 NAD(+)	-10.6494	1.1.1.62	augustus_masked-scaffold7_size86359-processed-gene-0.81-mR-1,augustus_masked-scaffold6_size90724-processed-gene-0.54-mR-1
MNXR30340[c]	Cytoplasm	1 MNXM376 + 1 MNXM77 = 1 MNXM66 + 1 MNXM769	1 hydroquinone + 1 glycerone phosphate = 1 sn-glycerol 3-phosphate(2-) + 1 1,4-benzoquinone	-29.1522	1.1.5.3	augustus_masked-scaffold4375_size318-processed-gene-0.1-mR-1,augustus_masked-scaffold283_size14920-processed-gene-0.16-mR-1,maker-scaffold582_size5556-augustus-gene-0.12-mR-1,augustus_masked-scaffold281_size14933-processed-gene-0.18-mR-1
MNXR30340[m]	Mitochondria	1 MNXM376 + 1 MNXM77 = 1 MNXM66 + 1 MNXM769	1 hydroquinone + 1 glycerone phosphate = 1 sn-glycerol 3-phosphate(2-) + 1 1,4-benzoquinone	-29.1522	1.1.5.3	augustus_masked-scaffold4375_size318-processed-gene-0.1-mR-1,augustus_masked-scaffold283_size14920-processed-gene-0.16-mR-1,maker-scaffold582_size5556-augustus-gene-0.12-mR-1,augustus_masked-scaffold281_size14933-processed-gene-0.18-mR-1
MNXR30347[c]	Cytoplasm	1 MNXM235 + 1 MNXM376 = 1 MNXM252 + 1 MNXM769	1 orotate + 1 hydroquinone = 1 (S)-dihydroorotate + 1 1,4-benzoquinone	2.21776	1.3.5.2	genemark-scaffold383_size11010-processed-gene-0.3-mR-1,genemark-scaffold381_size11095-processed-gene-0.3-mR-1
MNXR30347[m]	Mitochondria	1 MNXM235 + 1 MNXM376 = 1 MNXM252 + 1 MNXM769	1 orotate + 1 hydroquinone = 1 (S)-dihydroorotate + 1 1,4-benzoquinone	2.21776	1.3.5.2	genemark-scaffold383_size11010-processed-gene-0.3-mR-1,genemark-scaffold381_size11095-processed-gene-0.3-mR-1
MNXR3044[c]	Cytoplasm	1 MNXM1 + 1 MNXM10 + 1 MNXM361 = 1 MNXM353 + 1 MNXM8	1 H(+) + 1 NADH(2-) + 1 L-aspartate 4-semialdehyde = 1 L-homoserine zwitterion + 1 NAD(+)	-7.72937	1.1.1.3	maker-scaffold564_size5738-augustus-gene-0.15-mR-1,maker-scaffold134_size27467-augustus-gene-0.49-mR-1
MNXR3045[c]	Cytoplasm	1 MNXM1 + 1 MNXM361 + 1 MNXM6 = 1 MNXM353 + 1 MNXM5	1 H(+) + 1 L-aspartate 4-semialdehyde + 1 NADPH = 1 L-homoserine zwitterion + 1 NADP(+)	-7.72937	1.1.1.3	maker-scaffold564_size5738-augustus-gene-0.15-mR-1,maker-scaffold134_size27467-augustus-gene-0.49-mR-1
MNXR3046[c]	Cytoplasm	1 MNXM12 + 1 MNXM699 = 1 MNXM21 + 1 MNXM353	1 CoA + 1 O-acetyl-L-homoserine zwitterion = 1 acetyl-CoA(4-) + 1 L-homoserine zwitterion	-3.61005	2.3.1.31	augustus_masked-scaffold365_size11825-processed-gene-0.11-mR-1,sp_masked-scaffold409_size9864-processed-gene-0.13-mR-1,augustus_masked-scaffold1659_size617-processed-gene-0.1-mR-1
MNXR3046[m]	Mitochondria	1 MNXM12 + 1 MNXM699 = 1 MNXM21 + 1 MNXM353	1 CoA + 1 O-acetyl-L-homoserine zwitterion = 1 acetyl-CoA(4-) + 1 L-homoserine zwitterion	-3.61005	2.3.1.31	augustus_masked-scaffold365_size11825-processed-gene-0.11-mR-1,sp_masked-scaffold409_size9864-processed-gene-0.13-mR-1,augustus_masked-scaffold1659_size617-processed-gene-0.1-mR-1
MNXR3047[c]	Cytoplasm	1 MNXM1 + 1 MNXM1334 + 1 MNXM7 = 1 MNXM3 + 1 MNXM353	1 H(+) + 1 O-phosphonato-L-homoserine(2-) + 1 ADP = 1 ATP + 1 L-homoserine zwitterion	-14.8159	2.7.1.39	augustus_masked-scaffold31_size54115-processed-gene-0.68-mR-1
MNXR30562[m]	Mitochondria	1 MNXM20 + 1 MNXM268 = 1 MNXM263 + 1 MNXM89557	1 2-oxoglutarate + 1 L-2-aminoadipate = 1 2-oxoadipate(2-) + 1 L-glutamate	0.699982	2.6.1.39	sp_masked-scaffold1959_size526-processed-gene-0.1-mR-1
MNXR30569[c]	Cytoplasm	1 MNXM172 + 1 MNXM89557 = 1 MNXM192 + 1 MNXM20	1 4-oxobutanoate + 1 L-glutamate = 1 4-aminobutanoate + 1 2-oxoglutarate	0.324097	2.6.1.19	maker-scaffold470_size7875-augustus-gene-0.12-mR-1,maker-scaffold474_size7817-augustus-gene-0.12-mR-1
MNXR30582[c]	Cytoplasm	1 MNXM1 + 1 MNXM12 + 1 MNXM730 = 1 MNXM21 + 1 MNXM89557	1 H(+) + 1 CoA + 1 N-acetyl-L-glutamate(2-) = 1 acetyl-CoA(4-) + 1 L-glutamate	-6.53821	2.3.1.1	augustus_masked-scaffold437_size8738-processed-gene-0.7-mR-1,augustus_masked-scaffold4536_size312-processed-gene-0.1-mR-1,maker-scaffold31_size54115-augustus-gene-0.107-mR-1,sp_masked-scaffold267_size15602-processed-gene-0.33-mR-1
MNXR30582[m]	Mitochondria	1 MNXM1 + 1 MNXM12 + 1 MNXM730 = 1 MNXM21 + 1 MNXM89557	1 H(+) + 1 CoA + 1 N-acetyl-L-glutamate(2-) = 1 acetyl-CoA(4-) + 1 L-glutamate	-6.53821	2.3.1.1	augustus_masked-scaffold437_size8738-processed-gene-0.7-mR-1,augustus_masked-scaffold4536_size312-processed-gene-0.1-mR-1,maker-scaffold31_size54115-augustus-gene-0.107-mR-1,sp_masked-scaffold267_size15602-processed-gene-0.33-mR-1
MNXR30607[c]	Cytoplasm	1 MNXM26 + 1 MNXM89689 = 1 MNXM2 + 1 MNXM817	1 acetate + 1 ornithinium(1+) = 1 H2O + 1 N(2)-acetyl-L-ornithine zwitterion	0	3.5.1.14,3.5.1.16	augustus_masked-scaffold4272_size321-processed-gene-0.1-mR-1,sp_masked-scaffold3445_size361-processed-gene-0.1-mR-1,augustus_masked-scaffold2629_size423-processed-gene-0.1-mR-1
MNXR30608[c]	Cytoplasm	1 MNXM131 = 1 MNXM89661	1 citrate = 1 isocitrate(3-)	0.220001	4.2.1.3	augustus_masked-scaffold3452_size360-processed-gene-0.1-mR-1,augustus_masked-scaffold4770_size304-processed-gene-0.1-mR-1,augustus_masked-scaffold4680_size307-processed-gene-0.1-mR-1,augustus_masked-scaffold11_size75643-processed-gene-0.50-mR-1,augustus_masked-scaffold1563_size668-processed-gene-0.1-mR-1,genemark-scaffold658_size4397-processed-gene-0.0-mR-1,augustus_masked-scaffold122_size29547-p…
MNXR30608[m]	Mitochondria	1 MNXM131 = 1 MNXM89661	1 citrate = 1 isocitrate(3-)	0.220001	4.2.1.3	augustus_masked-scaffold3452_size360-processed-gene-0.1-mR-1,augustus_masked-scaffold4770_size304-processed-gene-0.1-mR-1,augustus_masked-scaffold4680_size307-processed-gene-0.1-mR-1,augustus_masked-scaffold11_size75643-processed-gene-0.50-mR-1,augustus_masked-scaffold1563_size668-processed-gene-0.1-mR-1,genemark-scaffold658_size4397-processed-gene-0.0-mR-1,augustus_masked-scaffold122_size29547-p…
MNXR30609[c]	Cytoplasm	1 MNXM2 + 1 MNXM813 = 1 MNXM89661	1 H2O + 1 cis-aconitate(3-) = 1 isocitrate(3-)	-3.133	4.2.1.3	augustus_masked-scaffold3452_size360-processed-gene-0.1-mR-1,augustus_masked-scaffold4770_size304-processed-gene-0.1-mR-1,augustus_masked-scaffold4680_size307-processed-gene-0.1-mR-1,augustus_masked-scaffold11_size75643-processed-gene-0.50-mR-1,augustus_masked-scaffold1563_size668-processed-gene-0.1-mR-1,genemark-scaffold658_size4397-processed-gene-0.0-mR-1,augustus_masked-scaffold122_size29547-p…
MNXR30609[m]	Mitochondria	1 MNXM2 + 1 MNXM813 = 1 MNXM89661	1 H2O + 1 cis-aconitate(3-) = 1 isocitrate(3-)	-3.133	4.2.1.3	augustus_masked-scaffold3452_size360-processed-gene-0.1-mR-1,augustus_masked-scaffold4770_size304-processed-gene-0.1-mR-1,augustus_masked-scaffold4680_size307-processed-gene-0.1-mR-1,augustus_masked-scaffold11_size75643-processed-gene-0.50-mR-1,augustus_masked-scaffold1563_size668-processed-gene-0.1-mR-1,genemark-scaffold658_size4397-processed-gene-0.0-mR-1,augustus_masked-scaffold122_size29547-p…
MNXR30610[c]	Cytoplasm	1 MNXM1062 + 1 MNXM89557 = 1 MNXM20 + 1 MNXM817	1 2-acetamido-5-oxopentanoate + 1 L-glutamate = 1 2-oxoglutarate + 1 N(2)-acetyl-L-ornithine zwitterion	0.324127	2.6.1.11	sp_masked-scaffold4148_size327-processed-gene-0.1-mR-1,augustus_masked-scaffold54_size44392-processed-gene-0.55-mR-1,augustus_masked-scaffold4400_size317-processed-gene-0.1-mR-1,augustus_masked-scaffold57_size43404-processed-gene-0.59-mR-1
MNXR30610[m]	Mitochondria	1 MNXM1062 + 1 MNXM89557 = 1 MNXM20 + 1 MNXM817	1 2-acetamido-5-oxopentanoate + 1 L-glutamate = 1 2-oxoglutarate + 1 N(2)-acetyl-L-ornithine zwitterion	0.324127	2.6.1.11	sp_masked-scaffold4148_size327-processed-gene-0.1-mR-1,augustus_masked-scaffold54_size44392-processed-gene-0.55-mR-1,augustus_masked-scaffold4400_size317-processed-gene-0.1-mR-1,augustus_masked-scaffold57_size43404-processed-gene-0.59-mR-1
MNXR3070[c]	Cytoplasm	1 MNXM337 = 1 MNXM799	1 chorismate(2-) = 1 isochorismate(2-)	0	5.4.4.2	augustus_masked-scaffold2538_size436-processed-gene-0.1-mR-1
MNXR3090[c]	Cytoplasm	1 MNXM1422 = 1 MNXM1456 + 1 MNXM2	1 D-erythro-1-(imidazol-4-yl)glycerol 3-phosphate(2-) = 1 3-(imidazol-4-yl)-2-oxopropyl phosphate(2-) + 1 H2O	-10.627	4.2.1.19	sp_masked-scaffold548_size6196-processed-gene-0.12-mR-1
MNXR3091[c]	Cytoplasm	1 MNXM13 + 1 MNXM2 + 1 MNXM866 = 1 MNXM1 + 1 MNXM1455	1 CO(2) + 1 H2O + 1 (1S,2R)-1-C-(indol-3-yl)glycerol 3-phosphate(2-) = 1 H(+) + 1 1-(2-carboxylatophenylamino)-1-deoxy-D-ribulose 5-phosphate(3-)	-34.4536	4.1.1.48	augustus_masked-scaffold18_size67085-processed-gene-0.56-mR-1,augustus_masked-scaffold245_size16578-processed-gene-0.19-mR-1
MNXR30965[c]	Cytoplasm	1 MNXM26 + 1 MNXM55 = 1 MNXM418 + 1 MNXM89582	1 acetate + 1 L-cysteine zwitterion = 1 O-acetyl-L-serine zwitterion + 1 hydrogen sulfide	-11.3741	2.5.1.47	augustus_masked-scaffold460_size7995-processed-gene-0.9-mR-1,augustus_masked-scaffold2212_size477-processed-gene-0.1-mR-1,augustus_masked-scaffold451_size8120-processed-gene-0.9-mR-1,maker-scaffold416_size9599-augustus-gene-0.21-mR-1,maker-scaffold415_size9602-augustus-gene-0.21-mR-1,sp_masked-scaffold27_size55610-processed-gene-0.76-mR-1
MNXR3098[c]	Cytoplasm	1 MNXM1745 + 1 MNXM2 + 1 MNXM8 = 2 MNXM1 + 1 MNXM10 + 1 MNXM1330	1 imidazole-4-acetaldehyde + 1 H2O + 1 NAD(+) = 2 H(+) + 1 NADH(2-) + 1 imidazole-4-acetate	-13.1053	1.2.1.3	genemark-scaffold14_size69768-processed-gene-0.8-mR-1,augustus_masked-scaffold92_size35002-processed-gene-0.31-mR-1,augustus_masked-scaffold3188_size377-processed-gene-0.1-mR-1,augustus_masked-scaffold2417_size451-processed-gene-0.2-mR-1
MNXR3098[m]	Mitochondria	1 MNXM1745 + 1 MNXM2 + 1 MNXM8 = 2 MNXM1 + 1 MNXM10 + 1 MNXM1330	1 imidazole-4-acetaldehyde + 1 H2O + 1 NAD(+) = 2 H(+) + 1 NADH(2-) + 1 imidazole-4-acetate	-13.1053	1.2.1.3	genemark-scaffold14_size69768-processed-gene-0.8-mR-1,augustus_masked-scaffold92_size35002-processed-gene-0.31-mR-1,augustus_masked-scaffold3188_size377-processed-gene-0.1-mR-1,augustus_masked-scaffold2417_size451-processed-gene-0.2-mR-1
MNXR3098[n]	Nucleous	1 MNXM1745 + 1 MNXM2 + 1 MNXM8 = 2 MNXM1 + 1 MNXM10 + 1 MNXM1330	1 imidazole-4-acetaldehyde + 1 H2O + 1 NAD(+) = 2 H(+) + 1 NADH(2-) + 1 imidazole-4-acetate	-13.1053	1.2.1.3	genemark-scaffold14_size69768-processed-gene-0.8-mR-1,augustus_masked-scaffold92_size35002-processed-gene-0.31-mR-1,augustus_masked-scaffold3188_size377-processed-gene-0.1-mR-1,augustus_masked-scaffold2417_size451-processed-gene-0.2-mR-1
MNXR3099[c]	Cytoplasm	1 MNXM125 + 1 MNXM2 = 1 MNXM456	1 IMP(2-) + 1 H2O = 1 5-formamido-1-(5-phospho-D-ribosyl)imidazole-4-carboxamide(2-)	26.846	3.5.4.10	augustus_masked-scaffold193_size21110-processed-gene-0.27-mR-1,augustus_masked-scaffold2528_size436-processed-gene-0.1-mR-1,augustus_masked-scaffold197_size20944-processed-gene-0.26-mR-1
MNXR3100[c]	Cytoplasm	1 MNXM125 + 1 MNXM2 + 1 MNXM8 = 1 MNXM1 + 1 MNXM10 + 1 MNXM298	1 IMP(2-) + 1 H2O + 1 NAD(+) = 1 H(+) + 1 NADH(2-) + 1 5'-xanthylate(2-)	2.42883	1.1.1.205	maker-scaffold248_size16312-augustus-gene-0.35-mR-1,genemark-scaffold1404_size811-processed-gene-0.0-mR-1,augustus_masked-scaffold3822_size341-processed-gene-0.1-mR-1,maker-scaffold230_size17569-augustus-gene-0.37-mR-1
MNXR3100[m]	Mitochondria	1 MNXM125 + 1 MNXM2 + 1 MNXM8 = 1 MNXM1 + 1 MNXM10 + 1 MNXM298	1 IMP(2-) + 1 H2O + 1 NAD(+) = 1 H(+) + 1 NADH(2-) + 1 5'-xanthylate(2-)	2.42883	1.1.1.205	maker-scaffold248_size16312-augustus-gene-0.35-mR-1,genemark-scaffold1404_size811-processed-gene-0.0-mR-1,augustus_masked-scaffold3822_size341-processed-gene-0.1-mR-1,maker-scaffold230_size17569-augustus-gene-0.37-mR-1
MNXR3109[c]	Cytoplasm	1 MNXM127 + 1 MNXM8 = 1 MNXM1 + 1 MNXM10 + 1 MNXM676	1 myo-inositol + 1 NAD(+) = 1 H(+) + 1 NADH(2-) + 1 2,4,6/3,5-pentahydroxycyclohexanone	0	1.1.1,1.1.1.18
MNXR3132[c]	Cytoplasm	1 MNXM1 + 1 MNXM10 + 1 MNXM1602 = 1 MNXM8 + 1 MNXM891	1 H(+) + 1 NADH(2-) + 1 (2S)-2-isopropyl-3-oxosuccinate(2-) = 1 NAD(+) + 1 (2R,3S)-3-isopropylmalate(2-)	3.54178	1.1.1.85	sp_masked-scaffold3_size100436-processed-gene-0.103-mR-1,maker-scaffold4_size93527-augustus-gene-0.130-mR-1
MNXR3132[p]	Membrane	1 MNXM1 + 1 MNXM10 + 1 MNXM1602 = 1 MNXM8 + 1 MNXM891	1 H(+) + 1 NADH(2-) + 1 (2S)-2-isopropyl-3-oxosuccinate(2-) = 1 NAD(+) + 1 (2R,3S)-3-isopropylmalate(2-)	3.54178	1.1.1.85	sp_masked-scaffold3_size100436-processed-gene-0.103-mR-1,maker-scaffold4_size93527-augustus-gene-0.130-mR-1
MNXR3133[c]	Cytoplasm	1 MNXM1706 + 1 MNXM2 = 1 MNXM891	1 2-isopropylmaleate(2-) + 1 H2O = 1 (2R,3S)-3-isopropylmalate(2-)	0.0529938	4.2.1.33	augustus_masked-scaffold4115_size328-processed-gene-0.1-mR-1,augustus_masked-scaffold11_size75643-processed-gene-0.50-mR-1,augustus_masked-scaffold3571_size354-processed-gene-0.1-mR-1,sp_masked-scaffold3415_size363-processed-gene-0.1-mR-1,augustus_masked-scaffold1016_size1719-processed-gene-0.2-mR-1,augustus_masked-scaffold3494_size358-processed-gene-0.1-mR-1
MNXR3133[e]	Extracellular	1 MNXM1706 + 1 MNXM2 = 1 MNXM891	1 2-isopropylmaleate(2-) + 1 H2O = 1 (2R,3S)-3-isopropylmalate(2-)	0.0529938	4.2.1.33	augustus_masked-scaffold4115_size328-processed-gene-0.1-mR-1,augustus_masked-scaffold11_size75643-processed-gene-0.50-mR-1,augustus_masked-scaffold3571_size354-processed-gene-0.1-mR-1,sp_masked-scaffold3415_size363-processed-gene-0.1-mR-1,augustus_masked-scaffold1016_size1719-processed-gene-0.2-mR-1,augustus_masked-scaffold3494_size358-processed-gene-0.1-mR-1
MNXR3133[m]	Mitochondria	1 MNXM1706 + 1 MNXM2 = 1 MNXM891	1 2-isopropylmaleate(2-) + 1 H2O = 1 (2R,3S)-3-isopropylmalate(2-)	0.0529938	4.2.1.33	augustus_masked-scaffold4115_size328-processed-gene-0.1-mR-1,augustus_masked-scaffold11_size75643-processed-gene-0.50-mR-1,augustus_masked-scaffold3571_size354-processed-gene-0.1-mR-1,sp_masked-scaffold3415_size363-processed-gene-0.1-mR-1,augustus_masked-scaffold1016_size1719-processed-gene-0.2-mR-1,augustus_masked-scaffold3494_size358-processed-gene-0.1-mR-1
MNXR3134[c]	Cytoplasm	1 MNXM1706 + 1 MNXM2 = 1 MNXM985	1 2-isopropylmaleate(2-) + 1 H2O = 1 (2S)-2-isopropylmalate(2-)	1.47299	4.2.1.33	augustus_masked-scaffold4115_size328-processed-gene-0.1-mR-1,augustus_masked-scaffold11_size75643-processed-gene-0.50-mR-1,augustus_masked-scaffold3571_size354-processed-gene-0.1-mR-1,sp_masked-scaffold3415_size363-processed-gene-0.1-mR-1,augustus_masked-scaffold1016_size1719-processed-gene-0.2-mR-1,augustus_masked-scaffold3494_size358-processed-gene-0.1-mR-1
MNXR3134[e]	Extracellular	1 MNXM1706 + 1 MNXM2 = 1 MNXM985	1 2-isopropylmaleate(2-) + 1 H2O = 1 (2S)-2-isopropylmalate(2-)	1.47299	4.2.1.33	augustus_masked-scaffold4115_size328-processed-gene-0.1-mR-1,augustus_masked-scaffold11_size75643-processed-gene-0.50-mR-1,augustus_masked-scaffold3571_size354-processed-gene-0.1-mR-1,sp_masked-scaffold3415_size363-processed-gene-0.1-mR-1,augustus_masked-scaffold1016_size1719-processed-gene-0.2-mR-1,augustus_masked-scaffold3494_size358-processed-gene-0.1-mR-1
MNXR3134[m]	Mitochondria	1 MNXM1706 + 1 MNXM2 = 1 MNXM985	1 2-isopropylmaleate(2-) + 1 H2O = 1 (2S)-2-isopropylmalate(2-)	1.47299	4.2.1.33	augustus_masked-scaffold4115_size328-processed-gene-0.1-mR-1,augustus_masked-scaffold11_size75643-processed-gene-0.50-mR-1,augustus_masked-scaffold3571_size354-processed-gene-0.1-mR-1,sp_masked-scaffold3415_size363-processed-gene-0.1-mR-1,augustus_masked-scaffold1016_size1719-processed-gene-0.2-mR-1,augustus_masked-scaffold3494_size358-processed-gene-0.1-mR-1
MNXR3135[c]	Cytoplasm	1 MNXM1 + 1 MNXM12 + 1 MNXM985 = 1 MNXM2 + 1 MNXM21 + 1 MNXM238	1 H(+) + 1 CoA + 1 (2S)-2-isopropylmalate(2-) = 1 H2O + 1 acetyl-CoA(4-) + 1 3-methyl-2-oxobutanoate	-10.1713	2.3.3.13	sp_masked-scaffold3342_size368-processed-gene-0.2-mR-1,maker-scaffold398_size10400-augustus-gene-0.20-mR-1,sp_masked-scaffold3804_size342-processed-gene-0.2-mR-1,maker-scaffold395_size10446-augustus-gene-0.20-mR-1,augustus_masked-scaffold2710_size416-processed-gene-0.1-mR-1
MNXR314[c]	Cytoplasm	1 MNXM1106 + 1 MNXM2 + 1 MNXM4 = 1 MNXM15 + 1 MNXM22 + 1 MNXM310	1 ammonioacetone + 1 H2O + 1 O2 = 1 NH4(+) + 1 hydrogen peroxide + 1 methylglyoxal	-21.503	1.4.3.21	augustus_masked-scaffold186_size22297-processed-gene-0.24-mR-1,sp_masked-scaffold25_size57714-processed-gene-0.48-mR-1,sp_masked-scaffold657_size4407-processed-gene-0.6-mR-1,sp_masked-scaffold293_size14662-processed-gene-0.21-mR-1,augustus_masked-scaffold657_size4407-processed-gene-0.2-mR-1,sp_masked-scaffold605_size5244-processed-gene-0.6-mR-1,augustus_masked-scaffold26_size55772-processed-gene-…
MNXR31472[c]	Cytoplasm	1 MNXM508 = 1 MNXM89621	1 beta-D-glucose 6-phosphate(2-) = 1 beta-D-fructofuranose 6-phosphate(2-)	1.38	5.3.1.9	augustus_masked-scaffold2_size109527-processed-gene-0.78-mR-1,augustus_masked-scaffold189_size22062-processed-gene-0.13-mR-1,sp_masked-scaffold3890_size338-processed-gene-0.1-mR-1
MNXR31600[c]	Cytoplasm	1 MNXM13 + 1 MNXM192 = 1 MNXM1 + 1 MNXM89557	1 CO(2) + 1 4-aminobutanoate = 1 H(+) + 1 L-glutamate	-2.46587	4.1.1.15	augustus_masked-scaffold565_size5735-processed-gene-0.6-mR-1,augustus_masked-scaffold47_size47443-processed-gene-0.49-mR-1,augustus_masked-scaffold593_size5414-processed-gene-0.6-mR-1,augustus_masked-scaffold46_size47455-processed-gene-0.49-mR-1
MNXR31600[m]	Mitochondria	1 MNXM13 + 1 MNXM192 = 1 MNXM1 + 1 MNXM89557	1 CO(2) + 1 4-aminobutanoate = 1 H(+) + 1 L-glutamate	-2.46587	4.1.1.15	augustus_masked-scaffold565_size5735-processed-gene-0.6-mR-1,augustus_masked-scaffold47_size47443-processed-gene-0.49-mR-1,augustus_masked-scaffold593_size5414-processed-gene-0.6-mR-1,augustus_masked-scaffold46_size47455-processed-gene-0.49-mR-1
MNXR31608[c]	Cytoplasm	1 MNXM1 + 1 MNXM10 + 1 MNXM20 + 1 MNXM37 = 1 MNXM8 + 2 MNXM89557	1 H(+) + 1 NADH(2-) + 1 2-oxoglutarate + 1 L-glutamine zwitterion = 1 NAD(+) + 2 L-glutamate	4.89767	1.4.1.14	augustus_masked-scaffold3378_size365-processed-gene-0.1-mR-1,augustus_masked-scaffold301_size14222-processed-gene-0.13-mR-1,augustus_masked-scaffold3409_size363-processed-gene-0.1-mR-1,augustus_masked-scaffold341_size12849-processed-gene-0.6-mR-1,genemark-scaffold300_size14240-processed-gene-0.3-mR-1,augustus_masked-scaffold855_size2420-processed-gene-0.1-mR-1,augustus_masked-scaffold905_size2168…
MNXR31608[m]	Mitochondria	1 MNXM1 + 1 MNXM10 + 1 MNXM20 + 1 MNXM37 = 1 MNXM8 + 2 MNXM89557	1 H(+) + 1 NADH(2-) + 1 2-oxoglutarate + 1 L-glutamine zwitterion = 1 NAD(+) + 2 L-glutamate	4.89767	1.4.1.14	augustus_masked-scaffold3378_size365-processed-gene-0.1-mR-1,augustus_masked-scaffold301_size14222-processed-gene-0.13-mR-1,augustus_masked-scaffold3409_size363-processed-gene-0.1-mR-1,augustus_masked-scaffold341_size12849-processed-gene-0.6-mR-1,genemark-scaffold300_size14240-processed-gene-0.3-mR-1,augustus_masked-scaffold855_size2420-processed-gene-0.1-mR-1,augustus_masked-scaffold905_size2168…
MNXR31608[n]	Nucleous	1 MNXM1 + 1 MNXM10 + 1 MNXM20 + 1 MNXM37 = 1 MNXM8 + 2 MNXM89557	1 H(+) + 1 NADH(2-) + 1 2-oxoglutarate + 1 L-glutamine zwitterion = 1 NAD(+) + 2 L-glutamate	4.89767	1.4.1.14	augustus_masked-scaffold3378_size365-processed-gene-0.1-mR-1,augustus_masked-scaffold301_size14222-processed-gene-0.13-mR-1,augustus_masked-scaffold3409_size363-processed-gene-0.1-mR-1,augustus_masked-scaffold341_size12849-processed-gene-0.6-mR-1,genemark-scaffold300_size14240-processed-gene-0.3-mR-1,augustus_masked-scaffold855_size2420-processed-gene-0.1-mR-1,augustus_masked-scaffold905_size2168…
MNXR3169[c]	Cytoplasm	1 MNXM12 + 1 MNXM1310 = 1 MNXM21 + 1 MNXM44	1 CoA + 1 3-oxo-fatty acyl-CoA(4-) = 1 acetyl-CoA(4-) + 1 acyl-CoA	-16.7223	2.3.1.16	augustus_masked-scaffold31_size54115-processed-gene-0.64-mR-1,augustus_masked-scaffold20_size66310-processed-gene-0.44-mR-1,sp_masked-scaffold2462_size445-processed-gene-0.2-mR-1,augustus_masked-scaffold19_size66455-processed-gene-0.43-mR-1
MNXR3169[m]	Mitochondria	1 MNXM12 + 1 MNXM1310 = 1 MNXM21 + 1 MNXM44	1 CoA + 1 3-oxo-fatty acyl-CoA(4-) = 1 acetyl-CoA(4-) + 1 acyl-CoA	-16.7223	2.3.1.16	augustus_masked-scaffold31_size54115-processed-gene-0.64-mR-1,augustus_masked-scaffold20_size66310-processed-gene-0.44-mR-1,sp_masked-scaffold2462_size445-processed-gene-0.2-mR-1,augustus_masked-scaffold19_size66455-processed-gene-0.43-mR-1
MNXR31722[c]	Cytoplasm	1 MNXM1456 + 1 MNXM89557 = 1 MNXM1482 + 1 MNXM20	1 3-(imidazol-4-yl)-2-oxopropyl phosphate(2-) + 1 L-glutamate = 1 L-histidinol phosphate(1-) + 1 2-oxoglutarate	1.76001	2.6.1.9	augustus_masked-scaffold216_size19038-processed-gene-0.15-mR-1,sp_masked-scaffold1959_size526-processed-gene-0.1-mR-1,augustus_masked-scaffold2416_size451-processed-gene-0.1-mR-1,augustus_masked-scaffold4_size93527-processed-gene-0.61-mR-1,augustus_masked-scaffold897_size2207-processed-gene-0.3-mR-1,augustus_masked-scaffold4403_size317-processed-gene-0.1-mR-1,sp_masked-scaffold3064_size386-proces…
MNXR31722[m]	Mitochondria	1 MNXM1456 + 1 MNXM89557 = 1 MNXM1482 + 1 MNXM20	1 3-(imidazol-4-yl)-2-oxopropyl phosphate(2-) + 1 L-glutamate = 1 L-histidinol phosphate(1-) + 1 2-oxoglutarate	1.76001	2.6.1.9	augustus_masked-scaffold216_size19038-processed-gene-0.15-mR-1,sp_masked-scaffold1959_size526-processed-gene-0.1-mR-1,augustus_masked-scaffold2416_size451-processed-gene-0.1-mR-1,augustus_masked-scaffold4_size93527-processed-gene-0.61-mR-1,augustus_masked-scaffold897_size2207-processed-gene-0.3-mR-1,augustus_masked-scaffold4403_size317-processed-gene-0.1-mR-1,sp_masked-scaffold3064_size386-proces…
MNXR31728[c]	Cytoplasm	1 MNXM10 + 1 MNXM13 + 1 MNXM20 = 1 MNXM8 + 1 MNXM89661	1 NADH(2-) + 1 CO(2) + 1 2-oxoglutarate = 1 NAD(+) + 1 isocitrate(3-)	1.62415	1.1.1.41	augustus_masked-scaffold740_size3192-processed-gene-0.3-mR-1,augustus_masked-scaffold454_size8093-processed-gene-0.8-mR-1,maker-scaffold628_size4788-augustus-gene-0.10-mR-1,augustus_masked-scaffold454_size8093-processed-gene-0.11-mR-1
MNXR31728[m]	Mitochondria	1 MNXM10 + 1 MNXM13 + 1 MNXM20 = 1 MNXM8 + 1 MNXM89661	1 NADH(2-) + 1 CO(2) + 1 2-oxoglutarate = 1 NAD(+) + 1 isocitrate(3-)	1.62415	1.1.1.41	augustus_masked-scaffold740_size3192-processed-gene-0.3-mR-1,augustus_masked-scaffold454_size8093-processed-gene-0.8-mR-1,maker-scaffold628_size4788-augustus-gene-0.10-mR-1,augustus_masked-scaffold454_size8093-processed-gene-0.11-mR-1
MNXR31729[c]	Cytoplasm	1 MNXM13 + 1 MNXM20 + 1 MNXM6 = 1 MNXM5 + 1 MNXM89661	1 CO(2) + 1 2-oxoglutarate + 1 NADPH = 1 NADP(+) + 1 isocitrate(3-)	0.375854	1.1.1.42	genemark-scaffold6_size90724-processed-gene-0.39-mR-1,augustus_masked-scaffold4352_size319-processed-gene-0.1-mR-1,maker-scaffold7_size86359-sp-gene-0.149-mR-1
MNXR31729[m]	Mitochondria	1 MNXM13 + 1 MNXM20 + 1 MNXM6 = 1 MNXM5 + 1 MNXM89661	1 CO(2) + 1 2-oxoglutarate + 1 NADPH = 1 NADP(+) + 1 isocitrate(3-)	0.375854	1.1.1.42	genemark-scaffold6_size90724-processed-gene-0.39-mR-1,augustus_masked-scaffold4352_size319-processed-gene-0.1-mR-1,maker-scaffold7_size86359-sp-gene-0.149-mR-1
MNXR31733[c]	Cytoplasm	1 MNXM25 + 1 MNXM69 = 1 MNXM89661	1 succinate(2-) + 1 glyoxylate = 1 isocitrate(3-)	3.26823	4.1.3.1	augustus_masked-scaffold1720_size589-processed-gene-0.1-mR-1,augustus_masked-scaffold532_size6355-processed-gene-0.4-mR-1,augustus_masked-scaffold197_size20944-processed-gene-0.32-mR-1,augustus_masked-scaffold4069_size330-processed-gene-0.1-mR-1,augustus_masked-scaffold251_size16147-processed-gene-0.17-mR-1,augustus_masked-scaffold193_size21110-processed-gene-0.33-mR-1,augustus_masked-scaffold535…
MNXR31733[n]	Nucleous	1 MNXM25 + 1 MNXM69 = 1 MNXM89661	1 succinate(2-) + 1 glyoxylate = 1 isocitrate(3-)	3.26823	4.1.3.1	augustus_masked-scaffold1720_size589-processed-gene-0.1-mR-1,augustus_masked-scaffold532_size6355-processed-gene-0.4-mR-1,augustus_masked-scaffold197_size20944-processed-gene-0.32-mR-1,augustus_masked-scaffold4069_size330-processed-gene-0.1-mR-1,augustus_masked-scaffold251_size16147-processed-gene-0.17-mR-1,augustus_masked-scaffold193_size21110-processed-gene-0.33-mR-1,augustus_masked-scaffold535…
MNXR31733[x]	Peroxisome	1 MNXM25 + 1 MNXM69 = 1 MNXM89661	1 succinate(2-) + 1 glyoxylate = 1 isocitrate(3-)	3.26823	4.1.3.1	augustus_masked-scaffold1720_size589-processed-gene-0.1-mR-1,augustus_masked-scaffold532_size6355-processed-gene-0.4-mR-1,augustus_masked-scaffold197_size20944-processed-gene-0.32-mR-1,augustus_masked-scaffold4069_size330-processed-gene-0.1-mR-1,augustus_masked-scaffold251_size16147-processed-gene-0.17-mR-1,augustus_masked-scaffold193_size21110-processed-gene-0.33-mR-1,augustus_masked-scaffold535…
MNXR3176[c]	Cytoplasm	1 MNXM1184 + 1 MNXM2 + 1 MNXM73 = 1 MNXM1647 + 1 MNXM9	1 D-arabinose 5-phosphate + 1 H2O + 1 phosphoenolpyruvate = 1 8-phosphonato-3-deoxy-D-manno-oct-2-ulosonate(3-) + 1 phosphate	-7.15301	2.5.1.55,4.1.2.16	augustus_masked-scaffold3522_size356-processed-gene-0.1-mR-1,
MNXR31792[c]	Cytoplasm	1 MNXM140 + 1 MNXM20 = 1 MNXM404 + 1 MNXM89557	1 L-leucine zwitterion + 1 2-oxoglutarate = 1 4-methyl-2-oxopentanoate + 1 L-glutamate	0.654114
MNXR3184[c]	Cytoplasm	1 MNXM1 + 1 MNXM188 + 1 MNXM32 = 1 MNXM2 + 1 MNXM260	1 H(+) + 1 anthranilate + 1 L-alanine zwitterion = 1 H2O + 1 L-kynurenine zwitterion	-14.1871	3.7.1.3	genemark-scaffold64_size41234-processed-gene-0.13-mR-1,sp_masked-scaffold102_size32857-processed-gene-0.33-mR-1
MNXR3185[c]	Cytoplasm	1 MNXM1 + 1 MNXM260 + 1 MNXM4 + 1 MNXM6 = 1 MNXM2 + 1 MNXM5 + 1 MNXM576	1 H(+) + 1 L-kynurenine zwitterion + 1 O2 + 1 NADPH = 1 H2O + 1 NADP(+) + 1 3-hydroxy-L-kynurenine zwitterion	-91.9005	1.14.13.9	maker-scaffold364_size11828-sp-gene-0.26-mR-1,augustus_masked-scaffold367_size11792-processed-gene-0.8-mR-1
MNXR3204[c]	Cytoplasm	2 MNXM1 + 1 MNXM10 + 1 MNXM179 = 1 MNXM2 + 1 MNXM512 + 1 MNXM8	2 H(+) + 1 NADH(2-) + 1 (S)-lactate = 1 H2O + 1 (S)-lactaldehyde + 1 NAD(+)	-13.5353	1.2.1.22	augustus_masked-scaffold4366_size318-processed-gene-0.1-mR-1
MNXR32168[c]	Cytoplasm	1 MNXM20 + 1 MNXM97 = 1 MNXM210 + 1 MNXM89557	1 2-oxoglutarate + 1 L-phenylalanine = 1 keto-phenylpyruvate + 1 L-glutamate	0.225876	2.6.1.57	augustus_masked-scaffold3_size100436-processed-gene-0.66-mR-1,sp_masked-scaffold1959_size526-processed-gene-0.1-mR-1,augustus_masked-scaffold4_size93527-processed-gene-0.61-mR-1,augustus_masked-scaffold2416_size451-processed-gene-0.1-mR-1,sp_masked-scaffold3064_size386-processed-gene-0.1-mR-1,augustus_masked-scaffold4403_size317-processed-gene-0.1-mR-1,augustus_masked-scaffold897_size2207-process…
MNXR32168[m]	Mitochondria	1 MNXM20 + 1 MNXM97 = 1 MNXM210 + 1 MNXM89557	1 2-oxoglutarate + 1 L-phenylalanine = 1 keto-phenylpyruvate + 1 L-glutamate	0.225876	2.6.1.57	augustus_masked-scaffold3_size100436-processed-gene-0.66-mR-1,sp_masked-scaffold1959_size526-processed-gene-0.1-mR-1,augustus_masked-scaffold4_size93527-processed-gene-0.61-mR-1,augustus_masked-scaffold2416_size451-processed-gene-0.1-mR-1,sp_masked-scaffold3064_size386-processed-gene-0.1-mR-1,augustus_masked-scaffold4403_size317-processed-gene-0.1-mR-1,augustus_masked-scaffold897_size2207-process…
MNXR32268[c]	Cytoplasm	1 MNXM20 + 1 MNXM379 = 1 MNXM541 + 1 MNXM89557	1 2-oxoglutarate + 1 O-phospho-L-serine = 1 3-phospho-hydroxypyruvate + 1 L-glutamate	0.0758362	2.6.1.52	augustus_masked-scaffold14_size69768-processed-gene-0.49-mR-1,augustus_masked-scaffold92_size35002-processed-gene-0.26-mR-1,maker-scaffold1705_size594-augustus-gene-0.3-mR-1
MNXR32268[m]	Mitochondria	1 MNXM20 + 1 MNXM379 = 1 MNXM541 + 1 MNXM89557	1 2-oxoglutarate + 1 O-phospho-L-serine = 1 3-phospho-hydroxypyruvate + 1 L-glutamate	0.0758362	2.6.1.52	augustus_masked-scaffold14_size69768-processed-gene-0.49-mR-1,augustus_masked-scaffold92_size35002-processed-gene-0.26-mR-1,maker-scaffold1705_size594-augustus-gene-0.3-mR-1
MNXR3231[c]	Cytoplasm	1 MNXM1253 = 1 MNXM310 + 1 MNXM57	1 (R)-S-lactoylglutathionate(1-) = 1 methylglyoxal + 1 glutathione	10.27	4.4.1.5	sp_masked-scaffold17_size67631-processed-gene-0.85-mR-1,augustus_masked-scaffold3570_size354-processed-gene-0.0-mR-1,sp_masked-scaffold153_size25786-processed-gene-0.42-mR-1
MNXR3231[m]	Mitochondria	1 MNXM1253 = 1 MNXM310 + 1 MNXM57	1 (R)-S-lactoylglutathionate(1-) = 1 methylglyoxal + 1 glutathione	10.27	4.4.1.5	sp_masked-scaffold17_size67631-processed-gene-0.85-mR-1,augustus_masked-scaffold3570_size354-processed-gene-0.0-mR-1,sp_masked-scaffold153_size25786-processed-gene-0.42-mR-1
MNXR32513[c]	Cytoplasm	1 MNXM20 + 1 MNXM94 = 1 MNXM315 + 1 MNXM89557	1 2-oxoglutarate + 1 L-tryptophan zwitterion = 1 3-(indol-3-yl)pyruvate + 1 L-glutamate	-18.1349	2.6.1.27	maker-scaffold252_size16142-augustus-gene-0.25-mR-1
MNXR32524[c]	Cytoplasm	1 MNXM153 + 1 MNXM89557 = 1 MNXM20 + 1 MNXM76	1 3-(4-hydroxyphenyl)pyruvate + 1 L-glutamate = 1 2-oxoglutarate + 1 L-tyrosine zwitterion	-0.605896	2.6.1.57	augustus_masked-scaffold3_size100436-processed-gene-0.66-mR-1,sp_masked-scaffold1959_size526-processed-gene-0.1-mR-1,augustus_masked-scaffold4_size93527-processed-gene-0.61-mR-1,augustus_masked-scaffold2416_size451-processed-gene-0.1-mR-1,sp_masked-scaffold3064_size386-processed-gene-0.1-mR-1,augustus_masked-scaffold4403_size317-processed-gene-0.1-mR-1,augustus_masked-scaffold897_size2207-process…
MNXR32524[m]	Mitochondria	1 MNXM153 + 1 MNXM89557 = 1 MNXM20 + 1 MNXM76	1 3-(4-hydroxyphenyl)pyruvate + 1 L-glutamate = 1 2-oxoglutarate + 1 L-tyrosine zwitterion	-0.605896	2.6.1.57	augustus_masked-scaffold3_size100436-processed-gene-0.66-mR-1,sp_masked-scaffold1959_size526-processed-gene-0.1-mR-1,augustus_masked-scaffold4_size93527-processed-gene-0.61-mR-1,augustus_masked-scaffold2416_size451-processed-gene-0.1-mR-1,sp_masked-scaffold3064_size386-processed-gene-0.1-mR-1,augustus_masked-scaffold4403_size317-processed-gene-0.1-mR-1,augustus_masked-scaffold897_size2207-process…
MNXR3257[c]	Cytoplasm	1 MNXM13 + 1 MNXM2 + 1 MNXM26 = 1 MNXM179 + 1 MNXM4	1 CO(2) + 1 H2O + 1 acetate = 1 (S)-lactate + 1 O2	-117.537	1.13.12.4	augustus_masked-scaffold1941_size529-processed-gene-0.1-mR-1
MNXR32635[c]	Cytoplasm	1 MNXM20 + 1 MNXM32 = 1 MNXM23 + 1 MNXM89557	1 2-oxoglutarate + 1 L-alanine zwitterion = 1 pyruvate + 1 L-glutamate	1.86411	2.6.1.2	augustus_masked-scaffold195_size21093-processed-gene-0.22-mR-1,augustus_masked-scaffold165_size24272-processed-gene-0.18-mR-1
MNXR32641[c]	Cytoplasm	1 MNXM20 + 1 MNXM42 = 1 MNXM46 + 1 MNXM89557	1 2-oxoglutarate + 1 L-aspartate(1-) = 1 oxaloacetate + 1 L-glutamate	2.97	2.6.1.1	augustus_masked-scaffold3_size100436-processed-gene-0.66-mR-1,augustus_masked-scaffold901_size2188-processed-gene-0.3-mR-1,augustus_masked-scaffold897_size2207-processed-gene-0.3-mR-1,augustus_masked-scaffold4403_size317-processed-gene-0.1-mR-1,augustus_masked-scaffold4_size93527-processed-gene-0.61-mR-1,augustus_masked-scaffold2416_size451-processed-gene-0.1-mR-1,sp_masked-scaffold3064_size386-p…
MNXR32641[m]	Mitochondria	1 MNXM20 + 1 MNXM42 = 1 MNXM46 + 1 MNXM89557	1 2-oxoglutarate + 1 L-aspartate(1-) = 1 oxaloacetate + 1 L-glutamate	2.97	2.6.1.1	augustus_masked-scaffold3_size100436-processed-gene-0.66-mR-1,augustus_masked-scaffold901_size2188-processed-gene-0.3-mR-1,augustus_masked-scaffold897_size2207-processed-gene-0.3-mR-1,augustus_masked-scaffold4403_size317-processed-gene-0.1-mR-1,augustus_masked-scaffold4_size93527-processed-gene-0.61-mR-1,augustus_masked-scaffold2416_size451-processed-gene-0.1-mR-1,sp_masked-scaffold3064_size386-p…
MNXR32659[c]	Cytoplasm	1 MNXM1 + 1 MNXM336 + 1 MNXM7 = 1 MNXM3 + 1 MNXM89602	1 H(+) + 1 alpha-D-galactose 1-phosphate(2-) + 1 ADP = 1 ATP + 1 D-galactopyranose	-14.8159	2.7.1.6	augustus_masked-scaffold38_size50164-processed-gene-0.63-mR-1,augustus_masked-scaffold41_size49261-processed-gene-0.59-mR-1
MNXR32670[c]	Cytoplasm	1 MNXM1 + 1 MNXM281 + 1 MNXM7 + 1 MNXM9 = 1 MNXM3 + 1 MNXM89557 + 1 MNXM965	1 H(+) + 1 dihydrofolate(2-) + 1 ADP + 1 phosphate = 1 ATP + 1 L-glutamate + 1 7,8-dihydropteroate	-7.76001	6.3.2.12	augustus_masked-scaffold3016_size389-processed-gene-0.1-mR-1,augustus_masked-scaffold2260_size471-processed-gene-0.1-mR-1
MNXR32670[m]	Mitochondria	1 MNXM1 + 1 MNXM281 + 1 MNXM7 + 1 MNXM9 = 1 MNXM3 + 1 MNXM89557 + 1 MNXM965	1 H(+) + 1 dihydrofolate(2-) + 1 ADP + 1 phosphate = 1 ATP + 1 L-glutamate + 1 7,8-dihydropteroate	-7.76001	6.3.2.12	augustus_masked-scaffold3016_size389-processed-gene-0.1-mR-1,augustus_masked-scaffold2260_size471-processed-gene-0.1-mR-1
MNXR32700[c]	Cytoplasm	1 MNXM121 + 1 MNXM2 + 1 MNXM3 + 1 MNXM37 = 2 MNXM1 + 1 MNXM63 + 1 MNXM7 + 1 MNXM89557 + 1 MNXM9	1 UTP + 1 H2O + 1 ATP + 1 L-glutamine zwitterion = 2 H(+) + 1 CTP + 1 ADP + 1 L-glutamate + 1 phosphate	-17.0529	6.3.4.2	augustus_masked-scaffold81_size37639-processed-gene-0.23-mR-1,augustus_masked-scaffold87_size36478-processed-gene-0.20-mR-1
MNXR32727[c]	Cytoplasm	2 MNXM1 + 1 MNXM11 + 1 MNXM113 + 1 MNXM14 + 1 MNXM89557 = 1 MNXM2 + 1 MNXM298 + 1 MNXM3 + 1 MNXM37	2 H(+) + 1 diphosphate(3-) + 1 GMP(3-) + 1 AMP + 1 L-glutamate = 1 H2O + 1 5'-xanthylate(2-) + 1 ATP + 1 L-glutamine zwitterion	-15.793	6.3.5.2	augustus_masked-scaffold2_size109527-processed-gene-0.82-mR-1
MNXR32743[c]	Cytoplasm	1 MNXM1 + 1 MNXM188 + 1 MNXM23 + 1 MNXM89557 = 1 MNXM337 + 1 MNXM37	1 H(+) + 1 anthranilate + 1 pyruvate + 1 L-glutamate = 1 chorismate(2-) + 1 L-glutamine zwitterion	-32.98	4.1.3.27	sp_masked-scaffold207_size20132-processed-gene-0.29-mR-1,augustus_masked-scaffold2538_size436-processed-gene-0.1-mR-1,augustus_masked-scaffold18_size67085-processed-gene-0.56-mR-1,augustus_masked-scaffold245_size16578-processed-gene-0.19-mR-1
MNXR32743[m]	Mitochondria	1 MNXM1 + 1 MNXM188 + 1 MNXM23 + 1 MNXM89557 = 1 MNXM337 + 1 MNXM37	1 H(+) + 1 anthranilate + 1 pyruvate + 1 L-glutamate = 1 chorismate(2-) + 1 L-glutamine zwitterion	-32.98	4.1.3.27	sp_masked-scaffold207_size20132-processed-gene-0.29-mR-1,augustus_masked-scaffold2538_size436-processed-gene-0.1-mR-1,augustus_masked-scaffold18_size67085-processed-gene-0.56-mR-1,augustus_masked-scaffold245_size16578-processed-gene-0.19-mR-1
MNXR32746[c]	Cytoplasm	1 MNXM15 + 1 MNXM89557 = 1 MNXM2 + 1 MNXM37	1 NH4(+) + 1 L-glutamate = 1 H2O + 1 L-glutamine zwitterion	-0.827126	1.4.7.1,6.3.4.2,6.3.5.2,6.3.5.4,6.3.5.5	augustus_masked-scaffold3378_size365-processed-gene-0.1-mR-1,augustus_masked-scaffold3409_size363-processed-gene-0.1-mR-1,augustus_masked-scaffold81_size37639-processed-gene-0.23-mR-1,augustus_masked-scaffold87_size36478-processed-gene-0.20-mR-1,augustus_masked-scaffold2_size109527-processed-gene-0.82-mR-1,augustus_masked-scaffold200_size20799-processed-gene-0.22-mR-1,augustus_masked-scaffold131_…
MNXR32746[e]	Extracellular	1 MNXM15 + 1 MNXM89557 = 1 MNXM2 + 1 MNXM37	1 NH4(+) + 1 L-glutamate = 1 H2O + 1 L-glutamine zwitterion	-0.827126	6.3.5.5	sp_masked-scaffold2872_size400-processed-gene-0.2-mR-1,sp_masked-scaffold119_size30193-processed-gene-0.45-mR-1,augustus_masked-scaffold543_size6224-processed-gene-0.3-mR-1,maker-scaffold37_size50207-sp-gene-0.90-mR-1,augustus_masked-scaffold542_size6227-processed-gene-0.3-mR-1,maker-scaffold18_size67085-sp-gene-0.131-mR-1,augustus_masked-scaffold2_size109527-processed-gene-0.82-mR-1,augustus_mas…
MNXR32746[m]	Mitochondria	1 MNXM15 + 1 MNXM89557 = 1 MNXM2 + 1 MNXM37	1 NH4(+) + 1 L-glutamate = 1 H2O + 1 L-glutamine zwitterion	-0.827126	6.3.5.4,6.3.5.5	augustus_masked-scaffold200_size20799-processed-gene-0.22-mR-1,augustus_masked-scaffold131_size27653-processed-gene-0.29-mR-1,maker-scaffold200_size20799-augustus-gene-0.49-mR-1,augustus_masked-scaffold315_size13675-processed-gene-0.17-mR-1,sp_masked-scaffold2872_size400-processed-gene-0.2-mR-1,sp_masked-scaffold119_size30193-processed-gene-0.45-mR-1,augustus_masked-scaffold543_size6224-processed…
MNXR32746[p]	Membrane	1 MNXM15 + 1 MNXM89557 = 1 MNXM2 + 1 MNXM37	1 NH4(+) + 1 L-glutamate = 1 H2O + 1 L-glutamine zwitterion	-0.827126	6.3.5.4	augustus_masked-scaffold200_size20799-processed-gene-0.22-mR-1,augustus_masked-scaffold131_size27653-processed-gene-0.29-mR-1,maker-scaffold200_size20799-augustus-gene-0.49-mR-1,augustus_masked-scaffold315_size13675-processed-gene-0.17-mR-1
MNXR32754[c]	Cytoplasm	1 MNXM1 + 1 MNXM12 + 1 MNXM396 = 1 MNXM2 + 1 MNXM90341	1 H(+) + 1 CoA + 1 3-hydroxy-2-isobutyrate = 1 H2O + 1 (S)-3-hydroxyisobutyryl-CoA	0	3.1.2.4	augustus_masked-scaffold316_size13671-processed-gene-0.12-mR-1,augustus_masked-scaffold314_size13676-processed-gene-0.13-mR-1
MNXR32762[c]	Cytoplasm	1 MNXM101 + 1 MNXM20 = 1 MNXM245 + 1 MNXM89557	1 L-ornithinium(1+) + 1 2-oxoglutarate = 1 L-glutamic 5-semialdehyde zwitterion + 1 L-glutamate	0.948242	2.6.1.13	maker-scaffold361_size11929-augustus-gene-0.31-mR-1,maker-scaffold363_size11906-augustus-gene-0.30-mR-1
MNXR32762[m]	Mitochondria	1 MNXM101 + 1 MNXM20 = 1 MNXM245 + 1 MNXM89557	1 L-ornithinium(1+) + 1 2-oxoglutarate = 1 L-glutamic 5-semialdehyde zwitterion + 1 L-glutamate	0.948242	2.6.1.13	maker-scaffold361_size11929-augustus-gene-0.31-mR-1,maker-scaffold363_size11906-augustus-gene-0.30-mR-1
MNXR32767[c]	Cytoplasm	1 MNXM15 + 1 MNXM3 + 1 MNXM89557 = 1 MNXM1 + 1 MNXM37 + 1 MNXM7 + 1 MNXM9	1 NH4(+) + 1 ATP + 1 L-glutamate = 1 H(+) + 1 L-glutamine zwitterion + 1 ADP + 1 phosphate	-6.77179	6.3.1.2	augustus_masked-scaffold376_size11336-processed-gene-0.9-mR-1
MNXR32778[c]	Cytoplasm	1 MNXM1280 + 1 MNXM7 = 1 MNXM3 + 1 MNXM89557	1 L-gamma-glutamyl phosphate(2-) + 1 ADP = 1 ATP + 1 L-glutamate	8.53833	2.7.2.11	augustus_masked-scaffold43_size47649-processed-gene-0.37-mR-1,augustus_masked-scaffold178_size23038-processed-gene-0.24-mR-1
MNXR32818[c]	Cytoplasm	1 MNXM1 + 1 MNXM10 + 1 MNXM15 + 1 MNXM20 = 1 MNXM2 + 1 MNXM8 + 1 MNXM89557	1 H(+) + 1 NADH(2-) + 1 NH4(+) + 1 2-oxoglutarate = 1 H2O + 1 NAD(+) + 1 L-glutamate	4.07053	1.4.1.2	maker-scaffold12_size70115-sp-gene-0.126-mR-1,maker-scaffold13_size70007-sp-gene-0.120-mR-1
MNXR32870[c]	Cytoplasm	1 MNXM2 + 1 MNXM947 = 1 MNXM90341	1 H2O + 1 methacrylyl-CoA = 1 (S)-3-hydroxyisobutyryl-CoA	-0.867004	4.2.1.17	augustus_masked-scaffold2232_size475-processed-gene-0.1-mR-1,sp_masked-scaffold4945_size300-processed-gene-0.1-mR-1,augustus_masked-scaffold2395_size453-processed-gene-0.1-mR-1,augustus_masked-scaffold3620_size351-processed-gene-0.1-mR-1,augustus_masked-scaffold4353_size318-processed-gene-0.1-mR-1,augustus_masked-scaffold2995_size391-processed-gene-0.1-mR-1,augustus_masked-scaffold166_size24062-p…
MNXR32870[m]	Mitochondria	1 MNXM2 + 1 MNXM947 = 1 MNXM90341	1 H2O + 1 methacrylyl-CoA = 1 (S)-3-hydroxyisobutyryl-CoA	-0.867004	4.2.1.17	augustus_masked-scaffold2232_size475-processed-gene-0.1-mR-1,sp_masked-scaffold4945_size300-processed-gene-0.1-mR-1,augustus_masked-scaffold2395_size453-processed-gene-0.1-mR-1,augustus_masked-scaffold3620_size351-processed-gene-0.1-mR-1,augustus_masked-scaffold4353_size318-processed-gene-0.1-mR-1,augustus_masked-scaffold2995_size391-processed-gene-0.1-mR-1,augustus_masked-scaffold166_size24062-p…
MNXR32870[p]	Membrane	1 MNXM2 + 1 MNXM947 = 1 MNXM90341	1 H2O + 1 methacrylyl-CoA = 1 (S)-3-hydroxyisobutyryl-CoA	-0.867004	4.2.1.17	augustus_masked-scaffold2232_size475-processed-gene-0.1-mR-1,sp_masked-scaffold4945_size300-processed-gene-0.1-mR-1,augustus_masked-scaffold2395_size453-processed-gene-0.1-mR-1,augustus_masked-scaffold3620_size351-processed-gene-0.1-mR-1,augustus_masked-scaffold4353_size318-processed-gene-0.1-mR-1,augustus_masked-scaffold2995_size391-processed-gene-0.1-mR-1,augustus_masked-scaffold166_size24062-p…
MNXR32879[c]	Cytoplasm	1 MNXM1 + 1 MNXM412 + 1 MNXM7 + 1 MNXM9 = 1 MNXM3 + 1 MNXM55 + 1 MNXM89557	1 H(+) + 1 L-gamma-glutamyl-L-cysteinate(1-) + 1 ADP + 1 phosphate = 1 ATP + 1 L-cysteine zwitterion + 1 L-glutamate	-9.31586	6.3.2.2	augustus_masked-scaffold84_size37103-processed-gene-0.31-mR-1,augustus_masked-scaffold1534_size687-processed-gene-0.1-mR-1,augustus_masked-scaffold83_size37105-processed-gene-0.45-mR-1
MNXR32879[n]	Nucleous	1 MNXM1 + 1 MNXM412 + 1 MNXM7 + 1 MNXM9 = 1 MNXM3 + 1 MNXM55 + 1 MNXM89557	1 H(+) + 1 L-gamma-glutamyl-L-cysteinate(1-) + 1 ADP + 1 phosphate = 1 ATP + 1 L-cysteine zwitterion + 1 L-glutamate	-9.31586	6.3.2.2	augustus_masked-scaffold84_size37103-processed-gene-0.31-mR-1,augustus_masked-scaffold1534_size687-processed-gene-0.1-mR-1,augustus_masked-scaffold83_size37105-processed-gene-0.45-mR-1
MNXR33034[p]	Membrane	1 MNXM1 + 1 MNXM11 + 1 MNXM14 + 1 MNXM8 + 1 MNXM89557 = 1 MNXM2 + 1 MNXM3 + 1 MNXM309 + 1 MNXM37	1 H(+) + 1 diphosphate(3-) + 1 AMP + 1 NAD(+) + 1 L-glutamate = 1 H2O + 1 ATP + 1 deamido-NAD(2-) + 1 L-glutamine zwitterion	-13.9547	6.3.5.1	sp_masked-scaffold7_size86359-processed-gene-0.107-mR-1,augustus_masked-scaffold6_size90724-processed-gene-0.74-mR-1
MNXR33036[c]	Cytoplasm	1 MNXM1 + 1 MNXM11 + 1 MNXM14 + 1 MNXM147 + 1 MNXM89557 = 1 MNXM2 + 1 MNXM3 + 1 MNXM37 + 1 MNXM42	1 H(+) + 1 diphosphate(3-) + 1 AMP + 1 L-asparagine zwitterion + 1 L-glutamate = 1 H2O + 1 ATP + 1 L-glutamine zwitterion + 1 L-aspartate(1-)	-15.6188	6.3.5.4	augustus_masked-scaffold200_size20799-processed-gene-0.22-mR-1,augustus_masked-scaffold131_size27653-processed-gene-0.29-mR-1,maker-scaffold200_size20799-augustus-gene-0.49-mR-1,augustus_masked-scaffold315_size13675-processed-gene-0.17-mR-1
MNXR33036[m]	Mitochondria	1 MNXM1 + 1 MNXM11 + 1 MNXM14 + 1 MNXM147 + 1 MNXM89557 = 1 MNXM2 + 1 MNXM3 + 1 MNXM37 + 1 MNXM42	1 H(+) + 1 diphosphate(3-) + 1 AMP + 1 L-asparagine zwitterion + 1 L-glutamate = 1 H2O + 1 ATP + 1 L-glutamine zwitterion + 1 L-aspartate(1-)	-15.6188	6.3.5.4	augustus_masked-scaffold200_size20799-processed-gene-0.22-mR-1,augustus_masked-scaffold131_size27653-processed-gene-0.29-mR-1,maker-scaffold200_size20799-augustus-gene-0.49-mR-1,augustus_masked-scaffold315_size13675-processed-gene-0.17-mR-1
MNXR33036[p]	Membrane	1 MNXM1 + 1 MNXM11 + 1 MNXM14 + 1 MNXM147 + 1 MNXM89557 = 1 MNXM2 + 1 MNXM3 + 1 MNXM37 + 1 MNXM42	1 H(+) + 1 diphosphate(3-) + 1 AMP + 1 L-asparagine zwitterion + 1 L-glutamate = 1 H2O + 1 ATP + 1 L-glutamine zwitterion + 1 L-aspartate(1-)	-15.6188	6.3.5.4	augustus_masked-scaffold200_size20799-processed-gene-0.22-mR-1,augustus_masked-scaffold131_size27653-processed-gene-0.29-mR-1,maker-scaffold200_size20799-augustus-gene-0.49-mR-1,augustus_masked-scaffold315_size13675-processed-gene-0.17-mR-1
MNXR33037[c]	Cytoplasm	2 MNXM1 + 1 MNXM138 + 2 MNXM7 + 1 MNXM89557 + 1 MNXM9 = 1 MNXM2 + 2 MNXM3 + 1 MNXM37 + 1 MNXM60	2 H(+) + 1 carbamoyl phosphate(2-) + 2 ADP + 1 L-glutamate + 1 phosphate = 1 H2O + 2 ATP + 1 L-glutamine zwitterion + 1 bicarbonate	-2.26477	6.3.5.5	sp_masked-scaffold2872_size400-processed-gene-0.2-mR-1,sp_masked-scaffold119_size30193-processed-gene-0.45-mR-1,augustus_masked-scaffold543_size6224-processed-gene-0.3-mR-1,maker-scaffold37_size50207-sp-gene-0.90-mR-1,augustus_masked-scaffold542_size6227-processed-gene-0.3-mR-1,maker-scaffold18_size67085-sp-gene-0.131-mR-1,augustus_masked-scaffold2_size109527-processed-gene-0.82-mR-1,augustus_mas…
MNXR33037[e]	Extracellular	2 MNXM1 + 1 MNXM138 + 2 MNXM7 + 1 MNXM89557 + 1 MNXM9 = 1 MNXM2 + 2 MNXM3 + 1 MNXM37 + 1 MNXM60	2 H(+) + 1 carbamoyl phosphate(2-) + 2 ADP + 1 L-glutamate + 1 phosphate = 1 H2O + 2 ATP + 1 L-glutamine zwitterion + 1 bicarbonate	-2.26477	6.3.5.5	sp_masked-scaffold2872_size400-processed-gene-0.2-mR-1,sp_masked-scaffold119_size30193-processed-gene-0.45-mR-1,augustus_masked-scaffold543_size6224-processed-gene-0.3-mR-1,maker-scaffold37_size50207-sp-gene-0.90-mR-1,augustus_masked-scaffold542_size6227-processed-gene-0.3-mR-1,maker-scaffold18_size67085-sp-gene-0.131-mR-1,augustus_masked-scaffold2_size109527-processed-gene-0.82-mR-1,augustus_mas…
MNXR33037[m]	Mitochondria	2 MNXM1 + 1 MNXM138 + 2 MNXM7 + 1 MNXM89557 + 1 MNXM9 = 1 MNXM2 + 2 MNXM3 + 1 MNXM37 + 1 MNXM60	2 H(+) + 1 carbamoyl phosphate(2-) + 2 ADP + 1 L-glutamate + 1 phosphate = 1 H2O + 2 ATP + 1 L-glutamine zwitterion + 1 bicarbonate	-2.26477	6.3.5.5	sp_masked-scaffold2872_size400-processed-gene-0.2-mR-1,sp_masked-scaffold119_size30193-processed-gene-0.45-mR-1,augustus_masked-scaffold543_size6224-processed-gene-0.3-mR-1,maker-scaffold37_size50207-sp-gene-0.90-mR-1,augustus_masked-scaffold542_size6227-processed-gene-0.3-mR-1,maker-scaffold18_size67085-sp-gene-0.131-mR-1,augustus_masked-scaffold2_size109527-processed-gene-0.82-mR-1,augustus_mas…
MNXR3339[c]	Cytoplasm	1 MNXM1 + 1 MNXM4 + 1 MNXM6 + 1 MNXM810 = 2 MNXM2 + 1 MNXM5 + 1 MNXM710	1 H(+) + 1 O2 + 1 NADPH + 1 5alpha-cholest-7-en-3beta-ol = 2 H2O + 1 NADP(+) + 1 cholesta-5,7-dien-3beta-ol	-90.6346	1.14.21.6	augustus_masked-scaffold172_size23350-processed-gene-0.16-mR-1,augustus_masked-scaffold217_size18799-processed-gene-0.17-mR-1
MNXR3339[p]	Membrane	1 MNXM1 + 1 MNXM4 + 1 MNXM6 + 1 MNXM810 = 2 MNXM2 + 1 MNXM5 + 1 MNXM710	1 H(+) + 1 O2 + 1 NADPH + 1 5alpha-cholest-7-en-3beta-ol = 2 H2O + 1 NADP(+) + 1 cholesta-5,7-dien-3beta-ol	-90.6346	1.14.21.6	augustus_masked-scaffold172_size23350-processed-gene-0.16-mR-1,augustus_masked-scaffold217_size18799-processed-gene-0.17-mR-1
MNXR3346[c]	Cytoplasm	1 MNXM13 + 1 MNXM943 = 1 MNXM1 + 1 MNXM78	1 CO(2) + 1 cadaverine = 1 H(+) + 1 L-lysinium(1+)	-3.7141	4.1.1.18	augustus_masked-scaffold4807_size304-processed-gene-0.1-mR-1,sp_masked-scaffold1622_size637-processed-gene-0.2-mR-1,augustus_masked-scaffold2106_size496-processed-gene-0.2-mR-1
MNXR33559[m]	Mitochondria	1 MNXM101 + 1 MNXM730 = 1 MNXM817 + 1 MNXM89557	1 L-ornithinium(1+) + 1 N-acetyl-L-glutamate(2-) = 1 N(2)-acetyl-L-ornithine zwitterion + 1 L-glutamate	-1.2482	2.3.1.35	maker-scaffold31_size54115-augustus-gene-0.107-mR-1
MNXR337[c]	Cytoplasm	2 MNXM1 + 1 MNXM10 + 1 MNXM192 = 1 MNXM2 + 1 MNXM422 + 1 MNXM8	2 H(+) + 1 NADH(2-) + 1 4-aminobutanoate = 1 H2O + 1 4-ammoniobutanal + 1 NAD(+)	-12.4812	1.2.1.3	genemark-scaffold14_size69768-processed-gene-0.8-mR-1,augustus_masked-scaffold92_size35002-processed-gene-0.31-mR-1,augustus_masked-scaffold3188_size377-processed-gene-0.1-mR-1,augustus_masked-scaffold2417_size451-processed-gene-0.2-mR-1
MNXR337[m]	Mitochondria	2 MNXM1 + 1 MNXM10 + 1 MNXM192 = 1 MNXM2 + 1 MNXM422 + 1 MNXM8	2 H(+) + 1 NADH(2-) + 1 4-aminobutanoate = 1 H2O + 1 4-ammoniobutanal + 1 NAD(+)	-12.4812	1.2.1.3	genemark-scaffold14_size69768-processed-gene-0.8-mR-1,augustus_masked-scaffold92_size35002-processed-gene-0.31-mR-1,augustus_masked-scaffold3188_size377-processed-gene-0.1-mR-1,augustus_masked-scaffold2417_size451-processed-gene-0.2-mR-1
MNXR337[n]	Nucleous	2 MNXM1 + 1 MNXM10 + 1 MNXM192 = 1 MNXM2 + 1 MNXM422 + 1 MNXM8	2 H(+) + 1 NADH(2-) + 1 4-aminobutanoate = 1 H2O + 1 4-ammoniobutanal + 1 NAD(+)	-12.4812	1.2.1.3	genemark-scaffold14_size69768-processed-gene-0.8-mR-1,augustus_masked-scaffold92_size35002-processed-gene-0.31-mR-1,augustus_masked-scaffold3188_size377-processed-gene-0.1-mR-1,augustus_masked-scaffold2417_size451-processed-gene-0.2-mR-1
MNXR33784[c]	Cytoplasm	1 MNXM1 + 1 MNXM651 + 1 MNXM7 = 1 MNXM3 + 1 MNXM89621	1 H(+) + 1 beta-D-fructofuranose 2,6-bisphosphate(4-) + 1 ADP = 1 ATP + 1 beta-D-fructofuranose 6-phosphate(2-)	-19.5823	2.7.1.105	sp_masked-scaffold386_size10921-processed-gene-0.7-mR-1,maker-scaffold73_size39816-augustus-gene-0.80-mR-1,augustus_masked-scaffold74_size39816-processed-gene-0.37-mR-1
MNXR33784[m]	Mitochondria	1 MNXM1 + 1 MNXM651 + 1 MNXM7 = 1 MNXM3 + 1 MNXM89621	1 H(+) + 1 beta-D-fructofuranose 2,6-bisphosphate(4-) + 1 ADP = 1 ATP + 1 beta-D-fructofuranose 6-phosphate(2-)	-19.5823	2.7.1.105	sp_masked-scaffold386_size10921-processed-gene-0.7-mR-1,maker-scaffold73_size39816-augustus-gene-0.80-mR-1,augustus_masked-scaffold74_size39816-processed-gene-0.37-mR-1
MNXR3379[c]	Cytoplasm	1 MNXM691 = 1 MNXM708	1 4-maleylacetoacetate = 1 4-fumarylacetoacetate(2-)	0	5.2.1.2	sp_masked-scaffold3666_size348-processed-gene-0.1-mR-1
MNXR33792[c]	Cytoplasm	1 MNXM1627 + 1 MNXM3 = 1 MNXM1 + 1 MNXM7 + 1 MNXM90136	1 2-dehydro-3-deoxy-D-galactonate + 1 ATP = 1 H(+) + 1 ADP + 1 6-phosphonato-2-dehydro-3-deoxy-D-galactate(3-)	-16.0641	2.7.1.58	augustus_masked-scaffold4696_size307-processed-gene-0.1-mR-1
MNXR33795[c]	Cytoplasm	1 MNXM1 + 1 MNXM7 + 1 MNXM89653 = 1 MNXM3 + 1 MNXM3974	1 H(+) + 1 ADP + 1 ditrans,octacis-undecaprenyl phosphate = 1 ATP + 1 di-trans,poly-cis-undecaprenol	0	2.7.1.66
MNXR3385[c]	Cytoplasm	1 MNXM1239 = 1 MNXM93	1 maleate(2-) = 1 fumarate(2-)	0.710007	5.2.1.1	augustus_masked-scaffold2061_size505-processed-gene-0.1-mR-1
MNXR3388[c]	Cytoplasm	1 MNXM1 + 1 MNXM12 + 1 MNXM98 = 1 MNXM2 + 1 MNXM21 + 1 MNXM69	1 H(+) + 1 CoA + 1 (S)-malate = 1 H2O + 1 acetyl-CoA(4-) + 1 glyoxylate	-9.25122	2.3.3.9	augustus_masked-scaffold20_size66310-processed-gene-0.60-mR-1,augustus_masked-scaffold19_size66455-processed-gene-0.59-mR-1
MNXR3388[x]	Peroxisome	1 MNXM1 + 1 MNXM12 + 1 MNXM98 = 1 MNXM2 + 1 MNXM21 + 1 MNXM69	1 H(+) + 1 CoA + 1 (S)-malate = 1 H2O + 1 acetyl-CoA(4-) + 1 glyoxylate	-9.25122	2.3.3.9	augustus_masked-scaffold20_size66310-processed-gene-0.60-mR-1,augustus_masked-scaffold19_size66455-processed-gene-0.59-mR-1
MNXR34[m]	Mitochondria	1 MNXM1 + 1 MNXM2184 = 1 MNXM2 + 1 MNXM3150	1 H(+) + 1 3'-UMP = 1 H2O + 1 2',3'-cyclic UMP	-121.062	3.1.4.16	augustus_masked-scaffold2036_size509-processed-gene-0.1-mR-1
MNXR341[c]	Cytoplasm	1 MNXM12 + 1 MNXM133 = 2 MNXM21	1 CoA + 1 acetoacetyl-CoA(4-) = 2 acetyl-CoA(4-)	7.06006	2.3.1.9	maker-scaffold121_size29918-augustus-gene-0.59-mR-1,sp_masked-scaffold2462_size445-processed-gene-0.2-mR-1
MNXR341[m]	Mitochondria	1 MNXM12 + 1 MNXM133 = 2 MNXM21	1 CoA + 1 acetoacetyl-CoA(4-) = 2 acetyl-CoA(4-)	7.06006	2.3.1.9	maker-scaffold121_size29918-augustus-gene-0.59-mR-1,sp_masked-scaffold2462_size445-processed-gene-0.2-mR-1
MNXR3412[c]	Cytoplasm	1 MNXM11 + 1 MNXM82 = 1 MNXM1 + 1 MNXM51 + 1 MNXM721	1 diphosphate(3-) + 1 GDP-alpha-D-mannose = 1 H(+) + 1 GTP + 1 alpha-D-mannose 1-phosphate(2-)	-103.304	2.7.7.13	augustus_masked-scaffold42_size49124-processed-gene-0.32-mR-1,augustus_masked-scaffold30_size54821-processed-gene-0.41-mR-1
MNXR342[c]	Cytoplasm	1 MNXM12 + 1 MNXM524 = 1 MNXM21 + 1 MNXM86	1 CoA + 1 2-methylacetoacetyl-CoA(4-) = 1 acetyl-CoA(4-) + 1 propionyl-CoA(4-)	-5.24982	2.3.1.16	augustus_masked-scaffold31_size54115-processed-gene-0.64-mR-1,augustus_masked-scaffold20_size66310-processed-gene-0.44-mR-1,sp_masked-scaffold2462_size445-processed-gene-0.2-mR-1,augustus_masked-scaffold19_size66455-processed-gene-0.43-mR-1
MNXR342[m]	Mitochondria	1 MNXM12 + 1 MNXM524 = 1 MNXM21 + 1 MNXM86	1 CoA + 1 2-methylacetoacetyl-CoA(4-) = 1 acetyl-CoA(4-) + 1 propionyl-CoA(4-)	-5.24982	2.3.1.16	augustus_masked-scaffold31_size54115-processed-gene-0.64-mR-1,augustus_masked-scaffold20_size66310-processed-gene-0.44-mR-1,sp_masked-scaffold2462_size445-processed-gene-0.2-mR-1,augustus_masked-scaffold19_size66455-processed-gene-0.43-mR-1
MNXR34277[c]	Cytoplasm	1 MNXM215 = 1 MNXM89588	1 alpha-D-glucose 6-phosphate(2-) = 1 alpha-D-glucose 1-phosphate(2-)	0	5.4.2.2	augustus_masked-scaffold13_size70007-processed-gene-0.60-mR-1
MNXR343[c]	Cytoplasm	1 MNXM12 + 1 MNXM717 = 1 MNXM21 + 1 MNXM233	1 CoA + 1 3-oxohexanoyl-CoA = 1 acetyl-CoA(4-) + 1 butanoyl-CoA	7.06	2.3.1.16	augustus_masked-scaffold31_size54115-processed-gene-0.64-mR-1,augustus_masked-scaffold20_size66310-processed-gene-0.44-mR-1,sp_masked-scaffold2462_size445-processed-gene-0.2-mR-1,augustus_masked-scaffold19_size66455-processed-gene-0.43-mR-1
MNXR343[m]	Mitochondria	1 MNXM12 + 1 MNXM717 = 1 MNXM21 + 1 MNXM233	1 CoA + 1 3-oxohexanoyl-CoA = 1 acetyl-CoA(4-) + 1 butanoyl-CoA	7.06	2.3.1.16	augustus_masked-scaffold31_size54115-processed-gene-0.64-mR-1,augustus_masked-scaffold20_size66310-processed-gene-0.44-mR-1,sp_masked-scaffold2462_size445-processed-gene-0.2-mR-1,augustus_masked-scaffold19_size66455-processed-gene-0.43-mR-1
MNXR3434[c]	Cytoplasm	1 MNXM15 + 1 MNXM22 + 1 MNXM56 = 1 MNXM2 + 1 MNXM255 + 1 MNXM4	1 NH4(+) + 1 hydrogen peroxide + 1 formaldehyde = 1 H2O + 1 methylammonium + 1 O2	-21.503	1.4.3.21	augustus_masked-scaffold186_size22297-processed-gene-0.24-mR-1,sp_masked-scaffold25_size57714-processed-gene-0.48-mR-1,sp_masked-scaffold657_size4407-processed-gene-0.6-mR-1,sp_masked-scaffold293_size14662-processed-gene-0.21-mR-1,augustus_masked-scaffold657_size4407-processed-gene-0.2-mR-1,sp_masked-scaffold605_size5244-processed-gene-0.6-mR-1,augustus_masked-scaffold26_size55772-processed-gene-…
MNXR3438[c]	Cytoplasm	1 MNXM1 + 1 MNXM504 + 1 MNXM7 + 1 MNXM9 = 1 MNXM3 + 1 MNXM389 + 1 MNXM60	1 H(+) + 1 trans-3-methylglutaconyl-CoA(5-) + 1 ADP + 1 phosphate = 1 ATP + 1 3-methylbut-2-enoyl-CoA + 1 bicarbonate	-4.37231	6.4.1.4	augustus_masked-scaffold4141_size327-processed-gene-0.1-mR-1,sp_masked-scaffold1653_size620-processed-gene-0.2-mR-1,sp_masked-scaffold2421_size450-processed-gene-0.2-mR-1,augustus_masked-scaffold2881_size400-processed-gene-0.1-mR-1
MNXR3438[e]	Extracellular	1 MNXM1 + 1 MNXM504 + 1 MNXM7 + 1 MNXM9 = 1 MNXM3 + 1 MNXM389 + 1 MNXM60	1 H(+) + 1 trans-3-methylglutaconyl-CoA(5-) + 1 ADP + 1 phosphate = 1 ATP + 1 3-methylbut-2-enoyl-CoA + 1 bicarbonate	-4.37231	6.4.1.4	augustus_masked-scaffold4141_size327-processed-gene-0.1-mR-1,sp_masked-scaffold1653_size620-processed-gene-0.2-mR-1,sp_masked-scaffold2421_size450-processed-gene-0.2-mR-1,augustus_masked-scaffold2881_size400-processed-gene-0.1-mR-1
MNXR3438[m]	Mitochondria	1 MNXM1 + 1 MNXM504 + 1 MNXM7 + 1 MNXM9 = 1 MNXM3 + 1 MNXM389 + 1 MNXM60	1 H(+) + 1 trans-3-methylglutaconyl-CoA(5-) + 1 ADP + 1 phosphate = 1 ATP + 1 3-methylbut-2-enoyl-CoA + 1 bicarbonate	-4.37231	6.4.1.4	augustus_masked-scaffold4141_size327-processed-gene-0.1-mR-1,sp_masked-scaffold1653_size620-processed-gene-0.2-mR-1,sp_masked-scaffold2421_size450-processed-gene-0.2-mR-1,augustus_masked-scaffold2881_size400-processed-gene-0.1-mR-1
MNXR344[c]	Cytoplasm	1 MNXM12 + 1 MNXM706 = 1 MNXM21 + 1 MNXM553	1 CoA + 1 3-oxooctanoyl-CoA = 1 acetyl-CoA(4-) + 1 hexanoyl-CoA	7.05994	2.3.1.16	augustus_masked-scaffold31_size54115-processed-gene-0.64-mR-1,augustus_masked-scaffold20_size66310-processed-gene-0.44-mR-1,sp_masked-scaffold2462_size445-processed-gene-0.2-mR-1,augustus_masked-scaffold19_size66455-processed-gene-0.43-mR-1
MNXR344[m]	Mitochondria	1 MNXM12 + 1 MNXM706 = 1 MNXM21 + 1 MNXM553	1 CoA + 1 3-oxooctanoyl-CoA = 1 acetyl-CoA(4-) + 1 hexanoyl-CoA	7.05994	2.3.1.16	augustus_masked-scaffold31_size54115-processed-gene-0.64-mR-1,augustus_masked-scaffold20_size66310-processed-gene-0.44-mR-1,sp_masked-scaffold2462_size445-processed-gene-0.2-mR-1,augustus_masked-scaffold19_size66455-processed-gene-0.43-mR-1
MNXR3441[c]	Cytoplasm	1 MNXM1056 = 1 MNXM2 + 1 MNXM920	1 (2R)-homocitrate = 1 H2O + 1 but-1-ene-1,2,4-tricarboxylate	0	4.2.1.-,4.2.1.114
MNXR3444[c]	Cytoplasm	1 MNXM1 + 1 MNXM1030 + 1 MNXM12 = 1 MNXM2 + 1 MNXM46 + 1 MNXM86	1 H(+) + 1 (2R,3S)-2-methylcitrate + 1 CoA = 1 H2O + 1 oxaloacetate + 1 propionyl-CoA(4-)	0	2.3.3.5	augustus_masked-scaffold2277_size469-processed-gene-0.1-mR-1
MNXR345[c]	Cytoplasm	1 MNXM12 + 1 MNXM677 = 1 MNXM21 + 1 MNXM342	1 CoA + 1 3-oxodecanoyl-CoA = 1 acetyl-CoA(4-) + 1 octanoyl-CoA(4-)	7.06006	2.3.1.16	augustus_masked-scaffold31_size54115-processed-gene-0.64-mR-1,augustus_masked-scaffold20_size66310-processed-gene-0.44-mR-1,sp_masked-scaffold2462_size445-processed-gene-0.2-mR-1,augustus_masked-scaffold19_size66455-processed-gene-0.43-mR-1
MNXR345[m]	Mitochondria	1 MNXM12 + 1 MNXM677 = 1 MNXM21 + 1 MNXM342	1 CoA + 1 3-oxodecanoyl-CoA = 1 acetyl-CoA(4-) + 1 octanoyl-CoA(4-)	7.06006	2.3.1.16	augustus_masked-scaffold31_size54115-processed-gene-0.64-mR-1,augustus_masked-scaffold20_size66310-processed-gene-0.44-mR-1,sp_masked-scaffold2462_size445-processed-gene-0.2-mR-1,augustus_masked-scaffold19_size66455-processed-gene-0.43-mR-1
MNXR346[c]	Cytoplasm	1 MNXM12 + 1 MNXM705 = 1 MNXM21 + 1 MNXM486	1 CoA + 1 3-oxolauroyl-CoA = 1 acetyl-CoA(4-) + 1 decanoyl-CoA	7.05994	2.3.1.16	augustus_masked-scaffold31_size54115-processed-gene-0.64-mR-1,augustus_masked-scaffold20_size66310-processed-gene-0.44-mR-1,sp_masked-scaffold2462_size445-processed-gene-0.2-mR-1,augustus_masked-scaffold19_size66455-processed-gene-0.43-mR-1
MNXR346[m]	Mitochondria	1 MNXM12 + 1 MNXM705 = 1 MNXM21 + 1 MNXM486	1 CoA + 1 3-oxolauroyl-CoA = 1 acetyl-CoA(4-) + 1 decanoyl-CoA	7.05994	2.3.1.16	augustus_masked-scaffold31_size54115-processed-gene-0.64-mR-1,augustus_masked-scaffold20_size66310-processed-gene-0.44-mR-1,sp_masked-scaffold2462_size445-processed-gene-0.2-mR-1,augustus_masked-scaffold19_size66455-processed-gene-0.43-mR-1
MNXR3464[c]	Cytoplasm	1 MNXM1 + 1 MNXM10 + 1 MNXM46 = 1 MNXM8 + 1 MNXM98	1 H(+) + 1 NADH(2-) + 1 oxaloacetate = 1 NAD(+) + 1 (S)-malate	4.46179	1.1.1.37	augustus_masked-scaffold410_size9825-processed-gene-0.8-mR-1,augustus_masked-scaffold412_size9820-processed-gene-0.8-mR-1,augustus_masked-scaffold44_size47507-processed-gene-0.26-mR-1,augustus_masked-scaffold48_size47305-processed-gene-0.39-mR-1
MNXR3464[m]	Mitochondria	1 MNXM1 + 1 MNXM10 + 1 MNXM46 = 1 MNXM8 + 1 MNXM98	1 H(+) + 1 NADH(2-) + 1 oxaloacetate = 1 NAD(+) + 1 (S)-malate	4.46179	1.1.1.37	augustus_masked-scaffold410_size9825-processed-gene-0.8-mR-1,augustus_masked-scaffold412_size9820-processed-gene-0.8-mR-1,augustus_masked-scaffold44_size47507-processed-gene-0.26-mR-1,augustus_masked-scaffold48_size47305-processed-gene-0.39-mR-1
MNXR347[c]	Cytoplasm	1 MNXM12 + 1 MNXM707 = 1 MNXM21 + 1 MNXM363	1 CoA + 1 3-oxotetradecanoyl-CoA = 1 acetyl-CoA(4-) + 1 lauroyl-CoA(4-)	7.05994	2.3.1.16	augustus_masked-scaffold31_size54115-processed-gene-0.64-mR-1,augustus_masked-scaffold20_size66310-processed-gene-0.44-mR-1,sp_masked-scaffold2462_size445-processed-gene-0.2-mR-1,augustus_masked-scaffold19_size66455-processed-gene-0.43-mR-1
MNXR347[m]	Mitochondria	1 MNXM12 + 1 MNXM707 = 1 MNXM21 + 1 MNXM363	1 CoA + 1 3-oxotetradecanoyl-CoA = 1 acetyl-CoA(4-) + 1 lauroyl-CoA(4-)	7.05994	2.3.1.16	augustus_masked-scaffold31_size54115-processed-gene-0.64-mR-1,augustus_masked-scaffold20_size66310-processed-gene-0.44-mR-1,sp_masked-scaffold2462_size445-processed-gene-0.2-mR-1,augustus_masked-scaffold19_size66455-processed-gene-0.43-mR-1
MNXR3470[c]	Cytoplasm	1 MNXM10 + 1 MNXM13 + 1 MNXM23 = 1 MNXM8 + 1 MNXM98	1 NADH(2-) + 1 CO(2) + 1 pyruvate = 1 NAD(+) + 1 (S)-malate	-0.319946	1.1.1.38,1.1.1.39	augustus_masked-scaffold2254_size472-processed-gene-0.2-mR-1,genemark-scaffold48_size47305-processed-gene-0.4-mR-1,augustus_masked-scaffold2254_size472-processed-gene-0.3-mR-1,augustus_masked-scaffold4652_size308-processed-gene-0.1-mR-1,augustus_masked-scaffold2560_size433-processed-gene-0.1-mR-1,genemark-scaffold44_size47507-processed-gene-0.15-mR-1,augustus_masked-scaffold4642_size308-processed…
MNXR3470[m]	Mitochondria	1 MNXM10 + 1 MNXM13 + 1 MNXM23 = 1 MNXM8 + 1 MNXM98	1 NADH(2-) + 1 CO(2) + 1 pyruvate = 1 NAD(+) + 1 (S)-malate	-0.319946	1.1.1.38	augustus_masked-scaffold2254_size472-processed-gene-0.2-mR-1,genemark-scaffold48_size47305-processed-gene-0.4-mR-1,augustus_masked-scaffold2254_size472-processed-gene-0.3-mR-1,augustus_masked-scaffold4652_size308-processed-gene-0.1-mR-1,augustus_masked-scaffold2560_size433-processed-gene-0.1-mR-1,genemark-scaffold44_size47507-processed-gene-0.15-mR-1,augustus_masked-scaffold4642_size308-processed…
MNXR3471[c]	Cytoplasm	1 MNXM13 + 1 MNXM23 + 1 MNXM6 = 1 MNXM5 + 1 MNXM98	1 CO(2) + 1 pyruvate + 1 NADPH = 1 NADP(+) + 1 (S)-malate	-1.56824	1.1.1.40	augustus_masked-scaffold4652_size308-processed-gene-0.1-mR-1,genemark-scaffold48_size47305-processed-gene-0.4-mR-1,augustus_masked-scaffold4642_size308-processed-gene-0.1-mR-1,genemark-scaffold44_size47507-processed-gene-0.15-mR-1,augustus_masked-scaffold2254_size472-processed-gene-0.2-mR-1,augustus_masked-scaffold4637_size309-processed-gene-0.2-mR-1,augustus_masked-scaffold2254_size472-processed…
MNXR3471[m]	Mitochondria	1 MNXM13 + 1 MNXM23 + 1 MNXM6 = 1 MNXM5 + 1 MNXM98	1 CO(2) + 1 pyruvate + 1 NADPH = 1 NADP(+) + 1 (S)-malate	-1.56824	1.1.1.40	augustus_masked-scaffold4652_size308-processed-gene-0.1-mR-1,genemark-scaffold48_size47305-processed-gene-0.4-mR-1,augustus_masked-scaffold4642_size308-processed-gene-0.1-mR-1,genemark-scaffold44_size47507-processed-gene-0.15-mR-1,augustus_masked-scaffold2254_size472-processed-gene-0.2-mR-1,augustus_masked-scaffold4637_size309-processed-gene-0.2-mR-1,augustus_masked-scaffold2254_size472-processed…
MNXR3478[c]	Cytoplasm	1 MNXM1 + 1 MNXM1114 + 1 MNXM4 + 1 MNXM6 = 1 MNXM2 + 1 MNXM5 + 1 MNXM5567	1 H(+) + 1 melatonin + 1 O2 + 1 NADPH = 1 H2O + 1 NADP(+) + 1 6-hydroxymelatonin	0	1.14.14.1	augustus_masked-scaffold2166_size486-processed-gene-0.1-mR-1,augustus_masked-scaffold2064_size504-processed-gene-0.1-mR-1
MNXR348[c]	Cytoplasm	1 MNXM12 + 1 MNXM738 = 1 MNXM21 + 1 MNXM224	1 CoA + 1 3-oxopalmitoyl-CoA(4-) = 1 acetyl-CoA(4-) + 1 myristoyl-CoA(4-)	7.05994	2.3.1.16	augustus_masked-scaffold31_size54115-processed-gene-0.64-mR-1,augustus_masked-scaffold20_size66310-processed-gene-0.44-mR-1,sp_masked-scaffold2462_size445-processed-gene-0.2-mR-1,augustus_masked-scaffold19_size66455-processed-gene-0.43-mR-1
MNXR348[m]	Mitochondria	1 MNXM12 + 1 MNXM738 = 1 MNXM21 + 1 MNXM224	1 CoA + 1 3-oxopalmitoyl-CoA(4-) = 1 acetyl-CoA(4-) + 1 myristoyl-CoA(4-)	7.05994	2.3.1.16	augustus_masked-scaffold31_size54115-processed-gene-0.64-mR-1,augustus_masked-scaffold20_size66310-processed-gene-0.44-mR-1,sp_masked-scaffold2462_size445-processed-gene-0.2-mR-1,augustus_masked-scaffold19_size66455-processed-gene-0.43-mR-1
MNXR3487[c]	Cytoplasm	1 MNXM11 + 1 MNXM16 + 1 MNXM9 = 1 MNXM2 + 1 MNXM3 + 1 MNXM61	1 diphosphate(3-) + 1 S-adenosyl-L-methionine + 1 phosphate = 1 H2O + 1 ATP + 1 L-methionine zwitterion	-49.6078	2.5.1.6	augustus_masked-scaffold168_size23565-processed-gene-0.19-mR-1
MNXR35[m]	Mitochondria	1 MNXM1 + 1 MNXM2182 = 1 MNXM2 + 1 MNXM3148	1 H(+) + 1 3'-CMP = 1 H2O + 1 2',3'-cyclic CMP	-121.062	3.1.4.16	augustus_masked-scaffold2036_size509-processed-gene-0.1-mR-1
MNXR3507[c]	Cytoplasm	1 MNXM1 + 1 MNXM567 + 1 MNXM7 = 1 MNXM3 + 1 MNXM333	1 H(+) + 1 (R)-5-phosphonatomevalonate(3-) + 1 ADP = 1 ATP + 1 (R)-mevalonate	-16.0641	2.7.1.36	augustus_masked-scaffold407_size9929-processed-gene-0.6-mR-1,augustus_masked-scaffold415_size9602-processed-gene-0.7-mR-1,augustus_masked-scaffold416_size9599-processed-gene-0.7-mR-1
MNXR3507[p]	Membrane	1 MNXM1 + 1 MNXM567 + 1 MNXM7 = 1 MNXM3 + 1 MNXM333	1 H(+) + 1 (R)-5-phosphonatomevalonate(3-) + 1 ADP = 1 ATP + 1 (R)-mevalonate	-16.0641	2.7.1.36	augustus_masked-scaffold407_size9929-processed-gene-0.6-mR-1,augustus_masked-scaffold415_size9602-processed-gene-0.7-mR-1,augustus_masked-scaffold416_size9599-processed-gene-0.7-mR-1
MNXR35166[c]	Cytoplasm	1 MNXM1210 + 1 MNXM1596 = 1 MNXM2 + 1 MNXM21668	1 2-hydroxyglutarate(2-) + 1 trypanothione(1+) = 1 H2O + 1 S-hydroxyglutaryltrypanothione	0	3.1.2.6	maker-scaffold62_size41752-sp-gene-0.89-mR-1,augustus_masked-scaffold2876_size400-processed-gene-0.1-mR-1
MNXR3519[c]	Cytoplasm	1 MNXM197 = 1 MNXM2 + 1 MNXM504	1 (3S)-3-hydroxy-3-methylglutaryl-CoA(5-) = 1 H2O + 1 trans-3-methylglutaconyl-CoA(5-)	0	4.2.1.18
MNXR3536[n]	Nucleous	1 MNXM1 + 1 MNXM624 + 1 MNXM7 = 1 MNXM200 + 1 MNXM3	1 H(+) + 1 1D-myo-inositol 1,3,4,5-tetrakisphosphate(8-) + 1 ADP = 1 1D-myo-inositol 1,4,5-trisphosphate + 1 ATP	-22.3052	2.7.1.127	sp_masked-scaffold528_size6474-processed-gene-0.7-mR-1,augustus_masked-scaffold287_size14779-processed-gene-0.9-mR-1,sp_masked-scaffold243_size16635-processed-gene-0.25-mR-1
MNXR3542[c]	Cytoplasm	1 MNXM127 + 1 MNXM9 = 1 MNXM2 + 1 MNXM646	1 myo-inositol + 1 phosphate = 1 H2O + 1 1D-myo-inositol 1-phosphate(2-)	7.21701	3.1.3.25	maker-scaffold66_size40816-augustus-gene-0.76-mR-1,maker-scaffold17_size67631-sp-gene-0.138-mR-1
MNXR3546[c]	Cytoplasm	1 MNXM127 + 1 MNXM9 = 1 MNXM2 + 1 MNXM540	1 myo-inositol + 1 phosphate = 1 H2O + 1 1D-myo-inositol 3-phosphate(2-)	7.21701	3.1.3.25	maker-scaffold66_size40816-augustus-gene-0.76-mR-1,maker-scaffold17_size67631-sp-gene-0.138-mR-1
MNXR3547[c]	Cytoplasm	1 MNXM127 + 1 MNXM9 = 1 MNXM2 + 1 MNXM2063	1 myo-inositol + 1 phosphate = 1 H2O + 1 1D-myo-inositol 4-phosphate(2-)	7.21701	3.1.3.25	maker-scaffold66_size40816-augustus-gene-0.76-mR-1,maker-scaffold17_size67631-sp-gene-0.138-mR-1
MNXR3548[c]	Cytoplasm	1 MNXM1694 = 1 MNXM1792 + 1 MNXM2	1 (2S,3R)-3-hydroxybutane-1,2,3-tricarboxylate = 1 (Z)-but-2-ene-1,2,3-tricarboxylate + 1 H2O	0.912994	4.2.1.99	augustus_masked-scaffold4680_size307-processed-gene-0.1-mR-1,augustus_masked-scaffold4770_size304-processed-gene-0.1-mR-1
MNXR3548[m]	Mitochondria	1 MNXM1694 = 1 MNXM1792 + 1 MNXM2	1 (2S,3R)-3-hydroxybutane-1,2,3-tricarboxylate = 1 (Z)-but-2-ene-1,2,3-tricarboxylate + 1 H2O	0.912994	4.2.1.99	augustus_masked-scaffold4680_size307-processed-gene-0.1-mR-1,augustus_masked-scaffold4770_size304-processed-gene-0.1-mR-1
MNXR35560[n]	Nucleous	1 MNXM1233 + 1 MNXM8 = 1 MNXM1 + 1 MNXM10 + 1 MNXM89602	1 galactitol + 1 NAD(+) = 1 H(+) + 1 NADH(2-) + 1 D-galactopyranose	0	1.1.1.21	augustus_masked-scaffold4508_size313-processed-gene-0.1-mR-1
MNXR35618[c]	Cytoplasm	1 MNXM12 + 1 MNXM2214 = 1 MNXM45 + 1 MNXM925	1 CoA + 1 apo-[acyl-carrier protein] = 1 adenosine 3',5'-bisphosphate + 1 holo-[acyl-carrier protein]	0	2.7.8.7	augustus_masked-scaffold27_size55610-processed-gene-0.51-mR-1,augustus_masked-scaffold114_size30862-processed-gene-0.28-mR-1,augustus_masked-scaffold123_size29445-processed-gene-0.21-mR-1,augustus_masked-scaffold110_size31020-processed-gene-0.28-mR-1
MNXR35618[m]	Mitochondria	1 MNXM12 + 1 MNXM2214 = 1 MNXM45 + 1 MNXM925	1 CoA + 1 apo-[acyl-carrier protein] = 1 adenosine 3',5'-bisphosphate + 1 holo-[acyl-carrier protein]	0	2.7.8.7	augustus_masked-scaffold27_size55610-processed-gene-0.51-mR-1,augustus_masked-scaffold114_size30862-processed-gene-0.28-mR-1,augustus_masked-scaffold123_size29445-processed-gene-0.21-mR-1,augustus_masked-scaffold110_size31020-processed-gene-0.28-mR-1
MNXR35641[c]	Cytoplasm	1 MNXM427 = 1 MNXM89621	1 D-mannopyranose 6-phosphate(2-) = 1 beta-D-fructofuranose 6-phosphate(2-)	1.38	5.3.1.8	maker-scaffold524_size6526-augustus-gene-0.11-mR-1,augustus_masked-scaffold2707_size416-processed-gene-0.1-mR-1
MNXR35645[c]	Cytoplasm	1 MNXM258 + 1 MNXM89621 = 1 MNXM271 + 1 MNXM74	1 D-erythrose 4-phosphate(2-) + 1 beta-D-fructofuranose 6-phosphate(2-) = 1 sedoheptulose 7-phosphate(2-) + 1 D-glyceraldehyde 3-phosphate	-2.92004	2.2.1.2	augustus_masked-scaffold1806_size559-processed-gene-0.1-mR-1,augustus_masked-scaffold3080_size385-processed-gene-0.1-mR-1,augustus_masked-scaffold344_size12701-processed-gene-0.15-mR-1
MNXR35657[c]	Cytoplasm	1 MNXM1 + 1 MNXM1289 + 1 MNXM6 = 1 MNXM5 + 1 MNXM89661	1 H(+) + 1 oxalatosuccinate(3-) + 1 NADPH = 1 NADP(+) + 1 isocitrate(3-)	-1.36652	1.1.1.42	genemark-scaffold6_size90724-processed-gene-0.39-mR-1,augustus_masked-scaffold4352_size319-processed-gene-0.1-mR-1,maker-scaffold7_size86359-sp-gene-0.149-mR-1
MNXR35657[m]	Mitochondria	1 MNXM1 + 1 MNXM1289 + 1 MNXM6 = 1 MNXM5 + 1 MNXM89661	1 H(+) + 1 oxalatosuccinate(3-) + 1 NADPH = 1 NADP(+) + 1 isocitrate(3-)	-1.36652	1.1.1.42	genemark-scaffold6_size90724-processed-gene-0.39-mR-1,augustus_masked-scaffold4352_size319-processed-gene-0.1-mR-1,maker-scaffold7_size86359-sp-gene-0.149-mR-1
MNXR35756[c]	Cytoplasm	1 MNXM2 + 1 MNXM651 = 1 MNXM89621 + 1 MNXM9	1 H2O + 1 beta-D-fructofuranose 2,6-bisphosphate(4-) = 1 beta-D-fructofuranose 6-phosphate(2-) + 1 phosphate	11.9835	3.1.3.46	maker-scaffold73_size39816-augustus-gene-0.80-mR-1,sp_masked-scaffold386_size10921-processed-gene-0.7-mR-1,augustus_masked-scaffold2155_size488-processed-gene-0.1-mR-1,augustus_masked-scaffold74_size39816-processed-gene-0.37-mR-1
MNXR35756[m]	Mitochondria	1 MNXM2 + 1 MNXM651 = 1 MNXM89621 + 1 MNXM9	1 H2O + 1 beta-D-fructofuranose 2,6-bisphosphate(4-) = 1 beta-D-fructofuranose 6-phosphate(2-) + 1 phosphate	11.9835	3.1.3.46	maker-scaffold73_size39816-augustus-gene-0.80-mR-1,sp_masked-scaffold386_size10921-processed-gene-0.7-mR-1,augustus_masked-scaffold2155_size488-processed-gene-0.1-mR-1,augustus_masked-scaffold74_size39816-processed-gene-0.37-mR-1
MNXR35757[c]	Cytoplasm	1 MNXM215 = 1 MNXM89621	1 alpha-D-glucose 6-phosphate(2-) = 1 beta-D-fructofuranose 6-phosphate(2-)	1.38	5.3.1.9	augustus_masked-scaffold2_size109527-processed-gene-0.78-mR-1,augustus_masked-scaffold189_size22062-processed-gene-0.13-mR-1,sp_masked-scaffold3890_size338-processed-gene-0.1-mR-1
MNXR358[c]	Cytoplasm	1 MNXM1 + 1 MNXM40 + 1 MNXM7 + 1 MNXM9 = 1 MNXM21 + 1 MNXM3 + 1 MNXM60	1 H(+) + 1 malonyl-CoA(5-) + 1 ADP + 1 phosphate = 1 acetyl-CoA(4-) + 1 ATP + 1 bicarbonate	-4.37219	6.4.1.2	augustus_masked-scaffold2252_size472-processed-gene-0.1-mR-1,sp_masked-scaffold2421_size450-processed-gene-0.2-mR-1,maker-scaffold95_size34373-augustus-gene-0.54-mR-1,augustus_masked-scaffold3627_size350-processed-gene-0.1-mR-1,augustus_masked-scaffold58_size42781-processed-gene-0.37-mR-1,augustus_masked-scaffold2881_size400-processed-gene-0.1-mR-1
MNXR358[e]	Extracellular	1 MNXM1 + 1 MNXM40 + 1 MNXM7 + 1 MNXM9 = 1 MNXM21 + 1 MNXM3 + 1 MNXM60	1 H(+) + 1 malonyl-CoA(5-) + 1 ADP + 1 phosphate = 1 acetyl-CoA(4-) + 1 ATP + 1 bicarbonate	-4.37219	6.4.1.2	augustus_masked-scaffold2252_size472-processed-gene-0.1-mR-1,sp_masked-scaffold2421_size450-processed-gene-0.2-mR-1,maker-scaffold95_size34373-augustus-gene-0.54-mR-1,augustus_masked-scaffold3627_size350-processed-gene-0.1-mR-1,augustus_masked-scaffold58_size42781-processed-gene-0.37-mR-1,augustus_masked-scaffold2881_size400-processed-gene-0.1-mR-1
MNXR358[m]	Mitochondria	1 MNXM1 + 1 MNXM40 + 1 MNXM7 + 1 MNXM9 = 1 MNXM21 + 1 MNXM3 + 1 MNXM60	1 H(+) + 1 malonyl-CoA(5-) + 1 ADP + 1 phosphate = 1 acetyl-CoA(4-) + 1 ATP + 1 bicarbonate	-4.37219	6.4.1.2	augustus_masked-scaffold2252_size472-processed-gene-0.1-mR-1,sp_masked-scaffold2421_size450-processed-gene-0.2-mR-1,maker-scaffold95_size34373-augustus-gene-0.54-mR-1,augustus_masked-scaffold3627_size350-processed-gene-0.1-mR-1,augustus_masked-scaffold58_size42781-processed-gene-0.37-mR-1,augustus_masked-scaffold2881_size400-processed-gene-0.1-mR-1
MNXR35885[c]	Cytoplasm	1 MNXM1 + 1 MNXM11 + 1 MNXM14 + 1 MNXM89810 = 1 MNXM3 + 1 MNXM37 + 1 MNXM71	1 H(+) + 1 diphosphate(3-) + 1 AMP + 1 Gln-tRNA(Gln) = 1 ATP + 1 L-glutamine zwitterion + 1 tRNA(Gln)	0	6.1.1.18	genemark-scaffold284_size14903-processed-gene-0.3-mR-1,augustus_masked-scaffold375_size11384-processed-gene-0.10-mR-1,maker-scaffold374_size11393-augustus-gene-0.21-mR-1,genemark-scaffold373_size11479-processed-gene-0.1-mR-1,maker-scaffold375_size11384-augustus-gene-0.20-mR-1,augustus_masked-scaffold3367_size366-processed-gene-0.1-mR-1,augustus_masked-scaffold374_size11393-processed-gene-0.10-mR-1
MNXR35885[m]	Mitochondria	1 MNXM1 + 1 MNXM11 + 1 MNXM14 + 1 MNXM89810 = 1 MNXM3 + 1 MNXM37 + 1 MNXM71	1 H(+) + 1 diphosphate(3-) + 1 AMP + 1 Gln-tRNA(Gln) = 1 ATP + 1 L-glutamine zwitterion + 1 tRNA(Gln)	0	6.1.1.18	genemark-scaffold284_size14903-processed-gene-0.3-mR-1,augustus_masked-scaffold375_size11384-processed-gene-0.10-mR-1,maker-scaffold374_size11393-augustus-gene-0.21-mR-1,genemark-scaffold373_size11479-processed-gene-0.1-mR-1,maker-scaffold375_size11384-augustus-gene-0.20-mR-1,augustus_masked-scaffold3367_size366-processed-gene-0.1-mR-1,augustus_masked-scaffold374_size11393-processed-gene-0.10-mR-1
MNXR35885[n]	Nucleous	1 MNXM1 + 1 MNXM11 + 1 MNXM14 + 1 MNXM89810 = 1 MNXM3 + 1 MNXM37 + 1 MNXM71	1 H(+) + 1 diphosphate(3-) + 1 AMP + 1 Gln-tRNA(Gln) = 1 ATP + 1 L-glutamine zwitterion + 1 tRNA(Gln)	0	6.1.1.18	genemark-scaffold284_size14903-processed-gene-0.3-mR-1,augustus_masked-scaffold375_size11384-processed-gene-0.10-mR-1,maker-scaffold374_size11393-augustus-gene-0.21-mR-1,genemark-scaffold373_size11479-processed-gene-0.1-mR-1,maker-scaffold375_size11384-augustus-gene-0.20-mR-1,augustus_masked-scaffold3367_size366-processed-gene-0.1-mR-1,augustus_masked-scaffold374_size11393-processed-gene-0.10-mR-1
MNXR35952[c]	Cytoplasm	1 MNXM1542 + 1 MNXM3 = 1 MNXM1 + 1 MNXM7 + 1 MNXM89621	1 beta-D-fructofuranose + 1 ATP = 1 H(+) + 1 ADP + 1 beta-D-fructofuranose 6-phosphate(2-)	0	2.7.1.1	genemark-scaffold788_size2825-processed-gene-0.0-mR-1,maker-scaffold277_size15010-augustus-gene-0.26-mR-1,maker-scaffold842_size2520-augustus-gene-0.6-mR-1
MNXR35984[e]	Extracellular	1 MNXM148 + 1 MNXM2 + 1 MNXM90860 = 1 MNXM155 + 1 MNXM92544	1 thioredoxin disulfide + 1 H2O + 1 Peptide-L-methionine = 1 thioredoxin + 1 Peptide-L-methionine (S)-S-oxide	0	1.8.4.11	maker-scaffold64_size41234-augustus-gene-0.67-mR-1,maker-scaffold102_size32857-sp-gene-0.48-mR-1
MNXR36[m]	Mitochondria	1 MNXM1 + 1 MNXM1985 = 1 MNXM2 + 1 MNXM2598	1 H(+) + 1 3'-AMP = 1 H2O + 1 2',3'-cyclic AMP	-121.062	3.1.4.16	augustus_masked-scaffold2036_size509-processed-gene-0.1-mR-1
MNXR3600[c]	Cytoplasm	1 MNXM13 + 1 MNXM86 = 1 MNXM1 + 1 MNXM190	1 CO(2) + 1 propionyl-CoA(4-) = 1 H(+) + 1 (S)-methylmalonyl-CoA(5-)	0	4.1.1.41
MNXR36005[c]	Cytoplasm	(n) MNXM13005 + 1 MNXM3 + 1 MNXM89557 = (n+1) MNXM13005 + 1 MNXM7 + 1 MNXM9	(n) Tetrahydrofolyl-[Glu](n) + 1 ATP + 1 L-glutamate = (n+1) Tetrahydrofolyl-[Glu](n) + 1 ADP + 1 phosphate	38.1004	6.3.2.17	maker-scaffold77_size39512-augustus-gene-0.63-mR-1,genemark-scaffold16_size69450-processed-gene-0.34-mR-1,augustus_masked-scaffold4243_size322-processed-gene-0.1-mR-1,augustus_masked-scaffold206_size20320-processed-gene-0.12-mR-1,augustus_masked-scaffold2260_size471-processed-gene-0.1-mR-1,augustus_masked-scaffold3016_size389-processed-gene-0.1-mR-1,augustus_masked-scaffold701_size3835-processed-…
MNXR36005[e]	Extracellular	(n) MNXM13005 + 1 MNXM3 + 1 MNXM89557 = (n+1) MNXM13005 + 1 MNXM7 + 1 MNXM9	(n) Tetrahydrofolyl-[Glu](n) + 1 ATP + 1 L-glutamate = (n+1) Tetrahydrofolyl-[Glu](n) + 1 ADP + 1 phosphate	38.1004	6.3.2.17	maker-scaffold77_size39512-augustus-gene-0.63-mR-1,genemark-scaffold16_size69450-processed-gene-0.34-mR-1,augustus_masked-scaffold4243_size322-processed-gene-0.1-mR-1,augustus_masked-scaffold206_size20320-processed-gene-0.12-mR-1,augustus_masked-scaffold2260_size471-processed-gene-0.1-mR-1,augustus_masked-scaffold3016_size389-processed-gene-0.1-mR-1,augustus_masked-scaffold701_size3835-processed-…
MNXR36005[m]	Mitochondria	(n) MNXM13005 + 1 MNXM3 + 1 MNXM89557 = (n+1) MNXM13005 + 1 MNXM7 + 1 MNXM9	(n) Tetrahydrofolyl-[Glu](n) + 1 ATP + 1 L-glutamate = (n+1) Tetrahydrofolyl-[Glu](n) + 1 ADP + 1 phosphate	38.1004	6.3.2.17	maker-scaffold77_size39512-augustus-gene-0.63-mR-1,genemark-scaffold16_size69450-processed-gene-0.34-mR-1,augustus_masked-scaffold4243_size322-processed-gene-0.1-mR-1,augustus_masked-scaffold206_size20320-processed-gene-0.12-mR-1,augustus_masked-scaffold2260_size471-processed-gene-0.1-mR-1,augustus_masked-scaffold3016_size389-processed-gene-0.1-mR-1,augustus_masked-scaffold701_size3835-processed-…
MNXR36022[c]	Cytoplasm	1 MNXM1223 + 1 MNXM13 + 1 MNXM925 = 1 MNXM1269 + 1 MNXM184	1 acetoacetyl-[acyl-carrier protein] + 1 CO(2) + 1 holo-[acyl-carrier protein] = 1 acetyl-[acyl-carrier protein] + 1 carboxyacetyl-[acyl-carrier protein]	-15.2617	2.3.1.179,2.3.1.41	augustus_masked-scaffold2108_size496-processed-gene-0.1-mR-1,augustus_masked-scaffold2296_size467-processed-gene-0.1-mR-1
MNXR3604[c]	Cytoplasm	1 MNXM608 = 1 MNXM92	1 (R)-methylmalonyl-CoA(5-) = 1 succinyl-CoA(5-)	1.81	5.4.99.2	augustus_masked-scaffold3912_size337-processed-gene-0.1-mR-1,augustus_masked-scaffold2886_size399-processed-gene-0.1-mR-1
MNXR36170[c]	Cytoplasm	1 MNXM1907 + 4 MNXM2 + 4 MNXM3 + 4 MNXM37 = 4 MNXM1 + 4 MNXM7 + 1 MNXM877 + 4 MNXM89557 + 4 MNXM9	1 adenosylcob(III)yrinate a,c-diamide + 4 H2O + 4 ATP + 4 L-glutamine zwitterion = 4 H(+) + 4 ADP + 1 adenosylcobyrate + 4 L-glutamate + 4 phosphate	0	6.3.5.10	augustus_masked-scaffold1904_size538-processed-gene-0.1-mR-1
MNXR3626[c]	Cytoplasm	1 MNXM183 + 1 MNXM2 + 1 MNXM238 = 1 MNXM79 + 1 MNXM959	1 (6R)-5,10-methylenetetrahydrofolate + 1 H2O + 1 3-methyl-2-oxobutanoate = 1 (6S)-5,6,7,8-tetrahydrofolate + 1 2-dehydropantoate	-1.47299	2.1.2.11	augustus_masked-scaffold274_size15224-processed-gene-0.10-mR-1
MNXR3639[c]	Cytoplasm	1 MNXM150 + 1 MNXM9 = 1 MNXM168 + 1 MNXM407	1 5'-S-methyl-5'-thioadenosine + 1 phosphate = 1 adenine + 1 S-methyl-5-thio-alpha-D-ribose 1-phosphate(2-)	13.64	2.4.2.28	maker-scaffold276_size15112-augustus-gene-0.28-mR-1,augustus_masked-scaffold209_size20082-processed-gene-0.16-mR-1
MNXR3641[c]	Cytoplasm	1 MNXM1 + 1 MNXM237 = 1 MNXM2 + 1 MNXM511	1 H(+) + 1 10-formyltetrahydrofolate = 1 H2O + 1 (6R)-5,10-methenyltetrahydrofolate	-14.8893	3.5.4.9	augustus_masked-scaffold764_size2982-processed-gene-0.3-mR-1,maker-scaffold620_size4969-augustus-gene-0.12-mR-1,maker-scaffold619_size4988-augustus-gene-0.12-mR-1,augustus_masked-scaffold763_size2997-processed-gene-0.3-mR-1
MNXR3641[m]	Mitochondria	1 MNXM1 + 1 MNXM237 = 1 MNXM2 + 1 MNXM511	1 H(+) + 1 10-formyltetrahydrofolate = 1 H2O + 1 (6R)-5,10-methenyltetrahydrofolate	-14.8893	3.5.4.9	augustus_masked-scaffold764_size2982-processed-gene-0.3-mR-1,maker-scaffold620_size4969-augustus-gene-0.12-mR-1,maker-scaffold619_size4988-augustus-gene-0.12-mR-1,augustus_masked-scaffold763_size2997-processed-gene-0.3-mR-1
MNXR3642[c]	Cytoplasm	1 MNXM183 + 1 MNXM5 = 1 MNXM511 + 1 MNXM6	1 (6R)-5,10-methylenetetrahydrofolate + 1 NADP(+) = 1 (6R)-5,10-methenyltetrahydrofolate + 1 NADPH	-12.1302	1.5.1.5	maker-scaffold251_size16147-augustus-gene-0.36-mR-1,augustus_masked-scaffold764_size2982-processed-gene-0.3-mR-1,maker-scaffold620_size4969-augustus-gene-0.12-mR-1,augustus_masked-scaffold763_size2997-processed-gene-0.3-mR-1,maker-scaffold619_size4988-augustus-gene-0.12-mR-1,augustus_masked-scaffold507_size6958-processed-gene-0.9-mR-1,augustus_masked-scaffold508_size6917-processed-gene-0.9-mR-1
MNXR3642[m]	Mitochondria	1 MNXM183 + 1 MNXM5 = 1 MNXM511 + 1 MNXM6	1 (6R)-5,10-methylenetetrahydrofolate + 1 NADP(+) = 1 (6R)-5,10-methenyltetrahydrofolate + 1 NADPH	-12.1302	1.5.1.5	maker-scaffold251_size16147-augustus-gene-0.36-mR-1,augustus_masked-scaffold764_size2982-processed-gene-0.3-mR-1,maker-scaffold620_size4969-augustus-gene-0.12-mR-1,augustus_masked-scaffold763_size2997-processed-gene-0.3-mR-1,maker-scaffold619_size4988-augustus-gene-0.12-mR-1,augustus_masked-scaffold507_size6958-processed-gene-0.9-mR-1,augustus_masked-scaffold508_size6917-processed-gene-0.9-mR-1
MNXR3644[c]	Cytoplasm	1 MNXM1 + 1 MNXM10 + 1 MNXM183 = 1 MNXM318 + 1 MNXM8	1 H(+) + 1 NADH(2-) + 1 (6R)-5,10-methylenetetrahydrofolate = 1 5-methyltetrahydrofolate(2-) + 1 NAD(+)	21.6541	1.5.1.20	augustus_masked-scaffold1094_size1397-processed-gene-0.1-mR-1,augustus_masked-scaffold307_size14006-processed-gene-0.10-mR-1,augustus_masked-scaffold897_size2207-processed-gene-0.4-mR-1,sp_masked-scaffold901_size2188-processed-gene-0.7-mR-1,augustus_masked-scaffold279_size14952-processed-gene-0.10-mR-1
MNXR3644[m]	Mitochondria	1 MNXM1 + 1 MNXM10 + 1 MNXM183 = 1 MNXM318 + 1 MNXM8	1 H(+) + 1 NADH(2-) + 1 (6R)-5,10-methylenetetrahydrofolate = 1 5-methyltetrahydrofolate(2-) + 1 NAD(+)	21.6541	1.5.1.20	augustus_masked-scaffold1094_size1397-processed-gene-0.1-mR-1,augustus_masked-scaffold307_size14006-processed-gene-0.10-mR-1,augustus_masked-scaffold897_size2207-processed-gene-0.4-mR-1,sp_masked-scaffold901_size2188-processed-gene-0.7-mR-1,augustus_masked-scaffold279_size14952-processed-gene-0.10-mR-1
MNXR3645[c]	Cytoplasm	1 MNXM1 + 1 MNXM183 + 1 MNXM6 = 1 MNXM318 + 1 MNXM5	1 H(+) + 1 (6R)-5,10-methylenetetrahydrofolate + 1 NADPH = 1 5-methyltetrahydrofolate(2-) + 1 NADP(+)	21.6541	1.5.1.20	augustus_masked-scaffold1094_size1397-processed-gene-0.1-mR-1,augustus_masked-scaffold307_size14006-processed-gene-0.10-mR-1,augustus_masked-scaffold897_size2207-processed-gene-0.4-mR-1,sp_masked-scaffold901_size2188-processed-gene-0.7-mR-1,augustus_masked-scaffold279_size14952-processed-gene-0.10-mR-1
MNXR3645[m]	Mitochondria	1 MNXM1 + 1 MNXM183 + 1 MNXM6 = 1 MNXM318 + 1 MNXM5	1 H(+) + 1 (6R)-5,10-methylenetetrahydrofolate + 1 NADPH = 1 5-methyltetrahydrofolate(2-) + 1 NADP(+)	21.6541	1.5.1.20	augustus_masked-scaffold1094_size1397-processed-gene-0.1-mR-1,augustus_masked-scaffold307_size14006-processed-gene-0.10-mR-1,augustus_masked-scaffold897_size2207-processed-gene-0.4-mR-1,sp_masked-scaffold901_size2188-processed-gene-0.7-mR-1,augustus_masked-scaffold279_size14952-processed-gene-0.10-mR-1
MNXR3648[c]	Cytoplasm	1 MNXM165 = 1 MNXM198	1 maltose = 1 alpha,alpha-trehalose	0	5.4.99.16	sp_masked-scaffold4701_size307-processed-gene-0.1-mR-1,augustus_masked-scaffold3147_size380-processed-gene-0.1-mR-1
MNXR3648[m]	Mitochondria	1 MNXM165 = 1 MNXM198	1 maltose = 1 alpha,alpha-trehalose	0	5.4.99.16	sp_masked-scaffold4701_size307-processed-gene-0.1-mR-1,augustus_masked-scaffold3147_size380-processed-gene-0.1-mR-1
MNXR3655[c]	Cytoplasm	1 MNXM1521 = 1 MNXM1 + 1 MNXM1134	1 2-(carboxylatomethyl)-5-oxo-2,5-dihydro-2-furoate(2-) = 1 H(+) + 1 3-carboxy-cis,cis-muconate(3-)	-3.03236	5.5.1.2	augustus_masked-scaffold2715_size416-processed-gene-0.1-mR-1
MNXR3656[c]	Cytoplasm	1 MNXM1104 = 1 MNXM1 + 1 MNXM1144	1 5-oxo-2,5-dihydro-2-furylacetate = 1 H(+) + 1 cis,cis-muconate	-1.42822	5.5.1.1	augustus_masked-scaffold3968_size334-processed-gene-0.1-mR-1
MNXR3657[c]	Cytoplasm	1 MNXM1104 = 1 MNXM829	1 5-oxo-2,5-dihydro-2-furylacetate = 1 5-oxo-4,5-dihydro-2-furylacetate	0	5.3.3.4	sp_masked-scaffold4581_size311-processed-gene-0.1-mR-1
MNXR3689[c]	Cytoplasm	1 MNXM1527 + 1 MNXM2 + 1 MNXM8 = 2 MNXM1 + 1 MNXM10 + 1 MNXM2083	1 4-acetamidobutanal + 1 H2O + 1 NAD(+) = 2 H(+) + 1 NADH(2-) + 1 4-acetamidobutanoate	-13.1053	1.2.1.3	genemark-scaffold14_size69768-processed-gene-0.8-mR-1,augustus_masked-scaffold92_size35002-processed-gene-0.31-mR-1,augustus_masked-scaffold3188_size377-processed-gene-0.1-mR-1,augustus_masked-scaffold2417_size451-processed-gene-0.2-mR-1
MNXR3689[m]	Mitochondria	1 MNXM1527 + 1 MNXM2 + 1 MNXM8 = 2 MNXM1 + 1 MNXM10 + 1 MNXM2083	1 4-acetamidobutanal + 1 H2O + 1 NAD(+) = 2 H(+) + 1 NADH(2-) + 1 4-acetamidobutanoate	-13.1053	1.2.1.3	genemark-scaffold14_size69768-processed-gene-0.8-mR-1,augustus_masked-scaffold92_size35002-processed-gene-0.31-mR-1,augustus_masked-scaffold3188_size377-processed-gene-0.1-mR-1,augustus_masked-scaffold2417_size451-processed-gene-0.2-mR-1
MNXR3689[n]	Nucleous	1 MNXM1527 + 1 MNXM2 + 1 MNXM8 = 2 MNXM1 + 1 MNXM10 + 1 MNXM2083	1 4-acetamidobutanal + 1 H2O + 1 NAD(+) = 2 H(+) + 1 NADH(2-) + 1 4-acetamidobutanoate	-13.1053	1.2.1.3	genemark-scaffold14_size69768-processed-gene-0.8-mR-1,augustus_masked-scaffold92_size35002-processed-gene-0.31-mR-1,augustus_masked-scaffold3188_size377-processed-gene-0.1-mR-1,augustus_masked-scaffold2417_size451-processed-gene-0.2-mR-1
MNXR37[m]	Mitochondria	1 MNXM1 + 1 MNXM2183 = 1 MNXM2 + 1 MNXM3149	1 H(+) + 1 3'-GMP = 1 H2O + 1 2',3'-cyclic GMP	-121.062	3.1.4.16	augustus_masked-scaffold2036_size509-processed-gene-0.1-mR-1
MNXR37148[c]	Cytoplasm	1 MNXM13900 + 1 MNXM2 = 1 MNXM55844 + 1 MNXM832	1 1-haloalkanes + 1 H2O = 1 halide + 1 a primary alcohol	0	3.8.1.5
MNXR37151[c]	Cytoplasm	1 MNXM16 + 1 MNXM93473 = 1 MNXM1 + 1 MNXM1669 + 1 MNXM19	1 S-adenosyl-L-methionine + 1 histone-L-lysine = 1 H(+) + 1 histone N6-methyl-L-lysine + 1 S-adenosyl-L-homocysteine	-31.0023	2.1.1.43	maker-scaffold447_size8357-augustus-gene-0.17-mR-1,augustus_masked-scaffold1111_size1336-processed-gene-0.0-mR-1,sp_masked-scaffold164_size24359-processed-gene-0.25-mR-1,sp_masked-scaffold1382_size835-processed-gene-0.2-mR-1,augustus_masked-scaffold1391_size828-processed-gene-0.1-mR-1,sp_masked-scaffold146_size26088-processed-gene-0.38-mR-1
MNXR37151[e]	Extracellular	1 MNXM16 + 1 MNXM93473 = 1 MNXM1 + 1 MNXM1669 + 1 MNXM19	1 S-adenosyl-L-methionine + 1 histone-L-lysine = 1 H(+) + 1 histone N6-methyl-L-lysine + 1 S-adenosyl-L-homocysteine	-31.0023	2.1.1.43	maker-scaffold447_size8357-augustus-gene-0.17-mR-1,augustus_masked-scaffold1111_size1336-processed-gene-0.0-mR-1,sp_masked-scaffold164_size24359-processed-gene-0.25-mR-1,sp_masked-scaffold1382_size835-processed-gene-0.2-mR-1,augustus_masked-scaffold1391_size828-processed-gene-0.1-mR-1,sp_masked-scaffold146_size26088-processed-gene-0.38-mR-1
MNXR37151[m]	Mitochondria	1 MNXM16 + 1 MNXM93473 = 1 MNXM1 + 1 MNXM1669 + 1 MNXM19	1 S-adenosyl-L-methionine + 1 histone-L-lysine = 1 H(+) + 1 histone N6-methyl-L-lysine + 1 S-adenosyl-L-homocysteine	-31.0023	2.1.1.43	maker-scaffold447_size8357-augustus-gene-0.17-mR-1,augustus_masked-scaffold1111_size1336-processed-gene-0.0-mR-1,sp_masked-scaffold164_size24359-processed-gene-0.25-mR-1,sp_masked-scaffold1382_size835-processed-gene-0.2-mR-1,augustus_masked-scaffold1391_size828-processed-gene-0.1-mR-1,sp_masked-scaffold146_size26088-processed-gene-0.38-mR-1
MNXR37151[n]	Nucleous	1 MNXM16 + 1 MNXM93473 = 1 MNXM1 + 1 MNXM1669 + 1 MNXM19	1 S-adenosyl-L-methionine + 1 histone-L-lysine = 1 H(+) + 1 histone N6-methyl-L-lysine + 1 S-adenosyl-L-homocysteine	-31.0023	2.1.1.43	maker-scaffold447_size8357-augustus-gene-0.17-mR-1,augustus_masked-scaffold1111_size1336-processed-gene-0.0-mR-1,sp_masked-scaffold164_size24359-processed-gene-0.25-mR-1,sp_masked-scaffold1382_size835-processed-gene-0.2-mR-1,augustus_masked-scaffold1391_size828-processed-gene-0.1-mR-1,sp_masked-scaffold146_size26088-processed-gene-0.38-mR-1
MNXR37417[c]	Cytoplasm	1 MNXM1380 + 1 MNXM3 = 1 MNXM1 + 1 MNXM7 + 1 MNXM89621	1 keto-D-fructose + 1 ATP = 1 H(+) + 1 ADP + 1 beta-D-fructofuranose 6-phosphate(2-)	0	2.7.1.1	genemark-scaffold788_size2825-processed-gene-0.0-mR-1,maker-scaffold277_size15010-augustus-gene-0.26-mR-1,maker-scaffold842_size2520-augustus-gene-0.6-mR-1
MNXR3742[c]	Cytoplasm	1 MNXM1062 + 1 MNXM2 = 1 MNXM245 + 1 MNXM26	1 2-acetamido-5-oxopentanoate + 1 H2O = 1 L-glutamic 5-semialdehyde zwitterion + 1 acetate	0
MNXR37452[c]	Cytoplasm	2 MNXM5861 = 2 MNXM925 + 1 MNXM9979	2 a (3R)-3-hydroxyacyl-[acyl-carrier protein] = 2 holo-[acyl-carrier protein] + 1 a 3-(3-hydroxyalkanoyloxy)alkanoate	0
MNXR37566[c]	Cytoplasm	1 MNXM101 + 1 MNXM5861 = 1 MNXM12147 + 1 MNXM925	1 L-ornithinium(1+) + 1 a (3R)-3-hydroxyacyl-[acyl-carrier protein] = 1 a lyso-ornithine lipid + 1 holo-[acyl-carrier protein]	0	2.3.1
MNXR3759[c]	Cytoplasm	1 MNXM1 + 1 MNXM5 + 1 MNXM7 = 1 MNXM3 + 1 MNXM8	1 H(+) + 1 NADP(+) + 1 ADP = 1 ATP + 1 NAD(+)	-16.064	2.7.1.23	sp_masked-scaffold761_size3014-processed-gene-0.5-mR-1,maker-scaffold103_size32266-augustus-gene-0.56-mR-1,maker-scaffold96_size34203-sp-gene-0.62-mR-1,sp_masked-scaffold2_size109527-processed-gene-0.111-mR-1,augustus_masked-scaffold761_size3014-processed-gene-0.2-mR-1,augustus_masked-scaffold444_size8487-processed-gene-0.7-mR-1
MNXR3759[n]	Nucleous	1 MNXM1 + 1 MNXM5 + 1 MNXM7 = 1 MNXM3 + 1 MNXM8	1 H(+) + 1 NADP(+) + 1 ADP = 1 ATP + 1 NAD(+)	-16.064	2.7.1.23	sp_masked-scaffold761_size3014-processed-gene-0.5-mR-1,maker-scaffold103_size32266-augustus-gene-0.56-mR-1,maker-scaffold96_size34203-sp-gene-0.62-mR-1,sp_masked-scaffold2_size109527-processed-gene-0.111-mR-1,augustus_masked-scaffold761_size3014-processed-gene-0.2-mR-1,augustus_masked-scaffold444_size8487-processed-gene-0.7-mR-1
MNXR377[c]	Cytoplasm	1 MNXM313 = 1 MNXM340	1 N-acetyl-D-glucosamine 6-phosphate = 1 N-acetyl-alpha-D-glucosamine 1-phosphate(2-)	0	5.4.2.3	augustus_masked-scaffold18_size67085-processed-gene-0.57-mR-1,augustus_masked-scaffold245_size16578-processed-gene-0.20-mR-1
MNXR3771[c]	Cytoplasm	1 MNXM10 + 1 MNXM5 = 1 MNXM6 + 1 MNXM8	1 NADH(2-) + 1 NADP(+) = 1 NADPH + 1 NAD(+)	1.24829	1.6.1.2	sp_masked-scaffold3158_size379-processed-gene-0.1-mR-1,augustus_masked-scaffold2739_size413-processed-gene-0.1-mR-1,augustus_masked-scaffold1697_size598-processed-gene-0.3-mR-1
MNXR3771[m]	Mitochondria	1 MNXM10 + 1 MNXM5 = 1 MNXM6 + 1 MNXM8	1 NADH(2-) + 1 NADP(+) = 1 NADPH + 1 NAD(+)	1.24829	1.6.1.2	sp_masked-scaffold3158_size379-processed-gene-0.1-mR-1,augustus_masked-scaffold2739_size413-processed-gene-0.1-mR-1,augustus_masked-scaffold1697_size598-processed-gene-0.3-mR-1
MNXR3771[p]	Membrane	1 MNXM10 + 1 MNXM5 = 1 MNXM6 + 1 MNXM8	1 NADH(2-) + 1 NADP(+) = 1 NADPH + 1 NAD(+)	1.24829	1.6.1.2	sp_masked-scaffold3158_size379-processed-gene-0.1-mR-1,augustus_masked-scaffold2739_size413-processed-gene-0.1-mR-1,augustus_masked-scaffold1697_size598-processed-gene-0.3-mR-1
MNXR37718[c]	Cytoplasm	1 MNXM2 + 1 MNXM90604 = 1 MNXM380	1 H2O + 1 7,8-dihydrobiopterin = 1 4a-hydroxytetrahydrobiopterin	0	4.2.1.96	augustus_masked-scaffold83_size37105-processed-gene-0.43-mR-1,augustus_masked-scaffold84_size37103-processed-gene-0.33-mR-1
MNXR38093[m]	Mitochondria	1 MNXM1 + 1 MNXM1199 + 1 MNXM925 = 1 MNXM2036 + 1 MNXM7733	1 H(+) + 1 UDP-2,3-bis(3-hydroxytetradecanoyl)-D-glucosamine(2-) + 1 holo-[acyl-carrier protein] = 1 UDP-3-O-[(3R)-3-hydroxytetradecanoyl]-alpha-D-glucosamine + 1 an (3R)-3-hydroxymyristoyl-[acp]	258.721	2.3.1.191	sp_masked-scaffold3042_size388-processed-gene-0.1-mR-1
MNXR38095[c]	Cytoplasm	1 MNXM2157 + 1 MNXM925 = 1 MNXM47 + 1 MNXM7733	1 UDP-3-O-[(3R)-3-hydroxytetradecanoyl]-N-acetyl-alpha-D-glucosamine + 1 holo-[acyl-carrier protein] = 1 UDP-N-acetyl-alpha-D-glucosamine(2-) + 1 an (3R)-3-hydroxymyristoyl-[acp]	261.649	2.3.1.129	augustus_masked-scaffold3541_size356-processed-gene-0.1-mR-1
MNXR382[c]	Cytoplasm	1 MNXM1384 + 1 MNXM7 = 1 MNXM3 + 1 MNXM730	1 N-acetyl-L-gamma-glutamyl phosphate(3-) + 1 ADP = 1 ATP + 1 N-acetyl-L-glutamate(2-)	7.91418	2.7.2.8	maker-scaffold453_size8104-augustus-gene-0.19-mR-1,maker-scaffold270_size15416-sp-gene-0.29-mR-1
MNXR382[m]	Mitochondria	1 MNXM1384 + 1 MNXM7 = 1 MNXM3 + 1 MNXM730	1 N-acetyl-L-gamma-glutamyl phosphate(3-) + 1 ADP = 1 ATP + 1 N-acetyl-L-glutamate(2-)	7.91418	2.7.2.8	maker-scaffold453_size8104-augustus-gene-0.19-mR-1,maker-scaffold270_size15416-sp-gene-0.29-mR-1
MNXR3827[c]	Cytoplasm	1 MNXM11 + 1 MNXM8 = 1 MNXM1 + 1 MNXM3 + 1 MNXM355	1 diphosphate(3-) + 1 NAD(+) = 1 H(+) + 1 ATP + 1 beta-nicotinamide D-ribonucleotide	-54.0525	2.7.7.1	maker-scaffold22_size64160-sp-gene-0.117-mR-1,augustus_masked-scaffold43_size47649-processed-gene-0.35-mR-1
MNXR3827[m]	Mitochondria	1 MNXM11 + 1 MNXM8 = 1 MNXM1 + 1 MNXM3 + 1 MNXM355	1 diphosphate(3-) + 1 NAD(+) = 1 H(+) + 1 ATP + 1 beta-nicotinamide D-ribonucleotide	-54.0525	2.7.7.1	maker-scaffold22_size64160-sp-gene-0.117-mR-1,augustus_masked-scaffold43_size47649-processed-gene-0.35-mR-1
MNXR3836[c]	Cytoplasm	1 MNXM11 + 1 MNXM309 = 1 MNXM1 + 1 MNXM194 + 1 MNXM3	1 diphosphate(3-) + 1 deamido-NAD(2-) = 1 H(+) + 1 nicotinate beta-D-ribonucleotide + 1 ATP	-54.0525	2.7.7.18	maker-scaffold22_size64160-sp-gene-0.117-mR-1,augustus_masked-scaffold43_size47649-processed-gene-0.35-mR-1
MNXR3836[m]	Mitochondria	1 MNXM11 + 1 MNXM309 = 1 MNXM1 + 1 MNXM194 + 1 MNXM3	1 diphosphate(3-) + 1 deamido-NAD(2-) = 1 H(+) + 1 nicotinate beta-D-ribonucleotide + 1 ATP	-54.0525	2.7.7.18	maker-scaffold22_size64160-sp-gene-0.117-mR-1,augustus_masked-scaffold43_size47649-processed-gene-0.35-mR-1
MNXR3837[c]	Cytoplasm	1 MNXM1531 + 1 MNXM194 = 1 MNXM1 + 1 MNXM1224 + 1 MNXM274	1 5,6-dimethylbenzimidazole + 1 nicotinate beta-D-ribonucleotide = 1 H(+) + 1 alpha-ribazole 5'-phosphate(2-) + 1 nicotinate	-12.1641	2.4.2.21	sp_masked-scaffold4038_size331-processed-gene-0.1-mR-1
MNXR3849[n]	Nucleous	1 MNXM10 + 2 MNXM228 + 2 MNXM4 = 1 MNXM1 + 2 MNXM207 + 1 MNXM8	1 NADH(2-) + 2 nitric oxide + 2 O2 = 1 H(+) + 2 nitrate + 1 NAD(+)	44.8411	1.14.12.17	sp_masked-scaffold2584_size429-processed-gene-0.2-mR-1
MNXR3850[n]	Nucleous	1 MNXM1 + 2 MNXM207 + 1 MNXM5 = 2 MNXM228 + 2 MNXM4 + 1 MNXM6	1 H(+) + 2 nitrate + 1 NADP(+) = 2 nitric oxide + 2 O2 + 1 NADPH	44.8411	1.14.12.17	sp_masked-scaffold2584_size429-processed-gene-0.2-mR-1
MNXR389[c]	Cytoplasm	1 MNXM12 + 1 MNXM131 + 1 MNXM3 = 1 MNXM21 + 1 MNXM46 + 1 MNXM7 + 1 MNXM9	1 CoA + 1 citrate + 1 ATP = 1 acetyl-CoA(4-) + 1 oxaloacetate + 1 ADP + 1 phosphate	-2.91638	2.3.3.8	augustus_masked-scaffold2_size109527-processed-gene-0.85-mR-1,augustus_masked-scaffold1615_size640-processed-gene-0.1-mR-1,augustus_masked-scaffold4407_size317-processed-gene-0.1-mR-1
MNXR389[m]	Mitochondria	1 MNXM12 + 1 MNXM131 + 1 MNXM3 = 1 MNXM21 + 1 MNXM46 + 1 MNXM7 + 1 MNXM9	1 CoA + 1 citrate + 1 ATP = 1 acetyl-CoA(4-) + 1 oxaloacetate + 1 ADP + 1 phosphate	-2.91638	2.3.3.8	augustus_masked-scaffold2_size109527-processed-gene-0.85-mR-1,augustus_masked-scaffold1615_size640-processed-gene-0.1-mR-1,augustus_masked-scaffold4407_size317-processed-gene-0.1-mR-1
MNXR3894[c]	Cytoplasm	1 MNXM1 + 1 MNXM11 + 1 MNXM546 = 1 MNXM2 + 1 MNXM344	1 H(+) + 1 diphosphate(3-) + 1 dGMP(2-) = 1 H2O + 1 dGTP	-113.549	3.6.1.19	maker-scaffold239_size16816-augustus-gene-0.34-mR-1,maker-scaffold151_size25927-augustus-gene-0.46-mR-1
MNXR3896[c]	Cytoplasm	1 MNXM1860 + 1 MNXM2 = 1 MNXM1 + 1 MNXM11 + 1 MNXM298	1 XTP + 1 H2O = 1 H(+) + 1 diphosphate(3-) + 1 5'-xanthylate(2-)	-113.549	3.6.1.19	maker-scaffold239_size16816-augustus-gene-0.34-mR-1,maker-scaffold151_size25927-augustus-gene-0.46-mR-1
MNXR3897[c]	Cytoplasm	1 MNXM1 + 1 MNXM11 + 1 MNXM113 = 1 MNXM2 + 1 MNXM51	1 H(+) + 1 diphosphate(3-) + 1 GMP(3-) = 1 H2O + 1 GTP	-113.549	3.6.1.19	maker-scaffold239_size16816-augustus-gene-0.34-mR-1,maker-scaffold151_size25927-augustus-gene-0.46-mR-1
MNXR390[c]	Cytoplasm	1 MNXM26 + 1 MNXM3 = 1 MNXM280 + 1 MNXM7	1 acetate + 1 ATP = 1 acetyl phosphate(2-) + 1 ADP	-6.97174	2.7.2.1	augustus_masked-scaffold2862_size402-processed-gene-0.1-mR-1
MNXR3903[c]	Cytoplasm	1 MNXM121 + 1 MNXM2 = 1 MNXM1 + 1 MNXM11 + 1 MNXM80	1 UTP + 1 H2O = 1 H(+) + 1 diphosphate(3-) + 1 UMP(2-)	-113.549	3.6.1.19	maker-scaffold239_size16816-augustus-gene-0.34-mR-1,maker-scaffold151_size25927-augustus-gene-0.46-mR-1
MNXR3904[c]	Cytoplasm	1 MNXM1 + 1 MNXM11 + 1 MNXM125 = 1 MNXM2 + 1 MNXM423	1 H(+) + 1 diphosphate(3-) + 1 IMP(2-) = 1 H2O + 1 ITP	-113.549	3.6.1.19	maker-scaffold239_size16816-augustus-gene-0.34-mR-1,maker-scaffold151_size25927-augustus-gene-0.46-mR-1
MNXR392[c]	Cytoplasm	1 MNXM13 + 1 MNXM426 = 1 MNXM1 + 2 MNXM23	1 CO(2) + 1 2-acetyllactate = 1 H(+) + 2 pyruvate	-9.48587	2.2.1.6	augustus_masked-scaffold1630_size635-processed-gene-0.1-mR-1,maker-scaffold569_size5667-augustus-gene-0.9-mR-1,sp_masked-scaffold10_size75942-processed-gene-0.105-mR-1,augustus_masked-scaffold53_size44427-processed-gene-0.38-mR-1,maker-scaffold325_size13490-sp-gene-0.31-mR-1
MNXR392[m]	Mitochondria	1 MNXM13 + 1 MNXM426 = 1 MNXM1 + 2 MNXM23	1 CO(2) + 1 2-acetyllactate = 1 H(+) + 2 pyruvate	-9.48587	2.2.1.6	augustus_masked-scaffold1630_size635-processed-gene-0.1-mR-1,maker-scaffold569_size5667-augustus-gene-0.9-mR-1,sp_masked-scaffold10_size75942-processed-gene-0.105-mR-1,augustus_masked-scaffold53_size44427-processed-gene-0.38-mR-1,maker-scaffold325_size13490-sp-gene-0.31-mR-1
MNXR3932[c]	Cytoplasm	1 MNXM13 + 1 MNXM23 = 1 MNXM1 + 1 MNXM46	1 CO(2) + 1 pyruvate = 1 H(+) + 1 oxaloacetate	-4.78175	1.1.1.38,1.1.1.40,4.1.1.3	augustus_masked-scaffold2254_size472-processed-gene-0.2-mR-1,genemark-scaffold48_size47305-processed-gene-0.4-mR-1,augustus_masked-scaffold2254_size472-processed-gene-0.3-mR-1,augustus_masked-scaffold4652_size308-processed-gene-0.1-mR-1,augustus_masked-scaffold2560_size433-processed-gene-0.1-mR-1,genemark-scaffold44_size47507-processed-gene-0.15-mR-1,augustus_masked-scaffold4642_size308-processed…
MNXR3932[m]	Mitochondria	1 MNXM13 + 1 MNXM23 = 1 MNXM1 + 1 MNXM46	1 CO(2) + 1 pyruvate = 1 H(+) + 1 oxaloacetate	-4.78175	1.1.1.38,1.1.1.40,4.1.1.3	augustus_masked-scaffold2254_size472-processed-gene-0.2-mR-1,genemark-scaffold48_size47305-processed-gene-0.4-mR-1,augustus_masked-scaffold2254_size472-processed-gene-0.3-mR-1,augustus_masked-scaffold4652_size308-processed-gene-0.1-mR-1,augustus_masked-scaffold2560_size433-processed-gene-0.1-mR-1,genemark-scaffold44_size47507-processed-gene-0.15-mR-1,augustus_masked-scaffold4642_size308-processed…
MNXR3939[m]	Mitochondria	1 MNXM1522 = 1 MNXM23 + 1 MNXM46	1 2-hydroxy-4-oxobutane-1,2,4-tricarboxylate = 1 pyruvate + 1 oxaloacetate	5.12824	4.1.3.17	augustus_masked-scaffold4637_size309-processed-gene-0.2-mR-1
MNXR3940[c]	Cytoplasm	1 MNXM101 + 1 MNXM138 = 1 MNXM1 + 1 MNXM211 + 1 MNXM9	1 L-ornithinium(1+) + 1 carbamoyl phosphate(2-) = 1 H(+) + 1 L-citrulline zwitterion + 1 phosphate	-15.05	2.1.3.3	sp_masked-scaffold74_size39816-processed-gene-0.60-mR-1,maker-scaffold73_size39816-augustus-gene-0.81-mR-1
MNXR3953[c]	Cytoplasm	1 MNXM16 + 1 MNXM1635 = 1 MNXM1 + 1 MNXM1707 + 1 MNXM19	1 S-adenosyl-L-methionine + 1 3-(all-trans-octaprenyl)benzene-1,2-diol = 1 H(+) + 1 2-methoxy-6-(all-trans-octaprenyl)phenol + 1 S-adenosyl-L-homocysteine	-4.35999	2.1.1.222	augustus_masked-scaffold406_size10029-processed-gene-0.8-mR-1,sp_masked-scaffold401_size10259-processed-gene-0.12-mR-1
MNXR3953[m]	Mitochondria	1 MNXM16 + 1 MNXM1635 = 1 MNXM1 + 1 MNXM1707 + 1 MNXM19	1 S-adenosyl-L-methionine + 1 3-(all-trans-octaprenyl)benzene-1,2-diol = 1 H(+) + 1 2-methoxy-6-(all-trans-octaprenyl)phenol + 1 S-adenosyl-L-homocysteine	-4.35999	2.1.1.222	augustus_masked-scaffold406_size10029-processed-gene-0.8-mR-1,sp_masked-scaffold401_size10259-processed-gene-0.12-mR-1
MNXR3962[c]	Cytoplasm	1 MNXM13 + 1 MNXM404 = 1 MNXM1 + 1 MNXM1602	1 CO(2) + 1 4-methyl-2-oxopentanoate = 1 H(+) + 1 (2S)-2-isopropyl-3-oxosuccinate(2-)	-1.84176	1.1.1.85	sp_masked-scaffold3_size100436-processed-gene-0.103-mR-1,maker-scaffold4_size93527-augustus-gene-0.130-mR-1
MNXR3962[p]	Membrane	1 MNXM13 + 1 MNXM404 = 1 MNXM1 + 1 MNXM1602	1 CO(2) + 1 4-methyl-2-oxopentanoate = 1 H(+) + 1 (2S)-2-isopropyl-3-oxosuccinate(2-)	-1.84176	1.1.1.85	sp_masked-scaffold3_size100436-processed-gene-0.103-mR-1,maker-scaffold4_size93527-augustus-gene-0.130-mR-1
MNXR3967[m]	Mitochondria	1 MNXM13 + 1 MNXM80 = 1 MNXM1 + 1 MNXM519	1 CO(2) + 1 UMP(2-) = 1 H(+) + 1 orotidine 5'-phosphate(3-)	1.77237	4.1.1.23	maker-scaffold419_size9349-augustus-gene-0.18-mR-1
MNXR39679[c]	Cytoplasm	1 MNXM1 + 1 MNXM11 + 1 MNXM14 + 1 MNXM89822 = 1 MNXM3 + 1 MNXM76 + 1 MNXM90668	1 H(+) + 1 diphosphate(3-) + 1 AMP + 1 L-tyrosyl-tRNA(Tyr) = 1 ATP + 1 L-tyrosine zwitterion + 1 tRNA(Tyr)	0	6.1.1.1	maker-scaffold140_size26657-sp-gene-0.46-mR-1,maker-scaffold153_size25786-augustus-gene-0.54-mR-1,maker-scaffold17_size67631-sp-gene-0.129-mR-1
MNXR39683[c]	Cytoplasm	1 MNXM2 + 1 MNXM417 = 1 MNXM89621 + 1 MNXM9	1 H2O + 1 D-fructofuranose 1,6-bisphosphate(4-) = 1 beta-D-fructofuranose 6-phosphate(2-) + 1 phosphate	6.89355	3.1.3.11	augustus_masked-scaffold93_size34484-processed-gene-0.19-mR-1,augustus_masked-scaffold1868_size546-processed-gene-0.3-mR-1,augustus_masked-scaffold2900_size398-processed-gene-0.1-mR-1,augustus_masked-scaffold28_size55294-processed-gene-0.24-mR-1
MNXR39683[n]	Nucleous	1 MNXM2 + 1 MNXM417 = 1 MNXM89621 + 1 MNXM9	1 H2O + 1 D-fructofuranose 1,6-bisphosphate(4-) = 1 beta-D-fructofuranose 6-phosphate(2-) + 1 phosphate	6.89355	3.1.3.11	augustus_masked-scaffold93_size34484-processed-gene-0.19-mR-1,augustus_masked-scaffold1868_size546-processed-gene-0.3-mR-1,augustus_masked-scaffold2900_size398-processed-gene-0.1-mR-1,augustus_masked-scaffold28_size55294-processed-gene-0.24-mR-1
MNXR39686[c]	Cytoplasm	1 MNXM1 + 1 MNXM11 + 1 MNXM14 + 1 MNXM89815 = 1 MNXM3 + 1 MNXM32 + 1 MNXM89576	1 H(+) + 1 diphosphate(3-) + 1 AMP + 1 Ala-tRNA(Ala) = 1 ATP + 1 L-alanine zwitterion + 1 tRNA(Ala)	0	6.1.1.7	augustus_masked-scaffold2006_size518-processed-gene-0.1-mR-1,augustus_masked-scaffold2190_size482-processed-gene-0.2-mR-1,augustus_masked-scaffold112_size30990-processed-gene-0.22-mR-1
MNXR39686[m]	Mitochondria	1 MNXM1 + 1 MNXM11 + 1 MNXM14 + 1 MNXM89815 = 1 MNXM3 + 1 MNXM32 + 1 MNXM89576	1 H(+) + 1 diphosphate(3-) + 1 AMP + 1 Ala-tRNA(Ala) = 1 ATP + 1 L-alanine zwitterion + 1 tRNA(Ala)	0	6.1.1.7	augustus_masked-scaffold2006_size518-processed-gene-0.1-mR-1,augustus_masked-scaffold2190_size482-processed-gene-0.2-mR-1,augustus_masked-scaffold112_size30990-processed-gene-0.22-mR-1
MNXR39691[c]	Cytoplasm	1 MNXM114 + 1 MNXM3 + 1 MNXM90667 = 1 MNXM1 + 1 MNXM11 + 1 MNXM14 + 1 MNXM247	1 L-proline + 1 ATP + 1 tRNA(Pro) = 1 H(+) + 1 diphosphate(3-) + 1 AMP + 1 L-prolyl-tRNA(Pro)	0	6.1.1.15	augustus_masked-scaffold65_size40911-processed-gene-0.30-mR-1,maker-scaffold237_size16899-sp-gene-0.41-mR-1,augustus_masked-scaffold90_size35076-processed-gene-0.34-mR-1,maker-scaffold1_size110895-sp-gene-0.181-mR-1
MNXR39748[c]	Cytoplasm	1 MNXM116 + 1 MNXM37 + 1 MNXM74 = 1 MNXM1 + 1 MNXM161 + 3 MNXM2 + 1 MNXM89557 + 1 MNXM9	1 D-ribose 5-phosphate + 1 L-glutamine zwitterion + 1 D-glyceraldehyde 3-phosphate = 1 H(+) + 1 pyridoxal 5'-phosphate + 3 H2O + 1 L-glutamate + 1 phosphate	0	4.3.3.6
MNXR3986[c]	Cytoplasm	1 MNXM118 + 1 MNXM13 = 1 MNXM1 + 1 MNXM101	1 putrescine + 1 CO(2) = 1 H(+) + 1 L-ornithinium(1+)	-3.71412	4.1.1.17	augustus_masked-scaffold495_size7230-processed-gene-0.7-mR-1,augustus_masked-scaffold2106_size496-processed-gene-0.2-mR-1,sp_masked-scaffold1622_size637-processed-gene-0.2-mR-1,augustus_masked-scaffold4807_size304-processed-gene-0.1-mR-1,augustus_masked-scaffold494_size7236-processed-gene-0.4-mR-1
MNXR4008[c]	Cytoplasm	1 MNXM1 + 1 MNXM716 = 1 MNXM2 + 1 MNXM829	1 H(+) + 1 3-oxoadipate = 1 H2O + 1 5-oxo-4,5-dihydro-2-furylacetate	0	3.1.1.24	augustus_masked-scaffold2343_size461-processed-gene-0.1-mR-1
MNXR4008[e]	Extracellular	1 MNXM1 + 1 MNXM716 = 1 MNXM2 + 1 MNXM829	1 H(+) + 1 3-oxoadipate = 1 H2O + 1 5-oxo-4,5-dihydro-2-furylacetate	-4.46124	3.1.1.24	augustus_masked-scaffold2343_size461-processed-gene-0.1-mR-1
MNXR4009[c]	Cytoplasm	1 MNXM1410 + 1 MNXM2 + 1 MNXM8 = 2 MNXM1 + 1 MNXM10 + 1 MNXM1021	1 5-oxopentanoate + 1 H2O + 1 NAD(+) = 2 H(+) + 1 NADH(2-) + 1 glutarate(2-)	-13.7294	1.2.1.20	augustus_masked-scaffold136_size27336-processed-gene-0.18-mR-1,maker-scaffold130_size27859-augustus-gene-0.41-mR-1
MNXR4021[c]	Cytoplasm	1 MNXM1 + 1 MNXM358 + 1 MNXM4 + 1 MNXM6 = 1 MNXM2 + 1 MNXM2926 + 1 MNXM5	1 H(+) + 1 17beta-estradiol + 1 O2 + 1 NADPH = 1 H2O + 1 2-hydroxy-17beta-estradiol + 1 NADP(+)	-21.9777	1.14.14.1	augustus_masked-scaffold2166_size486-processed-gene-0.1-mR-1,augustus_masked-scaffold2064_size504-processed-gene-0.1-mR-1
MNXR4021[m]	Mitochondria	1 MNXM1 + 1 MNXM358 + 1 MNXM4 + 1 MNXM6 = 1 MNXM2 + 1 MNXM2926 + 1 MNXM5	1 H(+) + 1 17beta-estradiol + 1 O2 + 1 NADPH = 1 H2O + 1 2-hydroxy-17beta-estradiol + 1 NADP(+)	-21.9777	1.14.14.1	augustus_masked-scaffold2166_size486-processed-gene-0.1-mR-1,augustus_masked-scaffold2064_size504-processed-gene-0.1-mR-1
MNXR4062[c]	Cytoplasm	1 MNXM114 + 1 MNXM8 = 1 MNXM1 + 1 MNXM1 + 1 MNXM10 + 1 MNXM301	1 L-proline + 1 NAD(+) = 1 H(+) + 1 H(+) + 1 NADH(2-) + 1 (S)-1-pyrroline-5-carboxylate	-23.3936	1.5.1.2	genemark-scaffold39_size49727-processed-gene-0.20-mR-1,augustus_masked-scaffold8_size75986-processed-gene-0.38-mR-1
MNXR4073[c]	Cytoplasm	1 MNXM11 + 1 MNXM14 + 1 MNXM502 = 1 MNXM12 + 1 MNXM3 + 1 MNXM497	1 diphosphate(3-) + 1 AMP + 1 phenylacetyl-CoA(4-) = 1 CoA + 1 ATP + 1 phenylacetate	-12.7118	6.2.1.30	sp_masked-scaffold2481_size443-processed-gene-0.2-mR-1
MNXR4088[c]	Cytoplasm	1 MNXM144 + 1 MNXM3 + 1 MNXM593 = 1 MNXM1 + 1 MNXM11 + 1 MNXM14 + 1 MNXM364	1 beta-alanine zwitterion + 1 ATP + 1 (R)-pantoate = 1 H(+) + 1 diphosphate(3-) + 1 AMP + 1 (R)-pantothenate	-18.6259	6.3.2.1	maker-scaffold35_size51620-augustus-gene-0.102-mR-1,maker-scaffold33_size52402-augustus-gene-0.108-mR-1
MNXR4088[m]	Mitochondria	1 MNXM144 + 1 MNXM3 + 1 MNXM593 = 1 MNXM1 + 1 MNXM11 + 1 MNXM14 + 1 MNXM364	1 beta-alanine zwitterion + 1 ATP + 1 (R)-pantoate = 1 H(+) + 1 diphosphate(3-) + 1 AMP + 1 (R)-pantothenate	-18.6259	6.3.2.1	maker-scaffold35_size51620-augustus-gene-0.102-mR-1,maker-scaffold33_size52402-augustus-gene-0.108-mR-1
MNXR4112[c]	Cytoplasm	1 MNXM1 + 1 MNXM46 + 1 MNXM7 + 1 MNXM9 = 1 MNXM23 + 1 MNXM3 + 1 MNXM60	1 H(+) + 1 oxaloacetate + 1 ADP + 1 phosphate = 1 pyruvate + 1 ATP + 1 bicarbonate	-1.36993	6.4.1.1	augustus_masked-scaffold474_size7817-processed-gene-0.7-mR-1,maker-scaffold470_size7875-augustus-gene-0.14-mR-1
MNXR4127[c]	Cytoplasm	1 MNXM1 + 1 MNXM14 = 1 MNXM2 + 1 MNXM243	1 H(+) + 1 AMP = 1 H2O + 1 3',5'-cyclic AMP(1-)	-60.7122	3.1.4.17	augustus_masked-scaffold342_size12836-processed-gene-0.8-mR-1,maker-scaffold341_size12849-augustus-gene-0.19-mR-1
MNXR4130[c]	Cytoplasm	1 MNXM1 + 1 MNXM113 = 1 MNXM2 + 1 MNXM665	1 H(+) + 1 GMP(3-) = 1 H2O + 1 3',5'-cyclic GMP(1-)	-105.921	3.1.4.17	augustus_masked-scaffold342_size12836-processed-gene-0.8-mR-1,maker-scaffold341_size12849-augustus-gene-0.19-mR-1
MNXR4138[c]	Cytoplasm	1 MNXM161 + 1 MNXM22 = 1 MNXM4 + 1 MNXM454	1 pyridoxal 5'-phosphate + 1 hydrogen peroxide = 1 O2 + 1 pyridoxine 5'-phosphate(2-)	-27.99	1.4.3.5	augustus_masked-scaffold7_size86359-processed-gene-0.59-mR-1,augustus_masked-scaffold6_size90724-processed-gene-0.78-mR-1
MNXR4138[m]	Mitochondria	1 MNXM161 + 1 MNXM22 = 1 MNXM4 + 1 MNXM454	1 pyridoxal 5'-phosphate + 1 hydrogen peroxide = 1 O2 + 1 pyridoxine 5'-phosphate(2-)	-27.99	1.4.3.5	augustus_masked-scaffold7_size86359-processed-gene-0.59-mR-1,augustus_masked-scaffold6_size90724-processed-gene-0.78-mR-1
MNXR4140[c]	Cytoplasm	1 MNXM1 + 1 MNXM10 + 1 MNXM13 + 2 MNXM2 + 1 MNXM454 + 1 MNXM9 = 1 MNXM622 + 1 MNXM759 + 1 MNXM8	1 H(+) + 1 NADH(2-) + 1 CO(2) + 2 H2O + 1 pyridoxine 5'-phosphate(2-) + 1 phosphate = 1 1-deoxy-D-xylulose 5-phosphate + 1 4-(phosphonooxy)-L-threonine + 1 NAD(+)	0
MNXR4149[c]	Cytoplasm	1 MNXM15 + 1 MNXM22 + 1 MNXM473 = 1 MNXM2 + 1 MNXM4 + 1 MNXM660	1 NH4(+) + 1 hydrogen peroxide + 1 phenylacetaldehyde = 1 H2O + 1 O2 + 1 phenylethylamine	-23.963	1.4.3.21	augustus_masked-scaffold186_size22297-processed-gene-0.24-mR-1,sp_masked-scaffold25_size57714-processed-gene-0.48-mR-1,sp_masked-scaffold657_size4407-processed-gene-0.6-mR-1,sp_masked-scaffold293_size14662-processed-gene-0.21-mR-1,augustus_masked-scaffold657_size4407-processed-gene-0.2-mR-1,sp_masked-scaffold605_size5244-processed-gene-0.6-mR-1,augustus_masked-scaffold26_size55772-processed-gene-…
MNXR415[c]	Cytoplasm	1 MNXM1 + 1 MNXM10 + 1 MNXM784 = 1 MNXM342 + 1 MNXM8	1 H(+) + 1 NADH(2-) + 1 trans-oct-2-enoyl-CoA = 1 octanoyl-CoA(4-) + 1 NAD(+)	0	1.3.99.3	sp_masked-scaffold2328_size463-processed-gene-0.2-mR-1,sp_masked-scaffold4594_size310-processed-gene-0.0-mR-1,sp_masked-scaffold16_size69450-processed-gene-0.74-mR-1,augustus_masked-scaffold2730_size414-processed-gene-0.1-mR-1,augustus_masked-scaffold2418_size451-processed-gene-0.1-mR-1,augustus_masked-scaffold3399_size364-processed-gene-0.1-mR-1,augustus_masked-scaffold4254_size322-processed-gen…
MNXR4160[c]	Cytoplasm	1 MNXM1407 + 1 MNXM8 = 1 MNXM1 + 1 MNXM10 + 1 MNXM1514	1 4-O-phosphonato-D-erythronate(3-) + 1 NAD(+) = 1 H(+) + 1 NADH(2-) + 1 (R)-3-hydroxy-2-oxo-4-(phosphonatoooxy)butanoate	3.54181	1.1.1.290	augustus_masked-scaffold2650_size421-processed-gene-0.1-mR-1,augustus_masked-scaffold2882_size400-processed-gene-0.1-mR-1,sp_masked-scaffold4759_size305-processed-gene-0.1-mR-1
MNXR4166[c]	Cytoplasm	1 MNXM115 + 1 MNXM16 = 1 MNXM1 + 1 MNXM19 + 1 MNXM2710	1 phosphatidylethanolamine zwitterion + 1 S-adenosyl-L-methionine = 1 H(+) + 1 S-adenosyl-L-homocysteine + 1 phosphatidyl-N-methylethanolamine zwitterion	-31.0023	2.1.1.17	augustus_masked-scaffold385_size10927-processed-gene-0.5-mR-1,augustus_masked-scaffold384_size10959-processed-gene-0.6-mR-1
MNXR4166[p]	Membrane	1 MNXM115 + 1 MNXM16 = 1 MNXM1 + 1 MNXM19 + 1 MNXM2710	1 phosphatidylethanolamine zwitterion + 1 S-adenosyl-L-methionine = 1 H(+) + 1 S-adenosyl-L-homocysteine + 1 phosphatidyl-N-methylethanolamine zwitterion	-31.0023	2.1.1.17	augustus_masked-scaffold385_size10927-processed-gene-0.5-mR-1,augustus_masked-scaffold384_size10959-processed-gene-0.6-mR-1
MNXR417[c]	Cytoplasm	1 MNXM1 + 1 MNXM10 + 1 MNXM580 = 1 MNXM486 + 1 MNXM8	1 H(+) + 1 NADH(2-) + 1 trans-dec-2-enoyl-CoA = 1 decanoyl-CoA + 1 NAD(+)	0	1.3.99.3	sp_masked-scaffold2328_size463-processed-gene-0.2-mR-1,sp_masked-scaffold4594_size310-processed-gene-0.0-mR-1,sp_masked-scaffold16_size69450-processed-gene-0.74-mR-1,augustus_masked-scaffold2730_size414-processed-gene-0.1-mR-1,augustus_masked-scaffold2418_size451-processed-gene-0.1-mR-1,augustus_masked-scaffold3399_size364-processed-gene-0.1-mR-1,augustus_masked-scaffold4254_size322-processed-gen…
MNXR4183[c]	Cytoplasm	1 MNXM370 = 1 MNXM969	1 2-ammonio-2-deoxy-D-glucopyranose 6-phosphate(1-) = 1 alpha-D-glucosamine 1-phosphate(1-)	0	5.4.2.10	augustus_masked-scaffold2461_size445-processed-gene-0.1-mR-1
MNXR4184[c]	Cytoplasm	1 MNXM126 + 1 MNXM8 = 1 MNXM1 + 1 MNXM10 + 1 MNXM541	1 3-phospho-D-glycerate + 1 NAD(+) = 1 H(+) + 1 NADH(2-) + 1 3-phospho-hydroxypyruvate	1.03186	1.1.1.95	augustus_masked-scaffold13_size70007-processed-gene-0.55-mR-1,augustus_masked-scaffold12_size70115-processed-gene-0.47-mR-1
MNXR4189[c]	Cytoplasm	1 MNXM126 + 1 MNXM3 = 1 MNXM261 + 1 MNXM7	1 3-phospho-D-glycerate + 1 ATP = 1 3-phosphonato-D-glyceroyl phosphate(4-) + 1 ADP	-7.51001	2.7.2.3	augustus_masked-scaffold135_size27396-processed-gene-0.20-mR-1,augustus_masked-scaffold120_size29966-processed-gene-0.29-mR-1
MNXR419[c]	Cytoplasm	1 MNXM1 + 1 MNXM10 + 1 MNXM642 = 1 MNXM363 + 1 MNXM8	1 H(+) + 1 NADH(2-) + 1 trans-dodec-2-enoyl-CoA(4-) = 1 lauroyl-CoA(4-) + 1 NAD(+)	0	1.3.99.3	sp_masked-scaffold2328_size463-processed-gene-0.2-mR-1,sp_masked-scaffold4594_size310-processed-gene-0.0-mR-1,sp_masked-scaffold16_size69450-processed-gene-0.74-mR-1,augustus_masked-scaffold2730_size414-processed-gene-0.1-mR-1,augustus_masked-scaffold2418_size451-processed-gene-0.1-mR-1,augustus_masked-scaffold3399_size364-processed-gene-0.1-mR-1,augustus_masked-scaffold4254_size322-processed-gen…
MNXR4190[c]	Cytoplasm	1 MNXM1 + 1 MNXM325 = 1 MNXM2 + 1 MNXM429	1 H(+) + 1 6-phosphonatooxy-D-gluconate = 1 H2O + 1 6-O-phosphono-D-glucono-1,5-lactone	-7.35544	3.1.1.31	augustus_masked-scaffold4090_size329-processed-gene-0.1-mR-1,augustus_masked-scaffold69_size40558-processed-gene-0.36-mR-1,augustus_masked-scaffold251_size16147-processed-gene-0.13-mR-1
MNXR4195[c]	Cytoplasm	1 MNXM126 = 1 MNXM275	1 3-phospho-D-glycerate = 1 2-phospho-D-glycerate	-1.32001	5.4.2.11,5.4.2.12	maker-scaffold384_size10959-augustus-gene-0.12-mR-1,maker-scaffold385_size10927-sp-gene-0.14-mR-1,augustus_masked-scaffold258_size15977-processed-gene-0.9-mR-1,sp_masked-scaffold156_size25414-processed-gene-0.35-mR-1,augustus_masked-scaffold3276_size372-processed-gene-0.1-mR-1,sp_masked-scaffold61_size41955-processed-gene-0.64-mR-1
MNXR421[c]	Cytoplasm	1 MNXM1 + 1 MNXM10 + 1 MNXM654 = 1 MNXM224 + 1 MNXM8	1 H(+) + 1 NADH(2-) + 1 trans-tetradec-2-enoyl-CoA = 1 myristoyl-CoA(4-) + 1 NAD(+)	0	1.3.99.3	sp_masked-scaffold2328_size463-processed-gene-0.2-mR-1,sp_masked-scaffold4594_size310-processed-gene-0.0-mR-1,sp_masked-scaffold16_size69450-processed-gene-0.74-mR-1,augustus_masked-scaffold2730_size414-processed-gene-0.1-mR-1,augustus_masked-scaffold2418_size451-processed-gene-0.1-mR-1,augustus_masked-scaffold3399_size364-processed-gene-0.1-mR-1,augustus_masked-scaffold4254_size322-processed-gen…
MNXR4244[c]	Cytoplasm	1 MNXM146 + 1 MNXM4 + 1 MNXM97 = 1 MNXM380 + 1 MNXM76	1 5,6,7,8-tetrahydrobiopterin + 1 O2 + 1 L-phenylalanine = 1 4a-hydroxytetrahydrobiopterin + 1 L-tyrosine zwitterion	-102.59	1.14.16.1	sp_masked-scaffold1552_size675-processed-gene-0.2-mR-1
MNXR4258[e]	Extracellular	1 MNXM13 + 1 MNXM25 + 1 MNXM938 = 1 MNXM20 + 1 MNXM4 + 1 MNXM931	1 CO(2) + 1 succinate(2-) + 1 2-hydroxyphytanoyl-CoA(4-) = 1 2-oxoglutarate + 1 O2 + 1 phytanoyl-CoA(4-)	-109.62	1.14.11.18	augustus_masked-scaffold3973_size334-processed-gene-0.1-mR-1
MNXR428[c]	Cytoplasm	2 MNXM2 + 2 MNXM947 = 1 MNXM4 + 2 MNXM470	2 H2O + 2 methacrylyl-CoA = 1 O2 + 2 isobutyryl-CoA	0	1.3.99.2
MNXR4351[c]	Cytoplasm	1 MNXM427 = 1 MNXM721	1 D-mannopyranose 6-phosphate(2-) = 1 alpha-D-mannose 1-phosphate(2-)	0	5.4.2.8	maker-scaffold340_size12926-sp-gene-0.33-mR-1,maker-scaffold61_size41955-augustus-gene-0.67-mR-1
MNXR437[c]	Cytoplasm	1 MNXM101 + 1 MNXM26 = 1 MNXM2 + 1 MNXM817	1 L-ornithinium(1+) + 1 acetate = 1 H2O + 1 N(2)-acetyl-L-ornithine zwitterion	-2.60711	3.5.1.14,3.5.1.16	augustus_masked-scaffold4272_size321-processed-gene-0.1-mR-1,sp_masked-scaffold3445_size361-processed-gene-0.1-mR-1,augustus_masked-scaffold2629_size423-processed-gene-0.1-mR-1
MNXR4373[c]	Cytoplasm	1 MNXM11 + 1 MNXM2 = 1 MNXM1 + 2 MNXM9	1 diphosphate(3-) + 1 H2O = 1 H(+) + 2 phosphate	4.14697	3.6.1.1	augustus_masked-scaffold56_size43987-processed-gene-0.36-mR-1,augustus_masked-scaffold2263_size471-processed-gene-0.1-mR-1
MNXR4375[c]	Cytoplasm	1 MNXM1499 + 1 MNXM7 = 1 MNXM3 + 1 MNXM356	1 propanoyl phosphate + 1 ADP = 1 ATP + 1 propionate	9.70831	2.7.2.1	augustus_masked-scaffold2862_size402-processed-gene-0.1-mR-1
MNXR4380[c]	Cytoplasm	1 MNXM1 + 2 MNXM2 + 1 MNXM554 = 2 MNXM405	1 H(+) + 2 H2O + 1 porphobilinogen(1-) = 2 5-aminolevulinate	-33.7081	4.2.1.24	augustus_masked-scaffold277_size15010-processed-gene-0.16-mR-1
MNXR4381[c]	Cytoplasm	1 MNXM13 + 1 MNXM2 + 1 MNXM73 = 1 MNXM1 + 1 MNXM46 + 1 MNXM9	1 CO(2) + 1 H2O + 1 phosphoenolpyruvate = 1 H(+) + 1 oxaloacetate + 1 phosphate	-0.864105	4.1.1.31	augustus_masked-scaffold3161_size379-processed-gene-0.1-mR-1
MNXR4382[c]	Cytoplasm	1 MNXM13 + 1 MNXM373 = 1 MNXM1 + 1 MNXM483	1 CO(2) + 1 D-pantetheine 4'-phosphate = 1 H(+) + 1 N-[(R)-4-phosphonatopantothenoyl]-L-cysteinate	-1.21768	4.1.1.36	maker-scaffold135_size27396-augustus-gene-0.51-mR-1
MNXR4383[c]	Cytoplasm	1 MNXM13 + 1 MNXM7 + 1 MNXM73 = 1 MNXM3 + 1 MNXM46	1 CO(2) + 1 ADP + 1 phosphoenolpyruvate = 1 ATP + 1 oxaloacetate	-7.01587	4.1.1.49	augustus_masked-scaffold137_size27085-processed-gene-0.19-mR-1,augustus_masked-scaffold138_size27056-processed-gene-0.21-mR-1
MNXR4384[c]	Cytoplasm	1 MNXM1 + 1 MNXM190 + 1 MNXM7 + 1 MNXM9 = 1 MNXM3 + 1 MNXM60 + 1 MNXM86	1 H(+) + 1 (S)-methylmalonyl-CoA(5-) + 1 ADP + 1 phosphate = 1 ATP + 1 bicarbonate + 1 propionyl-CoA(4-)	-6.18225	6.4.1.3	sp_masked-scaffold2421_size450-processed-gene-0.2-mR-1,augustus_masked-scaffold2881_size400-processed-gene-0.1-mR-1,augustus_masked-scaffold4141_size327-processed-gene-0.1-mR-1
MNXR4384[e]	Extracellular	1 MNXM1 + 1 MNXM190 + 1 MNXM7 + 1 MNXM9 = 1 MNXM3 + 1 MNXM60 + 1 MNXM86	1 H(+) + 1 (S)-methylmalonyl-CoA(5-) + 1 ADP + 1 phosphate = 1 ATP + 1 bicarbonate + 1 propionyl-CoA(4-)	-6.18225	6.4.1.3	sp_masked-scaffold2421_size450-processed-gene-0.2-mR-1,augustus_masked-scaffold2881_size400-processed-gene-0.1-mR-1,augustus_masked-scaffold4141_size327-processed-gene-0.1-mR-1
MNXR4384[m]	Mitochondria	1 MNXM1 + 1 MNXM190 + 1 MNXM7 + 1 MNXM9 = 1 MNXM3 + 1 MNXM60 + 1 MNXM86	1 H(+) + 1 (S)-methylmalonyl-CoA(5-) + 1 ADP + 1 phosphate = 1 ATP + 1 bicarbonate + 1 propionyl-CoA(4-)	-6.18225	6.4.1.3	sp_masked-scaffold2421_size450-processed-gene-0.2-mR-1,augustus_masked-scaffold2881_size400-processed-gene-0.1-mR-1,augustus_masked-scaffold4141_size327-processed-gene-0.1-mR-1
MNXR4400[m]	Mitochondria	1 MNXM1 + 1 MNXM11 + 1 MNXM31 + 1 MNXM483 = 1 MNXM415 + 1 MNXM55 + 1 MNXM63	1 H(+) + 1 diphosphate(3-) + 1 CMP + 1 N-[(R)-4-phosphonatopantothenoyl]-L-cysteinate = 1 (R)-4'-phosphopantothenate + 1 L-cysteine zwitterion + 1 CTP	-115.266	6.3.2.5	augustus_masked-scaffold41_size49261-processed-gene-0.58-mR-1,augustus_masked-scaffold38_size50164-processed-gene-0.62-mR-1
MNXR4401[c]	Cytoplasm	1 MNXM1 + 1 MNXM11 + 1 MNXM14 + 1 MNXM483 = 1 MNXM3 + 1 MNXM415 + 1 MNXM55	1 H(+) + 1 diphosphate(3-) + 1 AMP + 1 N-[(R)-4-phosphonatopantothenoyl]-L-cysteinate = 1 ATP + 1 (R)-4'-phosphopantothenate + 1 L-cysteine zwitterion	0	6.3.2.5	augustus_masked-scaffold41_size49261-processed-gene-0.58-mR-1,augustus_masked-scaffold38_size50164-processed-gene-0.62-mR-1
MNXR4402[c]	Cytoplasm	1 MNXM10 + 1 MNXM13 + 1 MNXM153 = 1 MNXM503 + 1 MNXM8	1 NADH(2-) + 1 CO(2) + 1 3-(4-hydroxyphenyl)pyruvate = 1 prephenate + 1 NAD(+)	-17.55	1.3.1.12	augustus_masked-scaffold95_size34373-processed-gene-0.19-mR-1,augustus_masked-scaffold58_size42781-processed-gene-0.27-mR-1
MNXR4403[c]	Cytoplasm	1 MNXM13 + 1 MNXM153 + 1 MNXM6 = 1 MNXM5 + 1 MNXM503	1 CO(2) + 1 3-(4-hydroxyphenyl)pyruvate + 1 NADPH = 1 NADP(+) + 1 prephenate	-18.7983	1.3.1.13	augustus_masked-scaffold58_size42781-processed-gene-0.27-mR-1,augustus_masked-scaffold95_size34373-processed-gene-0.19-mR-1
MNXR4404[c]	Cytoplasm	1 MNXM13 + 1 MNXM2 + 1 MNXM210 = 1 MNXM1 + 1 MNXM503	1 CO(2) + 1 H2O + 1 keto-phenylpyruvate = 1 H(+) + 1 prephenate	-27.8188	4.2.1.51	sp_masked-scaffold23_size61596-processed-gene-0.82-mR-1
MNXR4410[m]	Mitochondria	1 MNXM1636 + 1 MNXM8 = 1 MNXM1 + 1 MNXM10 + 1 MNXM1403 + 1 MNXM4	1 3-(cis-5,6-dihydroxycyclohexa-1,3-dienyl)propanoate + 1 NAD(+) = 1 H(+) + 1 NADH(2-) + 1 3-phenylpropionate + 1 O2	-76.5218	1.14.12.19	augustus_masked-scaffold2503_size440-processed-gene-0.1-mR-1
MNXR4414[c]	Cytoplasm	2 MNXM1 + 1 MNXM14 + 1 MNXM73 + 1 MNXM9 = 1 MNXM2 + 1 MNXM23 + 1 MNXM3	2 H(+) + 1 AMP + 1 phosphoenolpyruvate + 1 phosphate = 1 H2O + 1 pyruvate + 1 ATP	-9.57715	2.7.9.2	augustus_masked-scaffold3032_size388-processed-gene-0.1-mR-1,sp_masked-scaffold1939_size530-processed-gene-0.2-mR-1
MNXR4422[c]	Cytoplasm	1 MNXM1455 = 1 MNXM1489	1 1-(2-carboxylatophenylamino)-1-deoxy-D-ribulose 5-phosphate(3-) = 1 N-(5-phosphonato-beta-D-ribosyl)anthranilate	0.62	5.3.1.24	augustus_masked-scaffold245_size16578-processed-gene-0.19-mR-1,augustus_masked-scaffold18_size67085-processed-gene-0.56-mR-1
MNXR4424[c]	Cytoplasm	1 MNXM1397 = 1 MNXM1515 + 1 MNXM2	1 1-(5-phospho-D-ribosyl)-5-[(5-phospho-D-ribosylamino)methylideneamino]imidazole-4-carboxamide(4-) = 1 1-(5-phosphoribosyl)-5'-AMP + 1 H2O	49.466	3.5.4.19	augustus_masked-scaffold194_size21103-processed-gene-0.12-mR-1,augustus_masked-scaffold141_size26613-processed-gene-0.15-mR-1
MNXR4425[c]	Cytoplasm	1 MNXM1 + 1 MNXM607 + 1 MNXM7 + 1 MNXM9 = 1 MNXM3 + 1 MNXM42 + 1 MNXM507	1 H(+) + 1 (2S)-2-[5-amino-1-(5-O-phosphonato-beta-D-ribosyl)imidazole-4-carboxamido]succinate + 1 ADP + 1 phosphate = 1 ATP + 1 L-aspartate(1-) + 1 5-amino-1-(5-phosphonato-D-ribosyl)imidazole-4-carboxylate	-7.65832	6.3.2.6	augustus_masked-scaffold37_size50207-processed-gene-0.46-mR-1,augustus_masked-scaffold18_size67085-processed-gene-0.46-mR-1
MNXR4426[c]	Cytoplasm	1 MNXM1351 + 1 MNXM2 = 1 MNXM1 + 1 MNXM11 + 1 MNXM1515	1 1-(5-phospho-D-ribosyl)-ATP + 1 H2O = 1 H(+) + 1 diphosphate(3-) + 1 1-(5-phosphoribosyl)-5'-AMP	-124.327	3.6.1.31	augustus_masked-scaffold141_size26613-processed-gene-0.15-mR-1,augustus_masked-scaffold194_size21103-processed-gene-0.12-mR-1
MNXR4427[c]	Cytoplasm	1 MNXM157 + 1 MNXM22 = 2 MNXM2 + 1 MNXM56	1 methanol + 1 hydrogen peroxide = 2 H2O + 1 formaldehyde	-70.654	1.11.1.7	augustus_masked-scaffold2225_size475-processed-gene-0.1-mR-1,augustus_masked-scaffold291_size14726-processed-gene-0.13-mR-1,augustus_masked-scaffold56_size43987-processed-gene-0.27-mR-1,sp_masked-scaffold68_size40704-processed-gene-0.87-mR-1,augustus_masked-scaffold2083_size500-processed-gene-0.1-mR-1,maker-scaffold73_size39816-augustus-gene-0.81-mR-1,augustus_masked-scaffold2083_size500-processe…
MNXR4427[m]	Mitochondria	1 MNXM157 + 1 MNXM22 = 2 MNXM2 + 1 MNXM56	1 methanol + 1 hydrogen peroxide = 2 H2O + 1 formaldehyde	-70.654	1.11.1.7	augustus_masked-scaffold2225_size475-processed-gene-0.1-mR-1,augustus_masked-scaffold291_size14726-processed-gene-0.13-mR-1,augustus_masked-scaffold56_size43987-processed-gene-0.27-mR-1,sp_masked-scaffold68_size40704-processed-gene-0.87-mR-1,augustus_masked-scaffold2083_size500-processed-gene-0.1-mR-1,maker-scaffold73_size39816-augustus-gene-0.81-mR-1,augustus_masked-scaffold2083_size500-processe…
MNXR4427[n]	Nucleous	1 MNXM157 + 1 MNXM22 = 2 MNXM2 + 1 MNXM56	1 methanol + 1 hydrogen peroxide = 2 H2O + 1 formaldehyde	-70.654	1.11.1.7	augustus_masked-scaffold2225_size475-processed-gene-0.1-mR-1,augustus_masked-scaffold291_size14726-processed-gene-0.13-mR-1,augustus_masked-scaffold56_size43987-processed-gene-0.27-mR-1,sp_masked-scaffold68_size40704-processed-gene-0.87-mR-1,augustus_masked-scaffold2083_size500-processed-gene-0.1-mR-1,maker-scaffold73_size39816-augustus-gene-0.81-mR-1,augustus_masked-scaffold2083_size500-processe…
MNXR4427[x]	Peroxisome	1 MNXM157 + 1 MNXM22 = 2 MNXM2 + 1 MNXM56	1 methanol + 1 hydrogen peroxide = 2 H2O + 1 formaldehyde	-70.654	1.11.1.7	augustus_masked-scaffold2225_size475-processed-gene-0.1-mR-1,augustus_masked-scaffold291_size14726-processed-gene-0.13-mR-1,augustus_masked-scaffold56_size43987-processed-gene-0.27-mR-1,sp_masked-scaffold68_size40704-processed-gene-0.87-mR-1,augustus_masked-scaffold2083_size500-processed-gene-0.1-mR-1,maker-scaffold73_size39816-augustus-gene-0.81-mR-1,augustus_masked-scaffold2083_size500-processe…
MNXR443[c]	Cytoplasm	1 MNXM131 = 1 MNXM2 + 1 MNXM813	1 citrate = 1 H2O + 1 cis-aconitate(3-)	3.353	4.2.1.3	augustus_masked-scaffold3452_size360-processed-gene-0.1-mR-1,augustus_masked-scaffold4770_size304-processed-gene-0.1-mR-1,augustus_masked-scaffold4680_size307-processed-gene-0.1-mR-1,augustus_masked-scaffold11_size75643-processed-gene-0.50-mR-1,augustus_masked-scaffold1563_size668-processed-gene-0.1-mR-1,genemark-scaffold658_size4397-processed-gene-0.0-mR-1,augustus_masked-scaffold122_size29547-p…
MNXR443[m]	Mitochondria	1 MNXM131 = 1 MNXM2 + 1 MNXM813	1 citrate = 1 H2O + 1 cis-aconitate(3-)	3.353	4.2.1.3	augustus_masked-scaffold3452_size360-processed-gene-0.1-mR-1,augustus_masked-scaffold4770_size304-processed-gene-0.1-mR-1,augustus_masked-scaffold4680_size307-processed-gene-0.1-mR-1,augustus_masked-scaffold11_size75643-processed-gene-0.50-mR-1,augustus_masked-scaffold1563_size668-processed-gene-0.1-mR-1,genemark-scaffold658_size4397-processed-gene-0.0-mR-1,augustus_masked-scaffold122_size29547-p…
MNXR4439[c]	Cytoplasm	1 MNXM1397 = 1 MNXM1408	1 1-(5-phospho-D-ribosyl)-5-[(5-phospho-D-ribosylamino)methylideneamino]imidazole-4-carboxamide(4-) = 1 5-[(5-phospho-1-deoxy-D-ribulos-1-ylimino)methylamino]-1-(5-phospho-D-ribosyl)imidazole-4-carboxamide	0.62	5.3.1.16	genemark-scaffold505_size7001-processed-gene-0.1-mR-1,augustus_masked-scaffold3717_size346-processed-gene-0.1-mR-1,maker-scaffold255_size16083-augustus-gene-0.35-mR-1
MNXR4458[c]	Cytoplasm	1 MNXM1263 = 1 MNXM2 + 1 MNXM650	1 3-hydroxypropanoyl-CoA(4-) = 1 H2O + 1 acryloyl-CoA(4-)	-0.307007	4.2.1.17	augustus_masked-scaffold2232_size475-processed-gene-0.1-mR-1,sp_masked-scaffold4945_size300-processed-gene-0.1-mR-1,augustus_masked-scaffold2395_size453-processed-gene-0.1-mR-1,augustus_masked-scaffold3620_size351-processed-gene-0.1-mR-1,augustus_masked-scaffold4353_size318-processed-gene-0.1-mR-1,augustus_masked-scaffold2995_size391-processed-gene-0.1-mR-1,augustus_masked-scaffold166_size24062-p…
MNXR4458[m]	Mitochondria	1 MNXM1263 = 1 MNXM2 + 1 MNXM650	1 3-hydroxypropanoyl-CoA(4-) = 1 H2O + 1 acryloyl-CoA(4-)	-0.307007	4.2.1.17	augustus_masked-scaffold2232_size475-processed-gene-0.1-mR-1,sp_masked-scaffold4945_size300-processed-gene-0.1-mR-1,augustus_masked-scaffold2395_size453-processed-gene-0.1-mR-1,augustus_masked-scaffold3620_size351-processed-gene-0.1-mR-1,augustus_masked-scaffold4353_size318-processed-gene-0.1-mR-1,augustus_masked-scaffold2995_size391-processed-gene-0.1-mR-1,augustus_masked-scaffold166_size24062-p…
MNXR4458[p]	Membrane	1 MNXM1263 = 1 MNXM2 + 1 MNXM650	1 3-hydroxypropanoyl-CoA(4-) = 1 H2O + 1 acryloyl-CoA(4-)	-0.307007	4.2.1.17	augustus_masked-scaffold2232_size475-processed-gene-0.1-mR-1,sp_masked-scaffold4945_size300-processed-gene-0.1-mR-1,augustus_masked-scaffold2395_size453-processed-gene-0.1-mR-1,augustus_masked-scaffold3620_size351-processed-gene-0.1-mR-1,augustus_masked-scaffold4353_size318-processed-gene-0.1-mR-1,augustus_masked-scaffold2995_size391-processed-gene-0.1-mR-1,augustus_masked-scaffold166_size24062-p…
MNXR4464[c]	Cytoplasm	1 MNXM1265 + 1 MNXM73 = 1 MNXM1365 + 1 MNXM9	1 3-phosphoshikimate + 1 phosphoenolpyruvate = 1 5-O-(1-carboxylatovinyl)-3-phosphonatoshikimate + 1 phosphate	5.19586	2.5.1.19	maker-scaffold247_size16314-augustus-gene-0.24-mR-1,augustus_masked-scaffold2587_size428-processed-gene-0.1-mR-1,augustus_masked-scaffold2498_size440-processed-gene-0.1-mR-1
MNXR4464[p]	Membrane	1 MNXM1265 + 1 MNXM73 = 1 MNXM1365 + 1 MNXM9	1 3-phosphoshikimate + 1 phosphoenolpyruvate = 1 5-O-(1-carboxylatovinyl)-3-phosphonatoshikimate + 1 phosphate	5.19586	2.5.1.19	maker-scaffold247_size16314-augustus-gene-0.24-mR-1,augustus_masked-scaffold2587_size428-processed-gene-0.1-mR-1,augustus_masked-scaffold2498_size440-processed-gene-0.1-mR-1
MNXR4476[c]	Cytoplasm	1 MNXM115 + 1 MNXM13 = 1 MNXM1 + 1 MNXM221	1 phosphatidylethanolamine zwitterion + 1 CO(2) = 1 H(+) + 1 phosphatidyl-L-serine(1-)	-12.737	4.1.1.65	augustus_masked-scaffold190_size21900-processed-gene-0.18-mR-1,augustus_masked-scaffold60_size42380-processed-gene-0.42-mR-1,augustus_masked-scaffold191_size21840-processed-gene-0.18-mR-1,sp_masked-scaffold1929_size533-processed-gene-0.2-mR-1
MNXR4476[m]	Mitochondria	1 MNXM115 + 1 MNXM13 = 1 MNXM1 + 1 MNXM221	1 phosphatidylethanolamine zwitterion + 1 CO(2) = 1 H(+) + 1 phosphatidyl-L-serine(1-)	-12.737	4.1.1.65	augustus_masked-scaffold190_size21900-processed-gene-0.18-mR-1,augustus_masked-scaffold60_size42380-processed-gene-0.42-mR-1,augustus_masked-scaffold191_size21840-processed-gene-0.18-mR-1,sp_masked-scaffold1929_size533-processed-gene-0.2-mR-1
MNXR4485[c]	Cytoplasm	1 MNXM2 + 1 MNXM4752 = 1 MNXM694 + 1 MNXM9	1 H2O + 1 O-phosphonatooxy-D-serine(2-) = 1 D-serine zwitterion + 1 phosphate	10.3293	3.1.3.3	augustus_masked-scaffold4346_size319-processed-gene-0.1-mR-1
MNXR4486[c]	Cytoplasm	1 MNXM2 + 1 MNXM379 = 1 MNXM53 + 1 MNXM9	1 H2O + 1 O-phospho-L-serine = 1 L-serine + 1 phosphate	9.267	3.1.3.3	augustus_masked-scaffold4346_size319-processed-gene-0.1-mR-1
MNXR4502[c]	Cytoplasm	1 MNXM12 + 1 MNXM280 = 1 MNXM21 + 1 MNXM9	1 CoA + 1 acetyl phosphate(2-) = 1 acetyl-CoA(4-) + 1 phosphate	-7.27002	2.3.1.8	augustus_masked-scaffold2254_size472-processed-gene-0.2-mR-1,augustus_masked-scaffold2560_size433-processed-gene-0.1-mR-1,augustus_masked-scaffold2254_size472-processed-gene-0.3-mR-1,augustus_masked-scaffold4642_size308-processed-gene-0.1-mR-1,augustus_masked-scaffold4652_size308-processed-gene-0.1-mR-1
MNXR4502[m]	Mitochondria	1 MNXM12 + 1 MNXM280 = 1 MNXM21 + 1 MNXM9	1 CoA + 1 acetyl phosphate(2-) = 1 acetyl-CoA(4-) + 1 phosphate	-7.27002	2.3.1.8	augustus_masked-scaffold2254_size472-processed-gene-0.2-mR-1,augustus_masked-scaffold2560_size433-processed-gene-0.1-mR-1,augustus_masked-scaffold2254_size472-processed-gene-0.3-mR-1,augustus_masked-scaffold4642_size308-processed-gene-0.1-mR-1,augustus_masked-scaffold4652_size308-processed-gene-0.1-mR-1
MNXR452[c]	Cytoplasm	1 MNXM1028 = 1 MNXM1028	1 O-acetylcarnitine = 1 O-acetylcarnitine	0
MNXR453[c]	Cytoplasm	1 MNXM11 + 1 MNXM14 + 1 MNXM21 = 1 MNXM12 + 1 MNXM26 + 1 MNXM3	1 diphosphate(3-) + 1 AMP + 1 acetyl-CoA(4-) = 1 CoA + 1 acetate + 1 ATP	-11.1916	6.2.1.1	augustus_masked-scaffold2180_size483-processed-gene-0.1-mR-1,augustus_masked-scaffold1771_size572-processed-gene-0.1-mR-1,augustus_masked-scaffold4535_size312-processed-gene-0.1-mR-1,augustus_masked-scaffold314_size13676-processed-gene-0.21-mR-1,sp_masked-scaffold2328_size463-processed-gene-0.2-mR-1,augustus_masked-scaffold316_size13671-processed-gene-0.20-mR-1
MNXR453[m]	Mitochondria	1 MNXM11 + 1 MNXM14 + 1 MNXM21 = 1 MNXM12 + 1 MNXM26 + 1 MNXM3	1 diphosphate(3-) + 1 AMP + 1 acetyl-CoA(4-) = 1 CoA + 1 acetate + 1 ATP	-11.1916	6.2.1.1	augustus_masked-scaffold2180_size483-processed-gene-0.1-mR-1,augustus_masked-scaffold1771_size572-processed-gene-0.1-mR-1,augustus_masked-scaffold4535_size312-processed-gene-0.1-mR-1,augustus_masked-scaffold314_size13676-processed-gene-0.21-mR-1,sp_masked-scaffold2328_size463-processed-gene-0.2-mR-1,augustus_masked-scaffold316_size13671-processed-gene-0.20-mR-1
MNXR4532[c]	Cytoplasm	1 MNXM15 + 1 MNXM161 + 1 MNXM22 = 1 MNXM2 + 1 MNXM366 + 1 MNXM4	1 NH4(+) + 1 pyridoxal 5'-phosphate + 1 hydrogen peroxide = 1 H2O + 1 pyridoxamine 5'-phosphate(1-) + 1 O2	-26.7612	1.4.3.5	augustus_masked-scaffold7_size86359-processed-gene-0.59-mR-1,augustus_masked-scaffold6_size90724-processed-gene-0.78-mR-1
MNXR4532[m]	Mitochondria	1 MNXM15 + 1 MNXM161 + 1 MNXM22 = 1 MNXM2 + 1 MNXM366 + 1 MNXM4	1 NH4(+) + 1 pyridoxal 5'-phosphate + 1 hydrogen peroxide = 1 H2O + 1 pyridoxamine 5'-phosphate(1-) + 1 O2	-26.7612	1.4.3.5	augustus_masked-scaffold7_size86359-processed-gene-0.59-mR-1,augustus_masked-scaffold6_size90724-processed-gene-0.78-mR-1
MNXR4538[m]	Mitochondria	1 MNXM1 + 1 MNXM161 + 1 MNXM7 = 1 MNXM3 + 1 MNXM311	1 H(+) + 1 pyridoxal 5'-phosphate + 1 ADP = 1 ATP + 1 pyridoxal	-14.8159	2.7.1.35	maker-scaffold120_size29966-augustus-gene-0.51-mR-1,maker-scaffold135_size27396-augustus-gene-0.53-mR-1
MNXR4540[m]	Mitochondria	1 MNXM22 + 1 MNXM311 = 1 MNXM4 + 1 MNXM419	1 hydrogen peroxide + 1 pyridoxal = 1 O2 + 1 pyridoxine	-27.99	1.1.3.12	augustus_masked-scaffold2128_size491-processed-gene-0.1-mR-1
MNXR4545[c]	Cytoplasm	1 MNXM1 + 1 MNXM7 + 1 MNXM73 = 1 MNXM23 + 1 MNXM3	1 H(+) + 1 ADP + 1 phosphoenolpyruvate = 1 pyruvate + 1 ATP	-2.23419	2.7.1.40	augustus_masked-scaffold4102_size328-processed-gene-0.1-mR-1,maker-scaffold139_size26927-augustus-gene-0.50-mR-1,maker-scaffold14_size69768-sp-gene-0.127-mR-1
MNXR4545[m]	Mitochondria	1 MNXM1 + 1 MNXM7 + 1 MNXM73 = 1 MNXM23 + 1 MNXM3	1 H(+) + 1 ADP + 1 phosphoenolpyruvate = 1 pyruvate + 1 ATP	-2.23419	2.7.1.40	augustus_masked-scaffold4102_size328-processed-gene-0.1-mR-1,maker-scaffold139_size26927-augustus-gene-0.50-mR-1,maker-scaffold14_size69768-sp-gene-0.127-mR-1
MNXR4546[c]	Cytoplasm	2 MNXM1 + 1 MNXM10 + 1 MNXM2414 = 1 MNXM2 + 1 MNXM2149 + 1 MNXM8	2 H(+) + 1 NADH(2-) + 1 perillate = 1 H2O + 1 perillyl aldehyde + 1 NAD(+)	-13.1053	1.2.1.3	genemark-scaffold14_size69768-processed-gene-0.8-mR-1,augustus_masked-scaffold92_size35002-processed-gene-0.31-mR-1,augustus_masked-scaffold3188_size377-processed-gene-0.1-mR-1,augustus_masked-scaffold2417_size451-processed-gene-0.2-mR-1
MNXR4546[m]	Mitochondria	2 MNXM1 + 1 MNXM10 + 1 MNXM2414 = 1 MNXM2 + 1 MNXM2149 + 1 MNXM8	2 H(+) + 1 NADH(2-) + 1 perillate = 1 H2O + 1 perillyl aldehyde + 1 NAD(+)	-13.1053	1.2.1.3	genemark-scaffold14_size69768-processed-gene-0.8-mR-1,augustus_masked-scaffold92_size35002-processed-gene-0.31-mR-1,augustus_masked-scaffold3188_size377-processed-gene-0.1-mR-1,augustus_masked-scaffold2417_size451-processed-gene-0.2-mR-1
MNXR4546[n]	Nucleous	2 MNXM1 + 1 MNXM10 + 1 MNXM2414 = 1 MNXM2 + 1 MNXM2149 + 1 MNXM8	2 H(+) + 1 NADH(2-) + 1 perillate = 1 H2O + 1 perillyl aldehyde + 1 NAD(+)	-13.1053	1.2.1.3	genemark-scaffold14_size69768-processed-gene-0.8-mR-1,augustus_masked-scaffold92_size35002-processed-gene-0.31-mR-1,augustus_masked-scaffold3188_size377-processed-gene-0.1-mR-1,augustus_masked-scaffold2417_size451-processed-gene-0.2-mR-1
MNXR4592[c]	Cytoplasm	1 MNXM1 + 1 MNXM10 + 1 MNXM425 = 1 MNXM329 + 1 MNXM8	1 H(+) + 1 NADH(2-) + 1 retinal = 1 all-trans-retinol + 1 NAD(+)	0.991837	1.1.1.1	augustus_masked-scaffold91_size35068-processed-gene-0.25-mR-1,augustus_masked-scaffold22_size64160-processed-gene-0.40-mR-1,augustus_masked-scaffold2133_size490-processed-gene-0.1-mR-1
MNXR460[c]	Cytoplasm	1 MNXM1 + 1 MNXM126 + 1 MNXM9 = 1 MNXM2 + 1 MNXM261	1 H(+) + 1 3-phospho-D-glycerate + 1 phosphate = 1 H2O + 1 3-phosphonato-D-glyceroyl phosphate(4-)	-16.1372	3.6.1.7	augustus_masked-scaffold21_size65267-processed-gene-0.59-mR-1,augustus_masked-scaffold115_size30848-processed-gene-0.26-mR-1
MNXR460[m]	Mitochondria	1 MNXM1 + 1 MNXM126 + 1 MNXM9 = 1 MNXM2 + 1 MNXM261	1 H(+) + 1 3-phospho-D-glycerate + 1 phosphate = 1 H2O + 1 3-phosphonato-D-glyceroyl phosphate(4-)	-16.1372	3.6.1.7	augustus_masked-scaffold21_size65267-processed-gene-0.59-mR-1,augustus_masked-scaffold115_size30848-processed-gene-0.26-mR-1
MNXR461[c]	Cytoplasm	1 MNXM1 + 1 MNXM26 + 1 MNXM9 = 1 MNXM2 + 1 MNXM280	1 H(+) + 1 acetate + 1 phosphate = 1 H2O + 1 acetyl phosphate(2-)	-16.1372	3.6.1.7	augustus_masked-scaffold21_size65267-processed-gene-0.59-mR-1,augustus_masked-scaffold115_size30848-processed-gene-0.26-mR-1
MNXR461[m]	Mitochondria	1 MNXM1 + 1 MNXM26 + 1 MNXM9 = 1 MNXM2 + 1 MNXM280	1 H(+) + 1 acetate + 1 phosphate = 1 H2O + 1 acetyl phosphate(2-)	-16.1372	3.6.1.7	augustus_masked-scaffold21_size65267-processed-gene-0.59-mR-1,augustus_masked-scaffold115_size30848-processed-gene-0.26-mR-1
MNXR4644[c]	Cytoplasm	1 MNXM1115 + 1 MNXM3 = 1 MNXM1 + 1 MNXM355 + 1 MNXM7	1 beta-nicotinamide D-riboside + 1 ATP = 1 H(+) + 1 beta-nicotinamide D-ribonucleotide + 1 ADP	-13.5676	2.7.1.22	augustus_masked-scaffold26_size55772-processed-gene-0.45-mR-1
MNXR4653[c]	Cytoplasm	1 MNXM145 = 1 MNXM186	1 D-ribulose 5-phosphate(2-) = 1 D-xylulose 5-phosphate(2-)	0	5.1.3.1	maker-scaffold147_size26076-augustus-gene-0.50-mR-1,maker-scaffold85_size37000-augustus-gene-0.68-mR-1
MNXR4654[c]	Cytoplasm	1 MNXM116 = 1 MNXM145	1 D-ribose 5-phosphate = 1 D-ribulose 5-phosphate(2-)	-6.13	5.3.1.6	augustus_masked-scaffold3080_size385-processed-gene-0.1-mR-1,maker-scaffold88_size36388-augustus-gene-0.73-mR-1,maker-scaffold86_size36852-augustus-gene-0.77-mR-1,augustus_masked-scaffold1806_size559-processed-gene-0.1-mR-1
MNXR466[c]	Cytoplasm	1 MNXM15 + 1 MNXM334 = 1 MNXM1 + 1 MNXM2 + 1 MNXM212	1 NH4(+) + 1 inosine = 1 H(+) + 1 H2O + 1 adenosine	-49.792	3.5.4.4	maker-scaffold217_size18799-sp-gene-0.40-mR-1,augustus_masked-scaffold2364_size457-processed-gene-0.1-mR-1
MNXR466[e]	Extracellular	1 MNXM15 + 1 MNXM334 = 1 MNXM1 + 1 MNXM2 + 1 MNXM212	1 NH4(+) + 1 inosine = 1 H(+) + 1 H2O + 1 adenosine	-49.792	3.5.4.4	maker-scaffold217_size18799-sp-gene-0.40-mR-1,augustus_masked-scaffold2364_size457-processed-gene-0.1-mR-1
MNXR467[c]	Cytoplasm	1 MNXM1458 = 1 MNXM1 + 1 MNXM23 + 1 MNXM421	1 4-amino-4-deoxychorismate(1-) = 1 H(+) + 1 pyruvate + 1 4-aminobenzoate	-30.9241	4.1.3.38	augustus_masked-scaffold4510_size313-processed-gene-0.1-mR-1,augustus_masked-scaffold2930_size396-processed-gene-0.1-mR-1
MNXR467[n]	Nucleous	1 MNXM1458 = 1 MNXM1 + 1 MNXM23 + 1 MNXM421	1 4-amino-4-deoxychorismate(1-) = 1 H(+) + 1 pyruvate + 1 4-aminobenzoate	-30.9241	4.1.3.38	augustus_masked-scaffold4510_size313-processed-gene-0.1-mR-1,augustus_masked-scaffold2930_size396-processed-gene-0.1-mR-1
MNXR473[c]	Cytoplasm	1 MNXM15 + 1 MNXM213 = 1 MNXM1 + 1 MNXM168 + 1 MNXM2	1 NH4(+) + 1 hypoxanthine = 1 H(+) + 1 adenine + 1 H2O	-5.59299	3.5.4.2	augustus_masked-scaffold2364_size457-processed-gene-0.1-mR-1
MNXR47440[x]	Peroxisome	1 MNXM22 + 1 MNXM4118 = 1 MNXM4 + 1 MNXM44	1 hydrogen peroxide + 1 trans-2,3-didehydroacyl-CoA = 1 O2 + 1 acyl-CoA	10.2922	1.3.3.6	augustus_masked-scaffold651_size4503-processed-gene-0.5-mR-1
MNXR47443[c]	Cytoplasm	1 MNXM12 + 1 MNXM226 = 1 MNXM4118 + 1 MNXM66	1 CoA + 1 1-acyl-sn-glycerol 3-phosphate = 1 trans-2,3-didehydroacyl-CoA + 1 sn-glycerol 3-phosphate(2-)	-2.36176	2.3.1.15	augustus_masked-scaffold115_size30848-processed-gene-0.38-mR-1,augustus_masked-scaffold21_size65267-processed-gene-0.86-mR-1
MNXR47443[m]	Mitochondria	1 MNXM12 + 1 MNXM226 = 1 MNXM4118 + 1 MNXM66	1 CoA + 1 1-acyl-sn-glycerol 3-phosphate = 1 trans-2,3-didehydroacyl-CoA + 1 sn-glycerol 3-phosphate(2-)	-2.36176	2.3.1.15	augustus_masked-scaffold115_size30848-processed-gene-0.38-mR-1,augustus_masked-scaffold21_size65267-processed-gene-0.86-mR-1
MNXR47444[c]	Cytoplasm	1 MNXM12 + 1 MNXM248 = 1 MNXM4118 + 1 MNXM59	1 CoA + 1 a triacylglycerol = 1 trans-2,3-didehydroacyl-CoA + 1 1,2-diacyl-sn-glycerol	325.066	2.3.1.20	augustus_masked-scaffold4_size93527-processed-gene-0.53-mR-1,augustus_masked-scaffold3_size100436-processed-gene-0.74-mR-1
MNXR47444[n]	Nucleous	1 MNXM12 + 1 MNXM248 = 1 MNXM4118 + 1 MNXM59	1 CoA + 1 a triacylglycerol = 1 trans-2,3-didehydroacyl-CoA + 1 1,2-diacyl-sn-glycerol	325.066	2.3.1.20	augustus_masked-scaffold4_size93527-processed-gene-0.53-mR-1,augustus_masked-scaffold3_size100436-processed-gene-0.74-mR-1
MNXR47445[m]	Mitochondria	1 MNXM109 + 1 MNXM12 = 1 MNXM226 + 1 MNXM4118	1 a 1,2-diacylglycerol-3-phosphate + 1 CoA = 1 1-acyl-sn-glycerol 3-phosphate + 1 trans-2,3-didehydroacyl-CoA	-5.39999	2.3.1.51	maker-scaffold139_size26927-sp-gene-0.61-mR-1,maker-scaffold253_size16134-augustus-gene-0.31-mR-1,augustus_masked-scaffold2767_size410-processed-gene-0.1-mR-1,augustus_masked-scaffold4446_size315-processed-gene-0.1-mR-1,maker-scaffold14_size69768-sp-gene-0.129-mR-1
MNXR47445[p]	Membrane	1 MNXM109 + 1 MNXM12 = 1 MNXM226 + 1 MNXM4118	1 a 1,2-diacylglycerol-3-phosphate + 1 CoA = 1 1-acyl-sn-glycerol 3-phosphate + 1 trans-2,3-didehydroacyl-CoA	-5.39999	2.3.1.51	maker-scaffold139_size26927-sp-gene-0.61-mR-1,maker-scaffold253_size16134-augustus-gene-0.31-mR-1,augustus_masked-scaffold2767_size410-processed-gene-0.1-mR-1,augustus_masked-scaffold4446_size315-processed-gene-0.1-mR-1,maker-scaffold14_size69768-sp-gene-0.129-mR-1
MNXR4761[c]	Cytoplasm	1 MNXM1 + 1 MNXM10 + 1 MNXM20 + 1 MNXM78 = 1 MNXM2 + 1 MNXM384 + 1 MNXM8	1 H(+) + 1 NADH(2-) + 1 2-oxoglutarate + 1 L-lysinium(1+) = 1 H2O + 1 L-saccharopine + 1 NAD(+)	4.58057	1.5.1.7	maker-scaffold131_size27653-augustus-gene-0.50-mR-1,augustus_masked-scaffold1837_size552-processed-gene-0.1-mR-1
MNXR4764[c]	Cytoplasm	1 MNXM11 + 1 MNXM287 = 1 MNXM1 + 1 MNXM3 + 1 MNXM58	1 diphosphate(3-) + 1 adenosine 5'-phosphosulfate = 1 H(+) + 1 ATP + 1 sulfate	-20.4525	2.7.7.4	augustus_masked-scaffold1574_size661-processed-gene-0.1-mR-1,maker-scaffold890_size2242-augustus-gene-0.5-mR-1,maker-scaffold284_size14903-augustus-gene-0.27-mR-1
MNXR479[c]	Cytoplasm	1 MNXM14 + 1 MNXM3 = 2 MNXM7	1 AMP + 1 ATP = 2 ADP	-0.255859	2.7.4.3	maker-scaffold68_size40704-augustus-gene-0.93-mR-1,augustus_masked-scaffold71_size40354-processed-gene-0.47-mR-1,maker-scaffold207_size20132-augustus-gene-0.41-mR-1,augustus_masked-scaffold121_size29918-processed-gene-0.28-mR-1,sp_masked-scaffold167_size23568-processed-gene-0.29-mR-1,augustus_masked-scaffold176_size23197-processed-gene-0.18-mR-1
MNXR479[m]	Mitochondria	1 MNXM14 + 1 MNXM3 = 2 MNXM7	1 AMP + 1 ATP = 2 ADP	-0.255859	2.7.4.3	maker-scaffold68_size40704-augustus-gene-0.93-mR-1,augustus_masked-scaffold71_size40354-processed-gene-0.47-mR-1,maker-scaffold207_size20132-augustus-gene-0.41-mR-1,augustus_masked-scaffold121_size29918-processed-gene-0.28-mR-1,sp_masked-scaffold167_size23568-processed-gene-0.29-mR-1,augustus_masked-scaffold176_size23197-processed-gene-0.18-mR-1
MNXR4790[c]	Cytoplasm	1 MNXM12 + 1 MNXM873 = 1 MNXM431 + 1 MNXM86	1 CoA + 1 3alpha,7alpha,12alpha-trihydroxy-24-oxo-5beta-cholestan-26-oyl-CoA(4-) = 1 choloyl-CoA + 1 propionyl-CoA(4-)	0	2.3.1.16,2.3.1.154,2.3.1.176	augustus_masked-scaffold31_size54115-processed-gene-0.64-mR-1,augustus_masked-scaffold20_size66310-processed-gene-0.44-mR-1,sp_masked-scaffold2462_size445-processed-gene-0.2-mR-1,augustus_masked-scaffold19_size66455-processed-gene-0.43-mR-1,
MNXR4792[c]	Cytoplasm	1 MNXM1488 + 1 MNXM2 = 1 MNXM25 + 1 MNXM644	1 N-(3-carboxylatopropionyl)-LL-2,6-diaminopimelate(2-) + 1 H2O = 1 succinate(2-) + 1 (2S,6S)-2,6-diaminopimelic acid dizwitterion	-2.50299	3.5.1.18	sp_masked-scaffold2636_size422-processed-gene-0.2-mR-1,sp_masked-scaffold3445_size361-processed-gene-0.1-mR-1
MNXR47981[c]	Cytoplasm	1 MNXM13216 + 1 MNXM925 = 1 MNXM2576 + 1 MNXM47	1 UDP-3-O--3-hydroxypalmetoyl-N-acetylglucosamine + 1 holo-[acyl-carrier protein] = 1 (3R)-3-Hydroxypalmitoyl-[acyl-carrier protein] + 1 UDP-N-acetyl-alpha-D-glucosamine(2-)	0
MNXR4802[c]	Cytoplasm	1 MNXM15 + 1 MNXM159 + 1 MNXM727 = 1 MNXM1837 + 1 MNXM2	1 NH4(+) + 1 2-oxobutanoate + 1 L-selenocysteine zwitterion = 1 L-selenocystathionine + 1 H2O	0	4.4.1.1
MNXR4808[c]	Cytoplasm	1 MNXM12 + 1 MNXM418 = 1 MNXM21 + 1 MNXM53	1 CoA + 1 O-acetyl-L-serine zwitterion = 1 acetyl-CoA(4-) + 1 L-serine	-5.66003	2.3.1.30	augustus_masked-scaffold4111_size328-processed-gene-0.1-mR-1
MNXR4811[c]	Cytoplasm	1 MNXM15 + 1 MNXM23 = 1 MNXM694	1 NH4(+) + 1 pyruvate = 1 D-serine zwitterion	-8.33412	4.3.1.18	augustus_masked-scaffold4232_size322-processed-gene-0.1-mR-1
MNXR4812[c]	Cytoplasm	1 MNXM15 + 1 MNXM23 = 1 MNXM53	1 NH4(+) + 1 pyruvate = 1 L-serine	-10.3841	4.3.1.17	augustus_masked-scaffold194_size21103-processed-gene-0.22-mR-1,maker-scaffold66_size40816-augustus-gene-0.74-mR-1,genemark-scaffold17_size67631-processed-gene-0.18-mR-1
MNXR4812[n]	Nucleous	1 MNXM15 + 1 MNXM23 = 1 MNXM53	1 NH4(+) + 1 pyruvate = 1 L-serine	-10.3841	4.3.1.17	augustus_masked-scaffold194_size21103-processed-gene-0.22-mR-1,maker-scaffold66_size40816-augustus-gene-0.74-mR-1,genemark-scaffold17_size67631-processed-gene-0.18-mR-1
MNXR4817[c]	Cytoplasm	1 MNXM12 + 1 MNXM13 + 1 MNXM559 = 1 MNXM1 + 1 MNXM53 + 1 MNXM88	1 CoA + 1 CO(2) + 1 3-dehydro-D-sphinganine = 1 H(+) + 1 L-serine + 1 palmitoyl-CoA	0.110016	2.3.1.50	augustus_masked-scaffold152_size25818-processed-gene-0.15-mR-1,augustus_masked-scaffold359_size12007-processed-gene-0.7-mR-1,augustus_masked-scaffold10_size75942-processed-gene-0.60-mR-1,augustus_masked-scaffold158_size25001-processed-gene-0.16-mR-1
MNXR4817[m]	Mitochondria	1 MNXM12 + 1 MNXM13 + 1 MNXM559 = 1 MNXM1 + 1 MNXM53 + 1 MNXM88	1 CoA + 1 CO(2) + 1 3-dehydro-D-sphinganine = 1 H(+) + 1 L-serine + 1 palmitoyl-CoA	0.110016	2.3.1.50	augustus_masked-scaffold152_size25818-processed-gene-0.15-mR-1,augustus_masked-scaffold359_size12007-processed-gene-0.7-mR-1,augustus_masked-scaffold10_size75942-processed-gene-0.60-mR-1,augustus_masked-scaffold158_size25001-processed-gene-0.16-mR-1
MNXR4826[c]	Cytoplasm	1 MNXM1 + 1 MNXM39 + 1 MNXM57 = 1 MNXM2 + 1 MNXM952	1 H(+) + 1 formate + 1 glutathione = 1 H2O + 1 S-formylglutathionate(1-)	-5.16711	3.1.2.12	genemark-scaffold2453_size446-processed-gene-0.0-mR-1,sp_masked-scaffold215_size19081-processed-gene-0.35-mR-1,augustus_masked-scaffold162_size24519-processed-gene-0.25-mR-1
MNXR4826[m]	Mitochondria	1 MNXM1 + 1 MNXM39 + 1 MNXM57 = 1 MNXM2 + 1 MNXM952	1 H(+) + 1 formate + 1 glutathione = 1 H2O + 1 S-formylglutathionate(1-)	-5.16711	3.1.2.12	genemark-scaffold2453_size446-processed-gene-0.0-mR-1,sp_masked-scaffold215_size19081-processed-gene-0.35-mR-1,augustus_masked-scaffold162_size24519-processed-gene-0.25-mR-1
MNXR4829[c]	Cytoplasm	1 MNXM187 + 1 MNXM528 = 1 MNXM487	1 phosphoethanolamine + 1 hexadecanal = 1 (2S,3R)-2-azaniumyl-3-hydroxyoctadecyl phosphate	2.56	4.1.2.27	maker-scaffold726_size3400-augustus-gene-0.9-mR-1,maker-scaffold745_size3158-augustus-gene-0.9-mR-1
MNXR48364[c]	Cytoplasm	1 MNXM1500 = 1 MNXM89870	1 Protein-L-arginine = 1 Arg-tRNA(Arg)	0
MNXR484[c]	Cytoplasm	1 MNXM13 + 1 MNXM321 = 1 MNXM1 + 1 MNXM16	1 CO(2) + 1 S-adenosylmethioninaminium = 1 H(+) + 1 S-adenosyl-L-methionine	15.3549	4.1.1.50	augustus_masked-scaffold2_size109527-processed-gene-0.62-mR-1
MNXR48403[c]	Cytoplasm	1 MNXM16 + 1 MNXM92696 = 1 MNXM19 + 1 MNXM5315	1 S-adenosyl-L-methionine + 1 tRNA containing uridine at position 54 = 1 S-adenosyl-L-homocysteine + 1 tRNA containing ribothymidine at position 54	-41.1822	2.1.1.35	maker-scaffold116_size30693-sp-gene-0.42-mR-1,maker-scaffold118_size30276-augustus-gene-0.36-mR-1
MNXR48403[n]	Nucleous	1 MNXM16 + 1 MNXM92696 = 1 MNXM19 + 1 MNXM5315	1 S-adenosyl-L-methionine + 1 tRNA containing uridine at position 54 = 1 S-adenosyl-L-homocysteine + 1 tRNA containing ribothymidine at position 54	-41.1822	2.1.1.35	maker-scaffold116_size30693-sp-gene-0.42-mR-1,maker-scaffold118_size30276-augustus-gene-0.36-mR-1
MNXR4842[c]	Cytoplasm	1 MNXM1 + 1 MNXM1265 + 1 MNXM7 = 1 MNXM3 + 1 MNXM602	1 H(+) + 1 3-phosphoshikimate + 1 ADP = 1 ATP + 1 shikimate	-16.0641	2.7.1.71	augustus_masked-scaffold2073_size502-processed-gene-0.1-mR-1,augustus_masked-scaffold1826_size554-processed-gene-0.1-mR-1,maker-scaffold247_size16314-augustus-gene-0.24-mR-1
MNXR4842[p]	Membrane	1 MNXM1 + 1 MNXM1265 + 1 MNXM7 = 1 MNXM3 + 1 MNXM602	1 H(+) + 1 3-phosphoshikimate + 1 ADP = 1 ATP + 1 shikimate	-16.0641	2.7.1.71	augustus_masked-scaffold2073_size502-processed-gene-0.1-mR-1,augustus_masked-scaffold1826_size554-processed-gene-0.1-mR-1,maker-scaffold247_size16314-augustus-gene-0.24-mR-1
MNXR4843[c]	Cytoplasm	1 MNXM1 + 1 MNXM25 + 1 MNXM319 = 1 MNXM55 + 1 MNXM820	1 H(+) + 1 succinate(2-) + 1 L-cystathionine dizwitterion = 1 L-cysteine zwitterion + 1 O-succinyl-L-homoserinate(1-)	-13.2882	2.5.1.48	genemark-scaffold2_size109527-processed-gene-0.36-mR-1
MNXR48457[c]	Cytoplasm	1 MNXM13 + 1 MNXM6145 = 1 MNXM1 + 1 MNXM23 + 1 MNXM96063	1 CO(2) + 1 [Dihydrolipoyllysine-residue acetyltransferase] S-acetyldihydrolipoyllysine = 1 H(+) + 1 pyruvate + 1 Enzyme N6-(lipoyl)lysine	-49.9304	1.2.4.1	maker-scaffold300_size14240-augustus-gene-0.30-mR-1,augustus_masked-scaffold3723_size346-processed-gene-0.1-mR-1,augustus_masked-scaffold2905_size398-processed-gene-0.1-mR-1,augustus_masked-scaffold4727_size306-processed-gene-0.1-mR-1,augustus_masked-scaffold3066_size386-processed-gene-0.1-mR-1,genemark-scaffold56_size43987-processed-gene-0.5-mR-1,maker-scaffold301_size14222-sp-gene-0.30-mR-1
MNXR48457[m]	Mitochondria	1 MNXM13 + 1 MNXM6145 = 1 MNXM1 + 1 MNXM23 + 1 MNXM96063	1 CO(2) + 1 [Dihydrolipoyllysine-residue acetyltransferase] S-acetyldihydrolipoyllysine = 1 H(+) + 1 pyruvate + 1 Enzyme N6-(lipoyl)lysine	-49.9304	1.2.4.1	maker-scaffold300_size14240-augustus-gene-0.30-mR-1,augustus_masked-scaffold3723_size346-processed-gene-0.1-mR-1,augustus_masked-scaffold2905_size398-processed-gene-0.1-mR-1,augustus_masked-scaffold4727_size306-processed-gene-0.1-mR-1,augustus_masked-scaffold3066_size386-processed-gene-0.1-mR-1,genemark-scaffold56_size43987-processed-gene-0.5-mR-1,maker-scaffold301_size14222-sp-gene-0.30-mR-1
MNXR48458[c]	Cytoplasm	1 MNXM13 + 1 MNXM5590 = 2 MNXM1 + 1 MNXM20 + 1 MNXM96063	1 CO(2) + 1 [Dihydrolipoyllysine-residue succinyltransferase] S-succinyldihydrolipoyllysine = 2 H(+) + 1 2-oxoglutarate + 1 Enzyme N6-(lipoyl)lysine	-59.0874	1.2.4.2	augustus_masked-scaffold13_size70007-processed-gene-0.49-mR-1,augustus_masked-scaffold12_size70115-processed-gene-0.53-mR-1,maker-scaffold33_size52402-sp-gene-0.116-mR-1,sp_masked-scaffold35_size51620-processed-gene-0.76-mR-1
MNXR48458[m]	Mitochondria	1 MNXM13 + 1 MNXM5590 = 2 MNXM1 + 1 MNXM20 + 1 MNXM96063	1 CO(2) + 1 [Dihydrolipoyllysine-residue succinyltransferase] S-succinyldihydrolipoyllysine = 2 H(+) + 1 2-oxoglutarate + 1 Enzyme N6-(lipoyl)lysine	-59.0874	1.2.4.2	augustus_masked-scaffold13_size70007-processed-gene-0.49-mR-1,augustus_masked-scaffold12_size70115-processed-gene-0.53-mR-1,maker-scaffold33_size52402-sp-gene-0.116-mR-1,sp_masked-scaffold35_size51620-processed-gene-0.76-mR-1
MNXR485[n]	Nucleous	1 MNXM11 + 1 MNXM243 = 1 MNXM3	1 diphosphate(3-) + 1 3',5'-cyclic AMP(1-) = 1 ATP	41.6234	4.6.1.1	augustus_masked-scaffold137_size27085-processed-gene-0.21-mR-1,augustus_masked-scaffold138_size27056-processed-gene-0.19-mR-1
MNXR4854[c]	Cytoplasm	1 MNXM1 + 1 MNXM487 + 1 MNXM7 = 1 MNXM3 + 1 MNXM302	1 H(+) + 1 (2S,3R)-2-azaniumyl-3-hydroxyoctadecyl phosphate + 1 ADP = 1 ATP + 1 sphinganine	-13.5676	2.7.1.91	augustus_masked-scaffold761_size3014-processed-gene-0.2-mR-1,sp_masked-scaffold761_size3014-processed-gene-0.5-mR-1
MNXR48599[c]	Cytoplasm	1 MNXM12 + 1 MNXM4614 = 1 MNXM21 + 1 MNXM93473	1 CoA + 1 Histone N6-acetyl-L-lysine = 1 acetyl-CoA(4-) + 1 histone-L-lysine	-15.5611	2.3.1.48	maker-scaffold15_size69708-augustus-gene-0.118-mR-1,maker-scaffold9_size75948-augustus-gene-0.127-mR-1,maker-scaffold230_size17569-augustus-gene-0.37-mR-1,genemark-scaffold3604_size352-processed-gene-0.0-mR-1,sp_masked-scaffold11_size75643-processed-gene-0.75-mR-1,maker-scaffold222_size18419-augustus-gene-0.34-mR-1,sp_masked-scaffold2316_size464-processed-gene-0.2-mR-1,sp_masked-scaffold3179_size…
MNXR48599[m]	Mitochondria	1 MNXM12 + 1 MNXM4614 = 1 MNXM21 + 1 MNXM93473	1 CoA + 1 Histone N6-acetyl-L-lysine = 1 acetyl-CoA(4-) + 1 histone-L-lysine	-15.5611	2.3.1.48	maker-scaffold15_size69708-augustus-gene-0.118-mR-1,maker-scaffold9_size75948-augustus-gene-0.127-mR-1,maker-scaffold230_size17569-augustus-gene-0.37-mR-1,genemark-scaffold3604_size352-processed-gene-0.0-mR-1,sp_masked-scaffold11_size75643-processed-gene-0.75-mR-1,maker-scaffold222_size18419-augustus-gene-0.34-mR-1,sp_masked-scaffold2316_size464-processed-gene-0.2-mR-1,sp_masked-scaffold3179_size…
MNXR48599[n]	Nucleous	1 MNXM12 + 1 MNXM4614 = 1 MNXM21 + 1 MNXM93473	1 CoA + 1 Histone N6-acetyl-L-lysine = 1 acetyl-CoA(4-) + 1 histone-L-lysine	-15.5611	2.3.1.48	maker-scaffold15_size69708-augustus-gene-0.118-mR-1,maker-scaffold9_size75948-augustus-gene-0.127-mR-1,maker-scaffold230_size17569-augustus-gene-0.37-mR-1,genemark-scaffold3604_size352-processed-gene-0.0-mR-1,sp_masked-scaffold11_size75643-processed-gene-0.75-mR-1,maker-scaffold222_size18419-augustus-gene-0.34-mR-1,sp_masked-scaffold2316_size464-processed-gene-0.2-mR-1,sp_masked-scaffold3179_size…
MNXR48599[p]	Membrane	1 MNXM12 + 1 MNXM4614 = 1 MNXM21 + 1 MNXM93473	1 CoA + 1 Histone N6-acetyl-L-lysine = 1 acetyl-CoA(4-) + 1 histone-L-lysine	-15.5611	2.3.1.48	maker-scaffold15_size69708-augustus-gene-0.118-mR-1,maker-scaffold9_size75948-augustus-gene-0.127-mR-1,maker-scaffold230_size17569-augustus-gene-0.37-mR-1,genemark-scaffold3604_size352-processed-gene-0.0-mR-1,sp_masked-scaffold11_size75643-processed-gene-0.75-mR-1,maker-scaffold222_size18419-augustus-gene-0.34-mR-1,sp_masked-scaffold2316_size464-processed-gene-0.2-mR-1,sp_masked-scaffold3179_size…
MNXR486[c]	Cytoplasm	1 MNXM1 + 1 MNXM14 + 1 MNXM7 = 1 MNXM212 + 1 MNXM3	1 H(+) + 1 AMP + 1 ADP = 1 adenosine + 1 ATP	-13.7259	2.7.1.20	augustus_masked-scaffold220_size18471-processed-gene-0.15-mR-1,augustus_masked-scaffold221_size18452-processed-gene-0.14-mR-1
MNXR48603[c]	Cytoplasm	2 MNXM1 + 1 MNXM11 + 1 MNXM14 + 1 MNXM89870 = 1 MNXM3 + 1 MNXM70 + 1 MNXM90751	2 H(+) + 1 diphosphate(3-) + 1 AMP + 1 Arg-tRNA(Arg) = 1 ATP + 1 L-argininium(1+) + 1 tRNA(Arg)	0	6.1.1.19	augustus_masked-scaffold4551_size312-processed-gene-0.1-mR-1,augustus_masked-scaffold676_size4090-processed-gene-0.2-mR-1,augustus_masked-scaffold672_size4111-processed-gene-0.3-mR-1,augustus_masked-scaffold3312_size369-processed-gene-0.1-mR-1
MNXR48604[c]	Cytoplasm	1 MNXM11 + 1 MNXM14 + 1 MNXM89811 = 1 MNXM3 + 1 MNXM42 + 1 MNXM90665	1 diphosphate(3-) + 1 AMP + 1 L-aspartyl-tRNA(Asn) = 1 ATP + 1 L-aspartate(1-) + 1 tRNA(Asn)	0	6.1.1,6.1.1.23
MNXR48605[c]	Cytoplasm	1 MNXM147 + 1 MNXM3 + 1 MNXM90665 = 1 MNXM1 + 1 MNXM11 + 1 MNXM14 + 1 MNXM89761	1 L-asparagine zwitterion + 1 ATP + 1 tRNA(Asn) = 1 H(+) + 1 diphosphate(3-) + 1 AMP + 1 Asn-tRNA(Asn)	0	6.1.1.22	augustus_masked-scaffold100_size33675-processed-gene-0.21-mR-1,augustus_masked-scaffold101_size33670-processed-gene-0.31-mR-1,sp_masked-scaffold314_size13676-processed-gene-0.26-mR-1,augustus_masked-scaffold316_size13671-processed-gene-0.13-mR-1
MNXR48605[m]	Mitochondria	1 MNXM147 + 1 MNXM3 + 1 MNXM90665 = 1 MNXM1 + 1 MNXM11 + 1 MNXM14 + 1 MNXM89761	1 L-asparagine zwitterion + 1 ATP + 1 tRNA(Asn) = 1 H(+) + 1 diphosphate(3-) + 1 AMP + 1 Asn-tRNA(Asn)	0	6.1.1.22	augustus_masked-scaffold100_size33675-processed-gene-0.21-mR-1,augustus_masked-scaffold101_size33670-processed-gene-0.31-mR-1,sp_masked-scaffold314_size13676-processed-gene-0.26-mR-1,augustus_masked-scaffold316_size13671-processed-gene-0.13-mR-1
MNXR48608[c]	Cytoplasm	1 MNXM1 + 1 MNXM11 + 1 MNXM14 + 1 MNXM89763 = 1 MNXM29 + 1 MNXM3 + 1 MNXM90340	1 H(+) + 1 diphosphate(3-) + 1 AMP + 1 glycyl-tRNA(Gly) = 1 glycine + 1 ATP + 1 tRNA(Gly)	0	6.1.1.14	augustus_masked-scaffold292_size14691-processed-gene-0.12-mR-1,augustus_masked-scaffold4046_size331-processed-gene-0.1-mR-1,augustus_masked-scaffold4551_size312-processed-gene-0.1-mR-1,augustus_masked-scaffold1036_size1625-processed-gene-0.2-mR-1,augustus_masked-scaffold332_size13327-processed-gene-0.11-mR-1
MNXR48608[e]	Extracellular	1 MNXM1 + 1 MNXM11 + 1 MNXM14 + 1 MNXM89763 = 1 MNXM29 + 1 MNXM3 + 1 MNXM90340	1 H(+) + 1 diphosphate(3-) + 1 AMP + 1 glycyl-tRNA(Gly) = 1 glycine + 1 ATP + 1 tRNA(Gly)	0	6.1.1.14	augustus_masked-scaffold292_size14691-processed-gene-0.12-mR-1,augustus_masked-scaffold4046_size331-processed-gene-0.1-mR-1,augustus_masked-scaffold4551_size312-processed-gene-0.1-mR-1,augustus_masked-scaffold1036_size1625-processed-gene-0.2-mR-1,augustus_masked-scaffold332_size13327-processed-gene-0.11-mR-1
MNXR48609[c]	Cytoplasm	1 MNXM134 + 1 MNXM3 + 1 MNXM90878 = 1 MNXM1 + 1 MNXM11 + 1 MNXM14 + 1 MNXM89831	1 L-histidine zwitterion + 1 ATP + 1 tRNA(His) = 1 H(+) + 1 diphosphate(3-) + 1 AMP + 1 L-histidyl-tRNA(His)	0	6.1.1.21	augustus_masked-scaffold409_size9864-processed-gene-0.11-mR-1
MNXR48610[c]	Cytoplasm	1 MNXM1 + 1 MNXM11 + 1 MNXM14 + 1 MNXM89832 = 1 MNXM231 + 1 MNXM3 + 1 MNXM90879	1 H(+) + 1 diphosphate(3-) + 1 AMP + 1 L-isoleucyl-tRNA(Ile) = 1 L-isoleucine zwitterion + 1 ATP + 1 tRNA(Ile)	0	6.1.1.5	maker-scaffold40_size49439-augustus-gene-0.90-mR-1,maker-scaffold119_size30193-augustus-gene-0.52-mR-1,augustus_masked-scaffold2992_size391-processed-gene-0.1-mR-1,sp_masked-scaffold181_size22953-processed-gene-0.28-mR-1,maker-scaffold179_size23011-augustus-gene-0.33-mR-1
MNXR48610[m]	Mitochondria	1 MNXM1 + 1 MNXM11 + 1 MNXM14 + 1 MNXM89832 = 1 MNXM231 + 1 MNXM3 + 1 MNXM90879	1 H(+) + 1 diphosphate(3-) + 1 AMP + 1 L-isoleucyl-tRNA(Ile) = 1 L-isoleucine zwitterion + 1 ATP + 1 tRNA(Ile)	0	6.1.1.5	maker-scaffold40_size49439-augustus-gene-0.90-mR-1,maker-scaffold119_size30193-augustus-gene-0.52-mR-1,augustus_masked-scaffold2992_size391-processed-gene-0.1-mR-1,sp_masked-scaffold181_size22953-processed-gene-0.28-mR-1,maker-scaffold179_size23011-augustus-gene-0.33-mR-1
MNXR48611[c]	Cytoplasm	1 MNXM140 + 1 MNXM3 + 1 MNXM90880 = 1 MNXM1 + 1 MNXM11 + 1 MNXM14 + 1 MNXM697	1 L-leucine zwitterion + 1 ATP + 1 tRNA(Leu) = 1 H(+) + 1 diphosphate(3-) + 1 AMP + 1 Leu-tRNA(Leu)	0	6.1.1.4	augustus_masked-scaffold964_size1910-processed-gene-0.2-mR-1,augustus_masked-scaffold1476_size738-processed-gene-0.1-mR-1,maker-scaffold680_size4035-augustus-gene-0.6-mR-1,maker-scaffold759_size3027-augustus-gene-0.6-mR-1,augustus_masked-scaffold965_size1908-processed-gene-0.2-mR-1
MNXR48613[c]	Cytoplasm	1 MNXM1 + 1 MNXM11 + 1 MNXM14 + 1 MNXM28 = 1 MNXM3 + 1 MNXM61 + 1 MNXM90882	1 H(+) + 1 diphosphate(3-) + 1 AMP + 1 Met-tRNA(Met) = 1 ATP + 1 L-methionine zwitterion + 1 tRNA(Met)	0	6.1.1.10	sp_masked-scaffold3855_size340-processed-gene-0.2-mR-1,maker-scaffold63_size41235-sp-gene-0.104-mR-1,augustus_masked-scaffold1605_size645-processed-gene-0.1-mR-1,augustus_masked-scaffold2806_size406-processed-gene-0.1-mR-1,augustus_masked-scaffold166_size24062-processed-gene-0.20-mR-1
MNXR48614[c]	Cytoplasm	1 MNXM1 + 1 MNXM11 + 1 MNXM14 + 1 MNXM89802 = 1 MNXM3 + 1 MNXM90753 + 1 MNXM97	1 H(+) + 1 diphosphate(3-) + 1 AMP + 1 L-phenylalanyl-tRNA(Phe) = 1 ATP + 1 tRNA(Phe) + 1 L-phenylalanine	0	6.1.1.20	augustus_masked-scaffold1334_size885-processed-gene-0.1-mR-1,augustus_masked-scaffold1511_size708-processed-gene-0.1-mR-1,augustus_masked-scaffold154_size25783-processed-gene-0.14-mR-1,augustus_masked-scaffold983_size1826-processed-gene-0.3-mR-1,augustus_masked-scaffold146_size26088-processed-gene-0.24-mR-1,augustus_masked-scaffold981_size1831-processed-gene-0.3-mR-1,augustus_masked-scaffold164_s…
MNXR48615[c]	Cytoplasm	1 MNXM1 + 1 MNXM11 + 1 MNXM14 + 1 MNXM89803 = 1 MNXM3 + 1 MNXM53 + 1 MNXM91028	1 H(+) + 1 diphosphate(3-) + 1 AMP + 1 L-seryl-tRNA(Ser) = 1 ATP + 1 L-serine + 1 tRNA(Ser)	0	6.1.1.11	augustus_masked-scaffold2051_size507-processed-gene-0.1-mR-1,augustus_masked-scaffold65_size40911-processed-gene-0.41-mR-1,augustus_masked-scaffold786_size2837-processed-gene-0.4-mR-1,sp_masked-scaffold2266_size470-processed-gene-0.2-mR-1,augustus_masked-scaffold780_size2880-processed-gene-0.4-mR-1,augustus_masked-scaffold90_size35076-processed-gene-0.23-mR-1
MNXR48615[m]	Mitochondria	1 MNXM1 + 1 MNXM11 + 1 MNXM14 + 1 MNXM89803 = 1 MNXM3 + 1 MNXM53 + 1 MNXM91028	1 H(+) + 1 diphosphate(3-) + 1 AMP + 1 L-seryl-tRNA(Ser) = 1 ATP + 1 L-serine + 1 tRNA(Ser)	0	6.1.1.11	augustus_masked-scaffold2051_size507-processed-gene-0.1-mR-1,augustus_masked-scaffold65_size40911-processed-gene-0.41-mR-1,augustus_masked-scaffold786_size2837-processed-gene-0.4-mR-1,sp_masked-scaffold2266_size470-processed-gene-0.2-mR-1,augustus_masked-scaffold780_size2880-processed-gene-0.4-mR-1,augustus_masked-scaffold90_size35076-processed-gene-0.23-mR-1
MNXR48616[c]	Cytoplasm	1 MNXM142 + 1 MNXM3 + 1 MNXM90883 = 1 MNXM1 + 1 MNXM11 + 1 MNXM14 + 1 MNXM89895	1 L-threonine zwitterion + 1 ATP + 1 tRNA(Thr) = 1 H(+) + 1 diphosphate(3-) + 1 AMP + 1 L-threonyl-tRNA(Thr)	0	6.1.1.3	augustus_masked-scaffold3781_size343-processed-gene-0.1-mR-1,augustus_masked-scaffold2_size109527-processed-gene-0.100-mR-1,augustus_masked-scaffold49_size46030-processed-gene-0.31-mR-1,augustus_masked-scaffold69_size40558-processed-gene-0.25-mR-1
MNXR48616[m]	Mitochondria	1 MNXM142 + 1 MNXM3 + 1 MNXM90883 = 1 MNXM1 + 1 MNXM11 + 1 MNXM14 + 1 MNXM89895	1 L-threonine zwitterion + 1 ATP + 1 tRNA(Thr) = 1 H(+) + 1 diphosphate(3-) + 1 AMP + 1 L-threonyl-tRNA(Thr)	0	6.1.1.3	augustus_masked-scaffold3781_size343-processed-gene-0.1-mR-1,augustus_masked-scaffold2_size109527-processed-gene-0.100-mR-1,augustus_masked-scaffold49_size46030-processed-gene-0.31-mR-1,augustus_masked-scaffold69_size40558-processed-gene-0.25-mR-1
MNXR48617[c]	Cytoplasm	1 MNXM1 + 1 MNXM11 + 1 MNXM14 + 1 MNXM89804 = 1 MNXM3 + 1 MNXM90755 + 1 MNXM94	1 H(+) + 1 diphosphate(3-) + 1 AMP + 1 L-tryptophyl-tRNA(Trp) = 1 ATP + 1 tRNA(Trp) + 1 L-tryptophan zwitterion	0	6.1.1.2	maker-scaffold363_size11906-augustus-gene-0.26-mR-1,maker-scaffold155_size25471-augustus-gene-0.45-mR-1,maker-scaffold32_size53218-augustus-gene-0.76-mR-1,maker-scaffold361_size11929-sp-gene-0.32-mR-1
MNXR48617[n]	Nucleous	1 MNXM1 + 1 MNXM11 + 1 MNXM14 + 1 MNXM89804 = 1 MNXM3 + 1 MNXM90755 + 1 MNXM94	1 H(+) + 1 diphosphate(3-) + 1 AMP + 1 L-tryptophyl-tRNA(Trp) = 1 ATP + 1 tRNA(Trp) + 1 L-tryptophan zwitterion	0	6.1.1.2	maker-scaffold363_size11906-augustus-gene-0.26-mR-1,maker-scaffold155_size25471-augustus-gene-0.45-mR-1,maker-scaffold32_size53218-augustus-gene-0.76-mR-1,maker-scaffold361_size11929-sp-gene-0.32-mR-1
MNXR48658[c]	Cytoplasm	1 MNXM13 + 1 MNXM5588 = 1 MNXM1 + 1 MNXM439 + 1 MNXM96063	1 CO(2) + 1 [Dihydrolipoyllysine-residue (2-methylpropanoyl)transferase] S-(2-methylbutanoyl)dihydrolipoyllysine = 1 H(+) + 1 (S)-3-methyl-2-oxovalerate + 1 Enzyme N6-(lipoyl)lysine	0	1.2.4.4
MNXR48675[c]	Cytoplasm	1 MNXM3 + 1 MNXM60 + 1 MNXM96075 = 1 MNXM5655 + 1 MNXM7 + 1 MNXM9	1 ATP + 1 bicarbonate + 1 Holo-[carboxylase] = 1 Carboxybiotin-carboxyl-carrier protein + 1 ADP + 1 phosphate	20.2935	6.3.4.14	augustus_masked-scaffold58_size42781-processed-gene-0.37-mR-1,augustus_masked-scaffold3627_size350-processed-gene-0.1-mR-1,maker-scaffold95_size34373-augustus-gene-0.54-mR-1,augustus_masked-scaffold2234_size474-processed-gene-0.1-mR-1,augustus_masked-scaffold474_size7817-processed-gene-0.7-mR-1,maker-scaffold470_size7875-augustus-gene-0.14-mR-1,sp_masked-scaffold1653_size620-processed-gene-0.2-mR…
MNXR48675[m]	Mitochondria	1 MNXM3 + 1 MNXM60 + 1 MNXM96075 = 1 MNXM5655 + 1 MNXM7 + 1 MNXM9	1 ATP + 1 bicarbonate + 1 Holo-[carboxylase] = 1 Carboxybiotin-carboxyl-carrier protein + 1 ADP + 1 phosphate	20.2935	6.3.4.14	augustus_masked-scaffold58_size42781-processed-gene-0.37-mR-1,augustus_masked-scaffold3627_size350-processed-gene-0.1-mR-1,maker-scaffold95_size34373-augustus-gene-0.54-mR-1,augustus_masked-scaffold2234_size474-processed-gene-0.1-mR-1,augustus_masked-scaffold474_size7817-processed-gene-0.7-mR-1,maker-scaffold470_size7875-augustus-gene-0.14-mR-1,sp_masked-scaffold1653_size620-processed-gene-0.2-mR…
MNXR48678[c]	Cytoplasm	1 MNXM1 + 1 MNXM3 + 1 MNXM96158 = 1 MNXM7 + 1 MNXM93063	1 H(+) + 1 ATP + 1 [Isocitrate dehydrogenase (NADP+)] = 1 ADP + 1 [Isocitrate dehydrogenase (NADP+)] phosphate	0	2.7.11.5	augustus_masked-scaffold1558_size671-processed-gene-0.1-mR-1
MNXR48741[c]	Cytoplasm	1 MNXM1 + 1 MNXM14 + 1 MNXM96075 = 1 MNXM2351 + 1 MNXM96175	1 H(+) + 1 AMP + 1 Holo-[carboxylase] = 1 biotinyl-5'-AMP + 1 Apo-[carboxylase]	0	6.3.4.15,6.3.4.10,6.3.4.11,6.3.4.9	augustus_masked-scaffold785_size2848-processed-gene-0.2-mR-1,augustus_masked-scaffold472_size7851-processed-gene-0.3-mR-1,
MNXR4875[c]	Cytoplasm	1 MNXM103 + 1 MNXM2278 = 1 MNXM12 + 1 MNXM777	1 cholesterol + 1 R group 2 Coenzyme A homo sapiens = 1 CoA + 1 cholesterol ester	0
MNXR48752[c]	Cytoplasm	1 MNXM11 + 1 MNXM14 + 1 MNXM89752 = 1 MNXM3 + 1 MNXM89557 + 1 MNXM90886	1 diphosphate(3-) + 1 AMP + 1 L-glutamyl-tRNA(Glu) = 1 ATP + 1 L-glutamate + 1 tRNA(Glu)	0	6.1.1.17	genemark-scaffold69_size40558-processed-gene-0.6-mR-1,maker-scaffold159_size24635-augustus-gene-0.41-mR-1,augustus_masked-scaffold200_size20799-processed-gene-0.27-mR-1,sp_masked-scaffold315_size13675-processed-gene-0.24-mR-1
MNXR48752[m]	Mitochondria	1 MNXM11 + 1 MNXM14 + 1 MNXM89752 = 1 MNXM3 + 1 MNXM89557 + 1 MNXM90886	1 diphosphate(3-) + 1 AMP + 1 L-glutamyl-tRNA(Glu) = 1 ATP + 1 L-glutamate + 1 tRNA(Glu)	0	6.1.1.17	genemark-scaffold69_size40558-processed-gene-0.6-mR-1,maker-scaffold159_size24635-augustus-gene-0.41-mR-1,augustus_masked-scaffold200_size20799-processed-gene-0.27-mR-1,sp_masked-scaffold315_size13675-processed-gene-0.24-mR-1
MNXR48815[c]	Cytoplasm	1 MNXM32 + 1 MNXM3891 = 1 MNXM55 + 1 MNXM96100	1 L-alanine zwitterion + 1 [Enzyme]-S-sulfanylcysteine = 1 L-cysteine zwitterion + 1 [Enzyme]-cysteine	0	2.8.1.7	maker-scaffold82_size37600-augustus-gene-0.59-mR-1,augustus_masked-scaffold1602_size647-processed-gene-0.2-mR-1,augustus_masked-scaffold1746_size578-processed-gene-0.1-mR-1
MNXR48850[c]	Cytoplasm	1 MNXM11 + 1 MNXM14 + 1 MNXM96118 = 1 MNXM3 + 1 MNXM379 + 1 MNXM90666	1 diphosphate(3-) + 1 AMP + 1 O-Phosphoseryl-tRNA(Cys) = 1 ATP + 1 O-phospho-L-serine + 1 tRNA(Cys)	0	6.1.1.27
MNXR48853[e]	Extracellular	1 MNXM12919 + 1 MNXM2 = 1 MNXM1 + 1 MNXM108 + 1 MNXM96120	1 S-Palmitoylprotein + 1 H2O = 1 H(+) + 1 palmitate + 1 Protein L-cysteine	0	3.1.2.22	genemark-scaffold253_size16134-processed-gene-0.6-mR-1
MNXR4892[c]	Cytoplasm	1 MNXM118 + 1 MNXM321 = 1 MNXM1 + 1 MNXM124 + 1 MNXM150	1 putrescine + 1 S-adenosylmethioninaminium = 1 H(+) + 1 spermidine(3+) + 1 5'-S-methyl-5'-thioadenosine	-11.0841	2.5.1.16	augustus_masked-scaffold139_size26927-processed-gene-0.21-mR-1,augustus_masked-scaffold14_size69768-processed-gene-0.52-mR-1,sp_masked-scaffold1411_size805-processed-gene-0.2-mR-1
MNXR4893[c]	Cytoplasm	2 MNXM1 + 2 MNXM330 = 1 MNXM22 + 1 MNXM4	2 H(+) + 2 superoxide = 1 hydrogen peroxide + 1 O2	140.828	1.15.1.1	augustus_masked-scaffold796_size2765-processed-gene-0.3-mR-1,genemark-scaffold953_size1943-processed-gene-0.0-mR-1,sp_masked-scaffold160_size24604-processed-gene-0.40-mR-1
MNXR4893[m]	Mitochondria	2 MNXM1 + 2 MNXM330 = 1 MNXM22 + 1 MNXM4	2 H(+) + 2 superoxide = 1 hydrogen peroxide + 1 O2	140.828	1.15.1.1	augustus_masked-scaffold796_size2765-processed-gene-0.3-mR-1,genemark-scaffold953_size1943-processed-gene-0.0-mR-1,sp_masked-scaffold160_size24604-processed-gene-0.40-mR-1
MNXR4896[c]	Cytoplasm	1 MNXM23 + 1 MNXM53 = 1 MNXM32 + 1 MNXM392	1 pyruvate + 1 L-serine = 1 L-alanine zwitterion + 1 3-hydroxypyruvate	-2.59	2.6.1.51	sp_masked-scaffold150_size26032-processed-gene-0.42-mR-1,augustus_masked-scaffold148_size26065-processed-gene-0.27-mR-1,augustus_masked-scaffold150_size26032-processed-gene-0.28-mR-1,augustus_masked-scaffold148_size26065-processed-gene-0.28-mR-1
MNXR4898[p]	Membrane	1 MNXM130 + 1 MNXM2 + 1 MNXM5 = 1 MNXM1 + 1 MNXM292 + 1 MNXM4 + 1 MNXM6	1 (S)-2,3-epoxysqualene + 1 H2O + 1 NADP(+) = 1 H(+) + 1 squalene + 1 O2 + 1 NADPH	-94.7905	1.14.13.132	augustus_masked-scaffold41_size49261-processed-gene-0.51-mR-1,augustus_masked-scaffold38_size50164-processed-gene-0.53-mR-1
MNXR4901[c]	Cytoplasm	1 MNXM1217 + 1 MNXM5 = 1 MNXM1 + 1 MNXM239 + 1 MNXM6	1 5beta-androstane-3,17-dione + 1 NADP(+) = 1 H(+) + 1 androstenedione + 1 NADPH	0	1.3.1.3
MNXR4909[c]	Cytoplasm	1 MNXM172 + 1 MNXM2 + 1 MNXM8 = 2 MNXM1 + 1 MNXM10 + 1 MNXM25	1 4-oxobutanoate + 1 H2O + 1 NAD(+) = 2 H(+) + 1 NADH(2-) + 1 succinate(2-)	-15.7694	1.2.1.16,1.2.1.24	maker-scaffold130_size27859-augustus-gene-0.41-mR-1,augustus_masked-scaffold2194_size481-processed-gene-0.1-mR-1,augustus_masked-scaffold136_size27336-processed-gene-0.18-mR-1,augustus_masked-scaffold4586_size311-processed-gene-0.1-mR-1
MNXR4910[c]	Cytoplasm	1 MNXM172 + 1 MNXM2 + 1 MNXM5 = 2 MNXM1 + 1 MNXM25 + 1 MNXM6	1 4-oxobutanoate + 1 H2O + 1 NADP(+) = 2 H(+) + 1 succinate(2-) + 1 NADPH	-17.0177	1.2.1.16,1.2.1.79	maker-scaffold130_size27859-augustus-gene-0.41-mR-1,augustus_masked-scaffold2194_size481-processed-gene-0.1-mR-1,augustus_masked-scaffold136_size27336-processed-gene-0.18-mR-1,augustus_masked-scaffold4586_size311-processed-gene-0.1-mR-1
MNXR4941[e]	Extracellular	1 MNXM1230 + 1 MNXM2 = 1 MNXM1 + 1 MNXM327 + 1 MNXM58	1 estrone 3-sulfate + 1 H2O = 1 H(+) + 1 estrone + 1 sulfate	-51.9913	3.1.6.1	augustus_masked-scaffold524_size6526-processed-gene-0.7-mR-1
MNXR4944[c]	Cytoplasm	1 MNXM11 + 1 MNXM1132 + 1 MNXM14 = 1 MNXM12 + 1 MNXM1212 + 1 MNXM3	1 diphosphate(3-) + 1 2-succinylbenzoyl-CoA(5-) + 1 AMP = 1 CoA + 1 2-succinatobenzoate + 1 ATP	-14.5841	6.2.1.26	sp_masked-scaffold4735_size305-processed-gene-0.2-mR-1,augustus_masked-scaffold3318_size369-processed-gene-0.1-mR-1,augustus_masked-scaffold1823_size555-processed-gene-0.1-mR-1
MNXR4944[e]	Extracellular	1 MNXM11 + 1 MNXM1132 + 1 MNXM14 = 1 MNXM12 + 1 MNXM1212 + 1 MNXM3	1 diphosphate(3-) + 1 2-succinylbenzoyl-CoA(5-) + 1 AMP = 1 CoA + 1 2-succinatobenzoate + 1 ATP	-14.5841	6.2.1.26	sp_masked-scaffold4735_size305-processed-gene-0.2-mR-1,augustus_masked-scaffold3318_size369-processed-gene-0.1-mR-1,augustus_masked-scaffold1823_size555-processed-gene-0.1-mR-1
MNXR4945[c]	Cytoplasm	1 MNXM1212 + 1 MNXM2 = 1 MNXM1249	1 2-succinatobenzoate + 1 H2O = 1 (1R,6R)-2-(3-carboxylatopropanoyl)-6-hydroxycyclohexa-2,4-diene-1-carboxylate	0	4.2.1.113
MNXR4958[c]	Cytoplasm	1 MNXM12 + 1 MNXM25 + 1 MNXM3 = 1 MNXM7 + 1 MNXM9 + 1 MNXM92	1 CoA + 1 succinate(2-) + 1 ATP = 1 ADP + 1 phosphate + 1 succinyl-CoA(5-)	-1.05408	6.2.1.5	sp_masked-scaffold3704_size347-processed-gene-0.1-mR-1,maker-scaffold502_size7106-augustus-gene-0.20-mR-1,augustus_masked-scaffold1615_size640-processed-gene-0.1-mR-1,maker-scaffold211_size19531-augustus-gene-0.34-mR-1,augustus_masked-scaffold2_size109527-processed-gene-0.85-mR-1,augustus_masked-scaffold503_size7087-processed-gene-0.8-mR-1,augustus_masked-scaffold4407_size317-processed-gene-0.1-m…
MNXR4958[m]	Mitochondria	1 MNXM12 + 1 MNXM25 + 1 MNXM3 = 1 MNXM7 + 1 MNXM9 + 1 MNXM92	1 CoA + 1 succinate(2-) + 1 ATP = 1 ADP + 1 phosphate + 1 succinyl-CoA(5-)	-1.05408	6.2.1.5	sp_masked-scaffold3704_size347-processed-gene-0.1-mR-1,maker-scaffold502_size7106-augustus-gene-0.20-mR-1,augustus_masked-scaffold1615_size640-processed-gene-0.1-mR-1,maker-scaffold211_size19531-augustus-gene-0.34-mR-1,augustus_masked-scaffold2_size109527-processed-gene-0.85-mR-1,augustus_masked-scaffold503_size7087-processed-gene-0.8-mR-1,augustus_masked-scaffold4407_size317-processed-gene-0.1-m…
MNXR49770[c]	Cytoplasm	1 MNXM16157 = 1 MNXM7083	1 an ester of aromatic amino acids = 1 aromatic amino acid	0	3.4.21.111
MNXR4978[c]	Cytoplasm	1 MNXM258 + 1 MNXM68 = 1 MNXM271 + 1 MNXM74	1 D-erythrose 4-phosphate(2-) + 1 D-fructose 6-phosphate(2-) = 1 sedoheptulose 7-phosphate(2-) + 1 D-glyceraldehyde 3-phosphate	-2.92004	2.2.1.2	augustus_masked-scaffold1806_size559-processed-gene-0.1-mR-1,augustus_masked-scaffold3080_size385-processed-gene-0.1-mR-1,augustus_masked-scaffold344_size12701-processed-gene-0.15-mR-1
MNXR4981[c]	Cytoplasm	1 MNXM2 + 1 MNXM46 = 1 MNXM816	1 H2O + 1 oxaloacetate = 1 L-tartrate	-7.24701	4.2.1.32	augustus_masked-scaffold3837_size340-processed-gene-0.1-mR-1
MNXR50045[c]	Cytoplasm	1 MNXM199 + 1 MNXM3 + 1 MNXM90885 = 1 MNXM1 + 1 MNXM11 + 1 MNXM14 + 1 MNXM90110	1 L-valine zwitterion + 1 ATP + 1 tRNA(Val) = 1 H(+) + 1 diphosphate(3-) + 1 AMP + 1 L-valyl-tRNA(Val)	0	6.1.1.9	augustus_masked-scaffold4283_size321-processed-gene-0.1-mR-1,augustus_masked-scaffold75_size39755-processed-gene-0.32-mR-1
MNXR5009[c]	Cytoplasm	1 MNXM1376 = 1 MNXM2 + 1 MNXM451	1 dTDP-alpha-D-glucose = 1 H2O + 1 dTDP-4-dehydro-6-deoxy-alpha-D-glucose	-13.897	4.2.1.46	sp_masked-scaffold1890_size539-processed-gene-0.1-mR-1
MNXR5010[c]	Cytoplasm	1 MNXM1569 + 1 MNXM3 = 1 MNXM1 + 1 MNXM1754 + 1 MNXM7	1 lipid A disaccharide + 1 ATP = 1 H(+) + 1 lipid IVA(4-) + 1 ADP	-17.3125	2.7.1.130	augustus_masked-scaffold2172_size485-processed-gene-0.1-mR-1
MNXR50494[c]	Cytoplasm	5 MNXM1 + 1 MNXM22373 + 5 MNXM90340 = 5 MNXM89763 + 1 MNXM9212	5 H(+) + 1 Undecaprenyl-diphospho-N-acetylmuramoyl-(N-acetylglucosamine)-L- alanyl-D-glutaminyl-meso-2,6-diaminopimeloyl-(glycyl)5-D-alanyl-D- alanine + 5 tRNA(Gly) = 5 glycyl-tRNA(Gly) + 1 Undecaprenyl-diphospho-N-acetylmuramoyl-(N-acetylglucosamine)-L-alanyl-D-glutaminyl-meso-2,6-diaminopimeloyl-D-alanyl-D-alanine	0	2.3.2.10
MNXR5055[c]	Cytoplasm	1 MNXM142 = 1 MNXM29 + 1 MNXM75	1 L-threonine zwitterion = 1 glycine + 1 acetaldehyde	1	4.1.2.5	sp_masked-scaffold3582_size353-processed-gene-0.2-mR-1
MNXR5058[c]	Cytoplasm	1 MNXM142 = 1 MNXM15 + 1 MNXM159	1 L-threonine zwitterion = 1 NH4(+) + 1 2-oxobutanoate	-7.65413	4.3.1.19	augustus_masked-scaffold2857_size402-processed-gene-0.1-mR-1,augustus_masked-scaffold464_size7923-processed-gene-0.5-mR-1,augustus_masked-scaffold459_size8008-processed-gene-0.4-mR-1,augustus_masked-scaffold462_size7938-processed-gene-0.4-mR-1,augustus_masked-scaffold450_size8217-processed-gene-0.4-mR-1
MNXR5058[m]	Mitochondria	1 MNXM142 = 1 MNXM15 + 1 MNXM159	1 L-threonine zwitterion = 1 NH4(+) + 1 2-oxobutanoate	-7.65413	4.3.1.19	augustus_masked-scaffold2857_size402-processed-gene-0.1-mR-1,augustus_masked-scaffold464_size7923-processed-gene-0.5-mR-1,augustus_masked-scaffold459_size8008-processed-gene-0.4-mR-1,augustus_masked-scaffold462_size7938-processed-gene-0.4-mR-1,augustus_masked-scaffold450_size8217-processed-gene-0.4-mR-1
MNXR5064[c]	Cytoplasm	1 MNXM1334 + 1 MNXM2 = 1 MNXM142 + 1 MNXM9	1 O-phosphonato-L-homoserine(2-) + 1 H2O = 1 L-threonine zwitterion + 1 phosphate	6.74701	4.2.3.1	augustus_masked-scaffold714_size3681-processed-gene-0.6-mR-1,augustus_masked-scaffold2729_size414-processed-gene-0.1-mR-1
MNXR5082[c]	Cytoplasm	1 MNXM116 + 1 MNXM186 = 1 MNXM271 + 1 MNXM74	1 D-ribose 5-phosphate + 1 D-xylulose 5-phosphate(2-) = 1 sedoheptulose 7-phosphate(2-) + 1 D-glyceraldehyde 3-phosphate	1.23004	2.2.1.1	maker-scaffold398_size10400-augustus-gene-0.21-mR-1,maker-scaffold395_size10446-augustus-gene-0.21-mR-1
MNXR50924[c]	Cytoplasm	1 MNXM1 + 1 MNXM10 + 1 MNXM261 = 1 MNXM2378 + 1 MNXM8 + 1 MNXM9	1 H(+) + 1 NADH(2-) + 1 3-phosphonato-D-glyceroyl phosphate(4-) = 1 glyceraldehyde 3-phosphate(2-) + 1 NAD(+) + 1 phosphate	0	1.2.1.12,1.2.1.13,1.2.1.59	genemark-scaffold250_size16179-processed-gene-0.7-mR-1,augustus_masked-scaffold4617_size309-processed-gene-0.1-mR-1,augustus_masked-scaffold4454_size315-processed-gene-0.1-mR-1,
MNXR5095[c]	Cytoplasm	1 MNXM183 + 1 MNXM234 = 1 MNXM257 + 1 MNXM281	1 (6R)-5,10-methylenetetrahydrofolate + 1 dUMP = 1 dTMP + 1 dihydrofolate(2-)	-8.25778	2.1.1.45	augustus_masked-scaffold258_size15977-processed-gene-0.9-mR-1,augustus_masked-scaffold206_size20320-processed-gene-0.19-mR-1
MNXR5104[m]	Mitochondria	1 MNXM13 + 1 MNXM25 + 1 MNXM990 = 1 MNXM1486 + 1 MNXM20 + 1 MNXM4	1 CO(2) + 1 succinate(2-) + 1 3-hydroxy-N(6),N(6),N(6)-trimethyl-L-lysine zwitterion = 1 N(6),N(6),N(6)-trimethyl-L-lysine + 1 2-oxoglutarate + 1 O2	-109.62	1.14.11.8	augustus_masked-scaffold6_size90724-processed-gene-0.50-mR-1,sp_masked-scaffold7_size86359-processed-gene-0.130-mR-1
MNXR5104[p]	Membrane	1 MNXM13 + 1 MNXM25 + 1 MNXM990 = 1 MNXM1486 + 1 MNXM20 + 1 MNXM4	1 CO(2) + 1 succinate(2-) + 1 3-hydroxy-N(6),N(6),N(6)-trimethyl-L-lysine zwitterion = 1 N(6),N(6),N(6)-trimethyl-L-lysine + 1 2-oxoglutarate + 1 O2	-109.62	1.14.11.8	augustus_masked-scaffold6_size90724-processed-gene-0.50-mR-1,sp_masked-scaffold7_size86359-processed-gene-0.130-mR-1
MNXR5115[c]	Cytoplasm	1 MNXM74 = 1 MNXM77	1 D-glyceraldehyde 3-phosphate = 1 glycerone phosphate	-1.82999	5.3.1.1	maker-scaffold197_size20944-augustus-gene-0.53-mR-1,augustus_masked-scaffold161_size24527-processed-gene-0.34-mR-1,augustus_masked-scaffold193_size21110-processed-gene-0.25-mR-1,sp_masked-scaffold163_size24427-processed-gene-0.39-mR-1
MNXR5117[c]	Cytoplasm	1 MNXM155 + 1 MNXM5 = 1 MNXM1 + 1 MNXM148 + 1 MNXM6	1 thioredoxin + 1 NADP(+) = 1 H(+) + 1 thioredoxin disulfide + 1 NADPH	19.5258	1.8.1.9	augustus_masked-scaffold346_size12610-processed-gene-0.16-mR-1,augustus_masked-scaffold158_size25001-processed-gene-0.20-mR-1,augustus_masked-scaffold3469_size360-processed-gene-0.1-mR-1,augustus_masked-scaffold4944_size300-processed-gene-0.1-mR-1,augustus_masked-scaffold2062_size504-processed-gene-0.1-mR-1,augustus_masked-scaffold2991_size391-processed-gene-0.1-mR-1,maker-scaffold122_size29547-a…
MNXR5117[e]	Extracellular	1 MNXM155 + 1 MNXM5 = 1 MNXM1 + 1 MNXM148 + 1 MNXM6	1 thioredoxin + 1 NADP(+) = 1 H(+) + 1 thioredoxin disulfide + 1 NADPH	19.5258	1.8.1.9	augustus_masked-scaffold346_size12610-processed-gene-0.16-mR-1,augustus_masked-scaffold158_size25001-processed-gene-0.20-mR-1,augustus_masked-scaffold3469_size360-processed-gene-0.1-mR-1,augustus_masked-scaffold4944_size300-processed-gene-0.1-mR-1,augustus_masked-scaffold2062_size504-processed-gene-0.1-mR-1,augustus_masked-scaffold2991_size391-processed-gene-0.1-mR-1,maker-scaffold122_size29547-a…
MNXR5117[n]	Nucleous	1 MNXM155 + 1 MNXM5 = 1 MNXM1 + 1 MNXM148 + 1 MNXM6	1 thioredoxin + 1 NADP(+) = 1 H(+) + 1 thioredoxin disulfide + 1 NADPH	19.5258	1.8.1.9	augustus_masked-scaffold346_size12610-processed-gene-0.16-mR-1,augustus_masked-scaffold158_size25001-processed-gene-0.20-mR-1,augustus_masked-scaffold3469_size360-processed-gene-0.1-mR-1,augustus_masked-scaffold4944_size300-processed-gene-0.1-mR-1,augustus_masked-scaffold2062_size504-processed-gene-0.1-mR-1,augustus_masked-scaffold2991_size391-processed-gene-0.1-mR-1,maker-scaffold122_size29547-a…
MNXR5123[c]	Cytoplasm	1 MNXM198 + 1 MNXM2 = 2 MNXM41	1 alpha,alpha-trehalose + 1 H2O = 2 D-glucopyranose	-3.11298	3.2.1.28	augustus_masked-scaffold513_size6842-processed-gene-0.5-mR-1,sp_masked-scaffold325_size13490-processed-gene-0.19-mR-1
MNXR513[c]	Cytoplasm	1 MNXM1 + 1 MNXM49 + 1 MNXM7 = 1 MNXM287 + 1 MNXM3	1 H(+) + 1 3'-phosphoadenosine-5'-phosphosulfate + 1 ADP = 1 adenosine 5'-phosphosulfate + 1 ATP	-17.3123	2.7.1.25	augustus_masked-scaffold98_size33765-processed-gene-0.25-mR-1,maker-scaffold890_size2242-augustus-gene-0.5-mR-1,maker-scaffold34_size51757-augustus-gene-0.87-mR-1
MNXR5138[c]	Cytoplasm	1 MNXM1288 = 1 MNXM4 + 1 MNXM94	1 N-formyl-L-kynurenine zwitterion = 1 O2 + 1 L-tryptophan zwitterion	-89.69	1.13.11.52	augustus_masked-scaffold457_size8020-processed-gene-0.12-mR-1,augustus_masked-scaffold404_size10126-processed-gene-0.9-mR-1
MNXR5138[m]	Mitochondria	1 MNXM1288 = 1 MNXM4 + 1 MNXM94	1 N-formyl-L-kynurenine zwitterion = 1 O2 + 1 L-tryptophan zwitterion	-89.69	1.13.11.52	augustus_masked-scaffold457_size8020-processed-gene-0.12-mR-1,augustus_masked-scaffold404_size10126-processed-gene-0.9-mR-1
MNXR5139[c]	Cytoplasm	1 MNXM2 + 1 MNXM74 + 1 MNXM94 = 1 MNXM53 + 1 MNXM866	1 H2O + 1 D-glyceraldehyde 3-phosphate + 1 L-tryptophan zwitterion = 1 L-serine + 1 (1S,2R)-1-C-(indol-3-yl)glycerol 3-phosphate(2-)	11.682	4.2.1.20	augustus_masked-scaffold58_size42781-processed-gene-0.30-mR-1,genemark-scaffold95_size34373-processed-gene-0.5-mR-1,sp_masked-scaffold4918_size300-processed-gene-0.1-mR-1
MNXR5139[m]	Mitochondria	1 MNXM2 + 1 MNXM74 + 1 MNXM94 = 1 MNXM53 + 1 MNXM866	1 H2O + 1 D-glyceraldehyde 3-phosphate + 1 L-tryptophan zwitterion = 1 L-serine + 1 (1S,2R)-1-C-(indol-3-yl)glycerol 3-phosphate(2-)	11.682	4.2.1.20	augustus_masked-scaffold58_size42781-processed-gene-0.30-mR-1,genemark-scaffold95_size34373-processed-gene-0.5-mR-1,sp_masked-scaffold4918_size300-processed-gene-0.1-mR-1
MNXR514[c]	Cytoplasm	1 MNXM14 + 1 MNXM93 = 1 MNXM565	1 AMP + 1 fumarate(2-) = 1 N(6)-(1,2-dicarboxylatoethyl)-AMP(4-)	55.0455	4.3.2.2	augustus_masked-scaffold161_size24527-processed-gene-0.22-mR-1,augustus_masked-scaffold2932_size395-processed-gene-0.1-mR-1,augustus_masked-scaffold163_size24427-processed-gene-0.33-mR-1
MNXR514[m]	Mitochondria	1 MNXM14 + 1 MNXM93 = 1 MNXM565	1 AMP + 1 fumarate(2-) = 1 N(6)-(1,2-dicarboxylatoethyl)-AMP(4-)	55.0455	4.3.2.2	augustus_masked-scaffold161_size24527-processed-gene-0.22-mR-1,augustus_masked-scaffold2932_size395-processed-gene-0.1-mR-1,augustus_masked-scaffold163_size24427-processed-gene-0.33-mR-1
MNXR5140[c]	Cytoplasm	1 MNXM2 + 1 MNXM94 = 1 MNXM377 + 1 MNXM53	1 H2O + 1 L-tryptophan zwitterion = 1 indole + 1 L-serine	-15.487	4.2.1.20	augustus_masked-scaffold58_size42781-processed-gene-0.30-mR-1,genemark-scaffold95_size34373-processed-gene-0.5-mR-1,sp_masked-scaffold4918_size300-processed-gene-0.1-mR-1
MNXR5140[m]	Mitochondria	1 MNXM2 + 1 MNXM94 = 1 MNXM377 + 1 MNXM53	1 H2O + 1 L-tryptophan zwitterion = 1 indole + 1 L-serine	-15.487	4.2.1.20	augustus_masked-scaffold58_size42781-processed-gene-0.30-mR-1,genemark-scaffold95_size34373-processed-gene-0.5-mR-1,sp_masked-scaffold4918_size300-processed-gene-0.1-mR-1
MNXR5141[c]	Cytoplasm	1 MNXM377 + 1 MNXM74 = 1 MNXM866	1 indole + 1 D-glyceraldehyde 3-phosphate = 1 (1S,2R)-1-C-(indol-3-yl)glycerol 3-phosphate(2-)	27.169	4.2.1.20	augustus_masked-scaffold58_size42781-processed-gene-0.30-mR-1,genemark-scaffold95_size34373-processed-gene-0.5-mR-1,sp_masked-scaffold4918_size300-processed-gene-0.1-mR-1
MNXR5141[m]	Mitochondria	1 MNXM377 + 1 MNXM74 = 1 MNXM866	1 indole + 1 D-glyceraldehyde 3-phosphate = 1 (1S,2R)-1-C-(indol-3-yl)glycerol 3-phosphate(2-)	27.169	4.2.1.20	augustus_masked-scaffold58_size42781-processed-gene-0.30-mR-1,genemark-scaffold95_size34373-processed-gene-0.5-mR-1,sp_masked-scaffold4918_size300-processed-gene-0.1-mR-1
MNXR515[c]	Cytoplasm	1 MNXM365 + 1 MNXM93 = 1 MNXM607	1 5-amino-1-(5-phospho-D-ribosyl)imidazole-4-carboxamide(2-) + 1 fumarate(2-) = 1 (2S)-2-[5-amino-1-(5-O-phosphonato-beta-D-ribosyl)imidazole-4-carboxamido]succinate	9.83649	4.3.2.2	augustus_masked-scaffold161_size24527-processed-gene-0.22-mR-1,augustus_masked-scaffold2932_size395-processed-gene-0.1-mR-1,augustus_masked-scaffold163_size24427-processed-gene-0.33-mR-1
MNXR515[m]	Mitochondria	1 MNXM365 + 1 MNXM93 = 1 MNXM607	1 5-amino-1-(5-phospho-D-ribosyl)imidazole-4-carboxamide(2-) + 1 fumarate(2-) = 1 (2S)-2-[5-amino-1-(5-O-phosphonato-beta-D-ribosyl)imidazole-4-carboxamido]succinate	9.83649	4.3.2.2	augustus_masked-scaffold161_size24527-processed-gene-0.22-mR-1,augustus_masked-scaffold2932_size395-processed-gene-0.1-mR-1,augustus_masked-scaffold163_size24427-processed-gene-0.33-mR-1
MNXR5169[c]	Cytoplasm	1 MNXM146 + 1 MNXM4 + 1 MNXM76 = 1 MNXM279 + 1 MNXM380	1 5,6,7,8-tetrahydrobiopterin + 1 O2 + 1 L-tyrosine zwitterion = 1 L-dopa zwitterion + 1 4a-hydroxytetrahydrobiopterin	-104.9	1.14.16.2	sp_masked-scaffold1552_size675-processed-gene-0.2-mR-1
MNXR5171[c]	Cytoplasm	1 MNXM13 + 1 MNXM603 = 1 MNXM1 + 1 MNXM76	1 CO(2) + 1 tyramine = 1 H(+) + 1 L-tyrosine zwitterion	-5.02	4.1.1.25	genemark-scaffold3643_size349-processed-gene-0.0-mR-1
MNXR5174[c]	Cytoplasm	1 MNXM15 + 1 MNXM22 + 1 MNXM479 = 1 MNXM2 + 1 MNXM4 + 1 MNXM603	1 NH4(+) + 1 hydrogen peroxide + 1 (4-hydroxyphenyl)acetaldehyde = 1 H2O + 1 O2 + 1 tyramine	-23.963	1.4.3.21	augustus_masked-scaffold186_size22297-processed-gene-0.24-mR-1,sp_masked-scaffold25_size57714-processed-gene-0.48-mR-1,sp_masked-scaffold657_size4407-processed-gene-0.6-mR-1,sp_masked-scaffold293_size14662-processed-gene-0.21-mR-1,augustus_masked-scaffold657_size4407-processed-gene-0.2-mR-1,sp_masked-scaffold605_size5244-processed-gene-0.6-mR-1,augustus_masked-scaffold26_size55772-processed-gene-…
MNXR5232[c]	Cytoplasm	1 MNXM13 + 1 MNXM284 = 1 MNXM1 + 1 MNXM87	1 CO(2) + 1 UDP-alpha-D-xylose = 1 H(+) + 1 UDP-alpha-D-glucuronate(3-)	0.582336	4.1.1.35	augustus_masked-scaffold3769_size343-processed-gene-0.1-mR-1
MNXR5286[c]	Cytoplasm	2 MNXM16 + 1 MNXM414 = 1 MNXM1 + 2 MNXM19 + 1 MNXM672	2 S-adenosyl-L-methionine + 1 uroporphyrinogen III(8-) = 1 H(+) + 2 S-adenosyl-L-homocysteine + 1 precorrin-2(7-)	-12.9571	2.1.1.107	augustus_masked-scaffold2_size109527-processed-gene-0.87-mR-1
MNXR5287[c]	Cytoplasm	1 MNXM2 + 1 MNXM414 = 1 MNXM547	1 H2O + 1 uroporphyrinogen III(8-) = 1 preuroporphyrinogen(8-)	-13.167	4.2.1.75	augustus_masked-scaffold108_size31475-processed-gene-0.21-mR-1,augustus_masked-scaffold106_size31771-processed-gene-0.22-mR-1
MNXR5287[n]	Nucleous	1 MNXM2 + 1 MNXM414 = 1 MNXM547	1 H2O + 1 uroporphyrinogen III(8-) = 1 preuroporphyrinogen(8-)	-13.167	4.2.1.75	augustus_masked-scaffold108_size31475-processed-gene-0.21-mR-1,augustus_masked-scaffold106_size31771-processed-gene-0.22-mR-1
MNXR5288[c]	Cytoplasm	4 MNXM13 + 1 MNXM410 = 4 MNXM1 + 1 MNXM414	4 CO(2) + 1 coproporphyrinogen III(4-) = 4 H(+) + 1 uroporphyrinogen III(8-)	-3.37296	4.1.1.37	genemark-scaffold230_size17569-processed-gene-0.1-mR-1,genemark-scaffold248_size16312-processed-gene-0.1-mR-1
MNXR5297[c]	Cytoplasm	1 MNXM13 + 2 MNXM15 = 2 MNXM1 + 1 MNXM117 + 1 MNXM2	1 CO(2) + 2 NH4(+) = 2 H(+) + 1 urea + 1 H2O	-5.963	3.5.1.5	sp_masked-scaffold773_size2917-processed-gene-0.4-mR-1,augustus_masked-scaffold2009_size517-processed-gene-0.1-mR-1
MNXR5299[c]	Cytoplasm	1 MNXM117 + 1 MNXM3 + 1 MNXM60 = 1 MNXM1 + 1 MNXM1122 + 1 MNXM7 + 1 MNXM9	1 urea + 1 ATP + 1 bicarbonate = 1 H(+) + 1 urea-1-carboxylate + 1 ADP + 1 phosphate	0	6.3.4.6	augustus_masked-scaffold4382_size317-processed-gene-0.1-mR-1
MNXR5299[m]	Mitochondria	1 MNXM117 + 1 MNXM3 + 1 MNXM60 = 1 MNXM1 + 1 MNXM1122 + 1 MNXM7 + 1 MNXM9	1 urea + 1 ATP + 1 bicarbonate = 1 H(+) + 1 urea-1-carboxylate + 1 ADP + 1 phosphate	-4.58295	6.3.4.6	augustus_masked-scaffold4382_size317-processed-gene-0.1-mR-1
MNXR53521[c]	Cytoplasm	1 MNXM10274 + 1 MNXM37 = 1 MNXM1422 + 1 MNXM89557	1 5'-Phospho-D-1-ribulosylformimine + 1 L-glutamine zwitterion = 1 D-erythro-1-(imidazol-4-yl)glycerol 3-phosphate(2-) + 1 L-glutamate	0
MNXR5372[e]	Extracellular	1 MNXM1 + 1 MNXM186 + 1 MNXM7 = 1 MNXM3 + 1 MNXM597	1 H(+) + 1 D-xylulose 5-phosphate(2-) + 1 ADP = 1 ATP + 1 D-xylulose	-14.8159	2.7.1.17	augustus_masked-scaffold59_size42737-processed-gene-0.28-mR-1,augustus_masked-scaffold49_size46030-processed-gene-0.30-mR-1
MNXR5372[x]	Peroxisome	1 MNXM1 + 1 MNXM186 + 1 MNXM7 = 1 MNXM3 + 1 MNXM597	1 H(+) + 1 D-xylulose 5-phosphate(2-) + 1 ADP = 1 ATP + 1 D-xylulose	-14.8159	2.7.1.17	augustus_masked-scaffold59_size42737-processed-gene-0.28-mR-1,augustus_masked-scaffold49_size46030-processed-gene-0.30-mR-1
MNXR53749[c]	Cytoplasm	1 MNXM11 + 1 MNXM14 + 1 MNXM18887 = 1 MNXM3 + 1 MNXM42 + 1 MNXM90752	1 diphosphate(3-) + 1 AMP + 1 L-aspartyl-tRNA(asp) = 1 ATP + 1 L-aspartate(1-) + 1 tRNA(Asp)	0
MNXR5375[c]	Cytoplasm	1 MNXM1 + 1 MNXM10 + 1 MNXM597 = 1 MNXM510 + 1 MNXM8	1 H(+) + 1 NADH(2-) + 1 D-xylulose = 1 xylitol + 1 NAD(+)	1.08176	1.1.1.9	maker-scaffold551_size6158-augustus-gene-0.16-mR-1
MNXR53768[c]	Cytoplasm	3.5 MNXM114 + 1.5 MNXM134 + 8.7 MNXM140 + 5.6 MNXM142 + 5.9 MNXM147 + 7.2 MNXM199 + 6.1 MNXM231 + 9.2 MNXM29 + 430.6 MNXM3 + 8.6 MNXM32 + 6.4 MNXM37 + 3.1 MNXM42 + 5.1 MNXM53 + 3.4 MNXM55 + 2.5 MNXM61 + 4.1 MNXM70 + 2.7 MNXM76 + 7.2 MNXM78 + 3.6 MNXM89557 + 1.7 MNXM94 + 3.8 MNXM97 = 100 MNXM12768 + 430.6 MNXM7 + 430.6 MNXM9	3.5 L-proline + 1.5 L-histidine zwitterion + 8.7 L-leucine zwitterion + 5.6 L-threonine zwitterion + 5.9 L-asparagine zwitterion + 7.2 L-valine zwitterion + 6.1 L-isoleucine zwitterion + 9.2 glycine + 430.6 ATP + 8.6 L-alanine zwitterion + 6.4 L-glutamine zwitterion + 3.1 L-aspartate(1-) + 5.1 L-serine + 3.4 L-cysteine zwitterion + 2.5 L-methionine zwitterion + 4.1 L-argininium(1+) + 2.7 L-tyrosi…	0
MNXR53874[c]	Cytoplasm	1 MNXM10287 + 1 MNXM37 = 1 MNXM1 + 1 MNXM1422 + 1 MNXM365 + 1 MNXM89557	1 5-[(5-phospho-1-deoxy-D-ribulos-1-ylamino)methylideneamino]-1-(5-phospho-D-ribosyl)imidazole-4-carboxamide + 1 L-glutamine zwitterion = 1 H(+) + 1 D-erythro-1-(imidazol-4-yl)glycerol 3-phosphate(2-) + 1 5-amino-1-(5-phospho-D-ribosyl)imidazole-4-carboxamide(2-) + 1 L-glutamate	0
MNXR5404[c]	Cytoplasm	1 MNXM13 + 1 MNXM20 = 1 MNXM1 + 1 MNXM1289	1 CO(2) + 1 2-oxoglutarate = 1 H(+) + 1 oxalatosuccinate(3-)	1.74237	1.1.1.42	genemark-scaffold6_size90724-processed-gene-0.39-mR-1,augustus_masked-scaffold4352_size319-processed-gene-0.1-mR-1,maker-scaffold7_size86359-sp-gene-0.149-mR-1
MNXR5404[m]	Mitochondria	1 MNXM13 + 1 MNXM20 = 1 MNXM1 + 1 MNXM1289	1 CO(2) + 1 2-oxoglutarate = 1 H(+) + 1 oxalatosuccinate(3-)	1.74237	1.1.1.42	genemark-scaffold6_size90724-processed-gene-0.39-mR-1,augustus_masked-scaffold4352_size319-processed-gene-0.1-mR-1,maker-scaffold7_size86359-sp-gene-0.149-mR-1
MNXR5419[c]	Cytoplasm	1 MNXM12 + 1 MNXM3173 = 1 MNXM834 + 1 MNXM86	1 CoA + 1 3alpha,7alpha-dihydroxy-24-oxo-5beta-cholestanoyl CoA = 1 chenodeoxycholoyl-CoA + 1 propionyl-CoA(4-)	0	2.3.1.176
MNXR5449[c]	Cytoplasm	1 MNXM1 + 1 MNXM10 + 1 MNXM3173 = 1 MNXM3395 + 1 MNXM8	1 H(+) + 1 NADH(2-) + 1 3alpha,7alpha-dihydroxy-24-oxo-5beta-cholestanoyl CoA = 1 (24R,25R)-3alpha,7alpha,24-trihydroxy-5beta-cholestanoyl CoA + 1 NAD(+)	1.08176	1.1.1.35	augustus_masked-scaffold4353_size318-processed-gene-0.1-mR-1,augustus_masked-scaffold3620_size351-processed-gene-0.1-mR-1,maker-scaffold200_size20799-sp-gene-0.55-mR-1,maker-scaffold362_size11916-augustus-gene-0.28-mR-1,augustus_masked-scaffold2232_size475-processed-gene-0.1-mR-1,sp_masked-scaffold4945_size300-processed-gene-0.1-mR-1,maker-scaffold315_size13675-augustus-gene-0.36-mR-1,augustus_ma…
MNXR5449[m]	Mitochondria	1 MNXM1 + 1 MNXM10 + 1 MNXM3173 = 1 MNXM3395 + 1 MNXM8	1 H(+) + 1 NADH(2-) + 1 3alpha,7alpha-dihydroxy-24-oxo-5beta-cholestanoyl CoA = 1 (24R,25R)-3alpha,7alpha,24-trihydroxy-5beta-cholestanoyl CoA + 1 NAD(+)	1.08176	1.1.1.35	augustus_masked-scaffold4353_size318-processed-gene-0.1-mR-1,augustus_masked-scaffold3620_size351-processed-gene-0.1-mR-1,maker-scaffold200_size20799-sp-gene-0.55-mR-1,maker-scaffold362_size11916-augustus-gene-0.28-mR-1,augustus_masked-scaffold2232_size475-processed-gene-0.1-mR-1,sp_masked-scaffold4945_size300-processed-gene-0.1-mR-1,maker-scaffold315_size13675-augustus-gene-0.36-mR-1,augustus_ma…
MNXR5449[p]	Membrane	1 MNXM1 + 1 MNXM10 + 1 MNXM3173 = 1 MNXM3395 + 1 MNXM8	1 H(+) + 1 NADH(2-) + 1 3alpha,7alpha-dihydroxy-24-oxo-5beta-cholestanoyl CoA = 1 (24R,25R)-3alpha,7alpha,24-trihydroxy-5beta-cholestanoyl CoA + 1 NAD(+)	1.08176	1.1.1.35	augustus_masked-scaffold4353_size318-processed-gene-0.1-mR-1,augustus_masked-scaffold3620_size351-processed-gene-0.1-mR-1,maker-scaffold200_size20799-sp-gene-0.55-mR-1,maker-scaffold362_size11916-augustus-gene-0.28-mR-1,augustus_masked-scaffold2232_size475-processed-gene-0.1-mR-1,sp_masked-scaffold4945_size300-processed-gene-0.1-mR-1,maker-scaffold315_size13675-augustus-gene-0.36-mR-1,augustus_ma…
MNXR5465[c]	Cytoplasm	1 MNXM29 + 1 MNXM392 = 1 MNXM53 + 1 MNXM69	1 glycine + 1 3-hydroxypyruvate = 1 L-serine + 1 glyoxylate	-3.41998	2.6.1.45	augustus_masked-scaffold148_size26065-processed-gene-0.27-mR-1,augustus_masked-scaffold150_size26032-processed-gene-0.28-mR-1,augustus_masked-scaffold148_size26065-processed-gene-0.28-mR-1,sp_masked-scaffold150_size26032-processed-gene-0.42-mR-1
MNXR5475[c]	Cytoplasm	1 MNXM16 + 1 MNXM414 = 1 MNXM1 + 1 MNXM19 + 1 MNXM2152	1 S-adenosyl-L-methionine + 1 uroporphyrinogen III(8-) = 1 H(+) + 1 S-adenosyl-L-homocysteine + 1 precorrin-1(8-)	-20.45	2.1.1.107	augustus_masked-scaffold2_size109527-processed-gene-0.87-mR-1
MNXR5485[c]	Cytoplasm	1 MNXM1 + 1 MNXM3794 + 1 MNXM6 = 1 MNXM2673 + 1 MNXM5	1 H(+) + 1 16alpha-hydroxyestrone + 1 NADPH = 1 estriol + 1 NADP(+)	0	1.1.1.62	augustus_masked-scaffold7_size86359-processed-gene-0.81-mR-1,augustus_masked-scaffold6_size90724-processed-gene-0.54-mR-1
MNXR54878[c]	Cytoplasm	1 MNXM12772 + 1 MNXM97001 = 1 MNXM8620 + 1 MNXM97006	1 protein disulfide isomerase II (reduced) + 1 fused thiol:disulfide interchange protein (oxidized) = 1 fused thiol:disulfide interchange protein (reduced) + 1 protein disulfide isomerase II (oxidized)	0
MNXR54879[c]	Cytoplasm	1 MNXM12615 + 1 MNXM97001 = 1 MNXM8620 + 1 MNXM97003	1 periplasmic disulfide isomerase/thiol-disulphide oxidase (reduced) + 1 fused thiol:disulfide interchange protein (oxidized) = 1 fused thiol:disulfide interchange protein (reduced) + 1 periplasmic disulfide isomerase/thiol-disulphide oxidase (oxidized)	0
MNXR54886[c]	Cytoplasm	1 MNXM12 + 1 MNXM315 + 2 MNXM96997 = 1 MNXM1 + 1 MNXM13 + 1 MNXM4015 + 2 MNXM96998	1 CoA + 1 3-(indol-3-yl)pyruvate + 2 ferredoxin (oxidized) 2[4Fe-4S] = 1 H(+) + 1 CO(2) + 1 indol-3-ylacetyl-CoA(4-) + 2 ferredoxin (reduced) 2[4Fe-4S]	0
MNXR54911[c]	Cytoplasm	1 MNXM1 + 1 MNXM1 + 1 MNXM10 + 1 MNXM3287 = 1 MNXM2 + 1 MNXM4183 + 1 MNXM8	1 H(+) + 1 H(+) + 1 NADH(2-) + 1 homovanillate = 1 H2O + 1 (4-hydroxy-3-methoxyphenyl)acetaldehyde + 1 NAD(+)	-13.1053	1.2.1.5	augustus_masked-scaffold92_size35002-processed-gene-0.31-mR-1,genemark-scaffold14_size69768-processed-gene-0.8-mR-1
MNXR54911[m]	Mitochondria	1 MNXM1 + 1 MNXM1 + 1 MNXM10 + 1 MNXM3287 = 1 MNXM2 + 1 MNXM4183 + 1 MNXM8	1 H(+) + 1 H(+) + 1 NADH(2-) + 1 homovanillate = 1 H2O + 1 (4-hydroxy-3-methoxyphenyl)acetaldehyde + 1 NAD(+)	-13.1053	1.2.1.5	augustus_masked-scaffold92_size35002-processed-gene-0.31-mR-1,genemark-scaffold14_size69768-processed-gene-0.8-mR-1
MNXR54914[c]	Cytoplasm	1 MNXM3167 = 1 MNXM3167	1 3-hexaprenyl-4-hydroxybenzoate = 1 3-hexaprenyl-4-hydroxybenzoate	0
MNXR5495[c]	Cytoplasm	1 MNXM1 + 1 MNXM10 + 1 MNXM172 = 1 MNXM514 + 1 MNXM8	1 H(+) + 1 NADH(2-) + 1 4-oxobutanoate = 1 4-hydroxybutyrate + 1 NAD(+)	2.54181	1.1.1.61	augustus_masked-scaffold2133_size490-processed-gene-0.1-mR-1
MNXR5502[c]	Cytoplasm	1 MNXM1 + 1 MNXM375 + 1 MNXM4 + 1 MNXM6 = 1 MNXM2 + 1 MNXM2595 + 1 MNXM5	1 H(+) + 1 dehydroepiandrosterone + 1 O2 + 1 NADPH = 1 H2O + 1 16alpha-hydroxydehydroepiandrosterone + 1 NADP(+)	-21.9777	1.14.14.1	augustus_masked-scaffold2166_size486-processed-gene-0.1-mR-1,augustus_masked-scaffold2064_size504-processed-gene-0.1-mR-1
MNXR5502[m]	Mitochondria	1 MNXM1 + 1 MNXM375 + 1 MNXM4 + 1 MNXM6 = 1 MNXM2 + 1 MNXM2595 + 1 MNXM5	1 H(+) + 1 dehydroepiandrosterone + 1 O2 + 1 NADPH = 1 H2O + 1 16alpha-hydroxydehydroepiandrosterone + 1 NADP(+)	-21.9777	1.14.14.1	augustus_masked-scaffold2166_size486-processed-gene-0.1-mR-1,augustus_masked-scaffold2064_size504-processed-gene-0.1-mR-1
MNXR55041[m]	Mitochondria	1 MNXM1312 + 1 MNXM15 = 1 MNXM2 + 1 MNXM2617	1 4-guanidinobutanoic acid zwitterion + 1 NH4(+) = 1 H2O + 1 4-guanidiniumylbutanamide(1+)	-4.713	3.5.1.4	augustus_masked-scaffold4585_size311-processed-gene-0.1-mR-1
MNXR55042[m]	Mitochondria	1 MNXM15 + 1 MNXM383 = 1 MNXM2 + 1 MNXM2239	1 NH4(+) + 1 (indol-3-yl)acetate = 1 H2O + 1 indole-3-acetamide	-17.4561	3.5.1.4	augustus_masked-scaffold4585_size311-processed-gene-0.1-mR-1
MNXR55043[m]	Mitochondria	1 MNXM1368 + 1 MNXM15 = 1 MNXM2 + 1 MNXM3208	1 acrylate + 1 NH4(+) = 1 H2O + 1 acrylamide	-8.75712	3.5.1.4	augustus_masked-scaffold4585_size311-processed-gene-0.1-mR-1
MNXR55085[c]	Cytoplasm	1 MNXM1 + 1 MNXM22 + 1 MNXM599 = 1 MNXM4 + 1 MNXM42	1 H(+) + 1 hydrogen peroxide + 1 iminosuccinate = 1 O2 + 1 L-aspartate(1-)	-53.1983	1.4.3.16	augustus_masked-scaffold2512_size438-processed-gene-0.1-mR-1,augustus_masked-scaffold2495_size440-processed-gene-0.1-mR-1
MNXR55085[m]	Mitochondria	1 MNXM1 + 1 MNXM22 + 1 MNXM599 = 1 MNXM4 + 1 MNXM42	1 H(+) + 1 hydrogen peroxide + 1 iminosuccinate = 1 O2 + 1 L-aspartate(1-)	-53.1983	1.4.3.16	augustus_masked-scaffold2512_size438-processed-gene-0.1-mR-1,augustus_masked-scaffold2495_size440-processed-gene-0.1-mR-1
MNXR5511[c]	Cytoplasm	2 MNXM13 + 4 MNXM476 + 1 MNXM574 = 2 MNXM4 + 1 MNXM913	2 CO(2) + 4 hydrogen(.) + 1 zymosterol = 2 O2 + 1 14-demethyllanosterol	0
MNXR5516[c]	Cytoplasm	1 MNXM1 + 1 MNXM10 + 1 MNXM358 + 1 MNXM4 = 1 MNXM2 + 1 MNXM2926 + 1 MNXM8	1 H(+) + 1 NADH(2-) + 1 17beta-estradiol + 1 O2 = 1 H2O + 1 2-hydroxy-17beta-estradiol + 1 NAD(+)	-21.9777	1.14.14.1	augustus_masked-scaffold2166_size486-processed-gene-0.1-mR-1,augustus_masked-scaffold2064_size504-processed-gene-0.1-mR-1
MNXR5516[m]	Mitochondria	1 MNXM1 + 1 MNXM10 + 1 MNXM358 + 1 MNXM4 = 1 MNXM2 + 1 MNXM2926 + 1 MNXM8	1 H(+) + 1 NADH(2-) + 1 17beta-estradiol + 1 O2 = 1 H2O + 1 2-hydroxy-17beta-estradiol + 1 NAD(+)	-21.9777	1.14.14.1	augustus_masked-scaffold2166_size486-processed-gene-0.1-mR-1,augustus_masked-scaffold2064_size504-processed-gene-0.1-mR-1
MNXR55176[c]	Cytoplasm	1 MNXM11 + 1 MNXM14 + 1 MNXM90012 = 1 MNXM1 + 1 MNXM3 + 1 MNXM55 + 1 MNXM90666	1 diphosphate(3-) + 1 AMP + 1 L-cysteinyl-tRNA(Cys) = 1 H(+) + 1 ATP + 1 L-cysteine zwitterion + 1 tRNA(Cys)	0	6.1.1.16	sp_masked-scaffold2845_size403-processed-gene-0.2-mR-1,augustus_masked-scaffold4118_size328-processed-gene-0.1-mR-1,augustus_masked-scaffold56_size43987-processed-gene-0.38-mR-1
MNXR55176[m]	Mitochondria	1 MNXM11 + 1 MNXM14 + 1 MNXM90012 = 1 MNXM1 + 1 MNXM3 + 1 MNXM55 + 1 MNXM90666	1 diphosphate(3-) + 1 AMP + 1 L-cysteinyl-tRNA(Cys) = 1 H(+) + 1 ATP + 1 L-cysteine zwitterion + 1 tRNA(Cys)	0	6.1.1.16	sp_masked-scaffold2845_size403-processed-gene-0.2-mR-1,augustus_masked-scaffold4118_size328-processed-gene-0.1-mR-1,augustus_masked-scaffold56_size43987-processed-gene-0.38-mR-1
MNXR55224[c]	Cytoplasm	1 MNXM11 + 1 MNXM13 + 1 MNXM558 = 1 MNXM1 + 1 MNXM552 + 1 MNXM811	1 diphosphate(3-) + 1 CO(2) + 1 2-demethylmenaquinol-8 = 1 H(+) + 1 1,4-dihydroxy-2-naphthoate + 1 all-trans-octaprenyl diphosphate	0	2.5.1.74
MNXR55233[p]	Membrane	1 MNXM2 + 1 MNXM611 = 1 MNXM478	1 H2O + 1 3-dehydroshikimate = 1 (-)-3-dehydroquinate	-20.177	4.2.1.10	maker-scaffold247_size16314-augustus-gene-0.24-mR-1
MNXR55238[c]	Cytoplasm	1 MNXM100 + 1 MNXM11 = 1 MNXM132 + 1 MNXM83	1 geranyl diphosphate + 1 diphosphate(3-) = 1 prenyl diphosphate(3-) + 1 isopentenyl diphosphate	-13	2.5.1.1	maker-scaffold193_size21110-augustus-gene-0.57-mR-1,maker-scaffold197_size20944-augustus-gene-0.54-mR-1,augustus_masked-scaffold49_size46030-processed-gene-0.40-mR-1,augustus_masked-scaffold59_size42737-processed-gene-0.20-mR-1
MNXR55435[c]	Cytoplasm	1 MNXM11 + 1 MNXM139 = 1 MNXM34 + 1 MNXM83	1 diphosphate(3-) + 1 geranylgeranyl diphosphate = 1 (2E,6E)-farnesyl diphosphate + 1 isopentenyl diphosphate	-13	2.5.1.29	genemark-scaffold59_size42737-processed-gene-0.16-mR-1,sp_masked-scaffold94_size34397-processed-gene-0.68-mR-1,augustus_masked-scaffold49_size46030-processed-gene-0.40-mR-1,augustus_masked-scaffold21_size65267-processed-gene-0.80-mR-1,augustus_masked-scaffold49_size46030-processed-gene-0.23-mR-1,augustus_masked-scaffold59_size42737-processed-gene-0.20-mR-1
MNXR55435[p]	Membrane	1 MNXM11 + 1 MNXM139 = 1 MNXM34 + 1 MNXM83	1 diphosphate(3-) + 1 geranylgeranyl diphosphate = 1 (2E,6E)-farnesyl diphosphate + 1 isopentenyl diphosphate	-13	2.5.1.29	genemark-scaffold59_size42737-processed-gene-0.16-mR-1,sp_masked-scaffold94_size34397-processed-gene-0.68-mR-1,augustus_masked-scaffold49_size46030-processed-gene-0.40-mR-1,augustus_masked-scaffold21_size65267-processed-gene-0.80-mR-1,augustus_masked-scaffold49_size46030-processed-gene-0.23-mR-1,augustus_masked-scaffold59_size42737-processed-gene-0.20-mR-1
MNXR55549[c]	Cytoplasm	1 MNXM13 + 1 MNXM81221 = 1 MNXM29 + 1 MNXM998	1 CO(2) + 1 S(8)-aminomethyldihydrolipoylprotein = 1 glycine + 1 lipoylprotein	-56.6767	1.4.4.2	augustus_masked-scaffold277_size15010-processed-gene-0.13-mR-1,augustus_masked-scaffold842_size2520-processed-gene-0.3-mR-1
MNXR55549[m]	Mitochondria	1 MNXM13 + 1 MNXM81221 = 1 MNXM29 + 1 MNXM998	1 CO(2) + 1 S(8)-aminomethyldihydrolipoylprotein = 1 glycine + 1 lipoylprotein	-56.6767	1.4.4.2	augustus_masked-scaffold277_size15010-processed-gene-0.13-mR-1,augustus_masked-scaffold842_size2520-processed-gene-0.3-mR-1
MNXR55550[c]	Cytoplasm	1 MNXM15 + 1 MNXM1663 + 1 MNXM183 = 1 MNXM79 + 1 MNXM81221	1 NH4(+) + 1 dihydrolipoylprotein + 1 (6R)-5,10-methylenetetrahydrofolate = 1 (6S)-5,6,7,8-tetrahydrofolate + 1 S(8)-aminomethyldihydrolipoylprotein	37.5645	2.1.2.10	augustus_masked-scaffold838_size2559-processed-gene-0.3-mR-1,augustus_masked-scaffold899_size2196-processed-gene-0.2-mR-1
MNXR55550[m]	Mitochondria	1 MNXM15 + 1 MNXM1663 + 1 MNXM183 = 1 MNXM79 + 1 MNXM81221	1 NH4(+) + 1 dihydrolipoylprotein + 1 (6R)-5,10-methylenetetrahydrofolate = 1 (6S)-5,6,7,8-tetrahydrofolate + 1 S(8)-aminomethyldihydrolipoylprotein	37.5645	2.1.2.10	augustus_masked-scaffold838_size2559-processed-gene-0.3-mR-1,augustus_masked-scaffold899_size2196-processed-gene-0.2-mR-1
MNXR55621[c]	Cytoplasm	1 MNXM11 + 1 MNXM2195 = 1 MNXM164 + 1 MNXM811	1 diphosphate(3-) + 1 4-hydroxy-3-octaprenylbenzoate = 1 4-hydroxybenzoate + 1 all-trans-octaprenyl diphosphate	-16.91	2.5.1.39	augustus_masked-scaffold185_size22301-processed-gene-0.14-mR-1
MNXR55638[c]	Cytoplasm	1 MNXM1 + 1 MNXM1160 + 1 MNXM14 = 1 MNXM3 + 1 MNXM937	1 H(+) + 1 (2-amino-4-hydroxy-7,8-dihydropteridin-6-yl)methyl diphosphate(3-) + 1 AMP = 1 ATP + 1 2-amino-6-(hydroxymethyl)-7,8-dihydropteridin-4-ol	-15.3459	2.7.6.3	sp_masked-scaffold112_size30990-processed-gene-0.31-mR-1
MNXR55660[c]	Cytoplasm	1 MNXM1 + 1 MNXM10 + 1 MNXM606 = 1 MNXM2 + 1 MNXM8 + 1 MNXM83	1 H(+) + 1 NADH(2-) + 1 (2E)-4-hydroxy-3-methylbut-2-enyl diphosphate = 1 H2O + 1 NAD(+) + 1 isopentenyl diphosphate	0	1.17.1.2
MNXR55674[c]	Cytoplasm	1 MNXM1199 + 1 MNXM1839 = 1 MNXM1 + 1 MNXM1569 + 1 MNXM17	1 UDP-2,3-bis(3-hydroxytetradecanoyl)-D-glucosamine(2-) + 1 lipid X(2-) = 1 H(+) + 1 lipid A disaccharide + 1 UDP	0	2.4.1.182	augustus_masked-scaffold2983_size392-processed-gene-0.1-mR-1
MNXR55674[e]	Extracellular	1 MNXM1199 + 1 MNXM1839 = 1 MNXM1 + 1 MNXM1569 + 1 MNXM17	1 UDP-2,3-bis(3-hydroxytetradecanoyl)-D-glucosamine(2-) + 1 lipid X(2-) = 1 H(+) + 1 lipid A disaccharide + 1 UDP	6.89766	2.4.1.182	augustus_masked-scaffold2983_size392-processed-gene-0.1-mR-1
MNXR55765[c]	Cytoplasm	1 MNXM286 + 1 MNXM7 = 1 MNXM3 + 1 MNXM374	1 dATP + 1 ADP = 1 ATP + 1 dADP(3-)	94.99	2.7.4.6	augustus_masked-scaffold30_size54821-processed-gene-0.44-mR-1,augustus_masked-scaffold74_size39816-processed-gene-0.25-mR-1,maker-scaffold304_size14078-sp-gene-0.30-mR-1,augustus_masked-scaffold4799_size304-processed-gene-0.1-mR-1,augustus_masked-scaffold73_size39816-processed-gene-0.48-mR-1,maker-scaffold1329_size892-sp-gene-0.3-mR-1,augustus_masked-scaffold70_size40428-processed-gene-0.24-mR-1
MNXR55765[m]	Mitochondria	1 MNXM286 + 1 MNXM7 = 1 MNXM3 + 1 MNXM374	1 dATP + 1 ADP = 1 ATP + 1 dADP(3-)	94.99	2.7.4.6	augustus_masked-scaffold30_size54821-processed-gene-0.44-mR-1,augustus_masked-scaffold74_size39816-processed-gene-0.25-mR-1,maker-scaffold304_size14078-sp-gene-0.30-mR-1,augustus_masked-scaffold4799_size304-processed-gene-0.1-mR-1,augustus_masked-scaffold73_size39816-processed-gene-0.48-mR-1,maker-scaffold1329_size892-sp-gene-0.3-mR-1,augustus_masked-scaffold70_size40428-processed-gene-0.24-mR-1
MNXR558[c]	Cytoplasm	1 MNXM117 + 1 MNXM118 = 1 MNXM2 + 1 MNXM328	1 urea + 1 putrescine = 1 H2O + 1 agmatinium(2+)	-3.573	3.5.3.11	genemark-scaffold264_size15668-processed-gene-0.0-mR-1,genemark-scaffold522_size6568-processed-gene-0.2-mR-1,maker-scaffold25_size57714-sp-gene-0.59-mR-1
MNXR558[p]	Membrane	1 MNXM117 + 1 MNXM118 = 1 MNXM2 + 1 MNXM328	1 urea + 1 putrescine = 1 H2O + 1 agmatinium(2+)	-3.573	3.5.3.11	genemark-scaffold264_size15668-processed-gene-0.0-mR-1,genemark-scaffold522_size6568-processed-gene-0.2-mR-1,maker-scaffold25_size57714-sp-gene-0.59-mR-1
MNXR55809[c]	Cytoplasm	1 MNXM13 + 1 MNXM6755 = 1 MNXM1 + 1 MNXM3167	1 CO(2) + 1 2-Octaprenylphenol (5 repeating units) = 1 H(+) + 1 3-hexaprenyl-4-hydroxybenzoate	0
MNXR5582[c]	Cytoplasm	2 MNXM2 + 2 MNXM457 = 1 MNXM4 + 2 MNXM90	2 H2O + 2 betaine aldehyde = 1 O2 + 2 choline	0	1.1.3.17
MNXR55830[c]	Cytoplasm	1 MNXM12 + 1 MNXM63035 = 1 MNXM21 + 1 MNXM639	1 CoA + 1 N(alpha)-acetylpeptide = 1 acetyl-CoA(4-) + 1 a peptide	0	2.3.1.88	maker-scaffold403_size10213-sp-gene-0.28-mR-1,augustus_masked-scaffold3014_size389-processed-gene-0.1-mR-1
MNXR55855[c]	Cytoplasm	1 MNXM1 + 1 MNXM568 + 1 MNXM7 + 1 MNXM89557 + 1 MNXM9 = 1 MNXM2 + 1 MNXM3 + 1 MNXM37 + 1 MNXM453	1 H(+) + 1 2-formamido-N(1)-(5-O-phosphonato-D-ribosyl)acetamidine + 1 ADP + 1 L-glutamate + 1 phosphate = 1 H2O + 1 ATP + 1 L-glutamine zwitterion + 1 N(2)-formyl-N(1)-(5-phospho-D-ribosyl)glycinamide(2-)	-9.20477	6.3.5.3	augustus_masked-scaffold3436_size362-processed-gene-0.1-mR-1,augustus_masked-scaffold124_size29195-processed-gene-0.33-mR-1,augustus_masked-scaffold377_size11328-processed-gene-0.8-mR-1
MNXR55886[c]	Cytoplasm	1 MNXM148 + 1 MNXM2 + 1 MNXM374 = 1 MNXM155 + 1 MNXM7	1 thioredoxin disulfide + 1 H2O + 1 dADP(3-) = 1 thioredoxin + 1 ADP	34.8738	1.17.4.1	augustus_masked-scaffold26_size55772-processed-gene-0.36-mR-1,maker-scaffold26_size55772-augustus-gene-0.89-mR-1,sp_masked-scaffold4247_size322-processed-gene-0.1-mR-1,augustus_masked-scaffold3876_size338-processed-gene-0.1-mR-1
MNXR55886[n]	Nucleous	1 MNXM148 + 1 MNXM2 + 1 MNXM374 = 1 MNXM155 + 1 MNXM7	1 thioredoxin disulfide + 1 H2O + 1 dADP(3-) = 1 thioredoxin + 1 ADP	34.8738	1.17.4.1	augustus_masked-scaffold26_size55772-processed-gene-0.36-mR-1,maker-scaffold26_size55772-augustus-gene-0.89-mR-1,sp_masked-scaffold4247_size322-processed-gene-0.1-mR-1,augustus_masked-scaffold3876_size338-processed-gene-0.1-mR-1
MNXR55888[c]	Cytoplasm	1 MNXM148 + 1 MNXM2 + 1 MNXM436 = 1 MNXM155 + 1 MNXM30	1 thioredoxin disulfide + 1 H2O + 1 dGDP(2-) = 1 thioredoxin + 1 GDP	-10.8652	1.17.4.1	augustus_masked-scaffold26_size55772-processed-gene-0.36-mR-1,maker-scaffold26_size55772-augustus-gene-0.89-mR-1,sp_masked-scaffold4247_size322-processed-gene-0.1-mR-1,augustus_masked-scaffold3876_size338-processed-gene-0.1-mR-1
MNXR55888[n]	Nucleous	1 MNXM148 + 1 MNXM2 + 1 MNXM436 = 1 MNXM155 + 1 MNXM30	1 thioredoxin disulfide + 1 H2O + 1 dGDP(2-) = 1 thioredoxin + 1 GDP	-10.8652	1.17.4.1	augustus_masked-scaffold26_size55772-processed-gene-0.36-mR-1,maker-scaffold26_size55772-augustus-gene-0.89-mR-1,sp_masked-scaffold4247_size322-processed-gene-0.1-mR-1,augustus_masked-scaffold3876_size338-processed-gene-0.1-mR-1
MNXR55890[c]	Cytoplasm	1 MNXM148 + 1 MNXM2 + 1 MNXM411 = 1 MNXM155 + 1 MNXM220	1 thioredoxin disulfide + 1 H2O + 1 dCDP(3-) = 1 thioredoxin + 1 CDP(3-)	-10.8653	1.17.4.1	augustus_masked-scaffold26_size55772-processed-gene-0.36-mR-1,maker-scaffold26_size55772-augustus-gene-0.89-mR-1,sp_masked-scaffold4247_size322-processed-gene-0.1-mR-1,augustus_masked-scaffold3876_size338-processed-gene-0.1-mR-1
MNXR55890[n]	Nucleous	1 MNXM148 + 1 MNXM2 + 1 MNXM411 = 1 MNXM155 + 1 MNXM220	1 thioredoxin disulfide + 1 H2O + 1 dCDP(3-) = 1 thioredoxin + 1 CDP(3-)	-10.8653	1.17.4.1	augustus_masked-scaffold26_size55772-processed-gene-0.36-mR-1,maker-scaffold26_size55772-augustus-gene-0.89-mR-1,sp_masked-scaffold4247_size322-processed-gene-0.1-mR-1,augustus_masked-scaffold3876_size338-processed-gene-0.1-mR-1
MNXR55892[c]	Cytoplasm	1 MNXM148 + 1 MNXM2 + 1 MNXM572 = 1 MNXM155 + 1 MNXM17	1 thioredoxin disulfide + 1 H2O + 1 dUDP = 1 thioredoxin + 1 UDP	34.8738	1.17.4.1	augustus_masked-scaffold26_size55772-processed-gene-0.36-mR-1,maker-scaffold26_size55772-augustus-gene-0.89-mR-1,sp_masked-scaffold4247_size322-processed-gene-0.1-mR-1,augustus_masked-scaffold3876_size338-processed-gene-0.1-mR-1
MNXR55892[n]	Nucleous	1 MNXM148 + 1 MNXM2 + 1 MNXM572 = 1 MNXM155 + 1 MNXM17	1 thioredoxin disulfide + 1 H2O + 1 dUDP = 1 thioredoxin + 1 UDP	34.8738	1.17.4.1	augustus_masked-scaffold26_size55772-processed-gene-0.36-mR-1,maker-scaffold26_size55772-augustus-gene-0.89-mR-1,sp_masked-scaffold4247_size322-processed-gene-0.1-mR-1,augustus_masked-scaffold3876_size338-processed-gene-0.1-mR-1
MNXR55901[c]	Cytoplasm	1 MNXM16 + 1 MNXM574 = 1 MNXM1 + 1 MNXM1741 + 1 MNXM19	1 S-adenosyl-L-methionine + 1 zymosterol = 1 H(+) + 1 fecosterol + 1 S-adenosyl-L-homocysteine	-19.86	2.1.1.41	augustus_masked-scaffold383_size11010-processed-gene-0.13-mR-1,augustus_masked-scaffold381_size11095-processed-gene-0.13-mR-1
MNXR55917[p]	Membrane	1 MNXM1 + 1 MNXM6 + 1 MNXM611 = 1 MNXM5 + 1 MNXM602	1 H(+) + 1 NADPH + 1 3-dehydroshikimate = 1 NADP(+) + 1 shikimate	-3.17645	1.1.1.25,1.1.1.282	maker-scaffold247_size16314-augustus-gene-0.24-mR-1
MNXR55960[p]	Membrane	1 MNXM11 + 1 MNXM662 = 1 MNXM1 + 1 MNXM1135 + 1 MNXM960	1 diphosphate(3-) + 1 thiamine(1+) monophosphate(2-) = 1 H(+) + 1 4-amino-2-methyl-5-diphosphonatomethylpyrimidine(3-) + 1 4-methyl-5-(2-phosphonatooxyethyl)thiazole(2-)	9.77832	2.5.1.3	sp_masked-scaffold78_size38964-processed-gene-0.49-mR-1,maker-scaffold30_size54821-augustus-gene-0.82-mR-1
MNXR55999[c]	Cytoplasm	1 MNXM2158 = 1 MNXM89795	1 UDP-alpha-D-galactofuranose = 1 UDP-alpha-D-galactose	0.24	5.4.99.9	maker-scaffold1044_size1607-augustus-gene-0.3-mR-1,maker-scaffold1047_size1603-augustus-gene-0.3-mR-1
MNXR56012[c]	Cytoplasm	1 MNXM1 + 1 MNXM7 + 1 MNXM7865 + 1 MNXM9 = 1 MNXM3 + 1 MNXM669 + 1 MNXM7864	1 H(+) + 1 ADP + 1 UDP-N-acetyl-alpha-D-muramoyl-L-alanyl-gamma-D-glutamyl-L-lysyl-D-alanyl-D-alanine + 1 phosphate = 1 ATP + 1 D-alanyl-D-alanine + 1 UDP-N-acetylmuramoyl-L-alanyl-D-gamma-glutamyl-L-lysine(3-)	-7.13586	6.3.2.10	augustus_masked-scaffold1305_size914-processed-gene-0.3-mR-1,augustus_masked-scaffold4924_size300-processed-gene-0.1-mR-1
MNXR56025[c]	Cytoplasm	1 MNXM2036 + 1 MNXM26 = 1 MNXM2 + 1 MNXM2157	1 UDP-3-O-[(3R)-3-hydroxytetradecanoyl]-alpha-D-glucosamine + 1 acetate = 1 H2O + 1 UDP-3-O-[(3R)-3-hydroxytetradecanoyl]-N-acetyl-alpha-D-glucosamine	0	3.5.1.108
MNXR56075[c]	Cytoplasm	1 MNXM1456 + 1 MNXM2 + 1 MNXM89557 = 1 MNXM1482 + 1 MNXM2 + 1 MNXM20	1 3-(imidazol-4-yl)-2-oxopropyl phosphate(2-) + 1 H2O + 1 L-glutamate = 1 L-histidinol phosphate(1-) + 1 H2O + 1 2-oxoglutarate	0	2.6.1.9	augustus_masked-scaffold216_size19038-processed-gene-0.15-mR-1,sp_masked-scaffold1959_size526-processed-gene-0.1-mR-1,augustus_masked-scaffold2416_size451-processed-gene-0.1-mR-1,augustus_masked-scaffold4_size93527-processed-gene-0.61-mR-1,augustus_masked-scaffold897_size2207-processed-gene-0.3-mR-1,augustus_masked-scaffold4403_size317-processed-gene-0.1-mR-1,sp_masked-scaffold3064_size386-proces…
MNXR56274[p]	Membrane	1 MNXM1 + 1 MNXM10 + 1 MNXM611 = 1 MNXM602 + 1 MNXM8	1 H(+) + 1 NADH(2-) + 1 3-dehydroshikimate = 1 shikimate + 1 NAD(+)	-1.92822	1.1.1.282	maker-scaffold247_size16314-augustus-gene-0.24-mR-1
MNXR5629[c]	Cytoplasm	1 MNXM2388 = 1 MNXM2 + 1 MNXM650	1 lactoyl-CoA(4-) = 1 H2O + 1 acryloyl-CoA(4-)	0	4.2.1,4.2.1.54
MNXR56398[m]	Mitochondria	1 MNXM1587 + 1 MNXM8 = 1 MNXM1 + 1 MNXM10 + 1 MNXM1155	1 phyllohydroquinone + 1 NAD(+) = 1 H(+) + 1 NADH(2-) + 1 phylloquinone	18.6671	1.6.5.2	augustus_masked-scaffold3918_size336-processed-gene-0.1-mR-1
MNXR56541[p]	Membrane	1 MNXM1 + 1 MNXM89653 + 1 MNXM9 = 1 MNXM2 + 1 MNXM326	1 H(+) + 1 ditrans,octacis-undecaprenyl phosphate + 1 phosphate = 1 H2O + 1 ditrans,octacis-undecaprenyl diphosphate	-6.813	3.6.1.27	augustus_masked-scaffold2658_size420-processed-gene-0.1-mR-1
MNXR5662[c]	Cytoplasm	1 MNXM10 + 1 MNXM13 + 1 MNXM404 = 1 MNXM8 + 1 MNXM891	1 NADH(2-) + 1 CO(2) + 1 4-methyl-2-oxopentanoate = 1 NAD(+) + 1 (2R,3S)-3-isopropylmalate(2-)	1.70007	1.1.1.85	sp_masked-scaffold3_size100436-processed-gene-0.103-mR-1,maker-scaffold4_size93527-augustus-gene-0.130-mR-1
MNXR5662[p]	Membrane	1 MNXM10 + 1 MNXM13 + 1 MNXM404 = 1 MNXM8 + 1 MNXM891	1 NADH(2-) + 1 CO(2) + 1 4-methyl-2-oxopentanoate = 1 NAD(+) + 1 (2R,3S)-3-isopropylmalate(2-)	1.70007	1.1.1.85	sp_masked-scaffold3_size100436-processed-gene-0.103-mR-1,maker-scaffold4_size93527-augustus-gene-0.130-mR-1
MNXR56664[c]	Cytoplasm	1 MNXM1 + 1 MNXM5962 + 1 MNXM6 = 1 MNXM5 + 1 MNXM917	1 H(+) + 1 a trans-2-enoyl-[acyl-carrier protein] + 1 NADPH = 1 NADP(+) + 1 acyl-[acyl-carrier protein]	0	1.3.1.10	augustus_masked-scaffold3044_size388-processed-gene-0.2-mR-1
MNXR56671[c]	Cytoplasm	1 MNXM1 + 1 MNXM10 + 1 MNXM5962 = 1 MNXM8 + 1 MNXM917	1 H(+) + 1 NADH(2-) + 1 a trans-2-enoyl-[acyl-carrier protein] = 1 NAD(+) + 1 acyl-[acyl-carrier protein]	34.414	1.3.1.9	augustus_masked-scaffold3044_size388-processed-gene-0.2-mR-1
MNXR56680[c]	Cytoplasm	1 MNXM214 + 1 MNXM2229 = 1 MNXM233 + 1 MNXM2671	1 crotonoyl-CoA(4-) + 1 a reduced electron-transfer flavoprotein = 1 butanoyl-CoA + 1 Electron-transferring flavoprotein	21.2397	1.3.8.1	augustus_masked-scaffold3399_size364-processed-gene-0.1-mR-1,augustus_masked-scaffold4405_size317-processed-gene-0.1-mR-1,augustus_masked-scaffold2730_size414-processed-gene-0.1-mR-1,augustus_masked-scaffold2442_size447-processed-gene-0.1-mR-1,augustus_masked-scaffold4895_size301-processed-gene-0.1-mR-1,augustus_masked-scaffold1955_size527-processed-gene-0.1-mR-1
MNXR56680[m]	Mitochondria	1 MNXM214 + 1 MNXM2229 = 1 MNXM233 + 1 MNXM2671	1 crotonoyl-CoA(4-) + 1 a reduced electron-transfer flavoprotein = 1 butanoyl-CoA + 1 Electron-transferring flavoprotein	21.2397	1.3.8.1	augustus_masked-scaffold3399_size364-processed-gene-0.1-mR-1,augustus_masked-scaffold4405_size317-processed-gene-0.1-mR-1,augustus_masked-scaffold2730_size414-processed-gene-0.1-mR-1,augustus_masked-scaffold2442_size447-processed-gene-0.1-mR-1,augustus_masked-scaffold4895_size301-processed-gene-0.1-mR-1,augustus_masked-scaffold1955_size527-processed-gene-0.1-mR-1
MNXR5673[c]	Cytoplasm	1 MNXM105 + 1 MNXM3 = 1 MNXM1 + 1 MNXM508 + 1 MNXM7	1 beta-D-glucose + 1 ATP = 1 H(+) + 1 beta-D-glucose 6-phosphate(2-) + 1 ADP	0	2.7.1.1	genemark-scaffold788_size2825-processed-gene-0.0-mR-1,maker-scaffold277_size15010-augustus-gene-0.26-mR-1,maker-scaffold842_size2520-augustus-gene-0.6-mR-1
MNXR5686[c]	Cytoplasm	1 MNXM1 + 1 MNXM10 + 1 MNXM327 + 1 MNXM4 = 1 MNXM2 + 1 MNXM3813 + 1 MNXM8	1 H(+) + 1 NADH(2-) + 1 estrone + 1 O2 = 1 H2O + 1 2-hydroxyestrone + 1 NAD(+)	-21.9777	1.14.14.1	augustus_masked-scaffold2166_size486-processed-gene-0.1-mR-1,augustus_masked-scaffold2064_size504-processed-gene-0.1-mR-1
MNXR5686[m]	Mitochondria	1 MNXM1 + 1 MNXM10 + 1 MNXM327 + 1 MNXM4 = 1 MNXM2 + 1 MNXM3813 + 1 MNXM8	1 H(+) + 1 NADH(2-) + 1 estrone + 1 O2 = 1 H2O + 1 2-hydroxyestrone + 1 NAD(+)	-21.9777	1.14.14.1	augustus_masked-scaffold2166_size486-processed-gene-0.1-mR-1,augustus_masked-scaffold2064_size504-processed-gene-0.1-mR-1
MNXR5688[m]	Mitochondria	1 MNXM1 + 1 MNXM133 + 1 MNXM6 = 1 MNXM446 + 1 MNXM5	1 H(+) + 1 acetoacetyl-CoA(4-) + 1 NADPH = 1 (S)-3-hydroxybutanoyl-CoA(4-) + 1 NADP(+)	-0.166504	1.1.1.157	augustus_masked-scaffold4448_size315-processed-gene-0.1-mR-1
MNXR5689[c]	Cytoplasm	1 MNXM1 + 1 MNXM341 = 1 MNXM2 + 1 MNXM339	1 H(+) + 1 D-gluconate = 1 H2O + 1 D-glucono-1,5-lactone	-7.14711	3.1.1.17	sp_masked-scaffold3426_size362-processed-gene-0.1-mR-1,augustus_masked-scaffold3228_size375-processed-gene-0.1-mR-1
MNXR5689[e]	Extracellular	1 MNXM1 + 1 MNXM341 = 1 MNXM2 + 1 MNXM339	1 H(+) + 1 D-gluconate = 1 H2O + 1 D-glucono-1,5-lactone	-7.14711	3.1.1.17	sp_masked-scaffold3426_size362-processed-gene-0.1-mR-1,augustus_masked-scaffold3228_size375-processed-gene-0.1-mR-1
MNXR571[c]	Cytoplasm	1 MNXM1062 + 1 MNXM5 + 1 MNXM9 = 1 MNXM1 + 1 MNXM1384 + 1 MNXM6	1 2-acetamido-5-oxopentanoate + 1 NADP(+) + 1 phosphate = 1 H(+) + 1 N-acetyl-L-gamma-glutamyl phosphate(3-) + 1 NADPH	0.535278	1.2.1.38	augustus_masked-scaffold2041_size509-processed-gene-0.1-mR-1,maker-scaffold453_size8104-augustus-gene-0.19-mR-1,maker-scaffold270_size15416-sp-gene-0.29-mR-1,augustus_masked-scaffold2170_size485-processed-gene-0.1-mR-1,augustus_masked-scaffold60_size42380-processed-gene-0.29-mR-1
MNXR571[m]	Mitochondria	1 MNXM1062 + 1 MNXM5 + 1 MNXM9 = 1 MNXM1 + 1 MNXM1384 + 1 MNXM6	1 2-acetamido-5-oxopentanoate + 1 NADP(+) + 1 phosphate = 1 H(+) + 1 N-acetyl-L-gamma-glutamyl phosphate(3-) + 1 NADPH	0.535278	1.2.1.38	augustus_masked-scaffold2041_size509-processed-gene-0.1-mR-1,maker-scaffold453_size8104-augustus-gene-0.19-mR-1,maker-scaffold270_size15416-sp-gene-0.29-mR-1,augustus_masked-scaffold2170_size485-processed-gene-0.1-mR-1,augustus_masked-scaffold60_size42380-processed-gene-0.29-mR-1
MNXR5722[c]	Cytoplasm	1 MNXM1745 + 1 MNXM2 + 1 MNXM4 = 1 MNXM1 + 1 MNXM1330 + 1 MNXM22	1 imidazole-4-acetaldehyde + 1 H2O + 1 O2 = 1 H(+) + 1 imidazole-4-acetate + 1 hydrogen peroxide	0
MNXR5724[c]	Cytoplasm	1 MNXM1034 + 1 MNXM2 = 1 MNXM1 + 1 MNXM12 + 1 MNXM396	1 3-hydroxy-2-methylpropanoyl-CoA(4-) + 1 H2O = 1 H(+) + 1 CoA + 1 3-hydroxy-2-isobutyrate	-6.3772	3.1.2.4	augustus_masked-scaffold316_size13671-processed-gene-0.12-mR-1,augustus_masked-scaffold314_size13676-processed-gene-0.13-mR-1
MNXR5724[m]	Mitochondria	1 MNXM1034 + 1 MNXM2 = 1 MNXM1 + 1 MNXM12 + 1 MNXM396	1 3-hydroxy-2-methylpropanoyl-CoA(4-) + 1 H2O = 1 H(+) + 1 CoA + 1 3-hydroxy-2-isobutyrate	-6.3772	3.1.2.4	augustus_masked-scaffold316_size13671-processed-gene-0.12-mR-1,augustus_masked-scaffold314_size13676-processed-gene-0.13-mR-1
MNXR5727[c]	Cytoplasm	2 MNXM1 + 1 MNXM20 + 1 MNXM6 = 1 MNXM2 + 1 MNXM5 + 1 MNXM770	2 H(+) + 1 2-oxoglutarate + 1 NADPH = 1 H2O + 1 NADP(+) + 1 2,5-dioxopentanoate	-15.6777	1.2.1.26	augustus_masked-scaffold4132_size327-processed-gene-0.1-mR-1
MNXR574[c]	Cytoplasm	1 MNXM23 + 1 MNXM29 = 1 MNXM32 + 1 MNXM69	1 pyruvate + 1 glycine = 1 L-alanine zwitterion + 1 glyoxylate	-0.830002	2.6.1.44	sp_masked-scaffold150_size26032-processed-gene-0.42-mR-1,augustus_masked-scaffold150_size26032-processed-gene-0.28-mR-1,augustus_masked-scaffold148_size26065-processed-gene-0.27-mR-1,augustus_masked-scaffold148_size26065-processed-gene-0.28-mR-1
MNXR5765[c]	Cytoplasm	1 MNXM1 + 1 MNXM10 + 1 MNXM277 = 1 MNXM8 + 1 MNXM832	1 H(+) + 1 NADH(2-) + 1 aldehyde = 1 NAD(+) + 1 a primary alcohol	23.084	1.1.1.1	augustus_masked-scaffold91_size35068-processed-gene-0.25-mR-1,augustus_masked-scaffold22_size64160-processed-gene-0.40-mR-1,augustus_masked-scaffold2133_size490-processed-gene-0.1-mR-1
MNXR5769[c]	Cytoplasm	1 MNXM1236 = 1 MNXM23 + 1 MNXM26	1 L-citramalate(2-) = 1 pyruvate + 1 acetate	2.06412	4.1.3.22	augustus_masked-scaffold19_size66455-processed-gene-0.59-mR-1,augustus_masked-scaffold20_size66310-processed-gene-0.59-mR-1,augustus_masked-scaffold19_size66455-processed-gene-0.58-mR-1,augustus_masked-scaffold20_size66310-processed-gene-0.60-mR-1
MNXR5769[x]	Peroxisome	1 MNXM1236 = 1 MNXM23 + 1 MNXM26	1 L-citramalate(2-) = 1 pyruvate + 1 acetate	2.06412	4.1.3.22	augustus_masked-scaffold19_size66455-processed-gene-0.59-mR-1,augustus_masked-scaffold20_size66310-processed-gene-0.59-mR-1,augustus_masked-scaffold19_size66455-processed-gene-0.58-mR-1,augustus_masked-scaffold20_size66310-processed-gene-0.60-mR-1
MNXR57775[c]	Cytoplasm	1 MNXM1 + 1 MNXM10 + 1 MNXM2440 = 1 MNXM7857 + 1 MNXM8	1 H(+) + 1 NADH(2-) + 1 ubiquinone-9 = 1 ubiquinol-9 + 1 NAD(+)	0	1.6.5.3,1.6.5.8	maker-scaffold63_size41235-sp-gene-0.101-mR-1,augustus_masked-scaffold147_size26076-processed-gene-0.20-mR-1,augustus_masked-scaffold1778_size570-processed-gene-0.2-mR-1,augustus_masked-scaffold221_size18452-processed-gene-0.12-mR-1,augustus_masked-scaffold524_size6526-processed-gene-0.7-mR-1,augustus_masked-scaffold220_size18471-processed-gene-0.13-mR-1,augustus_masked-scaffold85_size37000-proce…
MNXR5778[c]	Cytoplasm	1 MNXM1812 + 1 MNXM2 = 1 MNXM2495 + 1 MNXM497	1 benzylpenicillin(1-) + 1 H2O = 1 6-aminopenicillanic acid zwitterion + 1 phenylacetate	0	3.5.1.11
MNXR58008[c]	Cytoplasm	1 MNXM1 + 1 MNXM157 + 1 MNXM51786 = 1 MNXM2 + 1 MNXM2109	1 H(+) + 1 methanol + 1 ecgonine benzoate = 1 H2O + 1 cocaine	0	3.1.1.1,3.1.1	augustus_masked-scaffold1417_size799-processed-gene-0.1-mR-1,augustus_masked-scaffold2501_size440-processed-gene-0.1-mR-1,augustus_masked-scaffold2849_size402-processed-gene-0.1-mR-1,sp_masked-scaffold3426_size362-processed-gene-0.1-mR-1,augustus_masked-scaffold2343_size461-processed-gene-0.1-mR-1,sp_masked-scaffold272_size15336-processed-gene-0.15-mR-1,augustus_masked-scaffold2309_size465-proces…
MNXR58192[c]	Cytoplasm	1 MNXM10857 + 1 MNXM7865 = 1 MNXM19480 + 1 MNXM80	1 C55-isoprenoid alcohol monophosphate + 1 UDP-N-acetyl-alpha-D-muramoyl-L-alanyl-gamma-D-glutamyl-L-lysyl-D-alanyl-D-alanine = 1 MurNAc-pentapeptide diphosphoryl undecaprenol + 1 UMP(2-)	0	2.7.8.13	sp_masked-scaffold151_size25927-processed-gene-0.32-mR-1,augustus_masked-scaffold1305_size914-processed-gene-0.2-mR-1,augustus_masked-scaffold3823_size341-processed-gene-0.1-mR-1,sp_masked-scaffold239_size16816-processed-gene-0.23-mR-1
MNXR5822[c]	Cytoplasm	1 MNXM1 + 1 MNXM10 + 1 MNXM927 = 2 MNXM55 + 1 MNXM8	1 H(+) + 1 NADH(2-) + 1 L-cystine zwitterion = 2 L-cysteine zwitterion + 1 NAD(+)	-3.81821	1.8.1.6	augustus_masked-scaffold2292_size467-processed-gene-0.1-mR-1
MNXR58258[c]	Cytoplasm	1 MNXM12540 + 1 MNXM399 + 1 MNXM921 = 1 MNXM5696 + 1 MNXM8900	1 oxidized cytochrome b + 1 coenzyme M + 1 coenzyme B(3-) = 1 a reduced cytochrome b + 1 N-(7-[(2-sulfoethyl)dithio]heptanoyl)-3-O-phospho-L-threonine	0	1.8.98.1
MNXR5828[c]	Cytoplasm	1 MNXM12 + 1 MNXM248 = 1 MNXM44 + 1 MNXM59	1 CoA + 1 a triacylglycerol = 1 acyl-CoA + 1 1,2-diacyl-sn-glycerol	325.066	2.3.1.20	augustus_masked-scaffold4_size93527-processed-gene-0.53-mR-1,augustus_masked-scaffold3_size100436-processed-gene-0.74-mR-1
MNXR5828[n]	Nucleous	1 MNXM12 + 1 MNXM248 = 1 MNXM44 + 1 MNXM59	1 CoA + 1 a triacylglycerol = 1 acyl-CoA + 1 1,2-diacyl-sn-glycerol	325.066	2.3.1.20	augustus_masked-scaffold4_size93527-processed-gene-0.53-mR-1,augustus_masked-scaffold3_size100436-processed-gene-0.74-mR-1
MNXR58314[c]	Cytoplasm	1 MNXM1 + 1 MNXM12 + 1 MNXM3844 = 1 MNXM2 + 1 MNXM825	1 H(+) + 1 CoA + 1 3-hydroxyhexadecanoate = 1 H2O + 1 (S)-3-hydroxypalmitoyl-CoA	0	3.1.2.27
MNXR58436[c]	Cytoplasm	1 MNXM13 + 1 MNXM3 + 1 MNXM96075 = 1 MNXM5655 + 1 MNXM7 + 1 MNXM9	1 CO(2) + 1 ATP + 1 Holo-[carboxylase] = 1 Carboxybiotin-carboxyl-carrier protein + 1 ADP + 1 phosphate	0	6.3.4.14	augustus_masked-scaffold58_size42781-processed-gene-0.37-mR-1,augustus_masked-scaffold3627_size350-processed-gene-0.1-mR-1,maker-scaffold95_size34373-augustus-gene-0.54-mR-1,augustus_masked-scaffold2234_size474-processed-gene-0.1-mR-1,augustus_masked-scaffold474_size7817-processed-gene-0.7-mR-1,maker-scaffold470_size7875-augustus-gene-0.14-mR-1,sp_masked-scaffold1653_size620-processed-gene-0.2-mR…
MNXR585[c]	Cytoplasm	1 MNXM1 + 1 MNXM26 + 1 MNXM61 = 1 MNXM652 + 1 MNXM699	1 H(+) + 1 acetate + 1 L-methionine zwitterion = 1 methanethiol + 1 O-acetyl-L-homoserine zwitterion	-9.96412	2.5.1.49	maker-scaffold415_size9602-augustus-gene-0.21-mR-1,maker-scaffold416_size9599-augustus-gene-0.21-mR-1,augustus_masked-scaffold2504_size440-processed-gene-0.1-mR-1
MNXR5878[p]	Membrane	1 MNXM1 + 1 MNXM10 + 1 MNXM478 = 1 MNXM474 + 1 MNXM8	1 H(+) + 1 NADH(2-) + 1 (-)-3-dehydroquinate = 1 (-)-quinate + 1 NAD(+)	-0.378204	1.1.1.282	maker-scaffold247_size16314-augustus-gene-0.24-mR-1
MNXR588[c]	Cytoplasm	1 MNXM237 + 1 MNXM365 = 1 MNXM456 + 1 MNXM79	1 10-formyltetrahydrofolate + 1 5-amino-1-(5-phospho-D-ribosyl)imidazole-4-carboxamide(2-) = 1 5-formamido-1-(5-phospho-D-ribosyl)imidazole-4-carboxamide(2-) + 1 (6S)-5,6,7,8-tetrahydrofolate	18.96	2.1.2.3	augustus_masked-scaffold193_size21110-processed-gene-0.27-mR-1,augustus_masked-scaffold2528_size436-processed-gene-0.1-mR-1,augustus_masked-scaffold197_size20944-processed-gene-0.26-mR-1
MNXR58862[c]	Cytoplasm	21 MNXM11 + 1 MNXM17248 = 1 MNXM34 + 21 MNXM83	21 diphosphate(3-) + 1 di-trans,poly-cis tetracosaprenyl diphosphate = 1 (2E,6E)-farnesyl diphosphate + 21 isopentenyl diphosphate	0	2.5.1.87
MNXR5894[c]	Cytoplasm	1 MNXM186 + 1 MNXM9 = 1 MNXM2 + 1 MNXM280 + 1 MNXM74	1 D-xylulose 5-phosphate(2-) + 1 phosphate = 1 H2O + 1 acetyl phosphate(2-) + 1 D-glyceraldehyde 3-phosphate	0	4.1.2.22,4.1.2.9
MNXR59019[c]	Cytoplasm	1 MNXM2 + 1 MNXM985 = 1 MNXM891	1 H2O + 1 (2S)-2-isopropylmalate(2-) = 1 (2R,3S)-3-isopropylmalate(2-)	0	4.2.1.33	augustus_masked-scaffold4115_size328-processed-gene-0.1-mR-1,augustus_masked-scaffold11_size75643-processed-gene-0.50-mR-1,augustus_masked-scaffold3571_size354-processed-gene-0.1-mR-1,sp_masked-scaffold3415_size363-processed-gene-0.1-mR-1,augustus_masked-scaffold1016_size1719-processed-gene-0.2-mR-1,augustus_masked-scaffold3494_size358-processed-gene-0.1-mR-1
MNXR59114[c]	Cytoplasm	1 MNXM3 + 1 MNXM91851 = 1 MNXM7 + 1 MNXM92861	1 ATP + 1 2'-deoxy-5-hydroxymethylcytidine-5'-diphosphate = 1 ADP + 1 2'-deoxy-5-hydroxymethylcytidine-5'-triphosphate	94.99	2.7.4.6	augustus_masked-scaffold30_size54821-processed-gene-0.44-mR-1,augustus_masked-scaffold74_size39816-processed-gene-0.25-mR-1,maker-scaffold304_size14078-sp-gene-0.30-mR-1,augustus_masked-scaffold4799_size304-processed-gene-0.1-mR-1,augustus_masked-scaffold73_size39816-processed-gene-0.48-mR-1,maker-scaffold1329_size892-sp-gene-0.3-mR-1,augustus_masked-scaffold70_size40428-processed-gene-0.24-mR-1
MNXR59114[m]	Mitochondria	1 MNXM3 + 1 MNXM91851 = 1 MNXM7 + 1 MNXM92861	1 ATP + 1 2'-deoxy-5-hydroxymethylcytidine-5'-diphosphate = 1 ADP + 1 2'-deoxy-5-hydroxymethylcytidine-5'-triphosphate	94.99	2.7.4.6	augustus_masked-scaffold30_size54821-processed-gene-0.44-mR-1,augustus_masked-scaffold74_size39816-processed-gene-0.25-mR-1,maker-scaffold304_size14078-sp-gene-0.30-mR-1,augustus_masked-scaffold4799_size304-processed-gene-0.1-mR-1,augustus_masked-scaffold73_size39816-processed-gene-0.48-mR-1,maker-scaffold1329_size892-sp-gene-0.3-mR-1,augustus_masked-scaffold70_size40428-processed-gene-0.24-mR-1
MNXR59143[m]	Mitochondria	1 MNXM2229 + 1 MNXM4118 = 1 MNXM2671 + 1 MNXM44	1 a reduced electron-transfer flavoprotein + 1 trans-2,3-didehydroacyl-CoA = 1 Electron-transferring flavoprotein + 1 acyl-CoA	21.6688	1.3.8.7	augustus_masked-scaffold72_size39955-processed-gene-0.31-mR-1,augustus_masked-scaffold1775_size570-processed-gene-0.2-mR-1,augustus_masked-scaffold169_size23431-processed-gene-0.22-mR-1
MNXR59168[c]	Cytoplasm	1 MNXM16 + 1 MNXM7845 = 1 MNXM1 + 1 MNXM19 + 1 MNXM9190	1 S-adenosyl-L-methionine + 1 a tRNA containing 5-aminomethyl-2-thiouridine = 1 H(+) + 1 S-adenosyl-L-homocysteine + 1 tRNA containing 5-methylaminomethyl-2-thiouridylate	-26.9594	2.1.1.61	augustus_masked-scaffold3758_size344-processed-gene-0.1-mR-1
MNXR59196[c]	Cytoplasm	1 MNXM1 + 1 MNXM66 + 1 MNXM832 = 1 MNXM2 + 1 MNXM55302	1 H(+) + 1 sn-glycerol 3-phosphate(2-) + 1 a primary alcohol = 1 H2O + 1 glycerol 1-phosphodiester	66.0355	3.1.4.46	maker-scaffold253_size16134-sp-gene-0.37-mR-1,sp_masked-scaffold2701_size416-processed-gene-0.2-mR-1
MNXR59196[m]	Mitochondria	1 MNXM1 + 1 MNXM66 + 1 MNXM832 = 1 MNXM2 + 1 MNXM55302	1 H(+) + 1 sn-glycerol 3-phosphate(2-) + 1 a primary alcohol = 1 H2O + 1 glycerol 1-phosphodiester	66.0355	3.1.4.46	maker-scaffold253_size16134-sp-gene-0.37-mR-1,sp_masked-scaffold2701_size416-processed-gene-0.2-mR-1
MNXR592[c]	Cytoplasm	1 MNXM13 + 1 MNXM388 = 2 MNXM1 + 1 MNXM507	1 CO(2) + 1 5-amino-1-(5-phosphonato-D-ribosyl)imidazol-3-ium = 2 H(+) + 1 5-amino-1-(5-phosphonato-D-ribosyl)imidazole-4-carboxylate	14.5606	4.1.1.21	maker-scaffold16_size69450-augustus-gene-0.106-mR-1,maker-scaffold77_size39512-augustus-gene-0.68-mR-1
MNXR59220[c]	Cytoplasm	2 MNXM1 + 1 MNXM1020 + 2 MNXM16 + 2 MNXM861 + 1 MNXM96232 = 1 MNXM304 + 2 MNXM316 + 2 MNXM61	2 H(+) + 1 dethiobiotin(1-) + 2 S-adenosyl-L-methionine + 2 e(-) + 1 a sulfur acceptor = 1 biotin + 2 5'-deoxyadenosine + 2 L-methionine zwitterion	-29.1459	2.8.1.6	augustus_masked-scaffold143_size26347-processed-gene-0.19-mR-1,augustus_masked-scaffold8_size75986-processed-gene-0.49-mR-1,augustus_masked-scaffold2621_size423-processed-gene-0.2-mR-1
MNXR59291[c]	Cytoplasm	1 MNXM2154 + 1 MNXM239 + 1 MNXM4 = 1 MNXM2 + 1 MNXM2146 + 1 MNXM6138	1 a reduced flavoprotein + 1 androstenedione + 1 O2 = 1 H2O + 1 an oxidized flavoprotein + 1 7alpha-hydroxyandrost-4-ene-3,17-dione	-21.9777	1.14.14.1	augustus_masked-scaffold2166_size486-processed-gene-0.1-mR-1,augustus_masked-scaffold2064_size504-processed-gene-0.1-mR-1
MNXR59291[m]	Mitochondria	1 MNXM2154 + 1 MNXM239 + 1 MNXM4 = 1 MNXM2 + 1 MNXM2146 + 1 MNXM6138	1 a reduced flavoprotein + 1 androstenedione + 1 O2 = 1 H2O + 1 an oxidized flavoprotein + 1 7alpha-hydroxyandrost-4-ene-3,17-dione	-21.9777	1.14.14.1	augustus_masked-scaffold2166_size486-processed-gene-0.1-mR-1,augustus_masked-scaffold2064_size504-processed-gene-0.1-mR-1
MNXR59370[c]	Cytoplasm	1 MNXM2154 + 1 MNXM294 + 1 MNXM4 = 1 MNXM2 + 1 MNXM2146 + 1 MNXM6970	1 a reduced flavoprotein + 1 testosterone + 1 O2 = 1 H2O + 1 an oxidized flavoprotein + 1 7alpha-Hydroxytestosterone	-21.9777	1.14.14.1	augustus_masked-scaffold2166_size486-processed-gene-0.1-mR-1,augustus_masked-scaffold2064_size504-processed-gene-0.1-mR-1
MNXR59370[m]	Mitochondria	1 MNXM2154 + 1 MNXM294 + 1 MNXM4 = 1 MNXM2 + 1 MNXM2146 + 1 MNXM6970	1 a reduced flavoprotein + 1 testosterone + 1 O2 = 1 H2O + 1 an oxidized flavoprotein + 1 7alpha-Hydroxytestosterone	-21.9777	1.14.14.1	augustus_masked-scaffold2166_size486-processed-gene-0.1-mR-1,augustus_masked-scaffold2064_size504-processed-gene-0.1-mR-1
MNXR59413[c]	Cytoplasm	1 MNXM1274 + 1 MNXM286 = 1 MNXM1 + 1 MNXM3007 + 1 MNXM374	1 D-hexose + 1 dATP = 1 H(+) + 1 D-hexose 6-phosphate + 1 dADP(3-)	0	2.7.1.1	genemark-scaffold788_size2825-processed-gene-0.0-mR-1,maker-scaffold277_size15010-augustus-gene-0.26-mR-1,maker-scaffold842_size2520-augustus-gene-0.6-mR-1
MNXR59418[c]	Cytoplasm	1 MNXM16501 + 1 MNXM3 = 1 MNXM20930 + 1 MNXM7	1 a caldesmon + 1 ATP = 1 a caldesmon phosphate + 1 ADP	0	2.7.11.17	maker-scaffold164_size24359-augustus-gene-0.38-mR-1,augustus_masked-scaffold146_size26088-processed-gene-0.17-mR-1
MNXR5949[c]	Cytoplasm	1 MNXM15 + 1 MNXM22 + 1 MNXM439 = 1 MNXM2 + 1 MNXM231 + 1 MNXM4	1 NH4(+) + 1 hydrogen peroxide + 1 (S)-3-methyl-2-oxovalerate = 1 H2O + 1 L-isoleucine zwitterion + 1 O2	-22.963	1.4.3.2	augustus_masked-scaffold2495_size440-processed-gene-0.1-mR-1
MNXR5954[c]	Cytoplasm	1 MNXM1 + 1 MNXM115 + 1 MNXM31 = 1 MNXM449 + 1 MNXM59	1 H(+) + 1 phosphatidylethanolamine zwitterion + 1 CMP = 1 CDP-ethanolamine(1-) + 1 1,2-diacyl-sn-glycerol	0	2.7.8.1	augustus_masked-scaffold252_size16142-processed-gene-0.15-mR-1
MNXR59545[n]	Nucleous	1 MNXM11 + 1 MNXM5759 = 1 MNXM16908 + 1 MNXM51	1 diphosphate(3-) + 1 G(5')pppR-RNA = 1 a (5')ppPur-mRNA + 1 GTP	-128.963	2.7.7.50	augustus_masked-scaffold554_size6132-processed-gene-0.3-mR-1,genemark-scaffold224_size18191-processed-gene-0.6-mR-1
MNXR59614[c]	Cytoplasm	1 MNXM1176 + 1 MNXM13 = 1 MNXM1 + 1 MNXM2 + 1 MNXM6068	1 4-hydroxy-2-oxopentanoate + 1 CO(2) = 1 H(+) + 1 H2O + 1 (3E)-2-oxohex-3-enedioate	0	4.1.1.-
[truncated: 1,086 more rows]

## Sheet: Metabolites
Metanetx ID	Compartment	Compound
MNXM2278[c]	Cytoplasm	R group 2 Coenzyme A homo sapiens
MNXM1[c]	Cytoplasm	H+
[truncated: 3,402 more rows]

## Sheet: Transport Reactions
ID	Reaction
[truncated: 1,241 more rows]

[truncated: 2 more sheets: Lower Bounds, Upper Bounds]
