# Supplementary material for: Lipid Metabolic Versatility in Malassezia spp. Yeasts Studied through Metabolic Modeling
Source: Front Microbiol. 2017 Sep 14;8:1772. doi: 10.3389/fmicb.2017.01772 (PMC5603697; doi:10.3389/fmicb.2017.01772)
Supplement: Supplementary file 2 [file Data_Sheet_2.zip › MalasseziaGlobosa.xlsx]

## Sheet: Reactions
Metanetx ID	Compartment	MNX_equation	Human_readable_equation	DG	EC	Gene
MNXR1000[p]	Membrane	1 MNXM1 + 1 MNXM1036 + 1 MNXM6 = 1 MNXM5 + 1 MNXM913	1 H(+) + 1 4,4-dimethyl-5alpha-cholesta-8,14,24-trien-3beta-ol + 1 NADPH = 1 NADP(+) + 1 14-demethyllanosterol	1.26353	1.3.1.70	tr|A8QAJ1|A8QAJ1_MALGO
MNXR10112[m]	Mitochondria	1 MNXM1792 + 1 MNXM2 = 1 MNXM9861	1 (Z)-but-2-ene-1,2,3-tricarboxylate + 1 H2O = 1 2-methylcitrate(3-)	0.912994	4.2.1.79	tr|A8PY58|A8PY58_MALGO
MNXR10181[c]	Cytoplasm	1 MNXM13 + 1 MNXM351 + 1 MNXM6 = 1 MNXM410 + 1 MNXM5	1 CO(2) + 1 protoporphyrinogen(2-) + 1 NADPH = 1 coproporphyrinogen III(4-) + 1 NADP(+)		1.3.3.3	tr|A8PWX1|A8PWX1_MALGO
MNXR1022[p]	Membrane	1 MNXM1 + 1 MNXM1109 + 1 MNXM6 = 1 MNXM5 + 1 MNXM922	1 H(+) + 1 ergosta-5,7,22,24(28)-tetraen-3beta-ol + 1 NADPH = 1 NADP(+) + 1 ergosterol	8.13353	1.3.1.71	tr|A8Q3I2|A8Q3I2_MALGO
MNXR10221[c]	Cytoplasm	1 MNXM1321 + 1 MNXM2 + 1 MNXM4 = 1 MNXM15 + 1 MNXM22 + 1 MNXM2752	1 cephalosporin C(1-) + 1 H2O + 1 O2 = 1 NH4(+) + 1 hydrogen peroxide + 1 (7R)-7-(5-carboxy-5-oxopentanamido)cephalosporanate(2-)	17.4974	1.4.3.3	tr|A8PWQ4|A8PWQ4_MALGO,tr|A8QDJ9|A8QDJ9_MALGO
MNXR10221[n]	Nucleous	1 MNXM1321 + 1 MNXM2 + 1 MNXM4 = 1 MNXM15 + 1 MNXM22 + 1 MNXM2752	1 cephalosporin C(1-) + 1 H2O + 1 O2 = 1 NH4(+) + 1 hydrogen peroxide + 1 (7R)-7-(5-carboxy-5-oxopentanamido)cephalosporanate(2-)	17.4974	1.4.3.3	tr|A8PWQ4|A8PWQ4_MALGO,tr|A8QDJ9|A8QDJ9_MALGO
MNXR10344[c]	Cytoplasm	1 MNXM19 + 1 MNXM3651 = 1 MNXM1 + 1 MNXM16 + 1 MNXM5759	1 S-adenosyl-L-homocysteine + 1 m7G(5')pppR-RNA = 1 H(+) + 1 S-adenosyl-L-methionine + 1 G(5')pppR-RNA		2.1.1.56
MNXR1045[c]	Cytoplasm	2 MNXM22 = 2 MNXM2 + 1 MNXM4	2 hydrogen peroxide = 2 H2O + 1 O2	-45.454	1.11.1.6	tr|A8QCZ0|A8QCZ0_MALGO,tr|A8QDE8|A8QDE8_MALGO
MNXR1067[c]	Cytoplasm	1 MNXM15 + 2 MNXM3 + 1 MNXM60 = 2 MNXM1 + 1 MNXM138 + 2 MNXM7 + 1 MNXM9	1 NH4(+) + 2 ATP + 1 bicarbonate = 2 H(+) + 1 carbamoyl phosphate(2-) + 2 ADP + 1 phosphate	-1.43762	6.3.5.5	tr|A8PQW8|A8PQW8_MALGO,tr|A8QBP8|A8QBP8_MALGO,tr|A8PYP5|A8PYP5_MALGO,tr|A8PXN5|A8PXN5_MALGO,tr|A8Q026|A8Q026_MALGO
MNXR1067[e]	Extracellular	1 MNXM15 + 2 MNXM3 + 1 MNXM60 = 2 MNXM1 + 1 MNXM138 + 2 MNXM7 + 1 MNXM9	1 NH4(+) + 2 ATP + 1 bicarbonate = 2 H(+) + 1 carbamoyl phosphate(2-) + 2 ADP + 1 phosphate	-1.43762	6.3.5.5	tr|A8PQW8|A8PQW8_MALGO,tr|A8QBP8|A8QBP8_MALGO,tr|A8PYP5|A8PYP5_MALGO,tr|A8PXN5|A8PXN5_MALGO,tr|A8Q026|A8Q026_MALGO
MNXR1067[m]	Mitochondria	1 MNXM15 + 2 MNXM3 + 1 MNXM60 = 2 MNXM1 + 1 MNXM138 + 2 MNXM7 + 1 MNXM9	1 NH4(+) + 2 ATP + 1 bicarbonate = 2 H(+) + 1 carbamoyl phosphate(2-) + 2 ADP + 1 phosphate	-1.43762	6.3.5.5	tr|A8PQW8|A8PQW8_MALGO,tr|A8QBP8|A8QBP8_MALGO,tr|A8PYP5|A8PYP5_MALGO,tr|A8PXN5|A8PXN5_MALGO,tr|A8Q026|A8Q026_MALGO
MNXR11052[c]	Cytoplasm	1 MNXM1542 + 1 MNXM99 = 1 MNXM167 + 1 MNXM2	1 beta-D-fructofuranose + 1 alpha-D-glucose = 1 sucrose + 1 H2O	-58.8818	3.2.1.20	tr|A8PR83|A8PR83_MALGO
MNXR11207[c]	Cytoplasm	1 MNXM11 + 1 MNXM11426 = 1 MNXM2911 + 1 MNXM634	1 diphosphate(3-) + 1 DNAn+1 = 1 2'-deoxyribonucleoside triphosphate + 1 DNA		2.7.7.31
MNXR115[m]	Mitochondria	1 MNXM1401 + 1 MNXM2 + 1 MNXM8 = 2 MNXM1 + 1 MNXM10 + 1 MNXM645	1 3,4-dihydroxyphenylacetaldehyde + 1 H2O + 1 NAD(+) = 2 H(+) + 1 NADH(2-) + 1 (3,4-dihydroxyphenyl)acetate	-13.1053	1.2.1.5	tr|A8Q6N5|A8Q6N5_MALGO
MNXR1159[c]	Cytoplasm	1 MNXM337 = 1 MNXM503	1 chorismate(2-) = 1 prephenate	-9.8	5.4.99.5	tr|A8PTC4|A8PTC4_MALGO
MNXR1160[c]	Cytoplasm	1 MNXM1365 = 1 MNXM337 + 1 MNXM9	1 5-O-(1-carboxylatovinyl)-3-phosphonatoshikimate = 1 chorismate(2-) + 1 phosphate	3.42645	4.2.3.5	tr|A8PWP1|A8PWP1_MALGO
MNXR11794[c]	Cytoplasm	1 MNXM1274 + 1 MNXM3 = 1 MNXM1 + 1 MNXM3007 + 1 MNXM7	1 D-hexose + 1 ATP = 1 H(+) + 1 D-hexose 6-phosphate + 1 ADP	0	2.7.1.1	tr|A8PX13|A8PX13_MALGO
MNXR1232[c]	Cytoplasm	1 MNXM1 + 1 MNXM7 + 1 MNXM921 = 1 MNXM3 + 1 MNXM3883	1 H(+) + 1 ADP + 1 coenzyme B(3-) = 1 ATP + 1 7-mercaptoheptanoylthreonine		2.7.1.-
MNXR1238[c]	Cytoplasm	1 MNXM1 + 1 MNXM217 + 1 MNXM2226 = 1 MNXM2 + 1 MNXM2109	1 H(+) + 1 benzoate + 1 ecgonine methyl ester = 1 H2O + 1 cocaine	-2.7671	3.1.1.1	tr|A8QDF0|A8QDF0_MALGO,tr|A8PW72|A8PW72_MALGO,tr|A8PX35|A8PX35_MALGO,tr|A8QCV4|A8QCV4_MALGO,tr|A8PYP9|A8PYP9_MALGO,tr|A8Q4A4|A8Q4A4_MALGO,tr|A8Q7D0|A8Q7D0_MALGO,tr|A8QCV7|A8QCV7_MALGO,tr|A8PVC8|A8PVC8_MALGO,tr|A8Q9M3|A8Q9M3_MALGO,tr|A8QCW4|A8QCW4_MALGO,tr|A8PWW4|A8PWW4_MALGO,tr|A8Q0Q6|A8Q0Q6_MALGO,tr|A8Q8W7|A8Q8W7_MALGO,tr|A8PTN2|A8PTN2_MALGO,tr|A8Q0J0|A8Q0J0_MALGO,tr|A8PY27|A8PY27_MALGO
MNXR1238[m]	Mitochondria	1 MNXM1 + 1 MNXM217 + 1 MNXM2226 = 1 MNXM2 + 1 MNXM2109	1 H(+) + 1 benzoate + 1 ecgonine methyl ester = 1 H2O + 1 cocaine	-2.7671	3.1.1.1	tr|A8QDF0|A8QDF0_MALGO,tr|A8PW72|A8PW72_MALGO,tr|A8PX35|A8PX35_MALGO,tr|A8QCV4|A8QCV4_MALGO,tr|A8PYP9|A8PYP9_MALGO,tr|A8Q4A4|A8Q4A4_MALGO,tr|A8Q7D0|A8Q7D0_MALGO,tr|A8QCV7|A8QCV7_MALGO,tr|A8PVC8|A8PVC8_MALGO,tr|A8Q9M3|A8Q9M3_MALGO,tr|A8QCW4|A8QCW4_MALGO,tr|A8PWW4|A8PWW4_MALGO,tr|A8Q0Q6|A8Q0Q6_MALGO,tr|A8Q8W7|A8Q8W7_MALGO,tr|A8PTN2|A8PTN2_MALGO,tr|A8Q0J0|A8Q0J0_MALGO,tr|A8PY27|A8PY27_MALGO
MNXR1238[n]	Nucleous	1 MNXM1 + 1 MNXM217 + 1 MNXM2226 = 1 MNXM2 + 1 MNXM2109	1 H(+) + 1 benzoate + 1 ecgonine methyl ester = 1 H2O + 1 cocaine	-2.7671	3.1.1.1	tr|A8QDF0|A8QDF0_MALGO,tr|A8PW72|A8PW72_MALGO,tr|A8PX35|A8PX35_MALGO,tr|A8QCV4|A8QCV4_MALGO,tr|A8PYP9|A8PYP9_MALGO,tr|A8Q4A4|A8Q4A4_MALGO,tr|A8Q7D0|A8Q7D0_MALGO,tr|A8QCV7|A8QCV7_MALGO,tr|A8PVC8|A8PVC8_MALGO,tr|A8Q9M3|A8Q9M3_MALGO,tr|A8QCW4|A8QCW4_MALGO,tr|A8PWW4|A8PWW4_MALGO,tr|A8Q0Q6|A8Q0Q6_MALGO,tr|A8Q8W7|A8Q8W7_MALGO,tr|A8PTN2|A8PTN2_MALGO,tr|A8Q0J0|A8Q0J0_MALGO,tr|A8PY27|A8PY27_MALGO
MNXR1238[p]	Membrane	1 MNXM1 + 1 MNXM217 + 1 MNXM2226 = 1 MNXM2 + 1 MNXM2109	1 H(+) + 1 benzoate + 1 ecgonine methyl ester = 1 H2O + 1 cocaine	-2.7671	3.1.1.1	tr|A8QDF0|A8QDF0_MALGO,tr|A8PW72|A8PW72_MALGO,tr|A8PX35|A8PX35_MALGO,tr|A8QCV4|A8QCV4_MALGO,tr|A8PYP9|A8PYP9_MALGO,tr|A8Q4A4|A8Q4A4_MALGO,tr|A8Q7D0|A8Q7D0_MALGO,tr|A8QCV7|A8QCV7_MALGO,tr|A8PVC8|A8PVC8_MALGO,tr|A8Q9M3|A8Q9M3_MALGO,tr|A8QCW4|A8QCW4_MALGO,tr|A8PWW4|A8PWW4_MALGO,tr|A8Q0Q6|A8Q0Q6_MALGO,tr|A8Q8W7|A8Q8W7_MALGO,tr|A8PTN2|A8PTN2_MALGO,tr|A8Q0J0|A8Q0J0_MALGO,tr|A8PY27|A8PY27_MALGO
MNXR127[c]	Cytoplasm	1 MNXM985 = 1 MNXM985	1 (2S)-2-isopropylmalate(2-) = 1 (2S)-2-isopropylmalate(2-)
MNXR1272[x]	Peroxisome	2 MNXM13 + 2 MNXM2 + 1 MNXM351 = 2 MNXM1 + 1 MNXM4 + 1 MNXM410	2 CO(2) + 2 H2O + 1 protoporphyrinogen(2-) = 2 H(+) + 1 O2 + 1 coproporphyrinogen III(4-)	-88.9652	1.3.3.3	tr|A8PWX1|A8PWX1_MALGO
MNXR1298[m]	Mitochondria	1 MNXM1 + 1 MNXM12 + 1 MNXM131 = 1 MNXM2 + 1 MNXM21 + 1 MNXM46	1 H(+) + 1 CoA + 1 citrate = 1 H2O + 1 acetyl-CoA(4-) + 1 oxaloacetate	-10.5153	2.3.3.1	tr|A8PSU9|A8PSU9_MALGO
MNXR1306[m]	Mitochondria	1 MNXM15 + 1 MNXM158 = 1 MNXM1 + 1 MNXM2 + 1 MNXM761	1 NH4(+) + 1 uracil = 1 H(+) + 1 H2O + 1 cytosine	8.627	3.5.4.1	tr|A8Q115|A8Q115_MALGO
MNXR1317[m]	Mitochondria	1 MNXM121 + 1 MNXM15 + 1 MNXM3 = 2 MNXM1 + 1 MNXM63 + 1 MNXM7 + 1 MNXM9	1 UTP + 1 NH4(+) + 1 ATP = 2 H(+) + 1 CTP + 1 ADP + 1 phosphate	-17.0529	6.3.4.2	tr|A8Q9B4|A8Q9B4_MALGO
MNXR1374[c]	Cytoplasm	1 MNXM15 + 1 MNXM288 = 1 MNXM1 + 1 MNXM2 + 1 MNXM338	1 NH4(+) + 1 uridine = 1 H(+) + 1 H2O + 1 cytidine	8.627	3.5.4.5	tr|A8PVE3|A8PVE3_MALGO
MNXR1417[c]	Cytoplasm	1 MNXM1 + 1 MNXM109 + 1 MNXM7 = 1 MNXM3 + 1 MNXM59	1 H(+) + 1 a 1,2-diacylglycerol-3-phosphate + 1 ADP = 1 ATP + 1 1,2-diacyl-sn-glycerol	-4.54474	2.7.1.107	tr|A8QBF5|A8QBF5_MALGO,tr|A8QBN7|A8QBN7_MALGO,tr|A8Q8D7|A8Q8D7_MALGO
MNXR1417[m]	Mitochondria	1 MNXM1 + 1 MNXM109 + 1 MNXM7 = 1 MNXM3 + 1 MNXM59	1 H(+) + 1 a 1,2-diacylglycerol-3-phosphate + 1 ADP = 1 ATP + 1 1,2-diacyl-sn-glycerol	-4.54474	2.7.1.107	tr|A8QBF5|A8QBF5_MALGO,tr|A8QBN7|A8QBN7_MALGO,tr|A8Q8D7|A8Q8D7_MALGO
MNXR1417[p]	Membrane	1 MNXM1 + 1 MNXM109 + 1 MNXM7 = 1 MNXM3 + 1 MNXM59	1 H(+) + 1 a 1,2-diacylglycerol-3-phosphate + 1 ADP = 1 ATP + 1 1,2-diacyl-sn-glycerol	-4.54474	2.7.1.107	tr|A8QBF5|A8QBF5_MALGO,tr|A8QBN7|A8QBN7_MALGO,tr|A8Q8D7|A8Q8D7_MALGO
MNXR1423[c]	Cytoplasm	1 MNXM156 + 1 MNXM2 + 1 MNXM4 = 1 MNXM15 + 1 MNXM22 + 1 MNXM23	1 D-alanine zwitterion + 1 H2O + 1 O2 = 1 NH4(+) + 1 hydrogen peroxide + 1 pyruvate	-23.7971	1.4.3.3	tr|A8PWQ4|A8PWQ4_MALGO,tr|A8QDJ9|A8QDJ9_MALGO
MNXR1423[n]	Nucleous	1 MNXM156 + 1 MNXM2 + 1 MNXM4 = 1 MNXM15 + 1 MNXM22 + 1 MNXM23	1 D-alanine zwitterion + 1 H2O + 1 O2 = 1 NH4(+) + 1 hydrogen peroxide + 1 pyruvate	-23.7971	1.4.3.3	tr|A8PWQ4|A8PWQ4_MALGO,tr|A8QDJ9|A8QDJ9_MALGO
MNXR1435[c]	Cytoplasm	1 MNXM1037 + 1 MNXM15 + 1 MNXM22 = 1 MNXM1552 + 1 MNXM2 + 1 MNXM4	1 5-guanidino-2-oxopentanoate + 1 NH4(+) + 1 hydrogen peroxide = 1 D-argininium(1+) + 1 H2O + 1 O2	17.4974	1.4.3.3	tr|A8PWQ4|A8PWQ4_MALGO,tr|A8QDJ9|A8QDJ9_MALGO
MNXR1435[n]	Nucleous	1 MNXM1037 + 1 MNXM15 + 1 MNXM22 = 1 MNXM1552 + 1 MNXM2 + 1 MNXM4	1 5-guanidino-2-oxopentanoate + 1 NH4(+) + 1 hydrogen peroxide = 1 D-argininium(1+) + 1 H2O + 1 O2	17.4974	1.4.3.3	tr|A8PWQ4|A8PWQ4_MALGO,tr|A8QDJ9|A8QDJ9_MALGO
MNXR14508[c]	Cytoplasm	1 MNXM165 + 1 MNXM2 = 2 MNXM99	1 maltose + 1 H2O = 2 alpha-D-glucose	-58.8818	3.2.1.20	tr|A8PR83|A8PR83_MALGO
MNXR14516[e]	Extracellular	1 MNXM22 + 1 MNXM4802 = 1 MNXM4 + 2 MNXM5288	1 hydrogen peroxide + 1 R'C(R)S-S(R)CR' = 1 O2 + 2 R'C(R)SH	-8.20776	1.8.3.2	tr|A8PUH6|A8PUH6_MALGO,tr|A8QAV4|A8QAV4_MALGO
MNXR14516[n]	Nucleous	1 MNXM22 + 1 MNXM4802 = 1 MNXM4 + 2 MNXM5288	1 hydrogen peroxide + 1 R'C(R)S-S(R)CR' = 1 O2 + 2 R'C(R)SH	-8.20776	1.8.3.2	tr|A8PUH6|A8PUH6_MALGO,tr|A8QAV4|A8QAV4_MALGO
MNXR14523[c]	Cytoplasm	2 MNXM2 + 4 MNXM5155 = 1 MNXM4 + 4 MNXM5156	2 H2O + 4 ferricytochrome c2 = 1 O2 + 4 ferrocytochrome c2	0	1.9.3.1	tr|A8Q1K7|A8Q1K7_MALGO,tr|A8PSD4|A8PSD4_MALGO,tr|A8PW05|A8PW05_MALGO,tr|A8QBE3|A8QBE3_MALGO,tr|A8PW15|A8PW15_MALGO,tr|A8Q077|A8Q077_MALGO
MNXR14523[m]	Mitochondria	2 MNXM2 + 4 MNXM5155 = 1 MNXM4 + 4 MNXM5156	2 H2O + 4 ferricytochrome c2 = 1 O2 + 4 ferrocytochrome c2	0	1.9.3.1	tr|A8Q1K7|A8Q1K7_MALGO,tr|A8PSD4|A8PSD4_MALGO,tr|A8PW05|A8PW05_MALGO,tr|A8QBE3|A8QBE3_MALGO,tr|A8PW15|A8PW15_MALGO,tr|A8Q077|A8Q077_MALGO
MNXR14528[m]	Mitochondria	2 MNXM1084 + 1 MNXM8 = 1 MNXM10 + 2 MNXM1083	2 ferrocytochrome b5 + 1 NAD(+) = 1 NADH(2-) + 2 ferricytochrome b5	0	1.6.2.2	tr|A8PQZ9|A8PQZ9_MALGO,tr|A8QAC7|A8QAC7_MALGO
MNXR14530[c]	Cytoplasm	1 MNXM1 + 1 MNXM5 + 2 MNXM5750 = 2 MNXM5749 + 1 MNXM6	1 H(+) + 1 NADP(+) + 2 ferrocytochrome = 2 ferricytochrome + 1 NADPH	0	1.6.2.4	tr|A8PYK0|A8PYK0_MALGO
MNXR14532[c]	Cytoplasm	1 MNXM1 + 1 MNXM5 + 2 MNXM5156 = 2 MNXM5155 + 1 MNXM6	1 H(+) + 1 NADP(+) + 2 ferrocytochrome c2 = 2 ferricytochrome c2 + 1 NADPH		1.6.2.5
MNXR14582[c]	Cytoplasm	1 MNXM11 + 1 MNXM634 = 1 MNXM286 + 1 MNXM634	1 diphosphate(3-) + 1 DNA = 1 dATP + 1 DNA	163.906	2.7.7.7	tr|A8Q2S8|A8Q2S8_MALGO,tr|A8PVH5|A8PVH5_MALGO,tr|A8QCF6|A8QCF6_MALGO,tr|A8PRN8|A8PRN8_MALGO,tr|A8QDA8|A8QDA8_MALGO,tr|A8PTF9|A8PTF9_MALGO,tr|A8PYU5|A8PYU5_MALGO,tr|A8QCI3|A8QCI3_MALGO,tr|A8PXZ2|A8PXZ2_MALGO,tr|A8PR16|A8PR16_MALGO,tr|A8PU18|A8PU18_MALGO,tr|A8PY99|A8PY99_MALGO
MNXR14582[e]	Extracellular	1 MNXM11 + 1 MNXM634 = 1 MNXM286 + 1 MNXM634	1 diphosphate(3-) + 1 DNA = 1 dATP + 1 DNA	163.906	2.7.7.7	tr|A8Q2S8|A8Q2S8_MALGO,tr|A8PVH5|A8PVH5_MALGO,tr|A8QCF6|A8QCF6_MALGO,tr|A8PRN8|A8PRN8_MALGO,tr|A8QDA8|A8QDA8_MALGO,tr|A8PTF9|A8PTF9_MALGO,tr|A8PYU5|A8PYU5_MALGO,tr|A8QCI3|A8QCI3_MALGO,tr|A8PXZ2|A8PXZ2_MALGO,tr|A8PR16|A8PR16_MALGO,tr|A8PU18|A8PU18_MALGO,tr|A8PY99|A8PY99_MALGO
MNXR14582[m]	Mitochondria	1 MNXM11 + 1 MNXM634 = 1 MNXM286 + 1 MNXM634	1 diphosphate(3-) + 1 DNA = 1 dATP + 1 DNA	163.906	2.7.7.7	tr|A8Q2S8|A8Q2S8_MALGO,tr|A8PVH5|A8PVH5_MALGO,tr|A8QCF6|A8QCF6_MALGO,tr|A8PRN8|A8PRN8_MALGO,tr|A8QDA8|A8QDA8_MALGO,tr|A8PTF9|A8PTF9_MALGO,tr|A8PYU5|A8PYU5_MALGO,tr|A8QCI3|A8QCI3_MALGO,tr|A8PXZ2|A8PXZ2_MALGO,tr|A8PR16|A8PR16_MALGO,tr|A8PU18|A8PU18_MALGO,tr|A8PY99|A8PY99_MALGO
MNXR14582[n]	Nucleous	1 MNXM11 + 1 MNXM634 = 1 MNXM286 + 1 MNXM634	1 diphosphate(3-) + 1 DNA = 1 dATP + 1 DNA	163.906	2.7.7.7	tr|A8Q2S8|A8Q2S8_MALGO,tr|A8PVH5|A8PVH5_MALGO,tr|A8QCF6|A8QCF6_MALGO,tr|A8PRN8|A8PRN8_MALGO,tr|A8QDA8|A8QDA8_MALGO,tr|A8PTF9|A8PTF9_MALGO,tr|A8PYU5|A8PYU5_MALGO,tr|A8QCI3|A8QCI3_MALGO,tr|A8PXZ2|A8PXZ2_MALGO,tr|A8PR16|A8PR16_MALGO,tr|A8PU18|A8PU18_MALGO,tr|A8PY99|A8PY99_MALGO
MNXR14583[c]	Cytoplasm	1 MNXM11 + 1 MNXM634 = 1 MNXM344 + 1 MNXM634	1 diphosphate(3-) + 1 DNA = 1 dGTP + 1 DNA	163.906	2.7.7.7	tr|A8Q2S8|A8Q2S8_MALGO,tr|A8PVH5|A8PVH5_MALGO,tr|A8QCF6|A8QCF6_MALGO,tr|A8PRN8|A8PRN8_MALGO,tr|A8QDA8|A8QDA8_MALGO,tr|A8PTF9|A8PTF9_MALGO,tr|A8PYU5|A8PYU5_MALGO,tr|A8QCI3|A8QCI3_MALGO,tr|A8PXZ2|A8PXZ2_MALGO,tr|A8PR16|A8PR16_MALGO,tr|A8PU18|A8PU18_MALGO,tr|A8PY99|A8PY99_MALGO
MNXR14583[e]	Extracellular	1 MNXM11 + 1 MNXM634 = 1 MNXM344 + 1 MNXM634	1 diphosphate(3-) + 1 DNA = 1 dGTP + 1 DNA	163.906	2.7.7.7	tr|A8Q2S8|A8Q2S8_MALGO,tr|A8PVH5|A8PVH5_MALGO,tr|A8QCF6|A8QCF6_MALGO,tr|A8PRN8|A8PRN8_MALGO,tr|A8QDA8|A8QDA8_MALGO,tr|A8PTF9|A8PTF9_MALGO,tr|A8PYU5|A8PYU5_MALGO,tr|A8QCI3|A8QCI3_MALGO,tr|A8PXZ2|A8PXZ2_MALGO,tr|A8PR16|A8PR16_MALGO,tr|A8PU18|A8PU18_MALGO,tr|A8PY99|A8PY99_MALGO
MNXR14583[m]	Mitochondria	1 MNXM11 + 1 MNXM634 = 1 MNXM344 + 1 MNXM634	1 diphosphate(3-) + 1 DNA = 1 dGTP + 1 DNA	163.906	2.7.7.7	tr|A8Q2S8|A8Q2S8_MALGO,tr|A8PVH5|A8PVH5_MALGO,tr|A8QCF6|A8QCF6_MALGO,tr|A8PRN8|A8PRN8_MALGO,tr|A8QDA8|A8QDA8_MALGO,tr|A8PTF9|A8PTF9_MALGO,tr|A8PYU5|A8PYU5_MALGO,tr|A8QCI3|A8QCI3_MALGO,tr|A8PXZ2|A8PXZ2_MALGO,tr|A8PR16|A8PR16_MALGO,tr|A8PU18|A8PU18_MALGO,tr|A8PY99|A8PY99_MALGO
MNXR14583[n]	Nucleous	1 MNXM11 + 1 MNXM634 = 1 MNXM344 + 1 MNXM634	1 diphosphate(3-) + 1 DNA = 1 dGTP + 1 DNA	163.906	2.7.7.7	tr|A8Q2S8|A8Q2S8_MALGO,tr|A8PVH5|A8PVH5_MALGO,tr|A8QCF6|A8QCF6_MALGO,tr|A8PRN8|A8PRN8_MALGO,tr|A8QDA8|A8QDA8_MALGO,tr|A8PTF9|A8PTF9_MALGO,tr|A8PYU5|A8PYU5_MALGO,tr|A8QCI3|A8QCI3_MALGO,tr|A8PXZ2|A8PXZ2_MALGO,tr|A8PR16|A8PR16_MALGO,tr|A8PU18|A8PU18_MALGO,tr|A8PY99|A8PY99_MALGO
MNXR14584[c]	Cytoplasm	1 MNXM11 + 1 MNXM634 = 1 MNXM360 + 1 MNXM634	1 diphosphate(3-) + 1 DNA = 1 dCTP + 1 DNA	163.906	2.7.7.7	tr|A8Q2S8|A8Q2S8_MALGO,tr|A8PVH5|A8PVH5_MALGO,tr|A8QCF6|A8QCF6_MALGO,tr|A8PRN8|A8PRN8_MALGO,tr|A8QDA8|A8QDA8_MALGO,tr|A8PTF9|A8PTF9_MALGO,tr|A8PYU5|A8PYU5_MALGO,tr|A8QCI3|A8QCI3_MALGO,tr|A8PXZ2|A8PXZ2_MALGO,tr|A8PR16|A8PR16_MALGO,tr|A8PU18|A8PU18_MALGO,tr|A8PY99|A8PY99_MALGO
MNXR14584[e]	Extracellular	1 MNXM11 + 1 MNXM634 = 1 MNXM360 + 1 MNXM634	1 diphosphate(3-) + 1 DNA = 1 dCTP + 1 DNA	163.906	2.7.7.7	tr|A8Q2S8|A8Q2S8_MALGO,tr|A8PVH5|A8PVH5_MALGO,tr|A8QCF6|A8QCF6_MALGO,tr|A8PRN8|A8PRN8_MALGO,tr|A8QDA8|A8QDA8_MALGO,tr|A8PTF9|A8PTF9_MALGO,tr|A8PYU5|A8PYU5_MALGO,tr|A8QCI3|A8QCI3_MALGO,tr|A8PXZ2|A8PXZ2_MALGO,tr|A8PR16|A8PR16_MALGO,tr|A8PU18|A8PU18_MALGO,tr|A8PY99|A8PY99_MALGO
MNXR14584[m]	Mitochondria	1 MNXM11 + 1 MNXM634 = 1 MNXM360 + 1 MNXM634	1 diphosphate(3-) + 1 DNA = 1 dCTP + 1 DNA	163.906	2.7.7.7	tr|A8Q2S8|A8Q2S8_MALGO,tr|A8PVH5|A8PVH5_MALGO,tr|A8QCF6|A8QCF6_MALGO,tr|A8PRN8|A8PRN8_MALGO,tr|A8QDA8|A8QDA8_MALGO,tr|A8PTF9|A8PTF9_MALGO,tr|A8PYU5|A8PYU5_MALGO,tr|A8QCI3|A8QCI3_MALGO,tr|A8PXZ2|A8PXZ2_MALGO,tr|A8PR16|A8PR16_MALGO,tr|A8PU18|A8PU18_MALGO,tr|A8PY99|A8PY99_MALGO
MNXR14584[n]	Nucleous	1 MNXM11 + 1 MNXM634 = 1 MNXM360 + 1 MNXM634	1 diphosphate(3-) + 1 DNA = 1 dCTP + 1 DNA	163.906	2.7.7.7	tr|A8Q2S8|A8Q2S8_MALGO,tr|A8PVH5|A8PVH5_MALGO,tr|A8QCF6|A8QCF6_MALGO,tr|A8PRN8|A8PRN8_MALGO,tr|A8QDA8|A8QDA8_MALGO,tr|A8PTF9|A8PTF9_MALGO,tr|A8PYU5|A8PYU5_MALGO,tr|A8QCI3|A8QCI3_MALGO,tr|A8PXZ2|A8PXZ2_MALGO,tr|A8PR16|A8PR16_MALGO,tr|A8PU18|A8PU18_MALGO,tr|A8PY99|A8PY99_MALGO
MNXR14585[c]	Cytoplasm	1 MNXM11 + 1 MNXM634 = 1 MNXM394 + 1 MNXM634	1 diphosphate(3-) + 1 DNA = 1 dTTP + 1 DNA	163.906	2.7.7.7	tr|A8Q2S8|A8Q2S8_MALGO,tr|A8PVH5|A8PVH5_MALGO,tr|A8QCF6|A8QCF6_MALGO,tr|A8PRN8|A8PRN8_MALGO,tr|A8QDA8|A8QDA8_MALGO,tr|A8PTF9|A8PTF9_MALGO,tr|A8PYU5|A8PYU5_MALGO,tr|A8QCI3|A8QCI3_MALGO,tr|A8PXZ2|A8PXZ2_MALGO,tr|A8PR16|A8PR16_MALGO,tr|A8PU18|A8PU18_MALGO,tr|A8PY99|A8PY99_MALGO
MNXR14585[e]	Extracellular	1 MNXM11 + 1 MNXM634 = 1 MNXM394 + 1 MNXM634	1 diphosphate(3-) + 1 DNA = 1 dTTP + 1 DNA	163.906	2.7.7.7	tr|A8Q2S8|A8Q2S8_MALGO,tr|A8PVH5|A8PVH5_MALGO,tr|A8QCF6|A8QCF6_MALGO,tr|A8PRN8|A8PRN8_MALGO,tr|A8QDA8|A8QDA8_MALGO,tr|A8PTF9|A8PTF9_MALGO,tr|A8PYU5|A8PYU5_MALGO,tr|A8QCI3|A8QCI3_MALGO,tr|A8PXZ2|A8PXZ2_MALGO,tr|A8PR16|A8PR16_MALGO,tr|A8PU18|A8PU18_MALGO,tr|A8PY99|A8PY99_MALGO
MNXR14585[m]	Mitochondria	1 MNXM11 + 1 MNXM634 = 1 MNXM394 + 1 MNXM634	1 diphosphate(3-) + 1 DNA = 1 dTTP + 1 DNA	163.906	2.7.7.7	tr|A8Q2S8|A8Q2S8_MALGO,tr|A8PVH5|A8PVH5_MALGO,tr|A8QCF6|A8QCF6_MALGO,tr|A8PRN8|A8PRN8_MALGO,tr|A8QDA8|A8QDA8_MALGO,tr|A8PTF9|A8PTF9_MALGO,tr|A8PYU5|A8PYU5_MALGO,tr|A8QCI3|A8QCI3_MALGO,tr|A8PXZ2|A8PXZ2_MALGO,tr|A8PR16|A8PR16_MALGO,tr|A8PU18|A8PU18_MALGO,tr|A8PY99|A8PY99_MALGO
MNXR14585[n]	Nucleous	1 MNXM11 + 1 MNXM634 = 1 MNXM394 + 1 MNXM634	1 diphosphate(3-) + 1 DNA = 1 dTTP + 1 DNA	163.906	2.7.7.7	tr|A8Q2S8|A8Q2S8_MALGO,tr|A8PVH5|A8PVH5_MALGO,tr|A8QCF6|A8QCF6_MALGO,tr|A8PRN8|A8PRN8_MALGO,tr|A8QDA8|A8QDA8_MALGO,tr|A8PTF9|A8PTF9_MALGO,tr|A8PYU5|A8PYU5_MALGO,tr|A8QCI3|A8QCI3_MALGO,tr|A8PXZ2|A8PXZ2_MALGO,tr|A8PR16|A8PR16_MALGO,tr|A8PU18|A8PU18_MALGO,tr|A8PY99|A8PY99_MALGO
MNXR1461[e]	Extracellular	1 MNXM15 + 1 MNXM234 = 1 MNXM1 + 1 MNXM2 + 1 MNXM266	1 NH4(+) + 1 dUMP = 1 H(+) + 1 H2O + 1 dCMP(2-)	8.627	3.5.4.12	tr|A8Q2Y6|A8Q2Y6_MALGO
MNXR14611[c]	Cytoplasm	1 MNXM11 + 1 MNXM1248 = 1 MNXM121 + 1 MNXM1248	1 diphosphate(3-) + 1 RNA = 1 UTP + 1 RNA	0	2.7.7.6	tr|A8QAB6|A8QAB6_MALGO,tr|A8Q440|A8Q440_MALGO,tr|A8PVW9|A8PVW9_MALGO,tr|A8Q6I1|A8Q6I1_MALGO,tr|A8Q006|A8Q006_MALGO,tr|A8Q5I6|A8Q5I6_MALGO,tr|A8PVP1|A8PVP1_MALGO,tr|A8PVJ8|A8PVJ8_MALGO,tr|A8Q6K6|A8Q6K6_MALGO,tr|A8QBY2|A8QBY2_MALGO,tr|A8Q970|A8Q970_MALGO,tr|A8Q173|A8Q173_MALGO,tr|A8Q352|A8Q352_MALGO,tr|A8PRV6|A8PRV6_MALGO,tr|A8PSG6|A8PSG6_MALGO,tr|A8Q437|A8Q437_MALGO,tr|A8Q8C9|A8Q8C9_MALGO,tr|A8Q6D…
MNXR14611[e]	Extracellular	1 MNXM11 + 1 MNXM1248 = 1 MNXM121 + 1 MNXM1248	1 diphosphate(3-) + 1 RNA = 1 UTP + 1 RNA	0	2.7.7.6	tr|A8QAB6|A8QAB6_MALGO,tr|A8Q440|A8Q440_MALGO,tr|A8PVW9|A8PVW9_MALGO,tr|A8Q6I1|A8Q6I1_MALGO,tr|A8Q006|A8Q006_MALGO,tr|A8Q5I6|A8Q5I6_MALGO,tr|A8PVP1|A8PVP1_MALGO,tr|A8PVJ8|A8PVJ8_MALGO,tr|A8Q6K6|A8Q6K6_MALGO,tr|A8QBY2|A8QBY2_MALGO,tr|A8Q970|A8Q970_MALGO,tr|A8Q173|A8Q173_MALGO,tr|A8Q352|A8Q352_MALGO,tr|A8PRV6|A8PRV6_MALGO,tr|A8PSG6|A8PSG6_MALGO,tr|A8Q437|A8Q437_MALGO,tr|A8Q8C9|A8Q8C9_MALGO,tr|A8Q6D…
MNXR14611[m]	Mitochondria	1 MNXM11 + 1 MNXM1248 = 1 MNXM121 + 1 MNXM1248	1 diphosphate(3-) + 1 RNA = 1 UTP + 1 RNA	0	2.7.7.6	tr|A8QAB6|A8QAB6_MALGO,tr|A8Q440|A8Q440_MALGO,tr|A8PVW9|A8PVW9_MALGO,tr|A8Q6I1|A8Q6I1_MALGO,tr|A8Q006|A8Q006_MALGO,tr|A8Q5I6|A8Q5I6_MALGO,tr|A8PVP1|A8PVP1_MALGO,tr|A8PVJ8|A8PVJ8_MALGO,tr|A8Q6K6|A8Q6K6_MALGO,tr|A8QBY2|A8QBY2_MALGO,tr|A8Q970|A8Q970_MALGO,tr|A8Q173|A8Q173_MALGO,tr|A8Q352|A8Q352_MALGO,tr|A8PRV6|A8PRV6_MALGO,tr|A8PSG6|A8PSG6_MALGO,tr|A8Q437|A8Q437_MALGO,tr|A8Q8C9|A8Q8C9_MALGO,tr|A8Q6D…
MNXR14611[n]	Nucleous	1 MNXM11 + 1 MNXM1248 = 1 MNXM121 + 1 MNXM1248	1 diphosphate(3-) + 1 RNA = 1 UTP + 1 RNA	0	2.7.7.6	tr|A8QAB6|A8QAB6_MALGO,tr|A8Q440|A8Q440_MALGO,tr|A8PVW9|A8PVW9_MALGO,tr|A8Q6I1|A8Q6I1_MALGO,tr|A8Q006|A8Q006_MALGO,tr|A8Q5I6|A8Q5I6_MALGO,tr|A8PVP1|A8PVP1_MALGO,tr|A8PVJ8|A8PVJ8_MALGO,tr|A8Q6K6|A8Q6K6_MALGO,tr|A8QBY2|A8QBY2_MALGO,tr|A8Q970|A8Q970_MALGO,tr|A8Q173|A8Q173_MALGO,tr|A8Q352|A8Q352_MALGO,tr|A8PRV6|A8PRV6_MALGO,tr|A8PSG6|A8PSG6_MALGO,tr|A8Q437|A8Q437_MALGO,tr|A8Q8C9|A8Q8C9_MALGO,tr|A8Q6D…
MNXR14612[c]	Cytoplasm	1 MNXM11 + 1 MNXM1248 = 1 MNXM1248 + 1 MNXM484	1 diphosphate(3-) + 1 RNA = 1 RNA + 1 ribonucleoside triphosphate	0	2.7.7.6	tr|A8QAB6|A8QAB6_MALGO,tr|A8Q440|A8Q440_MALGO,tr|A8PVW9|A8PVW9_MALGO,tr|A8Q6I1|A8Q6I1_MALGO,tr|A8Q006|A8Q006_MALGO,tr|A8Q5I6|A8Q5I6_MALGO,tr|A8PVP1|A8PVP1_MALGO,tr|A8PVJ8|A8PVJ8_MALGO,tr|A8Q6K6|A8Q6K6_MALGO,tr|A8QBY2|A8QBY2_MALGO,tr|A8Q970|A8Q970_MALGO,tr|A8Q173|A8Q173_MALGO,tr|A8Q352|A8Q352_MALGO,tr|A8PRV6|A8PRV6_MALGO,tr|A8PSG6|A8PSG6_MALGO,tr|A8Q437|A8Q437_MALGO,tr|A8Q8C9|A8Q8C9_MALGO,tr|A8Q6D…
MNXR14612[e]	Extracellular	1 MNXM11 + 1 MNXM1248 = 1 MNXM1248 + 1 MNXM484	1 diphosphate(3-) + 1 RNA = 1 RNA + 1 ribonucleoside triphosphate	0	2.7.7.6	tr|A8QAB6|A8QAB6_MALGO,tr|A8Q440|A8Q440_MALGO,tr|A8PVW9|A8PVW9_MALGO,tr|A8Q6I1|A8Q6I1_MALGO,tr|A8Q006|A8Q006_MALGO,tr|A8Q5I6|A8Q5I6_MALGO,tr|A8PVP1|A8PVP1_MALGO,tr|A8PVJ8|A8PVJ8_MALGO,tr|A8Q6K6|A8Q6K6_MALGO,tr|A8QBY2|A8QBY2_MALGO,tr|A8Q970|A8Q970_MALGO,tr|A8Q173|A8Q173_MALGO,tr|A8Q352|A8Q352_MALGO,tr|A8PRV6|A8PRV6_MALGO,tr|A8PSG6|A8PSG6_MALGO,tr|A8Q437|A8Q437_MALGO,tr|A8Q8C9|A8Q8C9_MALGO,tr|A8Q6D…
MNXR14612[m]	Mitochondria	1 MNXM11 + 1 MNXM1248 = 1 MNXM1248 + 1 MNXM484	1 diphosphate(3-) + 1 RNA = 1 RNA + 1 ribonucleoside triphosphate	0	2.7.7.6	tr|A8QAB6|A8QAB6_MALGO,tr|A8Q440|A8Q440_MALGO,tr|A8PVW9|A8PVW9_MALGO,tr|A8Q6I1|A8Q6I1_MALGO,tr|A8Q006|A8Q006_MALGO,tr|A8Q5I6|A8Q5I6_MALGO,tr|A8PVP1|A8PVP1_MALGO,tr|A8PVJ8|A8PVJ8_MALGO,tr|A8Q6K6|A8Q6K6_MALGO,tr|A8QBY2|A8QBY2_MALGO,tr|A8Q970|A8Q970_MALGO,tr|A8Q173|A8Q173_MALGO,tr|A8Q352|A8Q352_MALGO,tr|A8PRV6|A8PRV6_MALGO,tr|A8PSG6|A8PSG6_MALGO,tr|A8Q437|A8Q437_MALGO,tr|A8Q8C9|A8Q8C9_MALGO,tr|A8Q6D…
MNXR14612[n]	Nucleous	1 MNXM11 + 1 MNXM1248 = 1 MNXM1248 + 1 MNXM484	1 diphosphate(3-) + 1 RNA = 1 RNA + 1 ribonucleoside triphosphate	0	2.7.7.6	tr|A8QAB6|A8QAB6_MALGO,tr|A8Q440|A8Q440_MALGO,tr|A8PVW9|A8PVW9_MALGO,tr|A8Q6I1|A8Q6I1_MALGO,tr|A8Q006|A8Q006_MALGO,tr|A8Q5I6|A8Q5I6_MALGO,tr|A8PVP1|A8PVP1_MALGO,tr|A8PVJ8|A8PVJ8_MALGO,tr|A8Q6K6|A8Q6K6_MALGO,tr|A8QBY2|A8QBY2_MALGO,tr|A8Q970|A8Q970_MALGO,tr|A8Q173|A8Q173_MALGO,tr|A8Q352|A8Q352_MALGO,tr|A8PRV6|A8PRV6_MALGO,tr|A8PSG6|A8PSG6_MALGO,tr|A8Q437|A8Q437_MALGO,tr|A8Q8C9|A8Q8C9_MALGO,tr|A8Q6D…
MNXR14632[n]	Nucleous	1 MNXM16 + 1 MNXM3723 = 1 MNXM19 + 1 MNXM7848	1 S-adenosyl-L-methionine + 1 tRNA guanine = 1 S-adenosyl-L-homocysteine + 1 tRNA containing N7-methylguanine	-24.7651	2.1.1.33	tr|A8PZS8|A8PZS8_MALGO
MNXR14636[c]	Cytoplasm	1 MNXM1 + 1 MNXM277 + 1 MNXM6 = 1 MNXM5 + 1 MNXM832	1 H(+) + 1 aldehyde + 1 NADPH = 1 NADP(+) + 1 a primary alcohol	23.4557	1.1.1.2	tr|A8Q9W8|A8Q9W8_MALGO,tr|A8PR96|A8PR96_MALGO,tr|A8Q1N5|A8Q1N5_MALGO
MNXR14636[n]	Nucleous	1 MNXM1 + 1 MNXM277 + 1 MNXM6 = 1 MNXM5 + 1 MNXM832	1 H(+) + 1 aldehyde + 1 NADPH = 1 NADP(+) + 1 a primary alcohol	23.4557	1.1.1.2	tr|A8Q9W8|A8Q9W8_MALGO,tr|A8PR96|A8PR96_MALGO,tr|A8Q1N5|A8Q1N5_MALGO
MNXR14662[c]	Cytoplasm	1 MNXM1 + 1 MNXM107 + 1 MNXM5156 = 1 MNXM2 + 1 MNXM228 + 1 MNXM5155	1 H(+) + 1 nitrite + 1 ferrocytochrome c2 = 1 H2O + 1 nitric oxide + 1 ferricytochrome c2		1.7.2.1
MNXR1478[c]	Cytoplasm	1 MNXM15 + 1 MNXM492 = 1 MNXM1 + 1 MNXM2 + 1 MNXM704	1 NH4(+) + 1 2'-deoxyuridine = 1 H(+) + 1 H2O + 1 2'-deoxycytidine	8.62699	3.5.4.5	tr|A8PVE3|A8PVE3_MALGO
MNXR14787[c]	Cytoplasm	1 MNXM15 + 1 MNXM22 + 1 MNXM265 = 1 MNXM2 + 1 MNXM4 + 1 MNXM774	1 NH4(+) + 1 hydrogen peroxide + 1 a 2-oxocarboxylate = 1 H2O + 1 O2 + 1 a D-amino acid	17.4974	1.4.3.3	tr|A8PWQ4|A8PWQ4_MALGO,tr|A8QDJ9|A8QDJ9_MALGO
MNXR14787[n]	Nucleous	1 MNXM15 + 1 MNXM22 + 1 MNXM265 = 1 MNXM2 + 1 MNXM4 + 1 MNXM774	1 NH4(+) + 1 hydrogen peroxide + 1 a 2-oxocarboxylate = 1 H2O + 1 O2 + 1 a D-amino acid	17.4974	1.4.3.3	tr|A8PWQ4|A8PWQ4_MALGO,tr|A8QDJ9|A8QDJ9_MALGO
MNXR14790[m]	Mitochondria	1 MNXM101 + 1 MNXM265 = 1 MNXM245 + 1 MNXM381	1 L-ornithinium(1+) + 1 a 2-oxocarboxylate = 1 L-glutamic 5-semialdehyde zwitterion + 1 an L-amino acid	-41.4603	2.6.1.13	tr|A8Q6C8|A8Q6C8_MALGO
MNXR14841[c]	Cytoplasm	1 MNXM1662 + 1 MNXM8 = 1 MNXM1 + 1 MNXM10 + 1 MNXM145	1 D-ribitol 5-phosphate(2-) + 1 NAD(+) = 1 H(+) + 1 NADH(2-) + 1 D-ribulose 5-phosphate(2-)		1.1.1.137
MNXR1486[c]	Cytoplasm	1 MNXM1219 + 1 MNXM9 = 1 MNXM2 + 1 MNXM258 + 1 MNXM73	1 7-phospho-2-dehydro-3-deoxy-D-arabino-heptonate + 1 phosphate = 1 H2O + 1 D-erythrose 4-phosphate(2-) + 1 phosphoenolpyruvate	-7.15301	2.5.1.54	tr|A8QD78|A8QD78_MALGO,tr|A8Q6A5|A8Q6A5_MALGO,tr|A8PZM8|A8PZM8_MALGO,tr|A8QAQ6|A8QAQ6_MALGO
MNXR1486[m]	Mitochondria	1 MNXM1219 + 1 MNXM9 = 1 MNXM2 + 1 MNXM258 + 1 MNXM73	1 7-phospho-2-dehydro-3-deoxy-D-arabino-heptonate + 1 phosphate = 1 H2O + 1 D-erythrose 4-phosphate(2-) + 1 phosphoenolpyruvate	-7.15301	2.5.1.54	tr|A8QD78|A8QD78_MALGO,tr|A8Q6A5|A8Q6A5_MALGO,tr|A8PZM8|A8PZM8_MALGO,tr|A8QAQ6|A8QAQ6_MALGO
MNXR1486[p]	Membrane	1 MNXM1219 + 1 MNXM9 = 1 MNXM2 + 1 MNXM258 + 1 MNXM73	1 7-phospho-2-dehydro-3-deoxy-D-arabino-heptonate + 1 phosphate = 1 H2O + 1 D-erythrose 4-phosphate(2-) + 1 phosphoenolpyruvate	-7.15301	2.5.1.54	tr|A8QD78|A8QD78_MALGO,tr|A8Q6A5|A8Q6A5_MALGO,tr|A8PZM8|A8PZM8_MALGO,tr|A8QAQ6|A8QAQ6_MALGO
MNXR14882[c]	Cytoplasm	1 MNXM1 + 1 MNXM2808 + 1 MNXM7 = 1 MNXM3 + 1 MNXM461	1 H(+) + 1 beta-L-arabinose 1-phosphate(2-) + 1 ADP = 1 ATP + 1 L-arabinopyranose		2.7.1.46
MNXR14890[c]	Cytoplasm	1 MNXM1 + 1 MNXM215 + 1 MNXM7 = 1 MNXM3 + 1 MNXM99	1 H(+) + 1 alpha-D-glucose 6-phosphate(2-) + 1 ADP = 1 ATP + 1 alpha-D-glucose	-14.8159	2.7.1.1	tr|A8PX13|A8PX13_MALGO
MNXR14942[c]	Cytoplasm	1 MNXM12 + 1 MNXM333 + 2 MNXM8 = 2 MNXM1 + 2 MNXM10 + 1 MNXM197	1 CoA + 1 (R)-mevalonate + 2 NAD(+) = 2 H(+) + 2 NADH(2-) + 1 (3S)-3-hydroxy-3-methylglutaryl-CoA(5-)		1.1.1.88
MNXR15056[c]	Cytoplasm	1 MNXM1148 + 1 MNXM265 = 1 MNXM1714 + 1 MNXM774	1 D-ornithinium(1+) + 1 a 2-oxocarboxylate = 1 5-amino-2-oxopentanoic acid zwitterion + 1 a D-amino acid		2.6.1.21
MNXR15182[c]	Cytoplasm	1 MNXM1 + 1 MNXM393 + 1 MNXM7 = 1 MNXM3 + 1 MNXM469	1 H(+) + 1 D-glucitol 6-phosphate + 1 ADP = 1 ATP + 1 D-glucitol	0	2.7.1.1	tr|A8PX13|A8PX13_MALGO
MNXR15207[p]	Membrane	2 MNXM1 + 1 MNXM10 + 1 MNXM2422 = 1 MNXM2 + 1 MNXM2716 + 1 MNXM8	2 H(+) + 1 NADH(2-) + 1 propynoate = 1 H2O + 1 prop-2-ynal + 1 NAD(+)	-13.1053	1.2.1.3	tr|A8PYW0|A8PYW0_MALGO
MNXR15227[c]	Cytoplasm	1 MNXM107 + 1 MNXM2 + 2 MNXM5749 = 1 MNXM207 + 2 MNXM5750	1 nitrite + 1 H2O + 2 ferricytochrome = 1 nitrate + 2 ferrocytochrome		1.9.6.1
MNXR15271[c]	Cytoplasm	1 MNXM1 + 1 MNXM10 + 1 MNXM5529 = 1 MNXM8 + 1 MNXM8132	1 H(+) + 1 NADH(2-) + 1 3-Oxo-delta5-steroid = 1 NAD(+) + 1 3beta-Hydroxy-delta5-steroid	20.164	1.1.1.145	tr|A8PV16|A8PV16_MALGO,tr|A8QD80|A8QD80_MALGO,tr|A8Q917|A8Q917_MALGO
MNXR15290[c]	Cytoplasm	1 MNXM1037 + 1 MNXM2 = 1 MNXM117 + 1 MNXM1714	1 5-guanidino-2-oxopentanoate + 1 H2O = 1 urea + 1 5-amino-2-oxopentanoic acid zwitterion
MNXR15305[p]	Membrane	1 MNXM1 + 1 MNXM10 + 1 MNXM4 + 1 MNXM810 = 2 MNXM2 + 1 MNXM710 + 1 MNXM8	1 H(+) + 1 NADH(2-) + 1 O2 + 1 5alpha-cholest-7-en-3beta-ol = 2 H2O + 1 cholesta-5,7-dien-3beta-ol + 1 NAD(+)	-90.6346	1.14.21.6	tr|A8PS69|A8PS69_MALGO
MNXR1535[m]	Mitochondria	1 MNXM2 + 1 MNXM238 = 1 MNXM734	1 H2O + 1 3-methyl-2-oxobutanoate = 1 2,3-dihydroxy-3-methylbutanoate	-6.74701	4.2.1.9	tr|A8QAI2|A8QAI2_MALGO
MNXR1537[c]	Cytoplasm	1 MNXM1 + 1 MNXM7 + 1 MNXM77 = 1 MNXM3 + 1 MNXM460	1 H(+) + 1 ADP + 1 glycerone phosphate = 1 ATP + 1 glycerone	-13.5059	2.7.1.29	tr|A8PUT7|A8PUT7_MALGO
MNXR154[m]	Mitochondria	1 MNXM1058 = 1 MNXM2 + 1 MNXM214	1 (R)-3-hydroxybutanoyl-CoA(4-) = 1 H2O + 1 crotonoyl-CoA(4-)	2.16296	4.2.1.55	tr|A8PTF1|A8PTF1_MALGO
MNXR15472[p]	Membrane	2 MNXM1 + 1 MNXM10 + 1 MNXM1572 = 1 MNXM2 + 1 MNXM8 + 1 MNXM933	2 H(+) + 1 NADH(2-) + 1 methylmalonate(2-) = 1 H2O + 1 NAD(+) + 1 (S)-methylmalonate semialdehyde	-2.8342	1.2.1.3	tr|A8PYW0|A8PYW0_MALGO
MNXR15592[n]	Nucleous	1 MNXM16 + 1 MNXM9046 = 1 MNXM1 + 1 MNXM12776 + 1 MNXM19	1 S-adenosyl-L-methionine + 1 Protein L-isoaspartate = 1 H(+) + 1 Protein L-isoaspartate methyl ester + 1 S-adenosyl-L-homocysteine	-35.5193	2.1.1.77	tr|A8QBZ5|A8QBZ5_MALGO
MNXR1561[e]	Extracellular	1 MNXM1 + 1 MNXM281 + 1 MNXM6 = 1 MNXM5 + 1 MNXM79	1 H(+) + 1 dihydrofolate(2-) + 1 NADPH = 1 NADP(+) + 1 (6S)-5,6,7,8-tetrahydrofolate	5.5058	1.5.1.3	tr|A8Q785|A8Q785_MALGO
MNXR15690[c]	Cytoplasm	1 MNXM10 + 1 MNXM13 + 1 MNXM1461 = 1 MNXM8 + 1 MNXM853	1 NADH(2-) + 1 CO(2) + 1 4alpha-methyllathosterone = 1 NAD(+) + 1 3beta-hydroxy-4beta-methyl-5alpha-cholest-7-ene-4alpha-carboxylate	-11.9853	1.1.1.170	tr|A8Q917|A8Q917_MALGO
MNXR15696[m]	Mitochondria	1 MNXM1065 + 1 MNXM2 + 1 MNXM8 = 1 MNXM1 + 1 MNXM10 + 1 MNXM1362 + 1 MNXM4	1 4beta-(hydroxymethyl)-4alpha-methyl-5alpha-cholest-7-en-3beta-ol + 1 H2O + 1 NAD(+) = 1 H(+) + 1 NADH(2-) + 1 4,4-dimethyl-5alpha-cholest-7-en-3beta-ol + 1 O2	-276.484	1.14.13.72	tr|A8PUR8|A8PUR8_MALGO
MNXR1576[m]	Mitochondria	1 MNXM1 + 1 MNXM465 = 1 MNXM2 + 1 MNXM252	1 H(+) + 1 N-carbamoyl-L-aspartate(2-) = 1 H2O + 1 (S)-dihydroorotate	-4.58124	3.5.2.3	tr|A8PSI2|A8PSI2_MALGO
MNXR159[p]	Membrane	1 MNXM13 + 1 MNXM205 = 1 MNXM1 + 1 MNXM279	1 CO(2) + 1 dopamine = 1 H(+) + 1 L-dopa zwitterion	-3.09001	4.1.1.28	tr|A8Q8Y9|A8Q8Y9_MALGO
MNXR15907[c]	Cytoplasm	1 MNXM11244 + 1 MNXM6 = 1 MNXM1 + 1 MNXM11245 + 1 MNXM5	1 Cytochrome P-450 oxidized form + 1 NADPH = 1 H(+) + 1 Cytochrome P-450 reduced form + 1 NADP(+)	0	1.6.2.4	tr|A8PYK0|A8PYK0_MALGO
MNXR1594[p]	Membrane	1 MNXM1219 = 1 MNXM478 + 1 MNXM9	1 7-phospho-2-dehydro-3-deoxy-D-arabino-heptonate = 1 (-)-3-dehydroquinate + 1 phosphate	-6.15182	4.2.3.4	sp|A8QCB2|ARO1_MALGO
MNXR15970[c]	Cytoplasm	1 MNXM1994 + 1 MNXM5 = 1 MNXM1 + 1 MNXM6 + 1 MNXM831	1 6-hydroxyhexanoate + 1 NADP(+) = 1 H(+) + 1 NADPH + 1 6-oxohexanoate	23.4557	1.1.1.2	tr|A8Q9W8|A8Q9W8_MALGO,tr|A8PR96|A8PR96_MALGO,tr|A8Q1N5|A8Q1N5_MALGO
MNXR15970[n]	Nucleous	1 MNXM1994 + 1 MNXM5 = 1 MNXM1 + 1 MNXM6 + 1 MNXM831	1 6-hydroxyhexanoate + 1 NADP(+) = 1 H(+) + 1 NADPH + 1 6-oxohexanoate	23.4557	1.1.1.2	tr|A8Q9W8|A8Q9W8_MALGO,tr|A8PR96|A8PR96_MALGO,tr|A8Q1N5|A8Q1N5_MALGO
MNXR15998[c]	Cytoplasm	1 MNXM1 + 1 MNXM151 + 1 MNXM376 + 1 MNXM43 = 1 MNXM4524 + 2 MNXM57	1 H(+) + 1 glutathione disulfide(2-) + 1 hydroquinone + 1 Cl(-) = 1 chlorohydroquinone + 2 glutathione		2.5.1.-
MNXR16009[p]	Membrane	1 MNXM1816 + 1 MNXM2 + 1 MNXM8 = 2 MNXM1 + 1 MNXM10 + 1 MNXM1468	1 chloroacetaldehyde + 1 H2O + 1 NAD(+) = 2 H(+) + 1 NADH(2-) + 1 chloroacetate	-13.1053	1.2.1.3	tr|A8PYW0|A8PYW0_MALGO
MNXR1605[c]	Cytoplasm	1 MNXM16 + 1 MNXM3804 = 1 MNXM1 + 1 MNXM19 + 1 MNXM3805	1 S-adenosyl-L-methionine + 1 2-(3-amino-3-carboxypropyl)-L-histidine dizwitterion = 1 H(+) + 1 S-adenosyl-L-homocysteine + 1 2-[3-carboxylato-3-(methylammonio)propyl]-L-histidine dizwitterion	-31.0023	2.1.1.98	tr|A8Q3D9|A8Q3D9_MALGO
MNXR16270[m]	Mitochondria	1 MNXM1035 + 2 MNXM2 + 1 MNXM8 = 1 MNXM1 + 1 MNXM10 + 1 MNXM1065 + 1 MNXM4	1 3beta-hydroxy-4beta-methyl-5alpha-cholest-7-ene-4alpha-carbaldehyde + 2 H2O + 1 NAD(+) = 1 H(+) + 1 NADH(2-) + 1 4beta-(hydroxymethyl)-4alpha-methyl-5alpha-cholest-7-en-3beta-ol + 1 O2	-276.484	1.14.13.72	tr|A8PUR8|A8PUR8_MALGO
MNXR16271[m]	Mitochondria	1 MNXM10 + 1 MNXM1035 + 1 MNXM4 = 1 MNXM2 + 1 MNXM8 + 1 MNXM853	1 NADH(2-) + 1 3beta-hydroxy-4beta-methyl-5alpha-cholest-7-ene-4alpha-carbaldehyde + 1 O2 = 1 H2O + 1 NAD(+) + 1 3beta-hydroxy-4beta-methyl-5alpha-cholest-7-ene-4alpha-carboxylate	-276.484	1.14.13.72	tr|A8PUR8|A8PUR8_MALGO
MNXR16366[m]	Mitochondria	1 MNXM26 + 1 MNXM7902 = 1 MNXM2 + 1 MNXM9315	1 acetate + 1 = 1 H2O + 1	8.28821	3.5.1.89	tr|A8PVU1|A8PVU1_MALGO
MNXR16403[m]	Mitochondria	1 MNXM2 + 1 MNXM9288 = 1 MNXM41 + 1 MNXM9298	1 H2O + 1 = 1 D-glucopyranose + 1	-3.11267	3.2.1.106	tr|A8PWD0|A8PWD0_MALGO
MNXR16404[m]	Mitochondria	1 MNXM2 + 1 MNXM9298 = 1 MNXM41 + 1 MNXM9295	1 H2O + 1 = 1 D-glucopyranose + 1	-58.8818	3.2.1.84	tr|A8PR81|A8PR81_MALGO,tr|A8PR84|A8PR84_MALGO
MNXR16404[p]	Membrane	1 MNXM2 + 1 MNXM9298 = 1 MNXM41 + 1 MNXM9295	1 H2O + 1 = 1 D-glucopyranose + 1	-58.8818	3.2.1.84	tr|A8PR81|A8PR81_MALGO,tr|A8PR84|A8PR84_MALGO
MNXR16405[m]	Mitochondria	1 MNXM2 + 1 MNXM9295 = 1 MNXM41 + 1 MNXM6479	1 H2O + 1 = 1 D-glucopyranose + 1	-58.8818	3.2.1.84	tr|A8PR81|A8PR81_MALGO,tr|A8PR84|A8PR84_MALGO
MNXR16405[p]	Membrane	1 MNXM2 + 1 MNXM9295 = 1 MNXM41 + 1 MNXM6479	1 H2O + 1 = 1 D-glucopyranose + 1	-58.8818	3.2.1.84	tr|A8PR81|A8PR81_MALGO,tr|A8PR84|A8PR84_MALGO
MNXR16406[c]	Cytoplasm	4 MNXM182 + 1 MNXM9328 = 4 MNXM2 + 1 MNXM6479	4 D-mannopyranose + 1 = 4 H2O + 1	0	3.2.1.113	tr|A8PX49|A8PX49_MALGO,tr|A8PX48|A8PX48_MALGO,tr|A8QCT5|A8QCT5_MALGO
MNXR16406[p]	Membrane	4 MNXM182 + 1 MNXM9328 = 4 MNXM2 + 1 MNXM6479	4 D-mannopyranose + 1 = 4 H2O + 1	0	3.2.1.113	tr|A8PX49|A8PX49_MALGO,tr|A8PX48|A8PX48_MALGO,tr|A8QCT5|A8QCT5_MALGO
MNXR16406[x]	Peroxisome	4 MNXM182 + 1 MNXM9328 = 4 MNXM2 + 1 MNXM6479	4 D-mannopyranose + 1 = 4 H2O + 1	0	3.2.1.113	tr|A8PX49|A8PX49_MALGO,tr|A8PX48|A8PX48_MALGO,tr|A8QCT5|A8QCT5_MALGO
MNXR16845[c]	Cytoplasm	1 MNXM182 + 1 MNXM7899 = 1 MNXM2 + 1 MNXM6479	1 D-mannopyranose + 1 = 1 H2O + 1	0	3.2.1.113	tr|A8PX49|A8PX49_MALGO,tr|A8PX48|A8PX48_MALGO,tr|A8QCT5|A8QCT5_MALGO
MNXR16845[p]	Membrane	1 MNXM182 + 1 MNXM7899 = 1 MNXM2 + 1 MNXM6479	1 D-mannopyranose + 1 = 1 H2O + 1	0	3.2.1.113	tr|A8PX49|A8PX49_MALGO,tr|A8PX48|A8PX48_MALGO,tr|A8QCT5|A8QCT5_MALGO
MNXR16845[x]	Peroxisome	1 MNXM182 + 1 MNXM7899 = 1 MNXM2 + 1 MNXM6479	1 D-mannopyranose + 1 = 1 H2O + 1	0	3.2.1.113	tr|A8PX49|A8PX49_MALGO,tr|A8PX48|A8PX48_MALGO,tr|A8QCT5|A8QCT5_MALGO
MNXR16954[c]	Cytoplasm	1 MNXM16 + 1 MNXM2261 = 1 MNXM1 + 1 MNXM19 + 1 MNXM229	1 S-adenosyl-L-methionine + 1 N,N-dimethylethanolamine phosphate(1-) = 1 H(+) + 1 S-adenosyl-L-homocysteine + 1 choline phosphate		2.1.1.103
MNXR17240[c]	Cytoplasm	1 MNXM12309 + 1 MNXM2 = 1 MNXM127 + 1 MNXM9	1 myo-inositol phosphate + 1 H2O = 1 myo-inositol + 1 phosphate	0	3.1.3.25	tr|A8PWV8|A8PWV8_MALGO
MNXR17275[c]	Cytoplasm	1 MNXM13 + 1 MNXM2 + 1 MNXM3402 = 1 MNXM22 + 1 MNXM2752	1 CO(2) + 1 H2O + 1 (7R)-7-(4-carboxylatobutanamido)cephalosporanate = 1 hydrogen peroxide + 1 (7R)-7-(5-carboxy-5-oxopentanamido)cephalosporanate(2-)
MNXR17649[c]	Cytoplasm	1 MNXM1 + 1 MNXM10 + 1 MNXM5874 = 1 MNXM5873 + 1 MNXM8	1 H(+) + 1 NADH(2-) + 1 OPC8-3-ketoacyl-CoA = 1 OPC8-3-hydroxyacyl-CoA + 1 NAD(+)	21.624	1.1.1.35	tr|A8Q6F1|A8Q6F1_MALGO
MNXR17650[c]	Cytoplasm	1 MNXM12 + 1 MNXM5874 = 1 MNXM21 + 1 MNXM5871	1 CoA + 1 OPC8-3-ketoacyl-CoA = 1 acetyl-CoA(4-) + 1 OPC6-CoA	-16.7223	2.3.1.16	tr|A8Q9M7|A8Q9M7_MALGO,tr|A8PX64|A8PX64_MALGO
MNXR17650[m]	Mitochondria	1 MNXM12 + 1 MNXM5874 = 1 MNXM21 + 1 MNXM5871	1 CoA + 1 OPC8-3-ketoacyl-CoA = 1 acetyl-CoA(4-) + 1 OPC6-CoA	-16.7223	2.3.1.16	tr|A8Q9M7|A8Q9M7_MALGO,tr|A8PX64|A8PX64_MALGO
MNXR17653[c]	Cytoplasm	1 MNXM1 + 1 MNXM10 + 1 MNXM5870 = 1 MNXM5869 + 1 MNXM8	1 H(+) + 1 NADH(2-) + 1 OPC6-3-ketoacyl-CoA = 1 OPC6-3-hydroxyacyl-CoA + 1 NAD(+)	21.624	1.1.1.35	tr|A8Q6F1|A8Q6F1_MALGO
MNXR17654[c]	Cytoplasm	1 MNXM12 + 1 MNXM5870 = 1 MNXM21 + 1 MNXM5867	1 CoA + 1 OPC6-3-ketoacyl-CoA = 1 acetyl-CoA(4-) + 1 OPC4-CoA	-16.7223	2.3.1.16	tr|A8Q9M7|A8Q9M7_MALGO,tr|A8PX64|A8PX64_MALGO
MNXR17654[m]	Mitochondria	1 MNXM12 + 1 MNXM5870 = 1 MNXM21 + 1 MNXM5867	1 CoA + 1 OPC6-3-ketoacyl-CoA = 1 acetyl-CoA(4-) + 1 OPC4-CoA	-16.7223	2.3.1.16	tr|A8Q9M7|A8Q9M7_MALGO,tr|A8PX64|A8PX64_MALGO
MNXR17657[c]	Cytoplasm	1 MNXM1 + 1 MNXM10 + 1 MNXM5866 = 1 MNXM5865 + 1 MNXM8	1 H(+) + 1 NADH(2-) + 1 OPC4-3-ketoacyl-CoA = 1 OPC4-3-hydroxyacyl-CoA + 1 NAD(+)	21.624	1.1.1.35	tr|A8Q6F1|A8Q6F1_MALGO
MNXR17658[c]	Cytoplasm	1 MNXM12 + 1 MNXM5866 = 1 MNXM21 + 1 MNXM5798	1 CoA + 1 OPC4-3-ketoacyl-CoA = 1 acetyl-CoA(4-) + 1 jasmonoyl-CoA	-16.7223	2.3.1.16	tr|A8Q9M7|A8Q9M7_MALGO,tr|A8PX64|A8PX64_MALGO
MNXR17658[m]	Mitochondria	1 MNXM12 + 1 MNXM5866 = 1 MNXM21 + 1 MNXM5798	1 CoA + 1 OPC4-3-ketoacyl-CoA = 1 acetyl-CoA(4-) + 1 jasmonoyl-CoA	-16.7223	2.3.1.16	tr|A8Q9M7|A8Q9M7_MALGO,tr|A8PX64|A8PX64_MALGO
MNXR177[m]	Mitochondria	1 MNXM1989 + 1 MNXM2 + 1 MNXM8 = 2 MNXM1 + 1 MNXM10 + 1 MNXM3383	1 3-methoxy-4-hydroxyphenylglycolaldehyde + 1 H2O + 1 NAD(+) = 2 H(+) + 1 NADH(2-) + 1 vanillylmandelate	-13.1053	1.2.1.5	tr|A8Q6N5|A8Q6N5_MALGO
MNXR1771[c]	Cytoplasm	1 MNXM1148 + 1 MNXM2 + 1 MNXM4 = 1 MNXM15 + 1 MNXM1714 + 1 MNXM22	1 D-ornithinium(1+) + 1 H2O + 1 O2 = 1 NH4(+) + 1 5-amino-2-oxopentanoic acid zwitterion + 1 hydrogen peroxide	17.4974	1.4.3.3	tr|A8PWQ4|A8PWQ4_MALGO,tr|A8QDJ9|A8QDJ9_MALGO
MNXR1771[n]	Nucleous	1 MNXM1148 + 1 MNXM2 + 1 MNXM4 = 1 MNXM15 + 1 MNXM1714 + 1 MNXM22	1 D-ornithinium(1+) + 1 H2O + 1 O2 = 1 NH4(+) + 1 5-amino-2-oxopentanoic acid zwitterion + 1 hydrogen peroxide	17.4974	1.4.3.3	tr|A8PWQ4|A8PWQ4_MALGO,tr|A8QDJ9|A8QDJ9_MALGO
MNXR1772[p]	Membrane	1 MNXM1 + 1 MNXM12 + 1 MNXM7 = 1 MNXM3 + 1 MNXM481	1 H(+) + 1 CoA + 1 ADP = 1 ATP + 1 3'-dephospho-CoA(2-)	-17.3123	2.7.1.24	tr|A8PWK1|A8PWK1_MALGO
MNXR17833[c]	Cytoplasm	1 MNXM1 + 1 MNXM10 + 1 MNXM5558 = 1 MNXM5522 + 1 MNXM8	1 H(+) + 1 NADH(2-) + 1 5-methyl-3-oxo-4-hexenoyl-CoA = 1 3-hydroxy-5-methylhex-4-enoyl-CoA + 1 NAD(+)		1.1.1.35	tr|A8Q6F1|A8Q6F1_MALGO
MNXR17834[c]	Cytoplasm	1 MNXM12 + 1 MNXM5558 = 1 MNXM21 + 1 MNXM389	1 CoA + 1 5-methyl-3-oxo-4-hexenoyl-CoA = 1 acetyl-CoA(4-) + 1 3-methylbut-2-enoyl-CoA	-7.06	2.3.1.16	tr|A8Q9M7|A8Q9M7_MALGO,tr|A8PX64|A8PX64_MALGO
MNXR17834[m]	Mitochondria	1 MNXM12 + 1 MNXM5558 = 1 MNXM21 + 1 MNXM389	1 CoA + 1 5-methyl-3-oxo-4-hexenoyl-CoA = 1 acetyl-CoA(4-) + 1 3-methylbut-2-enoyl-CoA	-7.06	2.3.1.16	tr|A8Q9M7|A8Q9M7_MALGO,tr|A8PX64|A8PX64_MALGO
MNXR1788[c]	Cytoplasm	1 MNXM1 + 1 MNXM6 + 1 MNXM959 = 1 MNXM5 + 1 MNXM593	1 H(+) + 1 NADPH + 1 2-dehydropantoate = 1 NADP(+) + 1 (R)-pantoate	2.29352	1.1.1.169	tr|A8PR32|A8PR32_MALGO,tr|A8Q2W8|A8Q2W8_MALGO,tr|A8PSP2|A8PSP2_MALGO,tr|A8PUL9|A8PUL9_MALGO
MNXR1788[m]	Mitochondria	1 MNXM1 + 1 MNXM6 + 1 MNXM959 = 1 MNXM5 + 1 MNXM593	1 H(+) + 1 NADPH + 1 2-dehydropantoate = 1 NADP(+) + 1 (R)-pantoate	2.29352	1.1.1.169	tr|A8PR32|A8PR32_MALGO,tr|A8Q2W8|A8Q2W8_MALGO,tr|A8PSP2|A8PSP2_MALGO,tr|A8PUL9|A8PUL9_MALGO
MNXR1788[n]	Nucleous	1 MNXM1 + 1 MNXM6 + 1 MNXM959 = 1 MNXM5 + 1 MNXM593	1 H(+) + 1 NADPH + 1 2-dehydropantoate = 1 NADP(+) + 1 (R)-pantoate	2.29352	1.1.1.169	tr|A8PR32|A8PR32_MALGO,tr|A8Q2W8|A8Q2W8_MALGO,tr|A8PSP2|A8PSP2_MALGO,tr|A8PUL9|A8PUL9_MALGO
MNXR17919[c]	Cytoplasm	1 MNXM1210 + 1 MNXM8 = 1 MNXM1 + 1 MNXM10 + 1 MNXM20	1 2-hydroxyglutarate(2-) + 1 NAD(+) = 1 H(+) + 1 NADH(2-) + 1 2-oxoglutarate	2.8418	1.1.1.95	tr|A8PWQ2|A8PWQ2_MALGO,tr|A8PWQ1|A8PWQ1_MALGO
MNXR17919[n]	Nucleous	1 MNXM1210 + 1 MNXM8 = 1 MNXM1 + 1 MNXM10 + 1 MNXM20	1 2-hydroxyglutarate(2-) + 1 NAD(+) = 1 H(+) + 1 NADH(2-) + 1 2-oxoglutarate	2.8418	1.1.1.95	tr|A8PWQ2|A8PWQ2_MALGO,tr|A8PWQ1|A8PWQ1_MALGO
MNXR18051[c]	Cytoplasm	1 MNXM1596 + 1 MNXM5968 = 1 MNXM2292 + 1 MNXM5967	1 trypanothione(1+) + 1 Tryparedoxin disulfide = 1 trypanothione disulfide(1+) + 1 Tryparedoxin
MNXR18054[c]	Cytoplasm	1 MNXM1596 + 1 MNXM413 = 1 MNXM2 + 1 MNXM2175 + 1 MNXM2292	1 trypanothione(1+) + 1 ribonucleoside diphosphate = 1 H2O + 1 2'-deoxyribonucleoside diphosphate + 1 trypanothione disulfide(1+)		1.17.4.1	tr|A8Q1A5|A8Q1A5_MALGO,tr|A8Q183|A8Q183_MALGO
MNXR18107[c]	Cytoplasm	1 MNXM12 + 1 MNXM2109 = 1 MNXM2226 + 1 MNXM240	1 CoA + 1 cocaine = 1 ecgonine methyl ester + 1 benzoyl-CoA		2.3.1.-
MNXR1816[m]	Mitochondria	1 MNXM1 + 1 MNXM11 + 1 MNXM234 = 1 MNXM2 + 1 MNXM452	1 H(+) + 1 diphosphate(3-) + 1 dUMP = 1 H2O + 1 dUTP	-113.549	3.6.1.19,3.6.1.23	tr|A8QCD6|A8QCD6_MALGO
MNXR18208[c]	Cytoplasm	2 MNXM1083 + 1 MNXM6 = 2 MNXM1084 + 1 MNXM5	2 ferricytochrome b5 + 1 NADPH = 2 ferrocytochrome b5 + 1 NADP(+)	3.14236	1.6.2.4	tr|A8PYK0|A8PYK0_MALGO
MNXR18339[c]	Cytoplasm	1 MNXM13365 + 1 MNXM182 = 1 MNXM13370 + 1 MNXM2	1 + 1 D-mannopyranose = 1 + 1 H2O	99.5982	3.2.1.24	tr|A8PX48|A8PX48_MALGO,tr|A8PX49|A8PX49_MALGO,tr|A8QCT5|A8QCT5_MALGO
MNXR18339[p]	Membrane	1 MNXM13365 + 1 MNXM182 = 1 MNXM13370 + 1 MNXM2	1 + 1 D-mannopyranose = 1 + 1 H2O	99.5982	3.2.1.24	tr|A8PX48|A8PX48_MALGO,tr|A8PX49|A8PX49_MALGO,tr|A8QCT5|A8QCT5_MALGO
MNXR18339[x]	Peroxisome	1 MNXM13365 + 1 MNXM182 = 1 MNXM13370 + 1 MNXM2	1 + 1 D-mannopyranose = 1 + 1 H2O	99.5982	3.2.1.24	tr|A8PX48|A8PX48_MALGO,tr|A8PX49|A8PX49_MALGO,tr|A8QCT5|A8QCT5_MALGO
MNXR18340[c]	Cytoplasm	1 MNXM13336 + 1 MNXM182 = 1 MNXM13382 + 1 MNXM2	1 + 1 D-mannopyranose = 1 + 1 H2O	99.5982	3.2.1.24	tr|A8PX48|A8PX48_MALGO,tr|A8PX49|A8PX49_MALGO,tr|A8QCT5|A8QCT5_MALGO
MNXR18340[p]	Membrane	1 MNXM13336 + 1 MNXM182 = 1 MNXM13382 + 1 MNXM2	1 + 1 D-mannopyranose = 1 + 1 H2O	99.5982	3.2.1.24	tr|A8PX48|A8PX48_MALGO,tr|A8PX49|A8PX49_MALGO,tr|A8QCT5|A8QCT5_MALGO
MNXR18340[x]	Peroxisome	1 MNXM13336 + 1 MNXM182 = 1 MNXM13382 + 1 MNXM2	1 + 1 D-mannopyranose = 1 + 1 H2O	99.5982	3.2.1.24	tr|A8PX48|A8PX48_MALGO,tr|A8PX49|A8PX49_MALGO,tr|A8QCT5|A8QCT5_MALGO
MNXR18371[p]	Membrane	1 MNXM16 + 1 MNXM6758 = 1 MNXM1 + 1 MNXM19 + 1 MNXM6075	1 S-adenosyl-L-methionine + 1 2-Polyprenyl-6-hydroxyphenol = 1 H(+) + 1 S-adenosyl-L-homocysteine + 1 2-Polyprenyl-6-methoxyphenol	-4.35999	2.1.1.222	tr|A8QA63|A8QA63_MALGO
MNXR1852[p]	Membrane	1 MNXM2494 = 1 MNXM810	1 5alpha-cholest-8-en-3beta-ol = 1 5alpha-cholest-7-en-3beta-ol	-24.629	5.3.3.5	tr|A8PYR8|A8PYR8_MALGO
MNXR1898[c]	Cytoplasm	1 MNXM275 = 1 MNXM2 + 1 MNXM73	1 2-phospho-D-glycerate = 1 H2O + 1 phosphoenolpyruvate	-0.187012	4.2.1.11	tr|A8PX73|A8PX73_MALGO,tr|A8PX72|A8PX72_MALGO
MNXR19339[p]	Membrane	1 MNXM16 + 1 MNXM9053 = 1 MNXM19 + 1 MNXM5285	1 S-adenosyl-L-methionine + 1 a protein c-terminal S-farnesyl-L-cysteine = 1 S-adenosyl-L-homocysteine + 1 a protein c-terminal s-farnesyl-l-cysteine methyl ester	-35.5193	2.1.1.100	tr|A8PSI4|A8PSI4_MALGO
MNXR19348[p]	Membrane	1 MNXM12666 + 1 MNXM16 = 1 MNXM1 + 1 MNXM16897 + 1 MNXM19	1 a phospholipid olefinic fatty acid + 1 S-adenosyl-L-methionine = 1 H(+) + 1 a phospholipid methylene fatty acid + 1 S-adenosyl-L-homocysteine	-40.9623	2.1.1.16	tr|A8PVU2|A8PVU2_MALGO
MNXR19533[c]	Cytoplasm	1 MNXM124 + 1 MNXM17467 = 1 MNXM1 + 1 MNXM11193 + 1 MNXM350	1 spermidine(3+) + 1 an [eIF5A-precursor]-lysine = 1 H(+) + 1 an [eIF5A-precursor]-deoxyhypusine + 1 propane-1,3-diamine		2.5.1.46
MNXR19561[n]	Nucleous	1 MNXM1 + 1 MNXM7 + 1 MNXM9056 = 1 MNXM3 + 1 MNXM7713	1 H(+) + 1 ADP + 1 a protein-L-tyrosine phosphate = 1 ATP + 1 a [protein]-L-tyrosine	-4.54468	2.7.12.1	tr|A8Q633|A8Q633_MALGO,tr|A8Q630|A8Q630_MALGO
MNXR1997[c]	Cytoplasm	1 MNXM1 + 1 MNXM11 + 1 MNXM14 + 1 MNXM363 = 1 MNXM1 + 1 MNXM12 + 1 MNXM3 + 1 MNXM402	1 H(+) + 1 diphosphate(3-) + 1 AMP + 1 lauroyl-CoA(4-) = 1 H(+) + 1 CoA + 1 ATP + 1 laurate		6.2.1.3	tr|A8PRU3|A8PRU3_MALGO,tr|A8QA67|A8QA67_MALGO
MNXR2003[c]	Cytoplasm	1 MNXM108 + 1 MNXM12 + 1 MNXM3 = 1 MNXM11 + 1 MNXM14 + 1 MNXM88	1 palmitate + 1 CoA + 1 ATP = 1 diphosphate(3-) + 1 AMP + 1 palmitoyl-CoA	-14.7817	6.2.1.3	tr|A8PRU3|A8PRU3_MALGO,tr|A8QA67|A8QA67_MALGO
MNXR2003[m]	Mitochondria	1 MNXM108 + 1 MNXM12 + 1 MNXM3 = 1 MNXM11 + 1 MNXM14 + 1 MNXM88	1 palmitate + 1 CoA + 1 ATP = 1 diphosphate(3-) + 1 AMP + 1 palmitoyl-CoA	-14.7817	6.2.1.3	tr|A8PRU3|A8PRU3_MALGO,tr|A8QA67|A8QA67_MALGO
MNXR20182[c]	Cytoplasm	1 MNXM16501 + 1 MNXM9 = 1 MNXM2 + 1 MNXM20930	1 a caldesmon + 1 phosphate = 1 H2O + 1 a caldesmon phosphate		3.1.3.55
MNXR20243[c]	Cytoplasm	1 MNXM1334 + 1 MNXM55 = 1 MNXM319 + 1 MNXM9	1 O-phosphonato-L-homoserine(2-) + 1 L-cysteine zwitterion = 1 L-cystathionine dizwitterion + 1 phosphate		2.5.1
MNXR2036[c]	Cytoplasm	1 MNXM11 + 1 MNXM14 + 1 MNXM5306 = 1 MNXM12 + 1 MNXM12997 + 1 MNXM3	1 diphosphate(3-) + 1 AMP + 1 tetracosapentaenoyl coenzyme A, n-3 = 1 CoA + 1 tetracosapentaenoic acid, n-3 + 1 ATP		6.2.1.3	tr|A8PRU3|A8PRU3_MALGO,tr|A8QA67|A8QA67_MALGO
MNXR2062[c]	Cytoplasm	1 MNXM1051 + 1 MNXM8 = 1 MNXM1 + 1 MNXM10 + 1 MNXM952	1 S-(hydroxymethyl)glutathione(1-) + 1 NAD(+) = 1 H(+) + 1 NADH(2-) + 1 S-formylglutathionate(1-)	-19.0294	1.1.1.284	tr|A8PRG0|A8PRG0_MALGO
MNXR20666[c]	Cytoplasm	1 MNXM2 + 1 MNXM9056 = 1 MNXM7713 + 1 MNXM9	1 H2O + 1 a protein-L-tyrosine phosphate = 1 a [protein]-L-tyrosine + 1 phosphate	-3.05414	3.1.3.48	tr|A8PTN8|A8PTN8_MALGO,tr|A8Q0B2|A8Q0B2_MALGO,tr|A8PW86|A8PW86_MALGO,tr|A8Q322|A8Q322_MALGO,tr|A8PX26|A8PX26_MALGO,tr|A8PVW4|A8PVW4_MALGO,tr|A8Q4T9|A8Q4T9_MALGO,tr|A8Q2R1|A8Q2R1_MALGO,tr|A8Q3P6|A8Q3P6_MALGO,tr|A8Q2T0|A8Q2T0_MALGO,tr|A8PVQ6|A8PVQ6_MALGO,tr|A8Q3P5|A8Q3P5_MALGO,tr|A8PR72|A8PR72_MALGO,tr|A8Q3P7|A8Q3P7_MALGO
MNXR20666[e]	Extracellular	1 MNXM2 + 1 MNXM9056 = 1 MNXM7713 + 1 MNXM9	1 H2O + 1 a protein-L-tyrosine phosphate = 1 a [protein]-L-tyrosine + 1 phosphate	-3.05414	3.1.3.48	tr|A8PTN8|A8PTN8_MALGO,tr|A8Q0B2|A8Q0B2_MALGO,tr|A8PW86|A8PW86_MALGO,tr|A8Q322|A8Q322_MALGO,tr|A8PX26|A8PX26_MALGO,tr|A8PVW4|A8PVW4_MALGO,tr|A8Q4T9|A8Q4T9_MALGO,tr|A8Q2R1|A8Q2R1_MALGO,tr|A8Q3P6|A8Q3P6_MALGO,tr|A8Q2T0|A8Q2T0_MALGO,tr|A8PVQ6|A8PVQ6_MALGO,tr|A8Q3P5|A8Q3P5_MALGO,tr|A8PR72|A8PR72_MALGO,tr|A8Q3P7|A8Q3P7_MALGO
MNXR20666[m]	Mitochondria	1 MNXM2 + 1 MNXM9056 = 1 MNXM7713 + 1 MNXM9	1 H2O + 1 a protein-L-tyrosine phosphate = 1 a [protein]-L-tyrosine + 1 phosphate	-3.05414	3.1.3.48	tr|A8PTN8|A8PTN8_MALGO,tr|A8Q0B2|A8Q0B2_MALGO,tr|A8PW86|A8PW86_MALGO,tr|A8Q322|A8Q322_MALGO,tr|A8PX26|A8PX26_MALGO,tr|A8PVW4|A8PVW4_MALGO,tr|A8Q4T9|A8Q4T9_MALGO,tr|A8Q2R1|A8Q2R1_MALGO,tr|A8Q3P6|A8Q3P6_MALGO,tr|A8Q2T0|A8Q2T0_MALGO,tr|A8PVQ6|A8PVQ6_MALGO,tr|A8Q3P5|A8Q3P5_MALGO,tr|A8PR72|A8PR72_MALGO,tr|A8Q3P7|A8Q3P7_MALGO
MNXR20666[n]	Nucleous	1 MNXM2 + 1 MNXM9056 = 1 MNXM7713 + 1 MNXM9	1 H2O + 1 a protein-L-tyrosine phosphate = 1 a [protein]-L-tyrosine + 1 phosphate	-3.05414	3.1.3.48	tr|A8PTN8|A8PTN8_MALGO,tr|A8Q0B2|A8Q0B2_MALGO,tr|A8PW86|A8PW86_MALGO,tr|A8Q322|A8Q322_MALGO,tr|A8PX26|A8PX26_MALGO,tr|A8PVW4|A8PVW4_MALGO,tr|A8Q4T9|A8Q4T9_MALGO,tr|A8Q2R1|A8Q2R1_MALGO,tr|A8Q3P6|A8Q3P6_MALGO,tr|A8Q2T0|A8Q2T0_MALGO,tr|A8PVQ6|A8PVQ6_MALGO,tr|A8Q3P5|A8Q3P5_MALGO,tr|A8PR72|A8PR72_MALGO,tr|A8Q3P7|A8Q3P7_MALGO
MNXR20666[p]	Membrane	1 MNXM2 + 1 MNXM9056 = 1 MNXM7713 + 1 MNXM9	1 H2O + 1 a protein-L-tyrosine phosphate = 1 a [protein]-L-tyrosine + 1 phosphate	-3.05414	3.1.3.48	tr|A8PTN8|A8PTN8_MALGO,tr|A8Q0B2|A8Q0B2_MALGO,tr|A8PW86|A8PW86_MALGO,tr|A8Q322|A8Q322_MALGO,tr|A8PX26|A8PX26_MALGO,tr|A8PVW4|A8PVW4_MALGO,tr|A8Q4T9|A8Q4T9_MALGO,tr|A8Q2R1|A8Q2R1_MALGO,tr|A8Q3P6|A8Q3P6_MALGO,tr|A8Q2T0|A8Q2T0_MALGO,tr|A8PVQ6|A8PVQ6_MALGO,tr|A8Q3P5|A8Q3P5_MALGO,tr|A8PR72|A8PR72_MALGO,tr|A8Q3P7|A8Q3P7_MALGO
MNXR209[c]	Cytoplasm	1 MNXM12 + 1 MNXM1264 = 1 MNXM21 + 1 MNXM92	1 CoA + 1 3-oxoadipyl-CoA(5-) = 1 acetyl-CoA(4-) + 1 succinyl-CoA(5-)	7.05994	2.3.1.16	tr|A8Q9M7|A8Q9M7_MALGO,tr|A8PX64|A8PX64_MALGO
MNXR209[m]	Mitochondria	1 MNXM12 + 1 MNXM1264 = 1 MNXM21 + 1 MNXM92	1 CoA + 1 3-oxoadipyl-CoA(5-) = 1 acetyl-CoA(4-) + 1 succinyl-CoA(5-)	7.05994	2.3.1.16	tr|A8Q9M7|A8Q9M7_MALGO,tr|A8PX64|A8PX64_MALGO
MNXR20998[c]	Cytoplasm	1 MNXM22 + 1 MNXM5872 = 1 MNXM4 + 1 MNXM5871	1 hydrogen peroxide + 1 OPC6-trans-2-enoyl-CoA = 1 O2 + 1 OPC6-CoA		1.3.3.6	tr|A8QDI3|A8QDI3_MALGO
MNXR20999[c]	Cytoplasm	1 MNXM22 + 1 MNXM5868 = 1 MNXM4 + 1 MNXM5867	1 hydrogen peroxide + 1 OPC4-trans-2-enoyl-CoA = 1 O2 + 1 OPC4-CoA		1.3.3.6	tr|A8QDI3|A8QDI3_MALGO
MNXR21822[c]	Cytoplasm	1 MNXM10261 + 1 MNXM1084 + 1 MNXM2 + 1 MNXM8 = 1 MNXM10 + 1 MNXM1083 + 1 MNXM4 + 1 MNXM8154	1 4alpha-hydroxymethyl-5alpha-cholesta-7,24-dien-3beta-ol + 1 ferrocytochrome b5 + 1 H2O + 1 NAD(+) = 1 NADH(2-) + 1 ferricytochrome b5 + 1 O2 + 1 4alpha-methyl-5alpha-cholesta-7,24-dien-3beta-ol		1.14.13
MNXR2184[c]	Cytoplasm	1 MNXM417 = 1 MNXM74 + 1 MNXM77	1 D-fructofuranose 1,6-bisphosphate(4-) = 1 D-glyceraldehyde 3-phosphate + 1 glycerone phosphate	8.2265	4.1.2.13	tr|A8Q2P6|A8Q2P6_MALGO
MNXR2190[m]	Mitochondria	1 MNXM2 + 1 MNXM651 = 1 MNXM68 + 1 MNXM9	1 H2O + 1 beta-D-fructofuranose 2,6-bisphosphate(4-) = 1 D-fructose 6-phosphate(2-) + 1 phosphate	11.9835	3.1.3.46	tr|A8QBY9|A8QBY9_MALGO,tr|A8PUM3|A8PUM3_MALGO
MNXR2190[n]	Nucleous	1 MNXM2 + 1 MNXM651 = 1 MNXM68 + 1 MNXM9	1 H2O + 1 beta-D-fructofuranose 2,6-bisphosphate(4-) = 1 D-fructose 6-phosphate(2-) + 1 phosphate	11.9835	3.1.3.46	tr|A8QBY9|A8QBY9_MALGO,tr|A8PUM3|A8PUM3_MALGO
MNXR2319[m]	Mitochondria	1 MNXM237 + 1 MNXM7 + 1 MNXM9 = 1 MNXM3 + 1 MNXM39 + 1 MNXM79	1 10-formyltetrahydrofolate + 1 ADP + 1 phosphate = 1 ATP + 1 formate + 1 (6S)-5,6,7,8-tetrahydrofolate	-25.4417	6.3.4.3	tr|A8Q6A7|A8Q6A7_MALGO
MNXR2338[m]	Mitochondria	1 MNXM2 + 1 MNXM93 = 1 MNXM98	1 H2O + 1 fumarate(2-) = 1 (S)-malate	0.613007	4.2.1.2	tr|A8Q1E7|A8Q1E7_MALGO
MNXR24117[c]	Cytoplasm	1 MNXM16363 + 1 MNXM2 = 2 MNXM1 + 1 MNXM3867 + 1 MNXM526	1 bis(p-nitrophenyl) phosphate + 1 H2O = 2 H(+) + 1 4-nitrophenyl phosphate + 1 4-nitrophenolate
MNXR24333[c]	Cytoplasm	1 MNXM2 + 1 MNXM541 = 1 MNXM392 + 1 MNXM9	1 H2O + 1 3-phospho-hydroxypyruvate = 1 3-hydroxypyruvate + 1 phosphate
MNXR2438[c]	Cytoplasm	1 MNXM1 + 1 MNXM10 + 1 MNXM77 = 1 MNXM66 + 1 MNXM8	1 H(+) + 1 NADH(2-) + 1 glycerone phosphate = 1 sn-glycerol 3-phosphate(2-) + 1 NAD(+)	4.15186	1.1.1.8,1.1.1.94	tr|A8Q3M8|A8Q3M8_MALGO
MNXR2439[c]	Cytoplasm	1 MNXM1 + 1 MNXM6 + 1 MNXM77 = 1 MNXM5 + 1 MNXM66	1 H(+) + 1 NADPH + 1 glycerone phosphate = 1 NADP(+) + 1 sn-glycerol 3-phosphate(2-)	-6.11932	1.1.1.94	tr|A8Q3M8|A8Q3M8_MALGO
MNXR2454[c]	Cytoplasm	1 MNXM1 + 1 MNXM1280 + 1 MNXM6 = 1 MNXM245 + 1 MNXM5 + 1 MNXM9	1 H(+) + 1 L-gamma-glutamyl phosphate(2-) + 1 NADPH = 1 L-glutamic 5-semialdehyde zwitterion + 1 NADP(+) + 1 phosphate	1.78357	1.2.1.41	tr|A8PRZ1|A8PRZ1_MALGO
MNXR2456[c]	Cytoplasm	1 MNXM1 + 1 MNXM429 + 1 MNXM6 = 1 MNXM5 + 1 MNXM508	1 H(+) + 1 6-O-phosphono-D-glucono-1,5-lactone + 1 NADPH = 1 NADP(+) + 1 beta-D-glucose 6-phosphate(2-)	-5.92645	1.1.1.49	tr|A8Q828|A8Q828_MALGO
MNXR24605[m]	Mitochondria	1 MNXM16 + 1 MNXM5473 = 1 MNXM1 + 1 MNXM19 + 1 MNXM5569	1 S-adenosyl-L-methionine + 1 2-methoxy-6-all-trans-polyprenyl-1,4-benzoquinol = 1 H(+) + 1 S-adenosyl-L-homocysteine + 1 6-methoxy-3-methyl-2-all-trans-polyprenyl-1,4-benzoquinol	-20.6401	2.1.1.201	tr|A8Q1G5|A8Q1G5_MALGO
MNXR24689[c]	Cytoplasm	1 MNXM12465 + 1 MNXM2146 = 1 MNXM1254 + 1 MNXM2154	1 nicotine-delta1'5'-iminium ion + 1 an oxidized flavoprotein = 1 (S)-nicotine + 1 a reduced flavoprotein		1.14.14.1
MNXR24791[c]	Cytoplasm	1 MNXM20039 + 1 MNXM7 = 1 MNXM21985 + 1 MNXM3	1 an O-phospho-tau protein + 1 ADP = 1 a tau protein + 1 ATP	0	2.7.11.26	tr|A8PWA1|A8PWA1_MALGO
MNXR24856[c]	Cytoplasm	1 MNXM11 + 1 MNXM14 + 1 MNXM6407 = 1 MNXM3 + 1 MNXM5909 + 1 MNXM6463	1 diphosphate(3-) + 1 AMP + 1 a protein-N-ubiquityl-lysine = 1 ATP + 1 a [protein]-L-lysine + 1 a ubiquitin		6.3.2.19	tr|A8PZV4|A8PZV4_MALGO,tr|A8PRF5|A8PRF5_MALGO,tr|A8PWE7|A8PWE7_MALGO
MNXR2549[c]	Cytoplasm	1 MNXM1 + 1 MNXM10 + 1 MNXM261 = 1 MNXM74 + 1 MNXM8 + 1 MNXM9	1 H(+) + 1 NADH(2-) + 1 3-phosphonato-D-glyceroyl phosphate(4-) = 1 D-glyceraldehyde 3-phosphate + 1 NAD(+) + 1 phosphate	-15.1946	1.2.1.12	tr|A8PVV0|A8PVV0_MALGO
MNXR2551[n]	Nucleous	1 MNXM1 + 1 MNXM453 + 1 MNXM79 = 1 MNXM237 + 1 MNXM463	1 H(+) + 1 N(2)-formyl-N(1)-(5-phospho-D-ribosyl)glycinamide(2-) + 1 (6S)-5,6,7,8-tetrahydrofolate = 1 10-formyltetrahydrofolate + 1 N(1)-(5-phospho-D-ribosyl)glycinamide(1-)	16.4718	2.1.2.2	tr|A8PWM5|A8PWM5_MALGO
MNXR2572[c]	Cytoplasm	1 MNXM1663 + 1 MNXM8 = 1 MNXM1 + 1 MNXM10 + 1 MNXM998	1 dihydrolipoylprotein + 1 NAD(+) = 1 H(+) + 1 NADH(2-) + 1 lipoylprotein	19.4041	1.8.1.4	tr|A8PVX8|A8PVX8_MALGO
MNXR2619[c]	Cytoplasm	1 MNXM183 + 1 MNXM2 + 1 MNXM29 = 1 MNXM53 + 1 MNXM79	1 (6R)-5,10-methylenetetrahydrofolate + 1 H2O + 1 glycine = 1 L-serine + 1 (6S)-5,6,7,8-tetrahydrofolate	-2.867	2.1.2.1	tr|A8Q9Q8|A8Q9Q8_MALGO
MNXR26412[e]	Extracellular	1 MNXM145 = 1 MNXM1 + 1 MNXM2887 + 1 MNXM39	1 D-ribulose 5-phosphate(2-) = 1 H(+) + 1 (2S)-2-hydroxy-3-oxobutyl phosphate + 1 formate	-21.3941	4.1.99.12	tr|A8PR14|A8PR14_MALGO
MNXR26514[c]	Cytoplasm	1 MNXM1 + 1 MNXM10 + 1 MNXM963 = 1 MNXM341 + 1 MNXM8	1 H(+) + 1 NADH(2-) + 1 5-dehydro-D-gluconate = 1 D-gluconate + 1 NAD(+)	-8.14941	1.1.1.69	tr|A8PRS3|A8PRS3_MALGO
MNXR26544[m]	Mitochondria	2 MNXM1 + 3 MNXM10 + 1 MNXM1362 + 3 MNXM4 = 4 MNXM2 + 3 MNXM8 + 1 MNXM853	2 H(+) + 3 NADH(2-) + 1 4,4-dimethyl-5alpha-cholest-7-en-3beta-ol + 3 O2 = 4 H2O + 3 NAD(+) + 1 3beta-hydroxy-4beta-methyl-5alpha-cholest-7-ene-4alpha-carboxylate	-276.484	1.14.13.72	tr|A8PUR8|A8PUR8_MALGO
MNXR26545[m]	Mitochondria	2 MNXM1 + 1 MNXM1362 + 3 MNXM4 + 3 MNXM6 = 4 MNXM2 + 3 MNXM5 + 1 MNXM853	2 H(+) + 1 4,4-dimethyl-5alpha-cholest-7-en-3beta-ol + 3 O2 + 3 NADPH = 4 H2O + 3 NADP(+) + 1 3beta-hydroxy-4beta-methyl-5alpha-cholest-7-ene-4alpha-carboxylate	-276.484	1.14.13.72	tr|A8PUR8|A8PUR8_MALGO
MNXR26765[c]	Cytoplasm	1 MNXM1 + 1 MNXM10 + 1 MNXM2178 = 1 MNXM558 + 1 MNXM8	1 H(+) + 1 NADH(2-) + 1 2-demethylmenaquinone-8 = 1 2-demethylmenaquinol-8 + 1 NAD(+)		1.6.5.3	tr|A8PTY4|A8PTY4_MALGO,tr|A8PWG6|A8PWG6_MALGO,tr|A8PS83|A8PS83_MALGO,tr|A8QD04|A8QD04_MALGO,tr|A8Q379|A8Q379_MALGO,tr|A8PR25|A8PR25_MALGO,tr|A8Q7A2|A8Q7A2_MALGO,tr|A8PUN9|A8PUN9_MALGO,tr|A8PR20|A8PR20_MALGO,tr|A8Q7Z0|A8Q7Z0_MALGO,tr|A8Q1Y0|A8Q1Y0_MALGO
MNXR272[p]	Membrane	1 MNXM13 + 1 MNXM357 = 1 MNXM1 + 1 MNXM570	1 CO(2) + 1 serotonin = 1 H(+) + 1 5-hydroxy-L-tryptophan zwitterion	-3.09	4.1.1.28	tr|A8Q8Y9|A8Q8Y9_MALGO
MNXR27312[c]	Cytoplasm	1 MNXM11809 + 1 MNXM5 = 1 MNXM6 + 1 MNXM831	1 Hexan-1-ol-6-oate + 1 NADP(+) = 1 NADPH + 1 6-oxohexanoate
MNXR2740[p]	Membrane	2 MNXM1 + 1 MNXM10 + 1 MNXM189 = 1 MNXM2 + 1 MNXM435 + 1 MNXM8	2 H(+) + 1 NADH(2-) + 1 D-glycerate = 1 H2O + 1 D-glyceraldehyde + 1 NAD(+)	0	1.2.1.3	tr|A8PYW0|A8PYW0_MALGO
MNXR275[p]	Membrane	1 MNXM1057 + 1 MNXM2 + 1 MNXM8 = 2 MNXM1 + 1 MNXM10 + 1 MNXM1961	1 (5-hydroxyindol-3-yl)acetaldehyde + 1 H2O + 1 NAD(+) = 2 H(+) + 1 NADH(2-) + 1 (5-hydroxyindol-3-yl)acetate	-25.2243	1.2.1.3	tr|A8PYW0|A8PYW0_MALGO
MNXR2756[m]	Mitochondria	1 MNXM189 + 1 MNXM3 = 1 MNXM1 + 1 MNXM126 + 1 MNXM7	1 D-glycerate + 1 ATP = 1 H(+) + 1 3-phospho-D-glycerate + 1 ADP	-15.6541	2.7.1.31	tr|A8Q1H2|A8Q1H2_MALGO
MNXR27615[c]	Cytoplasm	2400 MNXM156 + 2400 MNXM2 + 2400 MNXM3 + 1 MNXM5117 + 2400 MNXM775 = 4800 MNXM1 + 2400 MNXM11 + 2400 MNXM14 + 1 MNXM19088 + 2400 MNXM31	2400 D-alanine zwitterion + 2400 H2O + 2400 ATP + 1 d12dg_BS + 2400 CDP-glycerol(2-) = 4800 H(+) + 2400 diphosphate(3-) + 2400 AMP + 1 lipo3-24_BS + 2400 CMP
MNXR2772[c]	Cytoplasm	1 MNXM1253 + 1 MNXM2 = 1 MNXM1 + 1 MNXM285 + 1 MNXM57	1 (R)-S-lactoylglutathionate(1-) + 1 H2O = 1 H(+) + 1 (R)-lactate + 1 glutathione	-6.37711	3.1.2.6	tr|A8QD18|A8QD18_MALGO
MNXR2788[c]	Cytoplasm	1 MNXM15 + 1 MNXM298 + 1 MNXM3 = 2 MNXM1 + 1 MNXM11 + 1 MNXM113 + 1 MNXM14	1 NH4(+) + 1 5'-xanthylate(2-) + 1 ATP = 2 H(+) + 1 diphosphate(3-) + 1 GMP(3-) + 1 AMP	-14.9659	6.3.5.2	tr|A8PQW8|A8PQW8_MALGO
MNXR2793[c]	Cytoplasm	1 MNXM13 + 1 MNXM145 + 1 MNXM6 = 1 MNXM325 + 1 MNXM5	1 CO(2) + 1 D-ribulose 5-phosphate(2-) + 1 NADPH = 1 6-phosphonatooxy-D-gluconate + 1 NADP(+)	-1.38416	1.1.1.44	tr|A8QB63|A8QB63_MALGO
MNXR2802[c]	Cytoplasm	1 MNXM1 + 1 MNXM66 + 1 MNXM90 = 1 MNXM2 + 1 MNXM367	1 H(+) + 1 sn-glycerol 3-phosphate(2-) + 1 choline = 1 H2O + 1 L-alpha-glycerophosphocholine	3.78465	3.1.4.46	tr|A8PXE0|A8PXE0_MALGO
MNXR2803[c]	Cytoplasm	1 MNXM1 + 1 MNXM218 + 1 MNXM66 = 1 MNXM2 + 1 MNXM368	1 H(+) + 1 ethanolamine + 1 sn-glycerol 3-phosphate(2-) = 1 H2O + 1 sn-glycero-3-phosphoethanolamine zwitterion	66.0355	3.1.4.46	tr|A8PXE0|A8PXE0_MALGO
MNXR2826[c]	Cytoplasm	1 MNXM1 + 1 MNXM151 + 1 MNXM6 = 1 MNXM5 + 2 MNXM57	1 H(+) + 1 glutathione disulfide(2-) + 1 NADPH = 1 NADP(+) + 2 glutathione	-1.64062	1.8.1.7	tr|A8PWK3|A8PWK3_MALGO
MNXR2828[c]	Cytoplasm	1 MNXM151 + 2 MNXM2 = 1 MNXM22 + 2 MNXM57	1 glutathione disulfide(2-) + 2 H2O = 1 hydrogen peroxide + 2 glutathione	-74.8282	1.11.1.9	tr|A8PUM8|A8PUM8_MALGO
MNXR2832[c]	Cytoplasm	1 MNXM1 + 1 MNXM57 + 1 MNXM7 + 1 MNXM9 = 1 MNXM29 + 1 MNXM3 + 1 MNXM412	1 H(+) + 1 glutathione + 1 ADP + 1 phosphate = 1 glycine + 1 ATP + 1 L-gamma-glutamyl-L-cysteinate(1-)	-6.26587	6.3.2.3	tr|A8PUP1|A8PUP1_MALGO
MNXR2834[c]	Cytoplasm	1 MNXM1 + 1 MNXM39 + 1 MNXM397 = 1 MNXM2 + 1 MNXM51	1 H(+) + 1 formate + 1 7,8-dihydroneopterin 3'-triphosphate(4-) = 1 H2O + 1 GTP	-12.0882	3.5.4.16	tr|A8PVX1|A8PVX1_MALGO,tr|A8PWS4|A8PWS4_MALGO
MNXR2834[m]	Mitochondria	1 MNXM1 + 1 MNXM39 + 1 MNXM397 = 1 MNXM2 + 1 MNXM51	1 H(+) + 1 formate + 1 7,8-dihydroneopterin 3'-triphosphate(4-) = 1 H2O + 1 GTP	-12.0882	3.5.4.16	tr|A8PVX1|A8PVX1_MALGO,tr|A8PWS4|A8PWS4_MALGO
MNXR2835[c]	Cytoplasm	2 MNXM1 + 1 MNXM11 + 1 MNXM39 + 1 MNXM648 = 3 MNXM2 + 1 MNXM51	2 H(+) + 1 diphosphate(3-) + 1 formate + 1 2,5-diamino-4-hydroxy-6-(5-phosphonatoribosylamino)pyrimidine(3-) = 3 H2O + 1 GTP	-96.9801	3.5.4.25	tr|A8PZB1|A8PZB1_MALGO
MNXR2856[m]	Mitochondria	1 MNXM13 + 1 MNXM2 = 1 MNXM1 + 1 MNXM60	1 CO(2) + 1 H2O = 1 H(+) + 1 bicarbonate	-48.847	4.2.1.1	tr|A8Q1N3|A8Q1N3_MALGO
MNXR28875[c]	Cytoplasm	1 MNXM11903 = 1 MNXM196 + 1 MNXM8372	1 iron(III) chelated carboxymycobactin T (R=8 carbon, final carbon is carboxyl group) = 1 Fe(3+) + 1 carboxymycobactin T (R=8 carbon, final carbon is carboxyl group)
MNXR2899[c]	Cytoplasm	1 MNXM1 + 1 MNXM10 + 1 MNXM133 = 1 MNXM446 + 1 MNXM8	1 H(+) + 1 NADH(2-) + 1 acetoacetyl-CoA(4-) = 1 (S)-3-hydroxybutanoyl-CoA(4-) + 1 NAD(+)	1.08179	1.1.1.35	tr|A8Q6F1|A8Q6F1_MALGO
MNXR2901[c]	Cytoplasm	1 MNXM1 + 1 MNXM10 + 1 MNXM717 = 1 MNXM757 + 1 MNXM8	1 H(+) + 1 NADH(2-) + 1 3-oxohexanoyl-CoA = 1 (S)-3-hydroxyhexanoyl-CoA + 1 NAD(+)	1.08179	1.1.1.35	tr|A8Q6F1|A8Q6F1_MALGO
MNXR2902[c]	Cytoplasm	1 MNXM1 + 1 MNXM10 + 1 MNXM706 = 1 MNXM766 + 1 MNXM8	1 H(+) + 1 NADH(2-) + 1 3-oxooctanoyl-CoA = 1 (S)-3-hydroxyoctanoyl-CoA + 1 NAD(+)	1.08179	1.1.1.35	tr|A8Q6F1|A8Q6F1_MALGO
MNXR2903[c]	Cytoplasm	1 MNXM1 + 1 MNXM10 + 1 MNXM677 = 1 MNXM674 + 1 MNXM8	1 H(+) + 1 NADH(2-) + 1 3-oxodecanoyl-CoA = 1 (S)-3-hydroxydecanoyl-CoA + 1 NAD(+)	1.08173	1.1.1.35	tr|A8Q6F1|A8Q6F1_MALGO
MNXR2904[c]	Cytoplasm	1 MNXM1 + 1 MNXM10 + 1 MNXM705 = 1 MNXM733 + 1 MNXM8	1 H(+) + 1 NADH(2-) + 1 3-oxolauroyl-CoA = 1 (S)-3-hydroxylauroyl-CoA + 1 NAD(+)	21.624	1.1.1.35	tr|A8Q6F1|A8Q6F1_MALGO
MNXR2905[c]	Cytoplasm	1 MNXM1 + 1 MNXM10 + 1 MNXM707 = 1 MNXM767 + 1 MNXM8	1 H(+) + 1 NADH(2-) + 1 3-oxotetradecanoyl-CoA = 1 (S)-3-hydroxytetradecanoyl-CoA + 1 NAD(+)	1.08185	1.1.1.35	tr|A8Q6F1|A8Q6F1_MALGO
MNXR29056[c]	Cytoplasm	1 MNXM3 + 1 MNXM337 = 1 MNXM7 + 1 MNXM9 + 1 MNXM90	1 ATP + 1 chorismate(2-) = 1 ADP + 1 phosphate + 1 choline
MNXR2906[c]	Cytoplasm	1 MNXM1 + 1 MNXM10 + 1 MNXM738 = 1 MNXM8 + 1 MNXM825	1 H(+) + 1 NADH(2-) + 1 3-oxopalmitoyl-CoA(4-) = 1 NAD(+) + 1 (S)-3-hydroxypalmitoyl-CoA	1.08173	1.1.1.35	tr|A8Q6F1|A8Q6F1_MALGO
MNXR29089[c]	Cytoplasm	32.3 MNXM257 + 17.7 MNXM266 + 337.2 MNXM3 + 32.3 MNXM432 + 17.7 MNXM546 = 100 MNXM634 + 337.2 MNXM7 + 337.2 MNXM9	32.3 dTMP + 17.7 dCMP(2-) + 337.2 ATP + 32.3 dAMP + 17.7 dGMP(2-) = 100 DNA + 337.2 ADP + 337.2 phosphate
MNXR2909[c]	Cytoplasm	1 MNXM1 + 1 MNXM10 + 1 MNXM524 = 1 MNXM701 + 1 MNXM8	1 H(+) + 1 NADH(2-) + 1 2-methylacetoacetyl-CoA(4-) = 1 (2S,3S)-3-hydroxy-2-methylbutanoyl-CoA(4-) + 1 NAD(+)	1.08173	1.1.1.35	tr|A8Q6F1|A8Q6F1_MALGO
MNXR2910[c]	Cytoplasm	1 MNXM1875 + 1 MNXM8 = 1 MNXM1 + 1 MNXM10 + 1 MNXM1310	1 (S)-3-hydroxyacyl-CoA(4-) + 1 NAD(+) = 1 H(+) + 1 NADH(2-) + 1 3-oxo-fatty acyl-CoA(4-)	21.624	1.1.1.35	tr|A8Q6F1|A8Q6F1_MALGO
MNXR2911[c]	Cytoplasm	1 MNXM2 + 1 MNXM920 = 1 MNXM984	1 H2O + 1 but-1-ene-1,2,4-tricarboxylate = 1 (1R,2S)-homoisocitrate	0.0529785	4.2.1.36	tr|A8Q727|A8Q727_MALGO
MNXR2925[c]	Cytoplasm	1 MNXM1 + 1 MNXM1056 + 1 MNXM12 = 1 MNXM2 + 1 MNXM20 + 1 MNXM21	1 H(+) + 1 (2R)-homocitrate + 1 CoA = 1 H2O + 1 2-oxoglutarate + 1 acetyl-CoA(4-)	-10.0954	2.3.3.14	tr|A8QCA5|A8QCA5_MALGO
MNXR29256[c]	Cytoplasm	1 MNXM16 + 1 MNXM2563 = 1 MNXM1 + 1 MNXM19 + 1 MNXM2623	1 S-adenosyl-L-methionine + 1 tetrahydropteroyltri-L-glutamate(4-) = 1 H(+) + 1 S-adenosyl-L-homocysteine + 1 5-methyltetrahydropteroyltri-L-glutamate(4-)
MNXR2946[c]	Cytoplasm	1 MNXM1 + 1 MNXM7 + 1 MNXM960 = 1 MNXM3 + 1 MNXM962	1 H(+) + 1 ADP + 1 4-methyl-5-(2-phosphonatooxyethyl)thiazole(2-) = 1 ATP + 1 5-(2-hydroxyethyl)-4-methylthiazole	-14.8159	2.7.1.50	tr|A8PSG5|A8PSG5_MALGO
MNXR2948[c]	Cytoplasm	1 MNXM1 + 1 MNXM370 + 1 MNXM7 = 1 MNXM3 + 1 MNXM533	1 H(+) + 1 2-ammonio-2-deoxy-D-glucopyranose 6-phosphate(1-) + 1 ADP = 1 ATP + 1 2-ammonio-2-deoxy-D-glucopyranose	-13.5676	2.7.1.1	tr|A8PX13|A8PX13_MALGO
MNXR2949[c]	Cytoplasm	1 MNXM182 + 1 MNXM3 = 1 MNXM1 + 1 MNXM427 + 1 MNXM7	1 D-mannopyranose + 1 ATP = 1 H(+) + 1 D-mannopyranose 6-phosphate(2-) + 1 ADP	-14.8159	2.7.1.1	tr|A8PX13|A8PX13_MALGO
MNXR29510[c]	Cytoplasm	1 MNXM1 + 1 MNXM396 = 1 MNXM1 + 1 MNXM396	1 H(+) + 1 3-hydroxy-2-isobutyrate = 1 H(+) + 1 3-hydroxy-2-isobutyrate
MNXR2968[p]	Membrane	1 MNXM1281 + 1 MNXM2 + 2 MNXM8 = 3 MNXM1 + 2 MNXM10 + 1 MNXM134	1 L-histidinol(1+) + 1 H2O + 2 NAD(+) = 3 H(+) + 2 NADH(2-) + 1 L-histidine zwitterion	-9.93933	1.1.1.23	tr|A8Q4R2|A8Q4R2_MALGO
MNXR2969[m]	Mitochondria	1 MNXM1281 + 1 MNXM9 = 1 MNXM1482 + 1 MNXM2	1 L-histidinol(1+) + 1 phosphate = 1 L-histidinol phosphate(1-) + 1 H2O	5.96873	3.1.3.15	tr|A8Q7S5|A8Q7S5_MALGO
MNXR29705[c]	Cytoplasm	1 MNXM10030 + 1 MNXM8 = 1 MNXM1 + 1 MNXM10 + 1 MNXM717	1 3-hydroxyhexanoyl-CoA + 1 NAD(+) = 1 H(+) + 1 NADH(2-) + 1 3-oxohexanoyl-CoA
MNXR2980[m]	Mitochondria	4 MNXM15 + 1 MNXM547 = 1 MNXM2 + 4 MNXM554	4 NH4(+) + 1 preuroporphyrinogen(8-) = 1 H2O + 4 porphobilinogen(1-)	-49.5648	2.5.1.61	tr|A8PWJ5|A8PWJ5_MALGO
MNXR2981[p]	Membrane	1 MNXM12 + 1 MNXM333 + 2 MNXM5 = 2 MNXM1 + 1 MNXM197 + 2 MNXM6	1 CoA + 1 (R)-mevalonate + 2 NADP(+) = 2 H(+) + 1 (3S)-3-hydroxy-3-methylglutaryl-CoA(5-) + 2 NADPH	-9.17932	1.1.1.34	tr|A8QA65|A8QA65_MALGO
MNXR2982[c]	Cytoplasm	1 MNXM133 + 1 MNXM2 + 1 MNXM21 = 1 MNXM1 + 1 MNXM12 + 1 MNXM197	1 acetoacetyl-CoA(4-) + 1 H2O + 1 acetyl-CoA(4-) = 1 H(+) + 1 CoA + 1 (3S)-3-hydroxy-3-methylglutaryl-CoA(5-)	-9.5835	2.3.3.10	tr|A8Q607|A8Q607_MALGO
MNXR2985[p]	Membrane	1 MNXM1 + 1 MNXM7 + 1 MNXM790 = 1 MNXM3 + 1 MNXM874	1 H(+) + 1 ADP + 1 4-amino-2-methyl-5-phosphonatomethylpyrimidine(2-) = 1 ATP + 1 4-amino-5-hydroxymethyl-2-methylpyrimidine	-14.8159	2.7.1.49	tr|A8PX62|A8PX62_MALGO
MNXR29857[c]	Cytoplasm	1 MNXM14578 + 1 MNXM19 = 1 MNXM16 + 1 MNXM891	1 3-isopropylmalate-methyl-ester + 1 S-adenosyl-L-homocysteine = 1 S-adenosyl-L-methionine + 1 (2R,3S)-3-isopropylmalate(2-)
MNXR30093[c]	Cytoplasm	1 MNXM1 + 1 MNXM10 + 1 MNXM389 = 1 MNXM471 + 1 MNXM8	1 H(+) + 1 NADH(2-) + 1 3-methylbut-2-enoyl-CoA = 1 isovaleryl-CoA + 1 NAD(+)		1.3.99.10
MNXR30204[c]	Cytoplasm	1 MNXM150 = 1 MNXM150	1 5'-S-methyl-5'-thioadenosine = 1 5'-S-methyl-5'-thioadenosine
MNXR3028[p]	Membrane	1 MNXM1 + 1 MNXM327 + 1 MNXM6 = 1 MNXM358 + 1 MNXM5	1 H(+) + 1 estrone + 1 NADPH = 1 17beta-estradiol + 1 NADP(+)	-10.6494	1.1.1.62	sp|A8Q1U2|MKAR_MALGO
MNXR3032[c]	Cytoplasm	1 MNXM1 + 1 MNXM2747 + 1 MNXM4 + 1 MNXM6 = 1 MNXM2 + 1 MNXM5 + 1 MNXM873	1 H(+) + 1 (24E)-3alpha,7alpha,12alpha-trihydroxy-5beta-cholest-24-en-26-oyl-CoA + 1 O2 + 1 NADPH = 1 H2O + 1 NADP(+) + 1 3alpha,7alpha,12alpha-trihydroxy-24-oxo-5beta-cholestan-26-oyl-CoA(4-)
MNXR3033[p]	Membrane	1 MNXM1 + 1 MNXM10 + 1 MNXM327 = 1 MNXM358 + 1 MNXM8	1 H(+) + 1 NADH(2-) + 1 estrone = 1 17beta-estradiol + 1 NAD(+)	-10.6494	1.1.1.62	sp|A8Q1U2|MKAR_MALGO
MNXR30340[c]	Cytoplasm	1 MNXM376 + 1 MNXM77 = 1 MNXM66 + 1 MNXM769	1 hydroquinone + 1 glycerone phosphate = 1 sn-glycerol 3-phosphate(2-) + 1 1,4-benzoquinone	-29.1522	1.1.5.3	tr|A8Q7U0|A8Q7U0_MALGO,tr|A8Q7U3|A8Q7U3_MALGO
MNXR30347[m]	Mitochondria	1 MNXM235 + 1 MNXM376 = 1 MNXM252 + 1 MNXM769	1 orotate + 1 hydroquinone = 1 (S)-dihydroorotate + 1 1,4-benzoquinone	2.21776	1.3.5.2	tr|A8Q682|A8Q682_MALGO
MNXR3044[c]	Cytoplasm	1 MNXM1 + 1 MNXM10 + 1 MNXM361 = 1 MNXM353 + 1 MNXM8	1 H(+) + 1 NADH(2-) + 1 L-aspartate 4-semialdehyde = 1 L-homoserine zwitterion + 1 NAD(+)	-7.72937	1.1.1.3	tr|A8Q3I6|A8Q3I6_MALGO
MNXR3045[c]	Cytoplasm	1 MNXM1 + 1 MNXM361 + 1 MNXM6 = 1 MNXM353 + 1 MNXM5	1 H(+) + 1 L-aspartate 4-semialdehyde + 1 NADPH = 1 L-homoserine zwitterion + 1 NADP(+)	-7.72937	1.1.1.3	tr|A8Q3I6|A8Q3I6_MALGO
MNXR3046[c]	Cytoplasm	1 MNXM12 + 1 MNXM699 = 1 MNXM21 + 1 MNXM353	1 CoA + 1 O-acetyl-L-homoserine zwitterion = 1 acetyl-CoA(4-) + 1 L-homoserine zwitterion	-3.61005	2.3.1.31	tr|A8QBJ7|A8QBJ7_MALGO,tr|A8Q4H2|A8Q4H2_MALGO
MNXR3046[n]	Nucleous	1 MNXM12 + 1 MNXM699 = 1 MNXM21 + 1 MNXM353	1 CoA + 1 O-acetyl-L-homoserine zwitterion = 1 acetyl-CoA(4-) + 1 L-homoserine zwitterion	-3.61005	2.3.1.31	tr|A8QBJ7|A8QBJ7_MALGO,tr|A8Q4H2|A8Q4H2_MALGO
MNXR3047[c]	Cytoplasm	1 MNXM1 + 1 MNXM1334 + 1 MNXM7 = 1 MNXM3 + 1 MNXM353	1 H(+) + 1 O-phosphonato-L-homoserine(2-) + 1 ADP = 1 ATP + 1 L-homoserine zwitterion	-14.8159	2.7.1.39	tr|A8Q9N6|A8Q9N6_MALGO
MNXR30569[m]	Mitochondria	1 MNXM172 + 1 MNXM89557 = 1 MNXM192 + 1 MNXM20	1 4-oxobutanoate + 1 L-glutamate = 1 4-aminobutanoate + 1 2-oxoglutarate	0.324097	2.6.1.19	tr|A8Q4V7|A8Q4V7_MALGO
MNXR30582[m]	Mitochondria	1 MNXM1 + 1 MNXM12 + 1 MNXM730 = 1 MNXM21 + 1 MNXM89557	1 H(+) + 1 CoA + 1 N-acetyl-L-glutamate(2-) = 1 acetyl-CoA(4-) + 1 L-glutamate	-6.53821	2.3.1.1	tr|A8PUE3|A8PUE3_MALGO,sp|A8Q9M0|ARGJ_MALGO
MNXR30608[e]	Extracellular	1 MNXM131 = 1 MNXM89661	1 citrate = 1 isocitrate(3-)	0.220001	4.2.1.3	tr|A8QCQ5|A8QCQ5_MALGO,tr|A8PTA7|A8PTA7_MALGO,tr|A8PTA9|A8PTA9_MALGO
MNXR30608[m]	Mitochondria	1 MNXM131 = 1 MNXM89661	1 citrate = 1 isocitrate(3-)	0.220001	4.2.1.3	tr|A8QCQ5|A8QCQ5_MALGO,tr|A8PTA7|A8PTA7_MALGO,tr|A8PTA9|A8PTA9_MALGO
MNXR30608[p]	Membrane	1 MNXM131 = 1 MNXM89661	1 citrate = 1 isocitrate(3-)	0.220001	4.2.1.3	tr|A8QCQ5|A8QCQ5_MALGO,tr|A8PTA7|A8PTA7_MALGO,tr|A8PTA9|A8PTA9_MALGO
MNXR30609[e]	Extracellular	1 MNXM2 + 1 MNXM813 = 1 MNXM89661	1 H2O + 1 cis-aconitate(3-) = 1 isocitrate(3-)	-3.133	4.2.1.3	tr|A8QCQ5|A8QCQ5_MALGO,tr|A8PTA7|A8PTA7_MALGO,tr|A8PTA9|A8PTA9_MALGO
MNXR30609[m]	Mitochondria	1 MNXM2 + 1 MNXM813 = 1 MNXM89661	1 H2O + 1 cis-aconitate(3-) = 1 isocitrate(3-)	-3.133	4.2.1.3	tr|A8QCQ5|A8QCQ5_MALGO,tr|A8PTA7|A8PTA7_MALGO,tr|A8PTA9|A8PTA9_MALGO
MNXR30609[p]	Membrane	1 MNXM2 + 1 MNXM813 = 1 MNXM89661	1 H2O + 1 cis-aconitate(3-) = 1 isocitrate(3-)	-3.133	4.2.1.3	tr|A8QCQ5|A8QCQ5_MALGO,tr|A8PTA7|A8PTA7_MALGO,tr|A8PTA9|A8PTA9_MALGO
MNXR30610[c]	Cytoplasm	1 MNXM1062 + 1 MNXM89557 = 1 MNXM20 + 1 MNXM817	1 2-acetamido-5-oxopentanoate + 1 L-glutamate = 1 2-oxoglutarate + 1 N(2)-acetyl-L-ornithine zwitterion	0.324127	2.6.1.11	tr|A8Q3P0|A8Q3P0_MALGO
MNXR3090[c]	Cytoplasm	1 MNXM1422 = 1 MNXM1456 + 1 MNXM2	1 D-erythro-1-(imidazol-4-yl)glycerol 3-phosphate(2-) = 1 3-(imidazol-4-yl)-2-oxopropyl phosphate(2-) + 1 H2O	-10.627	4.2.1.19	tr|A8Q9P0|A8Q9P0_MALGO
MNXR3091[m]	Mitochondria	1 MNXM13 + 1 MNXM2 + 1 MNXM866 = 1 MNXM1 + 1 MNXM1455	1 CO(2) + 1 H2O + 1 (1S,2R)-1-C-(indol-3-yl)glycerol 3-phosphate(2-) = 1 H(+) + 1 1-(2-carboxylatophenylamino)-1-deoxy-D-ribulose 5-phosphate(3-)	-34.4536	4.1.1.48	tr|A8PZV8|A8PZV8_MALGO
MNXR30965[c]	Cytoplasm	1 MNXM26 + 1 MNXM55 = 1 MNXM418 + 1 MNXM89582	1 acetate + 1 L-cysteine zwitterion = 1 O-acetyl-L-serine zwitterion + 1 hydrogen sulfide	-11.3741	2.5.1.47	tr|A8PT64|A8PT64_MALGO,tr|A8Q079|A8Q079_MALGO,tr|A8PY60|A8PY60_MALGO
MNXR3098[p]	Membrane	1 MNXM1745 + 1 MNXM2 + 1 MNXM8 = 2 MNXM1 + 1 MNXM10 + 1 MNXM1330	1 imidazole-4-acetaldehyde + 1 H2O + 1 NAD(+) = 2 H(+) + 1 NADH(2-) + 1 imidazole-4-acetate	-13.1053	1.2.1.3	tr|A8PYW0|A8PYW0_MALGO
MNXR3099[c]	Cytoplasm	1 MNXM125 + 1 MNXM2 = 1 MNXM456	1 IMP(2-) + 1 H2O = 1 5-formamido-1-(5-phospho-D-ribosyl)imidazole-4-carboxamide(2-)	26.846	3.5.4.10	tr|A8PUC1|A8PUC1_MALGO
MNXR3100[m]	Mitochondria	1 MNXM125 + 1 MNXM2 + 1 MNXM8 = 1 MNXM1 + 1 MNXM10 + 1 MNXM298	1 IMP(2-) + 1 H2O + 1 NAD(+) = 1 H(+) + 1 NADH(2-) + 1 5'-xanthylate(2-)	2.42883	1.1.1.205	tr|A8Q360|A8Q360_MALGO
MNXR3132[c]	Cytoplasm	1 MNXM1 + 1 MNXM10 + 1 MNXM1602 = 1 MNXM8 + 1 MNXM891	1 H(+) + 1 NADH(2-) + 1 (2S)-2-isopropyl-3-oxosuccinate(2-) = 1 NAD(+) + 1 (2R,3S)-3-isopropylmalate(2-)	3.54178	1.1.1.85	tr|A8PVM0|A8PVM0_MALGO
MNXR3133[c]	Cytoplasm	1 MNXM1706 + 1 MNXM2 = 1 MNXM891	1 2-isopropylmaleate(2-) + 1 H2O = 1 (2R,3S)-3-isopropylmalate(2-)	0.0529938	4.2.1.33	tr|A8PWL7|A8PWL7_MALGO
MNXR3134[c]	Cytoplasm	1 MNXM1706 + 1 MNXM2 = 1 MNXM985	1 2-isopropylmaleate(2-) + 1 H2O = 1 (2S)-2-isopropylmalate(2-)	1.47299	4.2.1.33	tr|A8PWL7|A8PWL7_MALGO
MNXR3135[c]	Cytoplasm	1 MNXM1 + 1 MNXM12 + 1 MNXM985 = 1 MNXM2 + 1 MNXM21 + 1 MNXM238	1 H(+) + 1 CoA + 1 (2S)-2-isopropylmalate(2-) = 1 H2O + 1 acetyl-CoA(4-) + 1 3-methyl-2-oxobutanoate	-10.1713	2.3.3.13	tr|A8PWG4|A8PWG4_MALGO,tr|A8PWG3|A8PWG3_MALGO
MNXR3135[p]	Membrane	1 MNXM1 + 1 MNXM12 + 1 MNXM985 = 1 MNXM2 + 1 MNXM21 + 1 MNXM238	1 H(+) + 1 CoA + 1 (2S)-2-isopropylmalate(2-) = 1 H2O + 1 acetyl-CoA(4-) + 1 3-methyl-2-oxobutanoate	-10.1713	2.3.3.13	tr|A8PWG4|A8PWG4_MALGO,tr|A8PWG3|A8PWG3_MALGO
MNXR31472[c]	Cytoplasm	1 MNXM508 = 1 MNXM89621	1 beta-D-glucose 6-phosphate(2-) = 1 beta-D-fructofuranose 6-phosphate(2-)	1.38	5.3.1.9	tr|A8PU12|A8PU12_MALGO
MNXR31600[m]	Mitochondria	1 MNXM13 + 1 MNXM192 = 1 MNXM1 + 1 MNXM89557	1 CO(2) + 1 4-aminobutanoate = 1 H(+) + 1 L-glutamate	-2.46587	4.1.1.15	tr|A8Q6D9|A8Q6D9_MALGO,tr|A8QDP9|A8QDP9_MALGO
MNXR31600[p]	Membrane	1 MNXM13 + 1 MNXM192 = 1 MNXM1 + 1 MNXM89557	1 CO(2) + 1 4-aminobutanoate = 1 H(+) + 1 L-glutamate	-2.46587	4.1.1.15	tr|A8Q6D9|A8Q6D9_MALGO,tr|A8QDP9|A8QDP9_MALGO
MNXR31608[c]	Cytoplasm	1 MNXM1 + 1 MNXM10 + 1 MNXM20 + 1 MNXM37 = 1 MNXM8 + 2 MNXM89557	1 H(+) + 1 NADH(2-) + 1 2-oxoglutarate + 1 L-glutamine zwitterion = 1 NAD(+) + 2 L-glutamate	4.89767	1.4.1.14	tr|A8Q0D6|A8Q0D6_MALGO
MNXR3169[c]	Cytoplasm	1 MNXM12 + 1 MNXM1310 = 1 MNXM21 + 1 MNXM44	1 CoA + 1 3-oxo-fatty acyl-CoA(4-) = 1 acetyl-CoA(4-) + 1 acyl-CoA	-16.7223	2.3.1.16	tr|A8Q9M7|A8Q9M7_MALGO,tr|A8PX64|A8PX64_MALGO
MNXR3169[m]	Mitochondria	1 MNXM12 + 1 MNXM1310 = 1 MNXM21 + 1 MNXM44	1 CoA + 1 3-oxo-fatty acyl-CoA(4-) = 1 acetyl-CoA(4-) + 1 acyl-CoA	-16.7223	2.3.1.16	tr|A8Q9M7|A8Q9M7_MALGO,tr|A8PX64|A8PX64_MALGO
MNXR31722[c]	Cytoplasm	1 MNXM1456 + 1 MNXM89557 = 1 MNXM1482 + 1 MNXM20	1 3-(imidazol-4-yl)-2-oxopropyl phosphate(2-) + 1 L-glutamate = 1 L-histidinol phosphate(1-) + 1 2-oxoglutarate	1.76001	2.6.1.9	tr|A8PVH6|A8PVH6_MALGO,tr|A8Q8A0|A8Q8A0_MALGO,tr|A8Q9P5|A8Q9P5_MALGO
MNXR31722[m]	Mitochondria	1 MNXM1456 + 1 MNXM89557 = 1 MNXM1482 + 1 MNXM20	1 3-(imidazol-4-yl)-2-oxopropyl phosphate(2-) + 1 L-glutamate = 1 L-histidinol phosphate(1-) + 1 2-oxoglutarate	1.76001	2.6.1.9	tr|A8PVH6|A8PVH6_MALGO,tr|A8Q8A0|A8Q8A0_MALGO,tr|A8Q9P5|A8Q9P5_MALGO
MNXR31722[n]	Nucleous	1 MNXM1456 + 1 MNXM89557 = 1 MNXM1482 + 1 MNXM20	1 3-(imidazol-4-yl)-2-oxopropyl phosphate(2-) + 1 L-glutamate = 1 L-histidinol phosphate(1-) + 1 2-oxoglutarate	1.76001	2.6.1.9	tr|A8PVH6|A8PVH6_MALGO,tr|A8Q8A0|A8Q8A0_MALGO,tr|A8Q9P5|A8Q9P5_MALGO
MNXR31728[m]	Mitochondria	1 MNXM10 + 1 MNXM13 + 1 MNXM20 = 1 MNXM8 + 1 MNXM89661	1 NADH(2-) + 1 CO(2) + 1 2-oxoglutarate = 1 NAD(+) + 1 isocitrate(3-)	1.62415	1.1.1.41	tr|A8PSR0|A8PSR0_MALGO,tr|A8PSR2|A8PSR2_MALGO
MNXR31729[c]	Cytoplasm	1 MNXM13 + 1 MNXM20 + 1 MNXM6 = 1 MNXM5 + 1 MNXM89661	1 CO(2) + 1 2-oxoglutarate + 1 NADPH = 1 NADP(+) + 1 isocitrate(3-)	0.375854	1.1.1.42	tr|A8Q1Q0|A8Q1Q0_MALGO
MNXR31733[m]	Mitochondria	1 MNXM25 + 1 MNXM69 = 1 MNXM89661	1 succinate(2-) + 1 glyoxylate = 1 isocitrate(3-)	3.26823	4.1.3.1	tr|A8Q962|A8Q962_MALGO,tr|A8PUA7|A8PUA7_MALGO,tr|A8Q960|A8Q960_MALGO
MNXR31733[x]	Peroxisome	1 MNXM25 + 1 MNXM69 = 1 MNXM89661	1 succinate(2-) + 1 glyoxylate = 1 isocitrate(3-)	3.26823	4.1.3.1	tr|A8Q962|A8Q962_MALGO,tr|A8PUA7|A8PUA7_MALGO,tr|A8Q960|A8Q960_MALGO
MNXR31741[c]	Cytoplasm	1 MNXM1408 + 1 MNXM37 = 1 MNXM1 + 1 MNXM1422 + 1 MNXM365 + 1 MNXM89557	1 5-[(5-phospho-1-deoxy-D-ribulos-1-ylimino)methylamino]-1-(5-phospho-D-ribosyl)imidazole-4-carboxamide + 1 L-glutamine zwitterion = 1 H(+) + 1 D-erythro-1-(imidazol-4-yl)glycerol 3-phosphate(2-) + 1 5-amino-1-(5-phospho-D-ribosyl)imidazole-4-carboxamide(2-) + 1 L-glutamate		2.4.2,2.4.2.-,4.1.3.-
MNXR31792[c]	Cytoplasm	1 MNXM140 + 1 MNXM20 = 1 MNXM404 + 1 MNXM89557	1 L-leucine zwitterion + 1 2-oxoglutarate = 1 4-methyl-2-oxopentanoate + 1 L-glutamate	0.654114	2.6.1.42	tr|A8PZH7|A8PZH7_MALGO
MNXR32168[c]	Cytoplasm	1 MNXM20 + 1 MNXM97 = 1 MNXM210 + 1 MNXM89557	1 2-oxoglutarate + 1 L-phenylalanine = 1 keto-phenylpyruvate + 1 L-glutamate	0.225876	2.6.1.57	tr|A8PVH6|A8PVH6_MALGO,tr|A8Q9P5|A8Q9P5_MALGO
MNXR32168[m]	Mitochondria	1 MNXM20 + 1 MNXM97 = 1 MNXM210 + 1 MNXM89557	1 2-oxoglutarate + 1 L-phenylalanine = 1 keto-phenylpyruvate + 1 L-glutamate	0.225876	2.6.1.57	tr|A8PVH6|A8PVH6_MALGO,tr|A8Q9P5|A8Q9P5_MALGO
MNXR32268[m]	Mitochondria	1 MNXM20 + 1 MNXM379 = 1 MNXM541 + 1 MNXM89557	1 2-oxoglutarate + 1 O-phospho-L-serine = 1 3-phospho-hydroxypyruvate + 1 L-glutamate	0.0758362	2.6.1.52	tr|A8PRI6|A8PRI6_MALGO
MNXR3231[c]	Cytoplasm	1 MNXM1253 = 1 MNXM310 + 1 MNXM57	1 (R)-S-lactoylglutathionate(1-) = 1 methylglyoxal + 1 glutathione	10.27	4.4.1.5	tr|A8PWT7|A8PWT7_MALGO
MNXR32524[c]	Cytoplasm	1 MNXM153 + 1 MNXM89557 = 1 MNXM20 + 1 MNXM76	1 3-(4-hydroxyphenyl)pyruvate + 1 L-glutamate = 1 2-oxoglutarate + 1 L-tyrosine zwitterion	-0.605896	2.6.1.5,2.6.1.57	tr|A8PVH6|A8PVH6_MALGO,tr|A8Q9P5|A8Q9P5_MALGO
MNXR32524[m]	Mitochondria	1 MNXM153 + 1 MNXM89557 = 1 MNXM20 + 1 MNXM76	1 3-(4-hydroxyphenyl)pyruvate + 1 L-glutamate = 1 2-oxoglutarate + 1 L-tyrosine zwitterion	-0.605896	2.6.1.5,2.6.1.57	tr|A8PVH6|A8PVH6_MALGO,tr|A8Q9P5|A8Q9P5_MALGO
MNXR32635[c]	Cytoplasm	1 MNXM20 + 1 MNXM32 = 1 MNXM23 + 1 MNXM89557	1 2-oxoglutarate + 1 L-alanine zwitterion = 1 pyruvate + 1 L-glutamate	1.86411	2.6.1.2	tr|A8QA50|A8QA50_MALGO
MNXR32641[c]	Cytoplasm	1 MNXM20 + 1 MNXM42 = 1 MNXM46 + 1 MNXM89557	1 2-oxoglutarate + 1 L-aspartate(1-) = 1 oxaloacetate + 1 L-glutamate	2.97	2.6.1.1	tr|A8Q9P5|A8Q9P5_MALGO,tr|A8PVH6|A8PVH6_MALGO
MNXR32641[m]	Mitochondria	1 MNXM20 + 1 MNXM42 = 1 MNXM46 + 1 MNXM89557	1 2-oxoglutarate + 1 L-aspartate(1-) = 1 oxaloacetate + 1 L-glutamate	2.97	2.6.1.1	tr|A8Q9P5|A8Q9P5_MALGO,tr|A8PVH6|A8PVH6_MALGO
MNXR32659[m]	Mitochondria	1 MNXM1 + 1 MNXM336 + 1 MNXM7 = 1 MNXM3 + 1 MNXM89602	1 H(+) + 1 alpha-D-galactose 1-phosphate(2-) + 1 ADP = 1 ATP + 1 D-galactopyranose	-14.8159	2.7.1.6	tr|A8PRR5|A8PRR5_MALGO
MNXR32700[m]	Mitochondria	1 MNXM121 + 1 MNXM2 + 1 MNXM3 + 1 MNXM37 = 2 MNXM1 + 1 MNXM63 + 1 MNXM7 + 1 MNXM89557 + 1 MNXM9	1 UTP + 1 H2O + 1 ATP + 1 L-glutamine zwitterion = 2 H(+) + 1 CTP + 1 ADP + 1 L-glutamate + 1 phosphate	-17.0529	6.3.4.2	tr|A8Q9B4|A8Q9B4_MALGO
MNXR32727[c]	Cytoplasm	2 MNXM1 + 1 MNXM11 + 1 MNXM113 + 1 MNXM14 + 1 MNXM89557 = 1 MNXM2 + 1 MNXM298 + 1 MNXM3 + 1 MNXM37	2 H(+) + 1 diphosphate(3-) + 1 GMP(3-) + 1 AMP + 1 L-glutamate = 1 H2O + 1 5'-xanthylate(2-) + 1 ATP + 1 L-glutamine zwitterion	-15.793	6.3.5.2	tr|A8PQW8|A8PQW8_MALGO
MNXR32743[c]	Cytoplasm	1 MNXM1 + 1 MNXM188 + 1 MNXM23 + 1 MNXM89557 = 1 MNXM337 + 1 MNXM37	1 H(+) + 1 anthranilate + 1 pyruvate + 1 L-glutamate = 1 chorismate(2-) + 1 L-glutamine zwitterion	-32.98	4.1.3.27	tr|A8PQY2|A8PQY2_MALGO,tr|A8PZV8|A8PZV8_MALGO
MNXR32743[m]	Mitochondria	1 MNXM1 + 1 MNXM188 + 1 MNXM23 + 1 MNXM89557 = 1 MNXM337 + 1 MNXM37	1 H(+) + 1 anthranilate + 1 pyruvate + 1 L-glutamate = 1 chorismate(2-) + 1 L-glutamine zwitterion	-32.98	4.1.3.27	tr|A8PQY2|A8PQY2_MALGO,tr|A8PZV8|A8PZV8_MALGO
MNXR32746[c]	Cytoplasm	1 MNXM15 + 1 MNXM89557 = 1 MNXM2 + 1 MNXM37	1 NH4(+) + 1 L-glutamate = 1 H2O + 1 L-glutamine zwitterion	-0.827126	6.3.5.2,6.3.5.4,6.3.5.5	tr|A8PQW8|A8PQW8_MALGO,tr|A8PQZ5|A8PQZ5_MALGO,tr|A8Q7B3|A8Q7B3_MALGO,tr|A8Q7B0|A8Q7B0_MALGO,tr|A8QBP8|A8QBP8_MALGO,tr|A8PYP5|A8PYP5_MALGO,tr|A8PXN5|A8PXN5_MALGO,tr|A8Q026|A8Q026_MALGO
MNXR32746[e]	Extracellular	1 MNXM15 + 1 MNXM89557 = 1 MNXM2 + 1 MNXM37	1 NH4(+) + 1 L-glutamate = 1 H2O + 1 L-glutamine zwitterion	-0.827126	6.3.5.5	tr|A8PQW8|A8PQW8_MALGO,tr|A8QBP8|A8QBP8_MALGO,tr|A8PYP5|A8PYP5_MALGO,tr|A8PXN5|A8PXN5_MALGO,tr|A8Q026|A8Q026_MALGO
MNXR32746[m]	Mitochondria	1 MNXM15 + 1 MNXM89557 = 1 MNXM2 + 1 MNXM37	1 NH4(+) + 1 L-glutamate = 1 H2O + 1 L-glutamine zwitterion	-0.827126	6.3.4.2,6.3.5.4,6.3.5.5	tr|A8Q9B4|A8Q9B4_MALGO,tr|A8PQZ5|A8PQZ5_MALGO,tr|A8Q7B3|A8Q7B3_MALGO,tr|A8Q7B0|A8Q7B0_MALGO,tr|A8PQW8|A8PQW8_MALGO,tr|A8QBP8|A8QBP8_MALGO,tr|A8PYP5|A8PYP5_MALGO,tr|A8PXN5|A8PXN5_MALGO,tr|A8Q026|A8Q026_MALGO
MNXR32762[m]	Mitochondria	1 MNXM101 + 1 MNXM20 = 1 MNXM245 + 1 MNXM89557	1 L-ornithinium(1+) + 1 2-oxoglutarate = 1 L-glutamic 5-semialdehyde zwitterion + 1 L-glutamate	0.948242	2.6.1.13	tr|A8Q6C8|A8Q6C8_MALGO
MNXR32767[c]	Cytoplasm	1 MNXM15 + 1 MNXM3 + 1 MNXM89557 = 1 MNXM1 + 1 MNXM37 + 1 MNXM7 + 1 MNXM9	1 NH4(+) + 1 ATP + 1 L-glutamate = 1 H(+) + 1 L-glutamine zwitterion + 1 ADP + 1 phosphate	-6.77179	6.3.1.2	tr|A8PTM9|A8PTM9_MALGO
MNXR32778[c]	Cytoplasm	1 MNXM1280 + 1 MNXM7 = 1 MNXM3 + 1 MNXM89557	1 L-gamma-glutamyl phosphate(2-) + 1 ADP = 1 ATP + 1 L-glutamate	8.53833	2.7.2.11	tr|A8Q2V3|A8Q2V3_MALGO
MNXR32818[c]	Cytoplasm	1 MNXM1 + 1 MNXM10 + 1 MNXM15 + 1 MNXM20 = 1 MNXM2 + 1 MNXM8 + 1 MNXM89557	1 H(+) + 1 NADH(2-) + 1 NH4(+) + 1 2-oxoglutarate = 1 H2O + 1 NAD(+) + 1 L-glutamate	4.07053	1.4.1.2	tr|A8PWR2|A8PWR2_MALGO
MNXR32879[n]	Nucleous	1 MNXM1 + 1 MNXM412 + 1 MNXM7 + 1 MNXM9 = 1 MNXM3 + 1 MNXM55 + 1 MNXM89557	1 H(+) + 1 L-gamma-glutamyl-L-cysteinate(1-) + 1 ADP + 1 phosphate = 1 ATP + 1 L-cysteine zwitterion + 1 L-glutamate	-9.31586	6.3.2.2	tr|A8Q4T1|A8Q4T1_MALGO
MNXR33034[p]	Membrane	1 MNXM1 + 1 MNXM11 + 1 MNXM14 + 1 MNXM8 + 1 MNXM89557 = 1 MNXM2 + 1 MNXM3 + 1 MNXM309 + 1 MNXM37	1 H(+) + 1 diphosphate(3-) + 1 AMP + 1 NAD(+) + 1 L-glutamate = 1 H2O + 1 ATP + 1 deamido-NAD(2-) + 1 L-glutamine zwitterion	-13.9547	6.3.5.1	tr|A8Q1U0|A8Q1U0_MALGO
MNXR33036[c]	Cytoplasm	1 MNXM1 + 1 MNXM11 + 1 MNXM14 + 1 MNXM147 + 1 MNXM89557 = 1 MNXM2 + 1 MNXM3 + 1 MNXM37 + 1 MNXM42	1 H(+) + 1 diphosphate(3-) + 1 AMP + 1 L-asparagine zwitterion + 1 L-glutamate = 1 H2O + 1 ATP + 1 L-glutamine zwitterion + 1 L-aspartate(1-)	-15.6188	6.3.5.4	tr|A8PQZ5|A8PQZ5_MALGO,tr|A8Q7B3|A8Q7B3_MALGO,tr|A8Q7B0|A8Q7B0_MALGO
MNXR33036[m]	Mitochondria	1 MNXM1 + 1 MNXM11 + 1 MNXM14 + 1 MNXM147 + 1 MNXM89557 = 1 MNXM2 + 1 MNXM3 + 1 MNXM37 + 1 MNXM42	1 H(+) + 1 diphosphate(3-) + 1 AMP + 1 L-asparagine zwitterion + 1 L-glutamate = 1 H2O + 1 ATP + 1 L-glutamine zwitterion + 1 L-aspartate(1-)	-15.6188	6.3.5.4	tr|A8PQZ5|A8PQZ5_MALGO,tr|A8Q7B3|A8Q7B3_MALGO,tr|A8Q7B0|A8Q7B0_MALGO
MNXR33037[c]	Cytoplasm	2 MNXM1 + 1 MNXM138 + 2 MNXM7 + 1 MNXM89557 + 1 MNXM9 = 1 MNXM2 + 2 MNXM3 + 1 MNXM37 + 1 MNXM60	2 H(+) + 1 carbamoyl phosphate(2-) + 2 ADP + 1 L-glutamate + 1 phosphate = 1 H2O + 2 ATP + 1 L-glutamine zwitterion + 1 bicarbonate	-2.26477	6.3.5.5	tr|A8PQW8|A8PQW8_MALGO,tr|A8QBP8|A8QBP8_MALGO,tr|A8PYP5|A8PYP5_MALGO,tr|A8PXN5|A8PXN5_MALGO,tr|A8Q026|A8Q026_MALGO
MNXR33037[e]	Extracellular	2 MNXM1 + 1 MNXM138 + 2 MNXM7 + 1 MNXM89557 + 1 MNXM9 = 1 MNXM2 + 2 MNXM3 + 1 MNXM37 + 1 MNXM60	2 H(+) + 1 carbamoyl phosphate(2-) + 2 ADP + 1 L-glutamate + 1 phosphate = 1 H2O + 2 ATP + 1 L-glutamine zwitterion + 1 bicarbonate	-2.26477	6.3.5.5	tr|A8PQW8|A8PQW8_MALGO,tr|A8QBP8|A8QBP8_MALGO,tr|A8PYP5|A8PYP5_MALGO,tr|A8PXN5|A8PXN5_MALGO,tr|A8Q026|A8Q026_MALGO
MNXR33037[m]	Mitochondria	2 MNXM1 + 1 MNXM138 + 2 MNXM7 + 1 MNXM89557 + 1 MNXM9 = 1 MNXM2 + 2 MNXM3 + 1 MNXM37 + 1 MNXM60	2 H(+) + 1 carbamoyl phosphate(2-) + 2 ADP + 1 L-glutamate + 1 phosphate = 1 H2O + 2 ATP + 1 L-glutamine zwitterion + 1 bicarbonate	-2.26477	6.3.5.5	tr|A8PQW8|A8PQW8_MALGO,tr|A8QBP8|A8QBP8_MALGO,tr|A8PYP5|A8PYP5_MALGO,tr|A8PXN5|A8PXN5_MALGO,tr|A8Q026|A8Q026_MALGO
MNXR3339[p]	Membrane	1 MNXM1 + 1 MNXM4 + 1 MNXM6 + 1 MNXM810 = 2 MNXM2 + 1 MNXM5 + 1 MNXM710	1 H(+) + 1 O2 + 1 NADPH + 1 5alpha-cholest-7-en-3beta-ol = 2 H2O + 1 NADP(+) + 1 cholesta-5,7-dien-3beta-ol	-90.6346	1.14.21.6	tr|A8PS69|A8PS69_MALGO
MNXR33559[m]	Mitochondria	1 MNXM101 + 1 MNXM730 = 1 MNXM817 + 1 MNXM89557	1 L-ornithinium(1+) + 1 N-acetyl-L-glutamate(2-) = 1 N(2)-acetyl-L-ornithine zwitterion + 1 L-glutamate	-1.2482	2.3.1.35	sp|A8Q9M0|ARGJ_MALGO
MNXR337[p]	Membrane	2 MNXM1 + 1 MNXM10 + 1 MNXM192 = 1 MNXM2 + 1 MNXM422 + 1 MNXM8	2 H(+) + 1 NADH(2-) + 1 4-aminobutanoate = 1 H2O + 1 4-ammoniobutanal + 1 NAD(+)	-12.4812	1.2.1.3	tr|A8PYW0|A8PYW0_MALGO
MNXR33784[m]	Mitochondria	1 MNXM1 + 1 MNXM651 + 1 MNXM7 = 1 MNXM3 + 1 MNXM89621	1 H(+) + 1 beta-D-fructofuranose 2,6-bisphosphate(4-) + 1 ADP = 1 ATP + 1 beta-D-fructofuranose 6-phosphate(2-)	-19.5823	2.7.1.105	tr|A8PUM3|A8PUM3_MALGO,tr|A8QBY9|A8QBY9_MALGO
MNXR33784[n]	Nucleous	1 MNXM1 + 1 MNXM651 + 1 MNXM7 = 1 MNXM3 + 1 MNXM89621	1 H(+) + 1 beta-D-fructofuranose 2,6-bisphosphate(4-) + 1 ADP = 1 ATP + 1 beta-D-fructofuranose 6-phosphate(2-)	-19.5823	2.7.1.105	tr|A8PUM3|A8PUM3_MALGO,tr|A8QBY9|A8QBY9_MALGO
MNXR33785[c]	Cytoplasm	1 MNXM1 + 1 MNXM126 + 1 MNXM1723 = 1 MNXM261 + 1 MNXM89588	1 H(+) + 1 3-phospho-D-glycerate + 1 alpha-D-glucose 1,6-bisphosphate(4-) = 1 3-phosphonato-D-glyceroyl phosphate(4-) + 1 alpha-D-glucose 1-phosphate(2-)		2.7.1.106
MNXR33795[c]	Cytoplasm	1 MNXM1 + 1 MNXM7 + 1 MNXM89653 = 1 MNXM3 + 1 MNXM3974	1 H(+) + 1 ADP + 1 ditrans,octacis-undecaprenyl phosphate = 1 ATP + 1 di-trans,poly-cis-undecaprenol		2.7.1.66
MNXR3388[x]	Peroxisome	1 MNXM1 + 1 MNXM12 + 1 MNXM98 = 1 MNXM2 + 1 MNXM21 + 1 MNXM69	1 H(+) + 1 CoA + 1 (S)-malate = 1 H2O + 1 acetyl-CoA(4-) + 1 glyoxylate	-9.25122	2.3.3.9	tr|A8PX66|A8PX66_MALGO
MNXR33986[m]	Mitochondria	1 MNXM1 + 1 MNXM491 + 1 MNXM7 = 1 MNXM3 + 1 MNXM89719	1 H(+) + 1 1D-myo-inositol hexakisphosphate + 1 ADP = 1 ATP + 1 myo-inositol 1,3,4,5,6-pentakisphosphate(10-)	-27.2983	2.7.1.158	tr|A8Q998|A8Q998_MALGO
MNXR34023[c]	Cytoplasm	1 MNXM2042 + 1 MNXM89557 = 1 MNXM337 + 1 MNXM37	1 (2S)-2-amino-4-deoxychorismate + 1 L-glutamate = 1 chorismate(2-) + 1 L-glutamine zwitterion		2.6.1.86
MNXR341[x]	Peroxisome	1 MNXM12 + 1 MNXM133 = 2 MNXM21	1 CoA + 1 acetoacetyl-CoA(4-) = 2 acetyl-CoA(4-)	7.06006	2.3.1.9	tr|A8PR10|A8PR10_MALGO
MNXR34119[c]	Cytoplasm	1 MNXM219 + 1 MNXM22 + 1 MNXM89557 = 1 MNXM2 + 1 MNXM384 + 1 MNXM4	1 allysine zwitterion + 1 hydrogen peroxide + 1 L-glutamate = 1 H2O + 1 L-saccharopine + 1 O2		1.5.3.18
MNXR3412[c]	Cytoplasm	1 MNXM11 + 1 MNXM82 = 1 MNXM1 + 1 MNXM51 + 1 MNXM721	1 diphosphate(3-) + 1 GDP-alpha-D-mannose = 1 H(+) + 1 GTP + 1 alpha-D-mannose 1-phosphate(2-)	-103.304	2.7.7.13	tr|A8PRL4|A8PRL4_MALGO
MNXR342[c]	Cytoplasm	1 MNXM12 + 1 MNXM524 = 1 MNXM21 + 1 MNXM86	1 CoA + 1 2-methylacetoacetyl-CoA(4-) = 1 acetyl-CoA(4-) + 1 propionyl-CoA(4-)	-5.24982	2.3.1.16	tr|A8Q9M7|A8Q9M7_MALGO,tr|A8PX64|A8PX64_MALGO
MNXR342[m]	Mitochondria	1 MNXM12 + 1 MNXM524 = 1 MNXM21 + 1 MNXM86	1 CoA + 1 2-methylacetoacetyl-CoA(4-) = 1 acetyl-CoA(4-) + 1 propionyl-CoA(4-)	-5.24982	2.3.1.16	tr|A8Q9M7|A8Q9M7_MALGO,tr|A8PX64|A8PX64_MALGO
MNXR3425[c]	Cytoplasm	1 MNXM1624 + 1 MNXM73 = 1 MNXM23 + 1 MNXM3470	1 2-(alpha-D-mannosyl)-D-glycerate + 1 phosphoenolpyruvate = 1 pyruvate + 1 2-O-(6-phospho-alpha-D-mannosyl)-D-glycerate
MNXR34277[c]	Cytoplasm	1 MNXM215 = 1 MNXM89588	1 alpha-D-glucose 6-phosphate(2-) = 1 alpha-D-glucose 1-phosphate(2-)	0	5.4.2.2	tr|A8PWN6|A8PWN6_MALGO
MNXR343[c]	Cytoplasm	1 MNXM12 + 1 MNXM717 = 1 MNXM21 + 1 MNXM233	1 CoA + 1 3-oxohexanoyl-CoA = 1 acetyl-CoA(4-) + 1 butanoyl-CoA	7.06	2.3.1.16	tr|A8Q9M7|A8Q9M7_MALGO,tr|A8PX64|A8PX64_MALGO
MNXR343[m]	Mitochondria	1 MNXM12 + 1 MNXM717 = 1 MNXM21 + 1 MNXM233	1 CoA + 1 3-oxohexanoyl-CoA = 1 acetyl-CoA(4-) + 1 butanoyl-CoA	7.06	2.3.1.16	tr|A8Q9M7|A8Q9M7_MALGO,tr|A8PX64|A8PX64_MALGO
MNXR344[c]	Cytoplasm	1 MNXM12 + 1 MNXM706 = 1 MNXM21 + 1 MNXM553	1 CoA + 1 3-oxooctanoyl-CoA = 1 acetyl-CoA(4-) + 1 hexanoyl-CoA	7.05994	2.3.1.16	tr|A8Q9M7|A8Q9M7_MALGO,tr|A8PX64|A8PX64_MALGO
MNXR344[m]	Mitochondria	1 MNXM12 + 1 MNXM706 = 1 MNXM21 + 1 MNXM553	1 CoA + 1 3-oxooctanoyl-CoA = 1 acetyl-CoA(4-) + 1 hexanoyl-CoA	7.05994	2.3.1.16	tr|A8Q9M7|A8Q9M7_MALGO,tr|A8PX64|A8PX64_MALGO
MNXR3441[c]	Cytoplasm	1 MNXM1056 = 1 MNXM2 + 1 MNXM920	1 (2R)-homocitrate = 1 H2O + 1 but-1-ene-1,2,4-tricarboxylate		4.2.1.-,4.2.1.114
MNXR345[c]	Cytoplasm	1 MNXM12 + 1 MNXM677 = 1 MNXM21 + 1 MNXM342	1 CoA + 1 3-oxodecanoyl-CoA = 1 acetyl-CoA(4-) + 1 octanoyl-CoA(4-)	7.06006	2.3.1.16	tr|A8Q9M7|A8Q9M7_MALGO,tr|A8PX64|A8PX64_MALGO
MNXR345[m]	Mitochondria	1 MNXM12 + 1 MNXM677 = 1 MNXM21 + 1 MNXM342	1 CoA + 1 3-oxodecanoyl-CoA = 1 acetyl-CoA(4-) + 1 octanoyl-CoA(4-)	7.06006	2.3.1.16	tr|A8Q9M7|A8Q9M7_MALGO,tr|A8PX64|A8PX64_MALGO
MNXR346[c]	Cytoplasm	1 MNXM12 + 1 MNXM705 = 1 MNXM21 + 1 MNXM486	1 CoA + 1 3-oxolauroyl-CoA = 1 acetyl-CoA(4-) + 1 decanoyl-CoA	7.05994	2.3.1.16	tr|A8Q9M7|A8Q9M7_MALGO,tr|A8PX64|A8PX64_MALGO
MNXR346[m]	Mitochondria	1 MNXM12 + 1 MNXM705 = 1 MNXM21 + 1 MNXM486	1 CoA + 1 3-oxolauroyl-CoA = 1 acetyl-CoA(4-) + 1 decanoyl-CoA	7.05994	2.3.1.16	tr|A8Q9M7|A8Q9M7_MALGO,tr|A8PX64|A8PX64_MALGO
MNXR3464[m]	Mitochondria	1 MNXM1 + 1 MNXM10 + 1 MNXM46 = 1 MNXM8 + 1 MNXM98	1 H(+) + 1 NADH(2-) + 1 oxaloacetate = 1 NAD(+) + 1 (S)-malate	4.46179	1.1.1.37	tr|A8QAQ2|A8QAQ2_MALGO,tr|A8Q524|A8Q524_MALGO
MNXR3464[x]	Peroxisome	1 MNXM1 + 1 MNXM10 + 1 MNXM46 = 1 MNXM8 + 1 MNXM98	1 H(+) + 1 NADH(2-) + 1 oxaloacetate = 1 NAD(+) + 1 (S)-malate	4.46179	1.1.1.37	tr|A8QAQ2|A8QAQ2_MALGO,tr|A8Q524|A8Q524_MALGO
MNXR347[c]	Cytoplasm	1 MNXM12 + 1 MNXM707 = 1 MNXM21 + 1 MNXM363	1 CoA + 1 3-oxotetradecanoyl-CoA = 1 acetyl-CoA(4-) + 1 lauroyl-CoA(4-)	7.05994	2.3.1.16	tr|A8Q9M7|A8Q9M7_MALGO,tr|A8PX64|A8PX64_MALGO
MNXR347[m]	Mitochondria	1 MNXM12 + 1 MNXM707 = 1 MNXM21 + 1 MNXM363	1 CoA + 1 3-oxotetradecanoyl-CoA = 1 acetyl-CoA(4-) + 1 lauroyl-CoA(4-)	7.05994	2.3.1.16	tr|A8Q9M7|A8Q9M7_MALGO,tr|A8PX64|A8PX64_MALGO
MNXR3470[c]	Cytoplasm	1 MNXM10 + 1 MNXM13 + 1 MNXM23 = 1 MNXM8 + 1 MNXM98	1 NADH(2-) + 1 CO(2) + 1 pyruvate = 1 NAD(+) + 1 (S)-malate	-0.319946	1.1.1.38,1.1.1.39	tr|A8Q522|A8Q522_MALGO
MNXR3471[c]	Cytoplasm	1 MNXM13 + 1 MNXM23 + 1 MNXM6 = 1 MNXM5 + 1 MNXM98	1 CO(2) + 1 pyruvate + 1 NADPH = 1 NADP(+) + 1 (S)-malate	-1.56824	1.1.1.40	tr|A8Q522|A8Q522_MALGO
MNXR348[c]	Cytoplasm	1 MNXM12 + 1 MNXM738 = 1 MNXM21 + 1 MNXM224	1 CoA + 1 3-oxopalmitoyl-CoA(4-) = 1 acetyl-CoA(4-) + 1 myristoyl-CoA(4-)	7.05994	2.3.1.16	tr|A8Q9M7|A8Q9M7_MALGO,tr|A8PX64|A8PX64_MALGO
MNXR348[m]	Mitochondria	1 MNXM12 + 1 MNXM738 = 1 MNXM21 + 1 MNXM224	1 CoA + 1 3-oxopalmitoyl-CoA(4-) = 1 acetyl-CoA(4-) + 1 myristoyl-CoA(4-)	7.05994	2.3.1.16	tr|A8Q9M7|A8Q9M7_MALGO,tr|A8PX64|A8PX64_MALGO
MNXR3487[c]	Cytoplasm	1 MNXM11 + 1 MNXM16 + 1 MNXM9 = 1 MNXM2 + 1 MNXM3 + 1 MNXM61	1 diphosphate(3-) + 1 S-adenosyl-L-methionine + 1 phosphate = 1 H2O + 1 ATP + 1 L-methionine zwitterion	-49.6078	2.5.1.6	tr|A8Q6S6|A8Q6S6_MALGO
MNXR3507[c]	Cytoplasm	1 MNXM1 + 1 MNXM567 + 1 MNXM7 = 1 MNXM3 + 1 MNXM333	1 H(+) + 1 (R)-5-phosphonatomevalonate(3-) + 1 ADP = 1 ATP + 1 (R)-mevalonate	-16.0641	2.7.1.36	tr|A8Q084|A8Q084_MALGO,tr|A8Q081|A8Q081_MALGO
MNXR3507[p]	Membrane	1 MNXM1 + 1 MNXM567 + 1 MNXM7 = 1 MNXM3 + 1 MNXM333	1 H(+) + 1 (R)-5-phosphonatomevalonate(3-) + 1 ADP = 1 ATP + 1 (R)-mevalonate	-16.0641	2.7.1.36	tr|A8Q084|A8Q084_MALGO,tr|A8Q081|A8Q081_MALGO
MNXR35166[c]	Cytoplasm	1 MNXM1210 + 1 MNXM1596 = 1 MNXM2 + 1 MNXM21668	1 2-hydroxyglutarate(2-) + 1 trypanothione(1+) = 1 H2O + 1 S-hydroxyglutaryltrypanothione		3.1.2.6	tr|A8QD18|A8QD18_MALGO
MNXR3536[c]	Cytoplasm	1 MNXM1 + 1 MNXM624 + 1 MNXM7 = 1 MNXM200 + 1 MNXM3	1 H(+) + 1 1D-myo-inositol 1,3,4,5-tetrakisphosphate(8-) + 1 ADP = 1 1D-myo-inositol 1,4,5-trisphosphate + 1 ATP	-22.3052	2.7.1.127	tr|A8PSL3|A8PSL3_MALGO,tr|A8PSL1|A8PSL1_MALGO,tr|A8Q8V9|A8Q8V9_MALGO
MNXR3536[n]	Nucleous	1 MNXM1 + 1 MNXM624 + 1 MNXM7 = 1 MNXM200 + 1 MNXM3	1 H(+) + 1 1D-myo-inositol 1,3,4,5-tetrakisphosphate(8-) + 1 ADP = 1 1D-myo-inositol 1,4,5-trisphosphate + 1 ATP	-22.3052	2.7.1.127	tr|A8PSL3|A8PSL3_MALGO,tr|A8PSL1|A8PSL1_MALGO,tr|A8Q8V9|A8Q8V9_MALGO
MNXR3542[c]	Cytoplasm	1 MNXM127 + 1 MNXM9 = 1 MNXM2 + 1 MNXM646	1 myo-inositol + 1 phosphate = 1 H2O + 1 1D-myo-inositol 1-phosphate(2-)	7.21701	3.1.3.25	tr|A8PWV8|A8PWV8_MALGO
MNXR3546[c]	Cytoplasm	1 MNXM127 + 1 MNXM9 = 1 MNXM2 + 1 MNXM540	1 myo-inositol + 1 phosphate = 1 H2O + 1 1D-myo-inositol 3-phosphate(2-)	7.21701	3.1.3.25	tr|A8PWV8|A8PWV8_MALGO
MNXR3547[c]	Cytoplasm	1 MNXM127 + 1 MNXM9 = 1 MNXM2 + 1 MNXM2063	1 myo-inositol + 1 phosphate = 1 H2O + 1 1D-myo-inositol 4-phosphate(2-)	7.21701	3.1.3.25	tr|A8PWV8|A8PWV8_MALGO
MNXR35618[c]	Cytoplasm	1 MNXM12 + 1 MNXM2214 = 1 MNXM45 + 1 MNXM925	1 CoA + 1 apo-[acyl-carrier protein] = 1 adenosine 3',5'-bisphosphate + 1 holo-[acyl-carrier protein]	0	2.7.8.7	tr|A8Q1G0|A8Q1G0_MALGO,tr|A8PT55|A8PT55_MALGO
MNXR35618[m]	Mitochondria	1 MNXM12 + 1 MNXM2214 = 1 MNXM45 + 1 MNXM925	1 CoA + 1 apo-[acyl-carrier protein] = 1 adenosine 3',5'-bisphosphate + 1 holo-[acyl-carrier protein]	0	2.7.8.7	tr|A8Q1G0|A8Q1G0_MALGO,tr|A8PT55|A8PT55_MALGO
MNXR35641[c]	Cytoplasm	1 MNXM427 = 1 MNXM89621	1 D-mannopyranose 6-phosphate(2-) = 1 beta-D-fructofuranose 6-phosphate(2-)	1.38	5.3.1.8	tr|A8Q383|A8Q383_MALGO,tr|A8Q385|A8Q385_MALGO
MNXR35645[c]	Cytoplasm	1 MNXM258 + 1 MNXM89621 = 1 MNXM271 + 1 MNXM74	1 D-erythrose 4-phosphate(2-) + 1 beta-D-fructofuranose 6-phosphate(2-) = 1 sedoheptulose 7-phosphate(2-) + 1 D-glyceraldehyde 3-phosphate	-2.92004	2.2.1.2	tr|A8QD08|A8QD08_MALGO
MNXR35646[c]	Cytoplasm	1 MNXM186 + 1 MNXM258 = 1 MNXM74 + 1 MNXM89621	1 D-xylulose 5-phosphate(2-) + 1 D-erythrose 4-phosphate(2-) = 1 D-glyceraldehyde 3-phosphate + 1 beta-D-fructofuranose 6-phosphate(2-)		2.2.1.1	tr|A8PWG5|A8PWG5_MALGO
MNXR35657[c]	Cytoplasm	1 MNXM1 + 1 MNXM1289 + 1 MNXM6 = 1 MNXM5 + 1 MNXM89661	1 H(+) + 1 oxalatosuccinate(3-) + 1 NADPH = 1 NADP(+) + 1 isocitrate(3-)	-1.36652	1.1.1.42	tr|A8Q1Q0|A8Q1Q0_MALGO
MNXR35756[m]	Mitochondria	1 MNXM2 + 1 MNXM651 = 1 MNXM89621 + 1 MNXM9	1 H2O + 1 beta-D-fructofuranose 2,6-bisphosphate(4-) = 1 beta-D-fructofuranose 6-phosphate(2-) + 1 phosphate	11.9835	3.1.3.46	tr|A8QBY9|A8QBY9_MALGO,tr|A8PUM3|A8PUM3_MALGO
MNXR35756[n]	Nucleous	1 MNXM2 + 1 MNXM651 = 1 MNXM89621 + 1 MNXM9	1 H2O + 1 beta-D-fructofuranose 2,6-bisphosphate(4-) = 1 beta-D-fructofuranose 6-phosphate(2-) + 1 phosphate	11.9835	3.1.3.46	tr|A8QBY9|A8QBY9_MALGO,tr|A8PUM3|A8PUM3_MALGO
MNXR35757[c]	Cytoplasm	1 MNXM215 = 1 MNXM89621	1 alpha-D-glucose 6-phosphate(2-) = 1 beta-D-fructofuranose 6-phosphate(2-)	1.38	5.3.1.9	tr|A8PU12|A8PU12_MALGO
MNXR358[c]	Cytoplasm	1 MNXM1 + 1 MNXM40 + 1 MNXM7 + 1 MNXM9 = 1 MNXM21 + 1 MNXM3 + 1 MNXM60	1 H(+) + 1 malonyl-CoA(5-) + 1 ADP + 1 phosphate = 1 acetyl-CoA(4-) + 1 ATP + 1 bicarbonate	-4.37219	6.4.1.2	tr|A8Q9T8|A8Q9T8_MALGO,tr|A8QD72|A8QD72_MALGO
MNXR358[m]	Mitochondria	1 MNXM1 + 1 MNXM40 + 1 MNXM7 + 1 MNXM9 = 1 MNXM21 + 1 MNXM3 + 1 MNXM60	1 H(+) + 1 malonyl-CoA(5-) + 1 ADP + 1 phosphate = 1 acetyl-CoA(4-) + 1 ATP + 1 bicarbonate	-4.37219	6.4.1.2	tr|A8Q9T8|A8Q9T8_MALGO,tr|A8QD72|A8QD72_MALGO
MNXR35885[c]	Cytoplasm	1 MNXM1 + 1 MNXM11 + 1 MNXM14 + 1 MNXM89810 = 1 MNXM3 + 1 MNXM37 + 1 MNXM71	1 H(+) + 1 diphosphate(3-) + 1 AMP + 1 Gln-tRNA(Gln) = 1 ATP + 1 L-glutamine zwitterion + 1 tRNA(Gln)	0	6.1.1.18	tr|A8PYE6|A8PYE6_MALGO,tr|A8PYE8|A8PYE8_MALGO,tr|A8PYA4|A8PYA4_MALGO
MNXR35885[m]	Mitochondria	1 MNXM1 + 1 MNXM11 + 1 MNXM14 + 1 MNXM89810 = 1 MNXM3 + 1 MNXM37 + 1 MNXM71	1 H(+) + 1 diphosphate(3-) + 1 AMP + 1 Gln-tRNA(Gln) = 1 ATP + 1 L-glutamine zwitterion + 1 tRNA(Gln)	0	6.1.1.18	tr|A8PYE6|A8PYE6_MALGO,tr|A8PYE8|A8PYE8_MALGO,tr|A8PYA4|A8PYA4_MALGO
MNXR35885[p]	Membrane	1 MNXM1 + 1 MNXM11 + 1 MNXM14 + 1 MNXM89810 = 1 MNXM3 + 1 MNXM37 + 1 MNXM71	1 H(+) + 1 diphosphate(3-) + 1 AMP + 1 Gln-tRNA(Gln) = 1 ATP + 1 L-glutamine zwitterion + 1 tRNA(Gln)	0	6.1.1.18	tr|A8PYE6|A8PYE6_MALGO,tr|A8PYE8|A8PYE8_MALGO,tr|A8PYA4|A8PYA4_MALGO
MNXR35952[c]	Cytoplasm	1 MNXM1542 + 1 MNXM3 = 1 MNXM1 + 1 MNXM7 + 1 MNXM89621	1 beta-D-fructofuranose + 1 ATP = 1 H(+) + 1 ADP + 1 beta-D-fructofuranose 6-phosphate(2-)	0	2.7.1.1	tr|A8PX13|A8PX13_MALGO
MNXR35984[p]	Membrane	1 MNXM148 + 1 MNXM2 + 1 MNXM90860 = 1 MNXM155 + 1 MNXM92544	1 thioredoxin disulfide + 1 H2O + 1 Peptide-L-methionine = 1 thioredoxin + 1 Peptide-L-methionine (S)-S-oxide	0	1.8.4.11	tr|A8PSN7|A8PSN7_MALGO
MNXR36005[c]	Cytoplasm	(n) MNXM13005 + 1 MNXM3 + 1 MNXM89557 = (n+1) MNXM13005 + 1 MNXM7 + 1 MNXM9	(n) Tetrahydrofolyl-[Glu](n) + 1 ATP + 1 L-glutamate = (n+1) Tetrahydrofolyl-[Glu](n) + 1 ADP + 1 phosphate	38.1004	6.3.2.17	tr|A8Q271|A8Q271_MALGO,tr|A8Q507|A8Q507_MALGO
MNXR36005[m]	Mitochondria	(n) MNXM13005 + 1 MNXM3 + 1 MNXM89557 = (n+1) MNXM13005 + 1 MNXM7 + 1 MNXM9	(n) Tetrahydrofolyl-[Glu](n) + 1 ATP + 1 L-glutamate = (n+1) Tetrahydrofolyl-[Glu](n) + 1 ADP + 1 phosphate	38.1004	6.3.2.17	tr|A8Q271|A8Q271_MALGO,tr|A8Q507|A8Q507_MALGO
MNXR3626[m]	Mitochondria	1 MNXM183 + 1 MNXM2 + 1 MNXM238 = 1 MNXM79 + 1 MNXM959	1 (6R)-5,10-methylenetetrahydrofolate + 1 H2O + 1 3-methyl-2-oxobutanoate = 1 (6S)-5,6,7,8-tetrahydrofolate + 1 2-dehydropantoate	-1.47299	2.1.2.11	tr|A8PR78|A8PR78_MALGO
MNXR3639[c]	Cytoplasm	1 MNXM150 + 1 MNXM9 = 1 MNXM168 + 1 MNXM407	1 5'-S-methyl-5'-thioadenosine + 1 phosphate = 1 adenine + 1 S-methyl-5-thio-alpha-D-ribose 1-phosphate(2-)	13.64	2.4.2.28	tr|A8Q6C0|A8Q6C0_MALGO
MNXR3641[m]	Mitochondria	1 MNXM1 + 1 MNXM237 = 1 MNXM2 + 1 MNXM511	1 H(+) + 1 10-formyltetrahydrofolate = 1 H2O + 1 (6R)-5,10-methenyltetrahydrofolate	-14.8893	3.5.4.9	tr|A8Q6A7|A8Q6A7_MALGO
MNXR3642[m]	Mitochondria	1 MNXM183 + 1 MNXM5 = 1 MNXM511 + 1 MNXM6	1 (6R)-5,10-methylenetetrahydrofolate + 1 NADP(+) = 1 (6R)-5,10-methenyltetrahydrofolate + 1 NADPH	-12.1302	1.5.1.5	tr|A8QAT2|A8QAT2_MALGO,tr|A8Q6A7|A8Q6A7_MALGO
MNXR3642[p]	Membrane	1 MNXM183 + 1 MNXM5 = 1 MNXM511 + 1 MNXM6	1 (6R)-5,10-methylenetetrahydrofolate + 1 NADP(+) = 1 (6R)-5,10-methenyltetrahydrofolate + 1 NADPH	-12.1302	1.5.1.5	tr|A8QAT2|A8QAT2_MALGO,tr|A8Q6A7|A8Q6A7_MALGO
MNXR3644[c]	Cytoplasm	1 MNXM1 + 1 MNXM10 + 1 MNXM183 = 1 MNXM318 + 1 MNXM8	1 H(+) + 1 NADH(2-) + 1 (6R)-5,10-methylenetetrahydrofolate = 1 5-methyltetrahydrofolate(2-) + 1 NAD(+)	21.6541	1.5.1.20	tr|A8Q9P3|A8Q9P3_MALGO,tr|A8QAM7|A8QAM7_MALGO
MNXR3645[c]	Cytoplasm	1 MNXM1 + 1 MNXM183 + 1 MNXM6 = 1 MNXM318 + 1 MNXM5	1 H(+) + 1 (6R)-5,10-methylenetetrahydrofolate + 1 NADPH = 1 5-methyltetrahydrofolate(2-) + 1 NADP(+)	21.6541	1.5.1.20	tr|A8Q9P3|A8Q9P3_MALGO,tr|A8QAM7|A8QAM7_MALGO
MNXR3651[c]	Cytoplasm	1 MNXM1592 + 1 MNXM3 = 1 MNXM1 + 1 MNXM407 + 1 MNXM7	1 S-methyl-5-thio-D-ribose + 1 ATP = 1 H(+) + 1 S-methyl-5-thio-alpha-D-ribose 1-phosphate(2-) + 1 ADP		2.7.1.100
MNXR3689[p]	Membrane	1 MNXM1527 + 1 MNXM2 + 1 MNXM8 = 2 MNXM1 + 1 MNXM10 + 1 MNXM2083	1 4-acetamidobutanal + 1 H2O + 1 NAD(+) = 2 H(+) + 1 NADH(2-) + 1 4-acetamidobutanoate	-13.1053	1.2.1.3	tr|A8PYW0|A8PYW0_MALGO
MNXR37151[e]	Extracellular	1 MNXM16 + 1 MNXM93473 = 1 MNXM1 + 1 MNXM1669 + 1 MNXM19	1 S-adenosyl-L-methionine + 1 histone-L-lysine = 1 H(+) + 1 histone N6-methyl-L-lysine + 1 S-adenosyl-L-homocysteine	-31.0023	2.1.1.43	tr|A8Q003|A8Q003_MALGO,tr|A8PZD0|A8PZD0_MALGO,tr|A8QAZ8|A8QAZ8_MALGO
MNXR37151[n]	Nucleous	1 MNXM16 + 1 MNXM93473 = 1 MNXM1 + 1 MNXM1669 + 1 MNXM19	1 S-adenosyl-L-methionine + 1 histone-L-lysine = 1 H(+) + 1 histone N6-methyl-L-lysine + 1 S-adenosyl-L-homocysteine	-31.0023	2.1.1.43	tr|A8Q003|A8Q003_MALGO,tr|A8PZD0|A8PZD0_MALGO,tr|A8QAZ8|A8QAZ8_MALGO
MNXR37417[c]	Cytoplasm	1 MNXM1380 + 1 MNXM3 = 1 MNXM1 + 1 MNXM7 + 1 MNXM89621	1 keto-D-fructose + 1 ATP = 1 H(+) + 1 ADP + 1 beta-D-fructofuranose 6-phosphate(2-)	0	2.7.1.1	tr|A8PX13|A8PX13_MALGO
MNXR3742[c]	Cytoplasm	1 MNXM1062 + 1 MNXM2 = 1 MNXM245 + 1 MNXM26	1 2-acetamido-5-oxopentanoate + 1 H2O = 1 L-glutamic 5-semialdehyde zwitterion + 1 acetate
MNXR3759[c]	Cytoplasm	1 MNXM1 + 1 MNXM5 + 1 MNXM7 = 1 MNXM3 + 1 MNXM8	1 H(+) + 1 NADP(+) + 1 ADP = 1 ATP + 1 NAD(+)	-16.064	2.7.1.23	tr|A8QBF5|A8QBF5_MALGO,tr|A8Q8D7|A8Q8D7_MALGO,tr|A8PU25|A8PU25_MALGO,tr|A8QBN7|A8QBN7_MALGO,tr|A8PWE3|A8PWE3_MALGO
MNXR3759[m]	Mitochondria	1 MNXM1 + 1 MNXM5 + 1 MNXM7 = 1 MNXM3 + 1 MNXM8	1 H(+) + 1 NADP(+) + 1 ADP = 1 ATP + 1 NAD(+)	-16.064	2.7.1.23	tr|A8QBF5|A8QBF5_MALGO,tr|A8Q8D7|A8Q8D7_MALGO,tr|A8PU25|A8PU25_MALGO,tr|A8QBN7|A8QBN7_MALGO,tr|A8PWE3|A8PWE3_MALGO
MNXR3759[n]	Nucleous	1 MNXM1 + 1 MNXM5 + 1 MNXM7 = 1 MNXM3 + 1 MNXM8	1 H(+) + 1 NADP(+) + 1 ADP = 1 ATP + 1 NAD(+)	-16.064	2.7.1.23	tr|A8QBF5|A8QBF5_MALGO,tr|A8Q8D7|A8Q8D7_MALGO,tr|A8PU25|A8PU25_MALGO,tr|A8QBN7|A8QBN7_MALGO,tr|A8PWE3|A8PWE3_MALGO
MNXR3759[p]	Membrane	1 MNXM1 + 1 MNXM5 + 1 MNXM7 = 1 MNXM3 + 1 MNXM8	1 H(+) + 1 NADP(+) + 1 ADP = 1 ATP + 1 NAD(+)	-16.064	2.7.1.23	tr|A8QBF5|A8QBF5_MALGO,tr|A8Q8D7|A8Q8D7_MALGO,tr|A8PU25|A8PU25_MALGO,tr|A8QBN7|A8QBN7_MALGO,tr|A8PWE3|A8PWE3_MALGO
MNXR377[c]	Cytoplasm	1 MNXM313 = 1 MNXM340	1 N-acetyl-D-glucosamine 6-phosphate = 1 N-acetyl-alpha-D-glucosamine 1-phosphate(2-)	0	5.4.2.3	tr|A8PZW5|A8PZW5_MALGO
MNXR38047[c]	Cytoplasm	1 MNXM2154 + 1 MNXM4 + 1 MNXM90384 = 2 MNXM2 + 1 MNXM2146 + 1 MNXM3163	1 a reduced flavoprotein + 1 O2 + 1 19-hydroxyandrost-4-ene-3,17-dione = 2 H2O + 1 an oxidized flavoprotein + 1 3,17-dioxoandrost-4-en-19-al		1.14.14.1
MNXR382[m]	Mitochondria	1 MNXM1384 + 1 MNXM7 = 1 MNXM3 + 1 MNXM730	1 N-acetyl-L-gamma-glutamyl phosphate(3-) + 1 ADP = 1 ATP + 1 N-acetyl-L-glutamate(2-)	7.91418	2.7.2.8	tr|A8PRP4|A8PRP4_MALGO
MNXR3827[p]	Membrane	1 MNXM11 + 1 MNXM8 = 1 MNXM1 + 1 MNXM3 + 1 MNXM355	1 diphosphate(3-) + 1 NAD(+) = 1 H(+) + 1 ATP + 1 beta-nicotinamide D-ribonucleotide	-54.0525	2.7.7.1	tr|A8Q2V8|A8Q2V8_MALGO
MNXR3836[p]	Membrane	1 MNXM11 + 1 MNXM309 = 1 MNXM1 + 1 MNXM194 + 1 MNXM3	1 diphosphate(3-) + 1 deamido-NAD(2-) = 1 H(+) + 1 nicotinate beta-D-ribonucleotide + 1 ATP	-54.0525	2.7.7.18	tr|A8Q2V8|A8Q2V8_MALGO
MNXR389[c]	Cytoplasm	1 MNXM12 + 1 MNXM131 + 1 MNXM3 = 1 MNXM21 + 1 MNXM46 + 1 MNXM7 + 1 MNXM9	1 CoA + 1 citrate + 1 ATP = 1 acetyl-CoA(4-) + 1 oxaloacetate + 1 ADP + 1 phosphate	-2.91638	2.3.3.8	tr|A8Q3B1|A8Q3B1_MALGO
MNXR3894[m]	Mitochondria	1 MNXM1 + 1 MNXM11 + 1 MNXM546 = 1 MNXM2 + 1 MNXM344	1 H(+) + 1 diphosphate(3-) + 1 dGMP(2-) = 1 H2O + 1 dGTP	-113.549	3.6.1.19	tr|A8QCD6|A8QCD6_MALGO
MNXR3896[m]	Mitochondria	1 MNXM1860 + 1 MNXM2 = 1 MNXM1 + 1 MNXM11 + 1 MNXM298	1 XTP + 1 H2O = 1 H(+) + 1 diphosphate(3-) + 1 5'-xanthylate(2-)	-113.549	3.6.1.19	tr|A8QCD6|A8QCD6_MALGO
MNXR3897[m]	Mitochondria	1 MNXM1 + 1 MNXM11 + 1 MNXM113 = 1 MNXM2 + 1 MNXM51	1 H(+) + 1 diphosphate(3-) + 1 GMP(3-) = 1 H2O + 1 GTP	-113.549	3.6.1.19	tr|A8QCD6|A8QCD6_MALGO
MNXR3903[m]	Mitochondria	1 MNXM121 + 1 MNXM2 = 1 MNXM1 + 1 MNXM11 + 1 MNXM80	1 UTP + 1 H2O = 1 H(+) + 1 diphosphate(3-) + 1 UMP(2-)	-113.549	3.6.1.19	tr|A8QCD6|A8QCD6_MALGO
MNXR3904[m]	Mitochondria	1 MNXM1 + 1 MNXM11 + 1 MNXM125 = 1 MNXM2 + 1 MNXM423	1 H(+) + 1 diphosphate(3-) + 1 IMP(2-) = 1 H2O + 1 ITP	-113.549	3.6.1.19	tr|A8QCD6|A8QCD6_MALGO
MNXR392[c]	Cytoplasm	1 MNXM13 + 1 MNXM426 = 1 MNXM1 + 2 MNXM23	1 CO(2) + 1 2-acetyllactate = 1 H(+) + 2 pyruvate	-9.48587	2.2.1.6	tr|A8PUD2|A8PUD2_MALGO,tr|A8PX99|A8PX99_MALGO
MNXR392[m]	Mitochondria	1 MNXM13 + 1 MNXM426 = 1 MNXM1 + 2 MNXM23	1 CO(2) + 1 2-acetyllactate = 1 H(+) + 2 pyruvate	-9.48587	2.2.1.6	tr|A8PUD2|A8PUD2_MALGO,tr|A8PX99|A8PX99_MALGO
MNXR3932[c]	Cytoplasm	1 MNXM13 + 1 MNXM23 = 1 MNXM1 + 1 MNXM46	1 CO(2) + 1 pyruvate = 1 H(+) + 1 oxaloacetate	-4.78175	1.1.1.38,1.1.1.40	tr|A8Q522|A8Q522_MALGO
MNXR3940[c]	Cytoplasm	1 MNXM101 + 1 MNXM138 = 1 MNXM1 + 1 MNXM211 + 1 MNXM9	1 L-ornithinium(1+) + 1 carbamoyl phosphate(2-) = 1 H(+) + 1 L-citrulline zwitterion + 1 phosphate	-15.05	2.1.3.3	tr|A8PUM7|A8PUM7_MALGO
MNXR3946[c]	Cytoplasm	1 MNXM133 + 1 MNXM25 = 1 MNXM154 + 1 MNXM92	1 acetoacetyl-CoA(4-) + 1 succinate(2-) = 1 acetoacetate + 1 succinyl-CoA(5-)	4.30237	2.8.3.5	tr|A8PT83|A8PT83_MALGO
MNXR3953[p]	Membrane	1 MNXM16 + 1 MNXM1635 = 1 MNXM1 + 1 MNXM1707 + 1 MNXM19	1 S-adenosyl-L-methionine + 1 3-(all-trans-octaprenyl)benzene-1,2-diol = 1 H(+) + 1 2-methoxy-6-(all-trans-octaprenyl)phenol + 1 S-adenosyl-L-homocysteine	-4.35999	2.1.1.222	tr|A8QA63|A8QA63_MALGO
MNXR3962[c]	Cytoplasm	1 MNXM13 + 1 MNXM404 = 1 MNXM1 + 1 MNXM1602	1 CO(2) + 1 4-methyl-2-oxopentanoate = 1 H(+) + 1 (2S)-2-isopropyl-3-oxosuccinate(2-)	-1.84176	1.1.1.85	tr|A8PVM0|A8PVM0_MALGO
MNXR3967[m]	Mitochondria	1 MNXM13 + 1 MNXM80 = 1 MNXM1 + 1 MNXM519	1 CO(2) + 1 UMP(2-) = 1 H(+) + 1 orotidine 5'-phosphate(3-)	1.77237	4.1.1.23	tr|A8PTB8|A8PTB8_MALGO
MNXR39679[c]	Cytoplasm	1 MNXM1 + 1 MNXM11 + 1 MNXM14 + 1 MNXM89822 = 1 MNXM3 + 1 MNXM76 + 1 MNXM90668	1 H(+) + 1 diphosphate(3-) + 1 AMP + 1 L-tyrosyl-tRNA(Tyr) = 1 ATP + 1 L-tyrosine zwitterion + 1 tRNA(Tyr)	0	6.1.1.1	tr|A8PYB8|A8PYB8_MALGO,tr|A8PWT6|A8PWT6_MALGO
MNXR39679[m]	Mitochondria	1 MNXM1 + 1 MNXM11 + 1 MNXM14 + 1 MNXM89822 = 1 MNXM3 + 1 MNXM76 + 1 MNXM90668	1 H(+) + 1 diphosphate(3-) + 1 AMP + 1 L-tyrosyl-tRNA(Tyr) = 1 ATP + 1 L-tyrosine zwitterion + 1 tRNA(Tyr)	0	6.1.1.1	tr|A8PYB8|A8PYB8_MALGO,tr|A8PWT6|A8PWT6_MALGO
MNXR39683[c]	Cytoplasm	1 MNXM2 + 1 MNXM417 = 1 MNXM89621 + 1 MNXM9	1 H2O + 1 D-fructofuranose 1,6-bisphosphate(4-) = 1 beta-D-fructofuranose 6-phosphate(2-) + 1 phosphate	6.89355	3.1.3.11	tr|A8PSY0|A8PSY0_MALGO
MNXR39686[c]	Cytoplasm	1 MNXM1 + 1 MNXM11 + 1 MNXM14 + 1 MNXM89815 = 1 MNXM3 + 1 MNXM32 + 1 MNXM89576	1 H(+) + 1 diphosphate(3-) + 1 AMP + 1 Ala-tRNA(Ala) = 1 ATP + 1 L-alanine zwitterion + 1 tRNA(Ala)	0	6.1.1.7	tr|A8PYV2|A8PYV2_MALGO
MNXR39691[c]	Cytoplasm	1 MNXM114 + 1 MNXM3 + 1 MNXM90667 = 1 MNXM1 + 1 MNXM11 + 1 MNXM14 + 1 MNXM247	1 L-proline + 1 ATP + 1 tRNA(Pro) = 1 H(+) + 1 diphosphate(3-) + 1 AMP + 1 L-prolyl-tRNA(Pro)	0	6.1.1.15	tr|A8Q579|A8Q579_MALGO,tr|A8Q8W7|A8Q8W7_MALGO
MNXR39691[m]	Mitochondria	1 MNXM114 + 1 MNXM3 + 1 MNXM90667 = 1 MNXM1 + 1 MNXM11 + 1 MNXM14 + 1 MNXM247	1 L-proline + 1 ATP + 1 tRNA(Pro) = 1 H(+) + 1 diphosphate(3-) + 1 AMP + 1 L-prolyl-tRNA(Pro)	0	6.1.1.15	tr|A8Q579|A8Q579_MALGO,tr|A8Q8W7|A8Q8W7_MALGO
MNXR39694[p]	Membrane	1 MNXM1 + 1 MNXM417 + 1 MNXM7 = 1 MNXM3 + 1 MNXM89621	1 H(+) + 1 D-fructofuranose 1,6-bisphosphate(4-) + 1 ADP = 1 ATP + 1 beta-D-fructofuranose 6-phosphate(2-)	-14.4924	2.7.1.11	tr|A8PUY8|A8PUY8_MALGO
MNXR3986[c]	Cytoplasm	1 MNXM118 + 1 MNXM13 = 1 MNXM1 + 1 MNXM101	1 putrescine + 1 CO(2) = 1 H(+) + 1 L-ornithinium(1+)	-3.71412	4.1.1.17	tr|A8PTT4|A8PTT4_MALGO
MNXR4009[m]	Mitochondria	1 MNXM1410 + 1 MNXM2 + 1 MNXM8 = 2 MNXM1 + 1 MNXM10 + 1 MNXM1021	1 5-oxopentanoate + 1 H2O + 1 NAD(+) = 2 H(+) + 1 NADH(2-) + 1 glutarate(2-)	-13.7294	1.2.1.20	tr|A8Q0Y1|A8Q0Y1_MALGO
MNXR4062[m]	Mitochondria	1 MNXM114 + 1 MNXM8 = 1 MNXM1 + 1 MNXM1 + 1 MNXM10 + 1 MNXM301	1 L-proline + 1 NAD(+) = 1 H(+) + 1 H(+) + 1 NADH(2-) + 1 (S)-1-pyrroline-5-carboxylate	-23.3936	1.5.1.2	tr|A8PWB5|A8PWB5_MALGO
MNXR4088[c]	Cytoplasm	1 MNXM144 + 1 MNXM3 + 1 MNXM593 = 1 MNXM1 + 1 MNXM11 + 1 MNXM14 + 1 MNXM364	1 beta-alanine zwitterion + 1 ATP + 1 (R)-pantoate = 1 H(+) + 1 diphosphate(3-) + 1 AMP + 1 (R)-pantothenate	-18.6259	6.3.2.1	tr|A8PW08|A8PW08_MALGO
MNXR4112[c]	Cytoplasm	1 MNXM1 + 1 MNXM46 + 1 MNXM7 + 1 MNXM9 = 1 MNXM23 + 1 MNXM3 + 1 MNXM60	1 H(+) + 1 oxaloacetate + 1 ADP + 1 phosphate = 1 pyruvate + 1 ATP + 1 bicarbonate	-1.36993	6.4.1.1	tr|A8Q4V5|A8Q4V5_MALGO
MNXR4127[n]	Nucleous	1 MNXM1 + 1 MNXM14 = 1 MNXM2 + 1 MNXM243	1 H(+) + 1 AMP = 1 H2O + 1 3',5'-cyclic AMP(1-)	-60.7122	3.1.4.17	tr|A8Q0D3|A8Q0D3_MALGO
MNXR4130[n]	Nucleous	1 MNXM1 + 1 MNXM113 = 1 MNXM2 + 1 MNXM665	1 H(+) + 1 GMP(3-) = 1 H2O + 1 3',5'-cyclic GMP(1-)	-105.921	3.1.4.17	tr|A8Q0D3|A8Q0D3_MALGO
MNXR4138[c]	Cytoplasm	1 MNXM161 + 1 MNXM22 = 1 MNXM4 + 1 MNXM454	1 pyridoxal 5'-phosphate + 1 hydrogen peroxide = 1 O2 + 1 pyridoxine 5'-phosphate(2-)	-27.99	1.4.3.5	tr|A8QCG7|A8QCG7_MALGO,tr|A8Q1S1|A8Q1S1_MALGO
MNXR4138[e]	Extracellular	1 MNXM161 + 1 MNXM22 = 1 MNXM4 + 1 MNXM454	1 pyridoxal 5'-phosphate + 1 hydrogen peroxide = 1 O2 + 1 pyridoxine 5'-phosphate(2-)	-27.99	1.4.3.5	tr|A8QCG7|A8QCG7_MALGO,tr|A8Q1S1|A8Q1S1_MALGO
MNXR4140[c]	Cytoplasm	1 MNXM1 + 1 MNXM10 + 1 MNXM13 + 2 MNXM2 + 1 MNXM454 + 1 MNXM9 = 1 MNXM622 + 1 MNXM759 + 1 MNXM8	1 H(+) + 1 NADH(2-) + 1 CO(2) + 2 H2O + 1 pyridoxine 5'-phosphate(2-) + 1 phosphate = 1 1-deoxy-D-xylulose 5-phosphate + 1 4-(phosphonooxy)-L-threonine + 1 NAD(+)
MNXR4142[c]	Cytoplasm	1 MNXM1 + 1 MNXM2858 + 1 MNXM7 + 1 MNXM9 = 1 MNXM2 + 1 MNXM2858 + 1 MNXM3	1 H(+) + 1 phosphatidylethanolamine didodecanoyl + 1 ADP + 1 phosphate = 1 H2O + 1 phosphatidylethanolamine didodecanoyl + 1 ATP
MNXR4166[p]	Membrane	1 MNXM115 + 1 MNXM16 = 1 MNXM1 + 1 MNXM19 + 1 MNXM2710	1 phosphatidylethanolamine zwitterion + 1 S-adenosyl-L-methionine = 1 H(+) + 1 S-adenosyl-L-homocysteine + 1 phosphatidyl-N-methylethanolamine zwitterion	-31.0023	2.1.1.17	sp|A8PRN6|CHO2_MALGO
MNXR4178[c]	Cytoplasm	1 MNXM1 + 1 MNXM2029 + 1 MNXM7 + 1 MNXM9 = 1 MNXM2 + 1 MNXM2029 + 1 MNXM3	1 H(+) + 1 Phosphatidylglycerol ditetradec-7-enoyl + 1 ADP + 1 phosphate = 1 H2O + 1 Phosphatidylglycerol ditetradec-7-enoyl + 1 ATP
MNXR4184[c]	Cytoplasm	1 MNXM126 + 1 MNXM8 = 1 MNXM1 + 1 MNXM10 + 1 MNXM541	1 3-phospho-D-glycerate + 1 NAD(+) = 1 H(+) + 1 NADH(2-) + 1 3-phospho-hydroxypyruvate	1.03186	1.1.1.95	tr|A8PWQ2|A8PWQ2_MALGO,tr|A8PWQ1|A8PWQ1_MALGO
MNXR4184[n]	Nucleous	1 MNXM126 + 1 MNXM8 = 1 MNXM1 + 1 MNXM10 + 1 MNXM541	1 3-phospho-D-glycerate + 1 NAD(+) = 1 H(+) + 1 NADH(2-) + 1 3-phospho-hydroxypyruvate	1.03186	1.1.1.95	tr|A8PWQ2|A8PWQ2_MALGO,tr|A8PWQ1|A8PWQ1_MALGO
MNXR4189[c]	Cytoplasm	1 MNXM126 + 1 MNXM3 = 1 MNXM261 + 1 MNXM7	1 3-phospho-D-glycerate + 1 ATP = 1 3-phosphonato-D-glyceroyl phosphate(4-) + 1 ADP	-7.51001	2.7.2.3	tr|A8QDB7|A8QDB7_MALGO
MNXR4190[n]	Nucleous	1 MNXM1 + 1 MNXM325 = 1 MNXM2 + 1 MNXM429	1 H(+) + 1 6-phosphonatooxy-D-gluconate = 1 H2O + 1 6-O-phosphono-D-glucono-1,5-lactone	-7.35544	3.1.1.31	tr|A8Q0J0|A8Q0J0_MALGO
MNXR4195[c]	Cytoplasm	1 MNXM126 = 1 MNXM275	1 3-phospho-D-glycerate = 1 2-phospho-D-glycerate	-1.32001	5.4.2.12	tr|A8Q268|A8Q268_MALGO
MNXR4195[m]	Mitochondria	1 MNXM126 = 1 MNXM275	1 3-phospho-D-glycerate = 1 2-phospho-D-glycerate	-1.32001	5.4.2.11	tr|A8PRN5|A8PRN5_MALGO
MNXR4351[c]	Cytoplasm	1 MNXM427 = 1 MNXM721	1 D-mannopyranose 6-phosphate(2-) = 1 alpha-D-mannose 1-phosphate(2-)	0	5.4.2.8	tr|A8Q235|A8Q235_MALGO
MNXR4362[n]	Nucleous	1 MNXM1 + 1 MNXM415 + 1 MNXM7 = 1 MNXM3 + 1 MNXM364	1 H(+) + 1 (R)-4'-phosphopantothenate + 1 ADP = 1 ATP + 1 (R)-pantothenate	-16.0641	2.7.1.33	tr|A8Q343|A8Q343_MALGO
MNXR437[c]	Cytoplasm	1 MNXM101 + 1 MNXM26 = 1 MNXM2 + 1 MNXM817	1 L-ornithinium(1+) + 1 acetate = 1 H2O + 1 N(2)-acetyl-L-ornithine zwitterion		3.5.1.14,3.5.1.16
MNXR4373[p]	Membrane	1 MNXM11 + 1 MNXM2 = 1 MNXM1 + 2 MNXM9	1 diphosphate(3-) + 1 H2O = 1 H(+) + 2 phosphate	4.14697	3.6.1.1	tr|A8Q2M8|A8Q2M8_MALGO
MNXR4380[c]	Cytoplasm	1 MNXM1 + 2 MNXM2 + 1 MNXM554 = 2 MNXM405	1 H(+) + 2 H2O + 1 porphobilinogen(1-) = 2 5-aminolevulinate	-33.7081	4.2.1.24	tr|A8PX20|A8PX20_MALGO
MNXR4382[m]	Mitochondria	1 MNXM13 + 1 MNXM373 = 1 MNXM1 + 1 MNXM483	1 CO(2) + 1 D-pantetheine 4'-phosphate = 1 H(+) + 1 N-[(R)-4-phosphonatopantothenoyl]-L-cysteinate	-1.21768	4.1.1.36	tr|A8QDC0|A8QDC0_MALGO
MNXR4383[c]	Cytoplasm	1 MNXM13 + 1 MNXM7 + 1 MNXM73 = 1 MNXM3 + 1 MNXM46	1 CO(2) + 1 ADP + 1 phosphoenolpyruvate = 1 ATP + 1 oxaloacetate	-7.01587	4.1.1.49	tr|A8PY90|A8PY90_MALGO
MNXR4400[c]	Cytoplasm	1 MNXM1 + 1 MNXM11 + 1 MNXM31 + 1 MNXM483 = 1 MNXM415 + 1 MNXM55 + 1 MNXM63	1 H(+) + 1 diphosphate(3-) + 1 CMP + 1 N-[(R)-4-phosphonatopantothenoyl]-L-cysteinate = 1 (R)-4'-phosphopantothenate + 1 L-cysteine zwitterion + 1 CTP	-115.266	6.3.2.5	tr|A8PRR8|A8PRR8_MALGO
MNXR4401[c]	Cytoplasm	1 MNXM1 + 1 MNXM11 + 1 MNXM14 + 1 MNXM483 = 1 MNXM3 + 1 MNXM415 + 1 MNXM55	1 H(+) + 1 diphosphate(3-) + 1 AMP + 1 N-[(R)-4-phosphonatopantothenoyl]-L-cysteinate = 1 ATP + 1 (R)-4'-phosphopantothenate + 1 L-cysteine zwitterion		6.3.2.5	tr|A8PRR8|A8PRR8_MALGO
MNXR4402[c]	Cytoplasm	1 MNXM10 + 1 MNXM13 + 1 MNXM153 = 1 MNXM503 + 1 MNXM8	1 NADH(2-) + 1 CO(2) + 1 3-(4-hydroxyphenyl)pyruvate = 1 prephenate + 1 NAD(+)	-17.55	1.3.1.12	tr|A8QD77|A8QD77_MALGO,tr|A8QD95|A8QD95_MALGO
MNXR4403[c]	Cytoplasm	1 MNXM13 + 1 MNXM153 + 1 MNXM6 = 1 MNXM5 + 1 MNXM503	1 CO(2) + 1 3-(4-hydroxyphenyl)pyruvate + 1 NADPH = 1 NADP(+) + 1 prephenate	-18.7983	1.3.1.13	tr|A8QD77|A8QD77_MALGO,tr|A8QD95|A8QD95_MALGO
MNXR4404[e]	Extracellular	1 MNXM13 + 1 MNXM2 + 1 MNXM210 = 1 MNXM1 + 1 MNXM503	1 CO(2) + 1 H2O + 1 keto-phenylpyruvate = 1 H(+) + 1 prephenate	-27.8188	4.2.1.51	tr|A8PZM1|A8PZM1_MALGO
MNXR4421[c]	Cytoplasm	1 MNXM1 + 1 MNXM463 + 1 MNXM7 + 1 MNXM9 = 1 MNXM29 + 1 MNXM3 + 1 MNXM488	1 H(+) + 1 N(1)-(5-phospho-D-ribosyl)glycinamide(1-) + 1 ADP + 1 phosphate = 1 glycine + 1 ATP + 1 5-phosphonato-D-ribosylaminium(1-)		6.3.4.13	tr|A8QDW4|A8QDW4_MALGO
MNXR4422[m]	Mitochondria	1 MNXM1455 = 1 MNXM1489	1 1-(2-carboxylatophenylamino)-1-deoxy-D-ribulose 5-phosphate(3-) = 1 N-(5-phosphonato-beta-D-ribosyl)anthranilate	0.62	5.3.1.24	tr|A8PZV8|A8PZV8_MALGO
MNXR4424[p]	Membrane	1 MNXM1397 = 1 MNXM1515 + 1 MNXM2	1 1-(5-phospho-D-ribosyl)-5-[(5-phospho-D-ribosylamino)methylideneamino]imidazole-4-carboxamide(4-) = 1 1-(5-phosphoribosyl)-5'-AMP + 1 H2O	49.466	3.5.4.19	tr|A8Q4R2|A8Q4R2_MALGO
MNXR4425[c]	Cytoplasm	1 MNXM1 + 1 MNXM607 + 1 MNXM7 + 1 MNXM9 = 1 MNXM3 + 1 MNXM42 + 1 MNXM507	1 H(+) + 1 (2S)-2-[5-amino-1-(5-O-phosphonato-beta-D-ribosyl)imidazole-4-carboxamido]succinate + 1 ADP + 1 phosphate = 1 ATP + 1 L-aspartate(1-) + 1 5-amino-1-(5-phosphonato-D-ribosyl)imidazole-4-carboxylate	-7.65832	6.3.2.6	tr|A8PZZ7|A8PZZ7_MALGO
MNXR4426[p]	Membrane	1 MNXM1351 + 1 MNXM2 = 1 MNXM1 + 1 MNXM11 + 1 MNXM1515	1 1-(5-phospho-D-ribosyl)-ATP + 1 H2O = 1 H(+) + 1 diphosphate(3-) + 1 1-(5-phosphoribosyl)-5'-AMP	-124.327	3.6.1.31	tr|A8Q4R2|A8Q4R2_MALGO
MNXR4427[c]	Cytoplasm	1 MNXM157 + 1 MNXM22 = 2 MNXM2 + 1 MNXM56	1 methanol + 1 hydrogen peroxide = 2 H2O + 1 formaldehyde	-70.654	1.11.1.7	tr|A8QCS6|A8QCS6_MALGO,tr|A8PUM8|A8PUM8_MALGO,tr|A8PVN3|A8PVN3_MALGO,tr|A8Q2N0|A8Q2N0_MALGO,tr|A8PVF3|A8PVF3_MALGO,tr|A8QDE8|A8QDE8_MALGO,tr|A8PUM7|A8PUM7_MALGO,tr|A8QCZ0|A8QCZ0_MALGO
MNXR443[e]	Extracellular	1 MNXM131 = 1 MNXM2 + 1 MNXM813	1 citrate = 1 H2O + 1 cis-aconitate(3-)	3.353	4.2.1.3	tr|A8QCQ5|A8QCQ5_MALGO,tr|A8PTA7|A8PTA7_MALGO,tr|A8PTA9|A8PTA9_MALGO
MNXR443[m]	Mitochondria	1 MNXM131 = 1 MNXM2 + 1 MNXM813	1 citrate = 1 H2O + 1 cis-aconitate(3-)	3.353	4.2.1.3	tr|A8QCQ5|A8QCQ5_MALGO,tr|A8PTA7|A8PTA7_MALGO,tr|A8PTA9|A8PTA9_MALGO
MNXR443[p]	Membrane	1 MNXM131 = 1 MNXM2 + 1 MNXM813	1 citrate = 1 H2O + 1 cis-aconitate(3-)	3.353	4.2.1.3	tr|A8QCQ5|A8QCQ5_MALGO,tr|A8PTA7|A8PTA7_MALGO,tr|A8PTA9|A8PTA9_MALGO
MNXR4464[p]	Membrane	1 MNXM1265 + 1 MNXM73 = 1 MNXM1365 + 1 MNXM9	1 3-phosphoshikimate + 1 phosphoenolpyruvate = 1 5-O-(1-carboxylatovinyl)-3-phosphonatoshikimate + 1 phosphate	5.19586	2.5.1.19	sp|A8QCB2|ARO1_MALGO
MNXR4476[m]	Mitochondria	1 MNXM115 + 1 MNXM13 = 1 MNXM1 + 1 MNXM221	1 phosphatidylethanolamine zwitterion + 1 CO(2) = 1 H(+) + 1 phosphatidyl-L-serine(1-)	-12.737	4.1.1.65	tr|A8PSB3|A8PSB3_MALGO,tr|A8QAI3|A8QAI3_MALGO
MNXR4476[n]	Nucleous	1 MNXM115 + 1 MNXM13 = 1 MNXM1 + 1 MNXM221	1 phosphatidylethanolamine zwitterion + 1 CO(2) = 1 H(+) + 1 phosphatidyl-L-serine(1-)	-12.737	4.1.1.65	tr|A8PSB3|A8PSB3_MALGO,tr|A8QAI3|A8QAI3_MALGO
MNXR452[c]	Cytoplasm	1 MNXM1028 = 1 MNXM1028	1 O-acetylcarnitine = 1 O-acetylcarnitine
MNXR453[c]	Cytoplasm	1 MNXM11 + 1 MNXM14 + 1 MNXM21 = 1 MNXM12 + 1 MNXM26 + 1 MNXM3	1 diphosphate(3-) + 1 AMP + 1 acetyl-CoA(4-) = 1 CoA + 1 acetate + 1 ATP	-11.1916	6.2.1.1	tr|A8PT10|A8PT10_MALGO
MNXR4532[c]	Cytoplasm	1 MNXM15 + 1 MNXM161 + 1 MNXM22 = 1 MNXM2 + 1 MNXM366 + 1 MNXM4	1 NH4(+) + 1 pyridoxal 5'-phosphate + 1 hydrogen peroxide = 1 H2O + 1 pyridoxamine 5'-phosphate(1-) + 1 O2	-26.7612	1.4.3.5	tr|A8QCG7|A8QCG7_MALGO,tr|A8Q1S1|A8Q1S1_MALGO
MNXR4532[e]	Extracellular	1 MNXM15 + 1 MNXM161 + 1 MNXM22 = 1 MNXM2 + 1 MNXM366 + 1 MNXM4	1 NH4(+) + 1 pyridoxal 5'-phosphate + 1 hydrogen peroxide = 1 H2O + 1 pyridoxamine 5'-phosphate(1-) + 1 O2	-26.7612	1.4.3.5	tr|A8QCG7|A8QCG7_MALGO,tr|A8Q1S1|A8Q1S1_MALGO
MNXR4538[c]	Cytoplasm	1 MNXM1 + 1 MNXM161 + 1 MNXM7 = 1 MNXM3 + 1 MNXM311	1 H(+) + 1 pyridoxal 5'-phosphate + 1 ADP = 1 ATP + 1 pyridoxal	-14.8159	2.7.1.35	tr|A8QDB1|A8QDB1_MALGO
MNXR4545[c]	Cytoplasm	1 MNXM1 + 1 MNXM7 + 1 MNXM73 = 1 MNXM23 + 1 MNXM3	1 H(+) + 1 ADP + 1 phosphoenolpyruvate = 1 pyruvate + 1 ATP	-2.23419	2.7.1.40	tr|A8Q8L9|A8Q8L9_MALGO
MNXR4546[p]	Membrane	2 MNXM1 + 1 MNXM10 + 1 MNXM2414 = 1 MNXM2 + 1 MNXM2149 + 1 MNXM8	2 H(+) + 1 NADH(2-) + 1 perillate = 1 H2O + 1 perillyl aldehyde + 1 NAD(+)	-13.1053	1.2.1.3	tr|A8PYW0|A8PYW0_MALGO
MNXR460[m]	Mitochondria	1 MNXM1 + 1 MNXM126 + 1 MNXM9 = 1 MNXM2 + 1 MNXM261	1 H(+) + 1 3-phospho-D-glycerate + 1 phosphate = 1 H2O + 1 3-phosphonato-D-glyceroyl phosphate(4-)	-16.1372	3.6.1.7	tr|A8Q3E9|A8Q3E9_MALGO
MNXR461[m]	Mitochondria	1 MNXM1 + 1 MNXM26 + 1 MNXM9 = 1 MNXM2 + 1 MNXM280	1 H(+) + 1 acetate + 1 phosphate = 1 H2O + 1 acetyl phosphate(2-)	-16.1372	3.6.1.7	tr|A8Q3E9|A8Q3E9_MALGO
MNXR4644[c]	Cytoplasm	1 MNXM1115 + 1 MNXM3 = 1 MNXM1 + 1 MNXM355 + 1 MNXM7	1 beta-nicotinamide D-riboside + 1 ATP = 1 H(+) + 1 beta-nicotinamide D-ribonucleotide + 1 ADP	-13.5676	2.7.1.22	tr|A8Q166|A8Q166_MALGO
MNXR4653[c]	Cytoplasm	1 MNXM145 = 1 MNXM186	1 D-ribulose 5-phosphate(2-) = 1 D-xylulose 5-phosphate(2-)	0	5.1.3.1	tr|A8Q1Z2|A8Q1Z2_MALGO
MNXR4654[c]	Cytoplasm	1 MNXM116 = 1 MNXM145	1 D-ribose 5-phosphate = 1 D-ribulose 5-phosphate(2-)	-6.13	5.3.1.6	tr|A8Q7R0|A8Q7R0_MALGO
MNXR466[e]	Extracellular	1 MNXM15 + 1 MNXM334 = 1 MNXM1 + 1 MNXM2 + 1 MNXM212	1 NH4(+) + 1 inosine = 1 H(+) + 1 H2O + 1 adenosine	-49.792	3.5.4.4	tr|A8PS75|A8PS75_MALGO
MNXR47440[x]	Peroxisome	1 MNXM22 + 1 MNXM4118 = 1 MNXM4 + 1 MNXM44	1 hydrogen peroxide + 1 trans-2,3-didehydroacyl-CoA = 1 O2 + 1 acyl-CoA	10.2922	1.3.3.6	tr|A8QDI3|A8QDI3_MALGO
MNXR47443[m]	Mitochondria	1 MNXM12 + 1 MNXM226 = 1 MNXM4118 + 1 MNXM66	1 CoA + 1 1-acyl-sn-glycerol 3-phosphate = 1 trans-2,3-didehydroacyl-CoA + 1 sn-glycerol 3-phosphate(2-)	-2.36176	2.3.1.15	tr|A8Q3F0|A8Q3F0_MALGO
MNXR47444[n]	Nucleous	1 MNXM12 + 1 MNXM248 = 1 MNXM4118 + 1 MNXM59	1 CoA + 1 a triacylglycerol = 1 trans-2,3-didehydroacyl-CoA + 1 1,2-diacyl-sn-glycerol	325.066	2.3.1.20	tr|A8PVK4|A8PVK4_MALGO
MNXR47445[p]	Membrane	1 MNXM109 + 1 MNXM12 = 1 MNXM226 + 1 MNXM4118	1 a 1,2-diacylglycerol-3-phosphate + 1 CoA = 1 1-acyl-sn-glycerol 3-phosphate + 1 trans-2,3-didehydroacyl-CoA	-5.39999	2.3.1.51	tr|A8PXE2|A8PXE2_MALGO,tr|A8Q6M5|A8Q6M5_MALGO
MNXR4761[c]	Cytoplasm	1 MNXM1 + 1 MNXM10 + 1 MNXM20 + 1 MNXM78 = 1 MNXM2 + 1 MNXM384 + 1 MNXM8	1 H(+) + 1 NADH(2-) + 1 2-oxoglutarate + 1 L-lysinium(1+) = 1 H2O + 1 L-saccharopine + 1 NAD(+)	4.58057	1.5.1.7	tr|A8PQZ8|A8PQZ8_MALGO
MNXR4764[c]	Cytoplasm	1 MNXM11 + 1 MNXM287 = 1 MNXM1 + 1 MNXM3 + 1 MNXM58	1 diphosphate(3-) + 1 adenosine 5'-phosphosulfate = 1 H(+) + 1 ATP + 1 sulfate	-20.4525	2.7.7.4	tr|A8PY97|A8PY97_MALGO
MNXR479[c]	Cytoplasm	1 MNXM14 + 1 MNXM3 = 2 MNXM7	1 AMP + 1 ATP = 2 ADP	-0.255859	2.7.4.3	tr|A8PVF6|A8PVF6_MALGO,tr|A8PQY5|A8PQY5_MALGO,sp|A8PR17|KAD2_MALGO
MNXR479[m]	Mitochondria	1 MNXM14 + 1 MNXM3 = 2 MNXM7	1 AMP + 1 ATP = 2 ADP	-0.255859	2.7.4.3	tr|A8PVF6|A8PVF6_MALGO,tr|A8PQY5|A8PQY5_MALGO,sp|A8PR17|KAD2_MALGO
MNXR479[n]	Nucleous	1 MNXM14 + 1 MNXM3 = 2 MNXM7	1 AMP + 1 ATP = 2 ADP	-0.255859	2.7.4.3	tr|A8PVF6|A8PVF6_MALGO,tr|A8PQY5|A8PQY5_MALGO,sp|A8PR17|KAD2_MALGO
MNXR4812[m]	Mitochondria	1 MNXM15 + 1 MNXM23 = 1 MNXM53	1 NH4(+) + 1 pyruvate = 1 L-serine	-10.3841	4.3.1.17	tr|A8PWV6|A8PWV6_MALGO
MNXR4817[p]	Membrane	1 MNXM12 + 1 MNXM13 + 1 MNXM559 = 1 MNXM1 + 1 MNXM53 + 1 MNXM88	1 CoA + 1 CO(2) + 1 3-dehydro-D-sphinganine = 1 H(+) + 1 L-serine + 1 palmitoyl-CoA	0.110016	2.3.1.50	tr|A8PXC8|A8PXC8_MALGO,tr|A8Q4N4|A8Q4N4_MALGO
MNXR4826[c]	Cytoplasm	1 MNXM1 + 1 MNXM39 + 1 MNXM57 = 1 MNXM2 + 1 MNXM952	1 H(+) + 1 formate + 1 glutathione = 1 H2O + 1 S-formylglutathionate(1-)	-5.16711	3.1.2.12	tr|A8Q902|A8Q902_MALGO
MNXR4829[c]	Cytoplasm	1 MNXM187 + 1 MNXM528 = 1 MNXM487	1 phosphoethanolamine + 1 hexadecanal = 1 (2S,3R)-2-azaniumyl-3-hydroxyoctadecyl phosphate	2.56	4.1.2.27	tr|A8PYD7|A8PYD7_MALGO
MNXR484[c]	Cytoplasm	1 MNXM13 + 1 MNXM321 = 1 MNXM1 + 1 MNXM16	1 CO(2) + 1 S-adenosylmethioninaminium = 1 H(+) + 1 S-adenosyl-L-methionine	15.3549	4.1.1.50	tr|A8PQX5|A8PQX5_MALGO
MNXR48403[n]	Nucleous	1 MNXM16 + 1 MNXM92696 = 1 MNXM19 + 1 MNXM5315	1 S-adenosyl-L-methionine + 1 tRNA containing uridine at position 54 = 1 S-adenosyl-L-homocysteine + 1 tRNA containing ribothymidine at position 54	-41.1822	2.1.1.35	tr|A8QAC1|A8QAC1_MALGO
MNXR48404[c]	Cytoplasm	1 MNXM16 + 1 MNXM3723 = 1 MNXM19 + 1 MNXM92690	1 S-adenosyl-L-methionine + 1 tRNA guanine = 1 S-adenosyl-L-homocysteine + 1 tRNA containing N1-methylguanine	-27.2823	2.1.1.228	tr|A8PXM6|A8PXM6_MALGO
MNXR4842[p]	Membrane	1 MNXM1 + 1 MNXM1265 + 1 MNXM7 = 1 MNXM3 + 1 MNXM602	1 H(+) + 1 3-phosphoshikimate + 1 ADP = 1 ATP + 1 shikimate	-16.0641	2.7.1.71	sp|A8QCB2|ARO1_MALGO
MNXR4843[c]	Cytoplasm	1 MNXM1 + 1 MNXM25 + 1 MNXM319 = 1 MNXM55 + 1 MNXM820	1 H(+) + 1 succinate(2-) + 1 L-cystathionine dizwitterion = 1 L-cysteine zwitterion + 1 O-succinyl-L-homoserinate(1-)	-13.2882	2.5.1.48	tr|A8PQX0|A8PQX0_MALGO
MNXR48457[m]	Mitochondria	1 MNXM13 + 1 MNXM6145 = 1 MNXM1 + 1 MNXM23 + 1 MNXM96063	1 CO(2) + 1 [Dihydrolipoyllysine-residue acetyltransferase] S-acetyldihydrolipoyllysine = 1 H(+) + 1 pyruvate + 1 Enzyme N6-(lipoyl)lysine	-49.9304	1.2.4.1	tr|A8Q2M5|A8Q2M5_MALGO,tr|A8Q0F0|A8Q0F0_MALGO
MNXR48458[c]	Cytoplasm	1 MNXM13 + 1 MNXM5590 = 2 MNXM1 + 1 MNXM20 + 1 MNXM96063	1 CO(2) + 1 [Dihydrolipoyllysine-residue succinyltransferase] S-succinyldihydrolipoyllysine = 2 H(+) + 1 2-oxoglutarate + 1 Enzyme N6-(lipoyl)lysine	-59.0874	1.2.4.2	tr|A8PWR3|A8PWR3_MALGO,tr|A8PVX8|A8PVX8_MALGO
MNXR48458[m]	Mitochondria	1 MNXM13 + 1 MNXM5590 = 2 MNXM1 + 1 MNXM20 + 1 MNXM96063	1 CO(2) + 1 [Dihydrolipoyllysine-residue succinyltransferase] S-succinyldihydrolipoyllysine = 2 H(+) + 1 2-oxoglutarate + 1 Enzyme N6-(lipoyl)lysine	-59.0874	1.2.4.2	tr|A8PWR3|A8PWR3_MALGO,tr|A8PVX8|A8PVX8_MALGO
MNXR48459[c]	Cytoplasm	1 MNXM13 + 1 MNXM5034 = 1 MNXM1 + 1 MNXM238 + 1 MNXM96063	1 CO(2) + 1 [Dihydrolipoyllysine-residue (2-methylpropanoyl)transferase] S-(2-methylpropanoyl)dihydrolipoyllysine = 1 H(+) + 1 3-methyl-2-oxobutanoate + 1 Enzyme N6-(lipoyl)lysine		1.2.4.4
MNXR485[n]	Nucleous	1 MNXM11 + 1 MNXM243 = 1 MNXM3	1 diphosphate(3-) + 1 3',5'-cyclic AMP(1-) = 1 ATP	41.6234	4.6.1.1	tr|A8PY94|A8PY94_MALGO
MNXR4854[c]	Cytoplasm	1 MNXM1 + 1 MNXM487 + 1 MNXM7 = 1 MNXM3 + 1 MNXM302	1 H(+) + 1 (2S,3R)-2-azaniumyl-3-hydroxyoctadecyl phosphate + 1 ADP = 1 ATP + 1 sphinganine	-13.5676	2.7.1.91	tr|A8QBN7|A8QBN7_MALGO
MNXR48599[e]	Extracellular	1 MNXM12 + 1 MNXM4614 = 1 MNXM21 + 1 MNXM93473	1 CoA + 1 Histone N6-acetyl-L-lysine = 1 acetyl-CoA(4-) + 1 histone-L-lysine	-15.5611	2.3.1.48	tr|A8Q244|A8Q244_MALGO,tr|A8PXY3|A8PXY3_MALGO,tr|A8Q003|A8Q003_MALGO,tr|A8Q360|A8Q360_MALGO,tr|A8Q6A2|A8Q6A2_MALGO,tr|A8Q2Q6|A8Q2Q6_MALGO,tr|A8PYS2|A8PYS2_MALGO
MNXR48599[m]	Mitochondria	1 MNXM12 + 1 MNXM4614 = 1 MNXM21 + 1 MNXM93473	1 CoA + 1 Histone N6-acetyl-L-lysine = 1 acetyl-CoA(4-) + 1 histone-L-lysine	-15.5611	2.3.1.48	tr|A8Q244|A8Q244_MALGO,tr|A8PXY3|A8PXY3_MALGO,tr|A8Q003|A8Q003_MALGO,tr|A8Q360|A8Q360_MALGO,tr|A8Q6A2|A8Q6A2_MALGO,tr|A8Q2Q6|A8Q2Q6_MALGO,tr|A8PYS2|A8PYS2_MALGO
MNXR48599[n]	Nucleous	1 MNXM12 + 1 MNXM4614 = 1 MNXM21 + 1 MNXM93473	1 CoA + 1 Histone N6-acetyl-L-lysine = 1 acetyl-CoA(4-) + 1 histone-L-lysine	-15.5611	2.3.1.48	tr|A8Q244|A8Q244_MALGO,tr|A8PXY3|A8PXY3_MALGO,tr|A8Q003|A8Q003_MALGO,tr|A8Q360|A8Q360_MALGO,tr|A8Q6A2|A8Q6A2_MALGO,tr|A8Q2Q6|A8Q2Q6_MALGO,tr|A8PYS2|A8PYS2_MALGO
MNXR486[p]	Membrane	1 MNXM1 + 1 MNXM14 + 1 MNXM7 = 1 MNXM212 + 1 MNXM3	1 H(+) + 1 AMP + 1 ADP = 1 adenosine + 1 ATP	-13.7259	2.7.1.20	tr|A8PUN5|A8PUN5_MALGO
MNXR48603[c]	Cytoplasm	2 MNXM1 + 1 MNXM11 + 1 MNXM14 + 1 MNXM89870 = 1 MNXM3 + 1 MNXM70 + 1 MNXM90751	2 H(+) + 1 diphosphate(3-) + 1 AMP + 1 Arg-tRNA(Arg) = 1 ATP + 1 L-argininium(1+) + 1 tRNA(Arg)	0	6.1.1.19	tr|A8PTQ3|A8PTQ3_MALGO
MNXR48604[c]	Cytoplasm	1 MNXM11 + 1 MNXM14 + 1 MNXM89811 = 1 MNXM3 + 1 MNXM42 + 1 MNXM90665	1 diphosphate(3-) + 1 AMP + 1 L-aspartyl-tRNA(Asn) = 1 ATP + 1 L-aspartate(1-) + 1 tRNA(Asn)		6.1.1,6.1.1.23
MNXR48605[c]	Cytoplasm	1 MNXM147 + 1 MNXM3 + 1 MNXM90665 = 1 MNXM1 + 1 MNXM11 + 1 MNXM14 + 1 MNXM89761	1 L-asparagine zwitterion + 1 ATP + 1 tRNA(Asn) = 1 H(+) + 1 diphosphate(3-) + 1 AMP + 1 Asn-tRNA(Asn)	0	6.1.1.22	tr|A8Q8C5|A8Q8C5_MALGO,tr|A8PT20|A8PT20_MALGO
MNXR48605[m]	Mitochondria	1 MNXM147 + 1 MNXM3 + 1 MNXM90665 = 1 MNXM1 + 1 MNXM11 + 1 MNXM14 + 1 MNXM89761	1 L-asparagine zwitterion + 1 ATP + 1 tRNA(Asn) = 1 H(+) + 1 diphosphate(3-) + 1 AMP + 1 Asn-tRNA(Asn)	0	6.1.1.22	tr|A8Q8C5|A8Q8C5_MALGO,tr|A8PT20|A8PT20_MALGO
MNXR48608[c]	Cytoplasm	1 MNXM1 + 1 MNXM11 + 1 MNXM14 + 1 MNXM89763 = 1 MNXM29 + 1 MNXM3 + 1 MNXM90340	1 H(+) + 1 diphosphate(3-) + 1 AMP + 1 glycyl-tRNA(Gly) = 1 glycine + 1 ATP + 1 tRNA(Gly)	0	6.1.1.14	tr|A8Q692|A8Q692_MALGO
MNXR48609[c]	Cytoplasm	1 MNXM134 + 1 MNXM3 + 1 MNXM90878 = 1 MNXM1 + 1 MNXM11 + 1 MNXM14 + 1 MNXM89831	1 L-histidine zwitterion + 1 ATP + 1 tRNA(His) = 1 H(+) + 1 diphosphate(3-) + 1 AMP + 1 L-histidyl-tRNA(His)	0	6.1.1.21	tr|A8QBK1|A8QBK1_MALGO
MNXR48610[c]	Cytoplasm	1 MNXM1 + 1 MNXM11 + 1 MNXM14 + 1 MNXM89832 = 1 MNXM231 + 1 MNXM3 + 1 MNXM90879	1 H(+) + 1 diphosphate(3-) + 1 AMP + 1 L-isoleucyl-tRNA(Ile) = 1 L-isoleucine zwitterion + 1 ATP + 1 tRNA(Ile)	0	6.1.1.5	tr|A8Q0Q6|A8Q0Q6_MALGO,tr|A8PYP9|A8PYP9_MALGO
MNXR48610[m]	Mitochondria	1 MNXM1 + 1 MNXM11 + 1 MNXM14 + 1 MNXM89832 = 1 MNXM231 + 1 MNXM3 + 1 MNXM90879	1 H(+) + 1 diphosphate(3-) + 1 AMP + 1 L-isoleucyl-tRNA(Ile) = 1 L-isoleucine zwitterion + 1 ATP + 1 tRNA(Ile)	0	6.1.1.5	tr|A8Q0Q6|A8Q0Q6_MALGO,tr|A8PYP9|A8PYP9_MALGO
MNXR48611[c]	Cytoplasm	1 MNXM140 + 1 MNXM3 + 1 MNXM90880 = 1 MNXM1 + 1 MNXM11 + 1 MNXM14 + 1 MNXM697	1 L-leucine zwitterion + 1 ATP + 1 tRNA(Leu) = 1 H(+) + 1 diphosphate(3-) + 1 AMP + 1 Leu-tRNA(Leu)	0	6.1.1.4	tr|A8PY27|A8PY27_MALGO
MNXR48613[c]	Cytoplasm	1 MNXM1 + 1 MNXM11 + 1 MNXM14 + 1 MNXM28 = 1 MNXM3 + 1 MNXM61 + 1 MNXM90882	1 H(+) + 1 diphosphate(3-) + 1 AMP + 1 Met-tRNA(Met) = 1 ATP + 1 L-methionine zwitterion + 1 tRNA(Met)	0	6.1.1.10	tr|A8PTG6|A8PTG6_MALGO,tr|A8PR30|A8PR30_MALGO
MNXR48613[m]	Mitochondria	1 MNXM1 + 1 MNXM11 + 1 MNXM14 + 1 MNXM28 = 1 MNXM3 + 1 MNXM61 + 1 MNXM90882	1 H(+) + 1 diphosphate(3-) + 1 AMP + 1 Met-tRNA(Met) = 1 ATP + 1 L-methionine zwitterion + 1 tRNA(Met)	0	6.1.1.10	tr|A8PTG6|A8PTG6_MALGO,tr|A8PR30|A8PR30_MALGO
MNXR48614[c]	Cytoplasm	1 MNXM1 + 1 MNXM11 + 1 MNXM14 + 1 MNXM89802 = 1 MNXM3 + 1 MNXM90753 + 1 MNXM97	1 H(+) + 1 diphosphate(3-) + 1 AMP + 1 L-phenylalanyl-tRNA(Phe) = 1 ATP + 1 tRNA(Phe) + 1 L-phenylalanine	0	6.1.1.20	tr|A8QED3|A8QED3_MALGO,tr|A8QB23|A8QB23_MALGO,tr|A8PZC2|A8PZC2_MALGO,tr|A8PX34|A8PX34_MALGO
MNXR48614[n]	Nucleous	1 MNXM1 + 1 MNXM11 + 1 MNXM14 + 1 MNXM89802 = 1 MNXM3 + 1 MNXM90753 + 1 MNXM97	1 H(+) + 1 diphosphate(3-) + 1 AMP + 1 L-phenylalanyl-tRNA(Phe) = 1 ATP + 1 tRNA(Phe) + 1 L-phenylalanine	0	6.1.1.20	tr|A8QED3|A8QED3_MALGO,tr|A8QB23|A8QB23_MALGO,tr|A8PZC2|A8PZC2_MALGO,tr|A8PX34|A8PX34_MALGO
MNXR48615[c]	Cytoplasm	1 MNXM1 + 1 MNXM11 + 1 MNXM14 + 1 MNXM89803 = 1 MNXM3 + 1 MNXM53 + 1 MNXM91028	1 H(+) + 1 diphosphate(3-) + 1 AMP + 1 L-seryl-tRNA(Ser) = 1 ATP + 1 L-serine + 1 tRNA(Ser)	0	6.1.1.11	tr|A8Q2Y7|A8Q2Y7_MALGO,tr|A8Q8W6|A8Q8W6_MALGO
MNXR48615[m]	Mitochondria	1 MNXM1 + 1 MNXM11 + 1 MNXM14 + 1 MNXM89803 = 1 MNXM3 + 1 MNXM53 + 1 MNXM91028	1 H(+) + 1 diphosphate(3-) + 1 AMP + 1 L-seryl-tRNA(Ser) = 1 ATP + 1 L-serine + 1 tRNA(Ser)	0	6.1.1.11	tr|A8Q2Y7|A8Q2Y7_MALGO,tr|A8Q8W6|A8Q8W6_MALGO
MNXR48616[c]	Cytoplasm	1 MNXM142 + 1 MNXM3 + 1 MNXM90883 = 1 MNXM1 + 1 MNXM11 + 1 MNXM14 + 1 MNXM89895	1 L-threonine zwitterion + 1 ATP + 1 tRNA(Thr) = 1 H(+) + 1 diphosphate(3-) + 1 AMP + 1 L-threonyl-tRNA(Thr)	0	6.1.1.3	tr|A8Q8K7|A8Q8K7_MALGO,tr|A8Q0J3|A8Q0J3_MALGO
MNXR48616[m]	Mitochondria	1 MNXM142 + 1 MNXM3 + 1 MNXM90883 = 1 MNXM1 + 1 MNXM11 + 1 MNXM14 + 1 MNXM89895	1 L-threonine zwitterion + 1 ATP + 1 tRNA(Thr) = 1 H(+) + 1 diphosphate(3-) + 1 AMP + 1 L-threonyl-tRNA(Thr)	0	6.1.1.3	tr|A8Q8K7|A8Q8K7_MALGO,tr|A8Q0J3|A8Q0J3_MALGO
MNXR48617[n]	Nucleous	1 MNXM1 + 1 MNXM11 + 1 MNXM14 + 1 MNXM89804 = 1 MNXM3 + 1 MNXM90755 + 1 MNXM94	1 H(+) + 1 diphosphate(3-) + 1 AMP + 1 L-tryptophyl-tRNA(Trp) = 1 ATP + 1 tRNA(Trp) + 1 L-tryptophan zwitterion	0	6.1.1.2	tr|A8QAD4|A8QAD4_MALGO,tr|A8Q6D1|A8Q6D1_MALGO
MNXR48675[c]	Cytoplasm	1 MNXM3 + 1 MNXM60 + 1 MNXM96075 = 1 MNXM5655 + 1 MNXM7 + 1 MNXM9	1 ATP + 1 bicarbonate + 1 Holo-[carboxylase] = 1 Carboxybiotin-carboxyl-carrier protein + 1 ADP + 1 phosphate	20.2935	6.3.4.14	tr|A8QD72|A8QD72_MALGO,tr|A8Q9T8|A8Q9T8_MALGO,tr|A8Q4V5|A8Q4V5_MALGO
MNXR48675[m]	Mitochondria	1 MNXM3 + 1 MNXM60 + 1 MNXM96075 = 1 MNXM5655 + 1 MNXM7 + 1 MNXM9	1 ATP + 1 bicarbonate + 1 Holo-[carboxylase] = 1 Carboxybiotin-carboxyl-carrier protein + 1 ADP + 1 phosphate	20.2935	6.3.4.14	tr|A8QD72|A8QD72_MALGO,tr|A8Q9T8|A8Q9T8_MALGO,tr|A8Q4V5|A8Q4V5_MALGO
MNXR4875[c]	Cytoplasm	1 MNXM103 + 1 MNXM2278 = 1 MNXM12 + 1 MNXM777	1 cholesterol + 1 R group 2 Coenzyme A homo sapiens = 1 CoA + 1 cholesterol ester
MNXR48752[c]	Cytoplasm	1 MNXM11 + 1 MNXM14 + 1 MNXM89752 = 1 MNXM3 + 1 MNXM89557 + 1 MNXM90886	1 diphosphate(3-) + 1 AMP + 1 L-glutamyl-tRNA(Glu) = 1 ATP + 1 L-glutamate + 1 tRNA(Glu)	0	6.1.1.17	tr|A8Q789|A8Q789_MALGO,tr|A8Q0L0|A8Q0L0_MALGO
MNXR48752[m]	Mitochondria	1 MNXM11 + 1 MNXM14 + 1 MNXM89752 = 1 MNXM3 + 1 MNXM89557 + 1 MNXM90886	1 diphosphate(3-) + 1 AMP + 1 L-glutamyl-tRNA(Glu) = 1 ATP + 1 L-glutamate + 1 tRNA(Glu)	0	6.1.1.17	tr|A8Q789|A8Q789_MALGO,tr|A8Q0L0|A8Q0L0_MALGO
MNXR48847[c]	Cytoplasm	1 MNXM89822 = 1 MNXM96235	1 L-tyrosyl-tRNA(Tyr) = 1 Thyroglobulin L-tyrosine
MNXR48853[m]	Mitochondria	1 MNXM12919 + 1 MNXM2 = 1 MNXM1 + 1 MNXM108 + 1 MNXM96120	1 S-Palmitoylprotein + 1 H2O = 1 H(+) + 1 palmitate + 1 Protein L-cysteine	0	3.1.2.22	tr|A8PXE1|A8PXE1_MALGO
MNXR4892[c]	Cytoplasm	1 MNXM118 + 1 MNXM321 = 1 MNXM1 + 1 MNXM124 + 1 MNXM150	1 putrescine + 1 S-adenosylmethioninaminium = 1 H(+) + 1 spermidine(3+) + 1 5'-S-methyl-5'-thioadenosine	-11.0841	2.5.1.16	tr|A8PXU8|A8PXU8_MALGO
MNXR4893[e]	Extracellular	2 MNXM1 + 2 MNXM330 = 1 MNXM22 + 1 MNXM4	2 H(+) + 2 superoxide = 1 hydrogen peroxide + 1 O2	140.828	1.15.1.1	tr|A8QD59|A8QD59_MALGO,tr|A8QAZ4|A8QAZ4_MALGO,tr|A8Q829|A8Q829_MALGO
MNXR4893[m]	Mitochondria	2 MNXM1 + 2 MNXM330 = 1 MNXM22 + 1 MNXM4	2 H(+) + 2 superoxide = 1 hydrogen peroxide + 1 O2	140.828	1.15.1.1	tr|A8QD59|A8QD59_MALGO,tr|A8QAZ4|A8QAZ4_MALGO,tr|A8Q829|A8Q829_MALGO
MNXR4896[c]	Cytoplasm	1 MNXM23 + 1 MNXM53 = 1 MNXM32 + 1 MNXM392	1 pyruvate + 1 L-serine = 1 L-alanine zwitterion + 1 3-hydroxypyruvate	-2.59	2.6.1.51	tr|A8PVG2|A8PVG2_MALGO
MNXR4898[p]	Membrane	1 MNXM130 + 1 MNXM2 + 1 MNXM5 = 1 MNXM1 + 1 MNXM292 + 1 MNXM4 + 1 MNXM6	1 (S)-2,3-epoxysqualene + 1 H2O + 1 NADP(+) = 1 H(+) + 1 squalene + 1 O2 + 1 NADPH	-94.7905	1.14.13.132	tr|A8PRU0|A8PRU0_MALGO
MNXR4909[m]	Mitochondria	1 MNXM172 + 1 MNXM2 + 1 MNXM8 = 2 MNXM1 + 1 MNXM10 + 1 MNXM25	1 4-oxobutanoate + 1 H2O + 1 NAD(+) = 2 H(+) + 1 NADH(2-) + 1 succinate(2-)	-15.7694	1.2.1.16	tr|A8Q0Y1|A8Q0Y1_MALGO
MNXR4910[m]	Mitochondria	1 MNXM172 + 1 MNXM2 + 1 MNXM5 = 2 MNXM1 + 1 MNXM25 + 1 MNXM6	1 4-oxobutanoate + 1 H2O + 1 NADP(+) = 2 H(+) + 1 succinate(2-) + 1 NADPH	-17.0177	1.2.1.16,1.2.1.79	tr|A8Q0Y1|A8Q0Y1_MALGO
MNXR4958[c]	Cytoplasm	1 MNXM12 + 1 MNXM25 + 1 MNXM3 = 1 MNXM7 + 1 MNXM9 + 1 MNXM92	1 CoA + 1 succinate(2-) + 1 ATP = 1 ADP + 1 phosphate + 1 succinyl-CoA(5-)	-1.05408	6.2.1.5	tr|A8Q3B1|A8Q3B1_MALGO,tr|A8Q7Z4|A8Q7Z4_MALGO
MNXR49770[c]	Cytoplasm	1 MNXM16157 = 1 MNXM7083	1 an ester of aromatic amino acids = 1 aromatic amino acid		3.4.21.111
MNXR4978[c]	Cytoplasm	1 MNXM258 + 1 MNXM68 = 1 MNXM271 + 1 MNXM74	1 D-erythrose 4-phosphate(2-) + 1 D-fructose 6-phosphate(2-) = 1 sedoheptulose 7-phosphate(2-) + 1 D-glyceraldehyde 3-phosphate	-2.92004	2.2.1.2	tr|A8QD08|A8QD08_MALGO
MNXR50045[c]	Cytoplasm	1 MNXM199 + 1 MNXM3 + 1 MNXM90885 = 1 MNXM1 + 1 MNXM11 + 1 MNXM14 + 1 MNXM90110	1 L-valine zwitterion + 1 ATP + 1 tRNA(Val) = 1 H(+) + 1 diphosphate(3-) + 1 AMP + 1 L-valyl-tRNA(Val)	0	6.1.1.9	tr|A8Q4A4|A8Q4A4_MALGO
MNXR5058[m]	Mitochondria	1 MNXM142 = 1 MNXM15 + 1 MNXM159	1 L-threonine zwitterion = 1 NH4(+) + 1 2-oxobutanoate	-7.65413	4.3.1.19	tr|A8PY36|A8PY36_MALGO
MNXR5064[c]	Cytoplasm	1 MNXM1334 + 1 MNXM2 = 1 MNXM142 + 1 MNXM9	1 O-phosphonato-L-homoserine(2-) + 1 H2O = 1 L-threonine zwitterion + 1 phosphate	6.74701	4.2.3.1	tr|A8QD54|A8QD54_MALGO
MNXR5082[c]	Cytoplasm	1 MNXM116 + 1 MNXM186 = 1 MNXM271 + 1 MNXM74	1 D-ribose 5-phosphate + 1 D-xylulose 5-phosphate(2-) = 1 sedoheptulose 7-phosphate(2-) + 1 D-glyceraldehyde 3-phosphate	1.23004	2.2.1.1	tr|A8PWG5|A8PWG5_MALGO
MNXR50924[c]	Cytoplasm	1 MNXM1 + 1 MNXM10 + 1 MNXM261 = 1 MNXM2378 + 1 MNXM8 + 1 MNXM9	1 H(+) + 1 NADH(2-) + 1 3-phosphonato-D-glyceroyl phosphate(4-) = 1 glyceraldehyde 3-phosphate(2-) + 1 NAD(+) + 1 phosphate		1.2.1.12,1.2.1.13,1.2.1.59	tr|A8PVV0|A8PVV0_MALGO,
MNXR5095[c]	Cytoplasm	1 MNXM183 + 1 MNXM234 = 1 MNXM257 + 1 MNXM281	1 (6R)-5,10-methylenetetrahydrofolate + 1 dUMP = 1 dTMP + 1 dihydrofolate(2-)	-8.25778	2.1.1.45	tr|A8Q268|A8Q268_MALGO
MNXR5115[c]	Cytoplasm	1 MNXM74 = 1 MNXM77	1 D-glyceraldehyde 3-phosphate = 1 glycerone phosphate	-1.82999	5.3.1.1	tr|A8Q3D0|A8Q3D0_MALGO,tr|A8PUB9|A8PUB9_MALGO
MNXR5117[c]	Cytoplasm	1 MNXM155 + 1 MNXM5 = 1 MNXM1 + 1 MNXM148 + 1 MNXM6	1 thioredoxin + 1 NADP(+) = 1 H(+) + 1 thioredoxin disulfide + 1 NADPH	19.5258	1.8.1.9	tr|A8QCQ7|A8QCQ7_MALGO,tr|A8Q4M6|A8Q4M6_MALGO
MNXR5123[c]	Cytoplasm	1 MNXM198 + 1 MNXM2 = 2 MNXM41	1 alpha,alpha-trehalose + 1 H2O = 2 D-glucopyranose	-3.11298	3.2.1.28	tr|A8PUD0|A8PUD0_MALGO
MNXR513[c]	Cytoplasm	1 MNXM1 + 1 MNXM49 + 1 MNXM7 = 1 MNXM287 + 1 MNXM3	1 H(+) + 1 3'-phosphoadenosine-5'-phosphosulfate + 1 ADP = 1 adenosine 5'-phosphosulfate + 1 ATP	-17.3123	2.7.1.25	tr|A8PS43|A8PS43_MALGO,tr|A8PY97|A8PY97_MALGO
MNXR5139[c]	Cytoplasm	1 MNXM2 + 1 MNXM74 + 1 MNXM94 = 1 MNXM53 + 1 MNXM866	1 H2O + 1 D-glyceraldehyde 3-phosphate + 1 L-tryptophan zwitterion = 1 L-serine + 1 (1S,2R)-1-C-(indol-3-yl)glycerol 3-phosphate(2-)	11.682	4.2.1.20	tr|A8PRB2|A8PRB2_MALGO
MNXR514[m]	Mitochondria	1 MNXM14 + 1 MNXM93 = 1 MNXM565	1 AMP + 1 fumarate(2-) = 1 N(6)-(1,2-dicarboxylatoethyl)-AMP(4-)	55.0455	4.3.2.2	tr|A8Q3D4|A8Q3D4_MALGO
MNXR5140[c]	Cytoplasm	1 MNXM2 + 1 MNXM94 = 1 MNXM377 + 1 MNXM53	1 H2O + 1 L-tryptophan zwitterion = 1 indole + 1 L-serine	-15.487	4.2.1.20	tr|A8PRB2|A8PRB2_MALGO
MNXR5141[c]	Cytoplasm	1 MNXM377 + 1 MNXM74 = 1 MNXM866	1 indole + 1 D-glyceraldehyde 3-phosphate = 1 (1S,2R)-1-C-(indol-3-yl)glycerol 3-phosphate(2-)	27.169	4.2.1.20	tr|A8PRB2|A8PRB2_MALGO
MNXR515[m]	Mitochondria	1 MNXM365 + 1 MNXM93 = 1 MNXM607	1 5-amino-1-(5-phospho-D-ribosyl)imidazole-4-carboxamide(2-) + 1 fumarate(2-) = 1 (2S)-2-[5-amino-1-(5-O-phosphonato-beta-D-ribosyl)imidazole-4-carboxamido]succinate	9.83649	4.3.2.2	tr|A8Q3D4|A8Q3D4_MALGO
MNXR5286[m]	Mitochondria	2 MNXM16 + 1 MNXM414 = 1 MNXM1 + 2 MNXM19 + 1 MNXM672	2 S-adenosyl-L-methionine + 1 uroporphyrinogen III(8-) = 1 H(+) + 2 S-adenosyl-L-homocysteine + 1 precorrin-2(7-)	-12.9571	2.1.1.107	tr|A8PQX4|A8PQX4_MALGO
MNXR5287[n]	Nucleous	1 MNXM2 + 1 MNXM414 = 1 MNXM547	1 H2O + 1 uroporphyrinogen III(8-) = 1 preuroporphyrinogen(8-)	-13.167	4.2.1.75	tr|A8PSU7|A8PSU7_MALGO
MNXR5288[c]	Cytoplasm	4 MNXM13 + 1 MNXM410 = 4 MNXM1 + 1 MNXM414	4 CO(2) + 1 coproporphyrinogen III(4-) = 4 H(+) + 1 uroporphyrinogen III(8-)	-3.37296	4.1.1.37	tr|A8Q357|A8Q357_MALGO
MNXR5297[m]	Mitochondria	1 MNXM13 + 2 MNXM15 = 2 MNXM1 + 1 MNXM117 + 1 MNXM2	1 CO(2) + 2 NH4(+) = 2 H(+) + 1 urea + 1 H2O	-5.963	3.5.1.5	tr|A8QBP4|A8QBP4_MALGO
MNXR5306[m]	Mitochondria	1 MNXM1 + 1 MNXM7 + 1 MNXM80 = 1 MNXM288 + 1 MNXM3	1 H(+) + 1 ADP + 1 UMP(2-) = 1 uridine + 1 ATP	-14.8159	2.7.1.48	tr|A8Q1X6|A8Q1X6_MALGO
MNXR53537[c]	Cytoplasm	4 MNXM1 + 1 MNXM6468 + 5 MNXM90340 = 1 MNXM3113 + 5 MNXM89763	4 H(+) + 1 undecaprenyldiphospho-N-acetyl-(N-acetylglucosaminyl)muramoyl-L-alanyl-D-isoglutaminyl-(glycyl)5-L-lysyl-D-alanyl-D-alanine + 5 tRNA(Gly) = 1 undecaprenyldiphospho-N-acetyl-(N-acetylglucosaminyl)muramoyl-L-alanyl-D-isoglutaminyl-L-lysyl-D-alanyl-D-alanine + 5 glycyl-tRNA(Gly)		2.3.2.10
MNXR5372[e]	Extracellular	1 MNXM1 + 1 MNXM186 + 1 MNXM7 = 1 MNXM3 + 1 MNXM597	1 H(+) + 1 D-xylulose 5-phosphate(2-) + 1 ADP = 1 ATP + 1 D-xylulose	-14.8159	2.7.1.17	tr|A8Q8H0|A8Q8H0_MALGO
MNXR53749[c]	Cytoplasm	1 MNXM11 + 1 MNXM14 + 1 MNXM18887 = 1 MNXM3 + 1 MNXM42 + 1 MNXM90752	1 diphosphate(3-) + 1 AMP + 1 L-aspartyl-tRNA(asp) = 1 ATP + 1 L-aspartate(1-) + 1 tRNA(Asp)
MNXR53768[c]	Cytoplasm	3.5 MNXM114 + 1.5 MNXM134 + 8.7 MNXM140 + 5.6 MNXM142 + 5.9 MNXM147 + 7.2 MNXM199 + 6.1 MNXM231 + 9.2 MNXM29 + 430.6 MNXM3 + 8.6 MNXM32 + 6.4 MNXM37 + 3.1 MNXM42 + 5.1 MNXM53 + 3.4 MNXM55 + 2.5 MNXM61 + 4.1 MNXM70 + 2.7 MNXM76 + 7.2 MNXM78 + 3.6 MNXM89557 + 1.7 MNXM94 + 3.8 MNXM97 = 100 MNXM12768 + 430.6 MNXM7 + 430.6 MNXM9	3.5 L-proline + 1.5 L-histidine zwitterion + 8.7 L-leucine zwitterion + 5.6 L-threonine zwitterion + 5.9 L-asparagine zwitterion + 7.2 L-valine zwitterion + 6.1 L-isoleucine zwitterion + 9.2 glycine + 430.6 ATP + 8.6 L-alanine zwitterion + 6.4 L-glutamine zwitterion + 3.1 L-aspartate(1-) + 5.1 L-serine + 3.4 L-cysteine zwitterion + 2.5 L-methionine zwitterion + 4.1 L-argininium(1+) + 2.7 L-tyrosi…
MNXR53874[c]	Cytoplasm	1 MNXM10287 + 1 MNXM37 = 1 MNXM1 + 1 MNXM1422 + 1 MNXM365 + 1 MNXM89557	1 5-[(5-phospho-1-deoxy-D-ribulos-1-ylamino)methylideneamino]-1-(5-phospho-D-ribosyl)imidazole-4-carboxamide + 1 L-glutamine zwitterion = 1 H(+) + 1 D-erythro-1-(imidazol-4-yl)glycerol 3-phosphate(2-) + 1 5-amino-1-(5-phospho-D-ribosyl)imidazole-4-carboxamide(2-) + 1 L-glutamate
MNXR5404[c]	Cytoplasm	1 MNXM13 + 1 MNXM20 = 1 MNXM1 + 1 MNXM1289	1 CO(2) + 1 2-oxoglutarate = 1 H(+) + 1 oxalatosuccinate(3-)	1.74237	1.1.1.42	tr|A8Q1Q0|A8Q1Q0_MALGO
MNXR5449[c]	Cytoplasm	1 MNXM1 + 1 MNXM10 + 1 MNXM3173 = 1 MNXM3395 + 1 MNXM8	1 H(+) + 1 NADH(2-) + 1 3alpha,7alpha-dihydroxy-24-oxo-5beta-cholestanoyl CoA = 1 (24R,25R)-3alpha,7alpha,24-trihydroxy-5beta-cholestanoyl CoA + 1 NAD(+)	1.08176	1.1.1.35	tr|A8Q6F1|A8Q6F1_MALGO
MNXR5465[c]	Cytoplasm	1 MNXM29 + 1 MNXM392 = 1 MNXM53 + 1 MNXM69	1 glycine + 1 3-hydroxypyruvate = 1 L-serine + 1 glyoxylate	-3.41998	2.6.1.45	tr|A8PVG2|A8PVG2_MALGO
MNXR5475[m]	Mitochondria	1 MNXM16 + 1 MNXM414 = 1 MNXM1 + 1 MNXM19 + 1 MNXM2152	1 S-adenosyl-L-methionine + 1 uroporphyrinogen III(8-) = 1 H(+) + 1 S-adenosyl-L-homocysteine + 1 precorrin-1(8-)	-20.45	2.1.1.107	tr|A8PQX4|A8PQX4_MALGO
MNXR54911[m]	Mitochondria	1 MNXM1 + 1 MNXM1 + 1 MNXM10 + 1 MNXM3287 = 1 MNXM2 + 1 MNXM4183 + 1 MNXM8	1 H(+) + 1 H(+) + 1 NADH(2-) + 1 homovanillate = 1 H2O + 1 (4-hydroxy-3-methoxyphenyl)acetaldehyde + 1 NAD(+)	-13.1053	1.2.1.5	tr|A8Q6N5|A8Q6N5_MALGO
MNXR55133[c]	Cytoplasm	1 MNXM1741 = 1 MNXM52365	1 fecosterol = 1 episterol
MNXR55176[c]	Cytoplasm	1 MNXM11 + 1 MNXM14 + 1 MNXM90012 = 1 MNXM1 + 1 MNXM3 + 1 MNXM55 + 1 MNXM90666	1 diphosphate(3-) + 1 AMP + 1 L-cysteinyl-tRNA(Cys) = 1 H(+) + 1 ATP + 1 L-cysteine zwitterion + 1 tRNA(Cys)	0	6.1.1.16	tr|A8Q2J2|A8Q2J2_MALGO
MNXR55233[p]	Membrane	1 MNXM2 + 1 MNXM611 = 1 MNXM478	1 H2O + 1 3-dehydroshikimate = 1 (-)-3-dehydroquinate	-20.177	4.2.1.10	sp|A8QCB2|ARO1_MALGO
MNXR55236[c]	Cytoplasm	1 MNXM1325 = 1 MNXM1325	1 dITP = 1 dITP
MNXR55238[c]	Cytoplasm	1 MNXM100 + 1 MNXM11 = 1 MNXM132 + 1 MNXM83	1 geranyl diphosphate + 1 diphosphate(3-) = 1 prenyl diphosphate(3-) + 1 isopentenyl diphosphate	-13	2.5.1.1	tr|A8PU92|A8PU92_MALGO,tr|A8Q8G8|A8Q8G8_MALGO
MNXR55243[c]	Cytoplasm	1 MNXM14908 + 1 MNXM19 = 1 MNXM16 + 1 MNXM634	1 a DNA 5-methylcytosine + 1 S-adenosyl-L-homocysteine = 1 S-adenosyl-L-methionine + 1 DNA	-41.1823	2.1.1.37	tr|A8PWL0|A8PWL0_MALGO
MNXR55425[m]	Mitochondria	1 MNXM237 + 1 MNXM28 = 1 MNXM79 + 1 MNXM95381	1 10-formyltetrahydrofolate + 1 Met-tRNA(Met) = 1 (6S)-5,6,7,8-tetrahydrofolate + 1 N-formylmethionyl-tRNA(fMet)	0	2.1.2.9	tr|A8Q6A7|A8Q6A7_MALGO
MNXR55435[c]	Cytoplasm	1 MNXM11 + 1 MNXM139 = 1 MNXM34 + 1 MNXM83	1 diphosphate(3-) + 1 geranylgeranyl diphosphate = 1 (2E,6E)-farnesyl diphosphate + 1 isopentenyl diphosphate	-13	2.5.1.29	tr|A8Q3E5|A8Q3E5_MALGO,tr|A8Q8J9|A8Q8J9_MALGO,tr|A8Q8G8|A8Q8G8_MALGO
MNXR55435[p]	Membrane	1 MNXM11 + 1 MNXM139 = 1 MNXM34 + 1 MNXM83	1 diphosphate(3-) + 1 geranylgeranyl diphosphate = 1 (2E,6E)-farnesyl diphosphate + 1 isopentenyl diphosphate	-13	2.5.1.29	tr|A8Q3E5|A8Q3E5_MALGO,tr|A8Q8J9|A8Q8J9_MALGO,tr|A8Q8G8|A8Q8G8_MALGO
MNXR55549[c]	Cytoplasm	1 MNXM13 + 1 MNXM81221 = 1 MNXM29 + 1 MNXM998	1 CO(2) + 1 S(8)-aminomethyldihydrolipoylprotein = 1 glycine + 1 lipoylprotein	-56.6767	1.4.4.2	tr|A8PVX8|A8PVX8_MALGO,tr|A8PX14|A8PX14_MALGO
MNXR55550[c]	Cytoplasm	1 MNXM15 + 1 MNXM1663 + 1 MNXM183 = 1 MNXM79 + 1 MNXM81221	1 NH4(+) + 1 dihydrolipoylprotein + 1 (6R)-5,10-methylenetetrahydrofolate = 1 (6S)-5,6,7,8-tetrahydrofolate + 1 S(8)-aminomethyldihydrolipoylprotein	37.5645	2.1.2.10	tr|A8QA99|A8QA99_MALGO
MNXR55621[p]	Membrane	1 MNXM11 + 1 MNXM2195 = 1 MNXM164 + 1 MNXM811	1 diphosphate(3-) + 1 4-hydroxy-3-octaprenylbenzoate = 1 4-hydroxybenzoate + 1 all-trans-octaprenyl diphosphate	-16.91	2.5.1.39	tr|A8Q860|A8Q860_MALGO
MNXR55638[m]	Mitochondria	1 MNXM1 + 1 MNXM1160 + 1 MNXM14 = 1 MNXM3 + 1 MNXM937	1 H(+) + 1 (2-amino-4-hydroxy-7,8-dihydropteridin-6-yl)methyl diphosphate(3-) + 1 AMP = 1 ATP + 1 2-amino-6-(hydroxymethyl)-7,8-dihydropteridin-4-ol	-15.3459	2.7.6.3	tr|A8PYT9|A8PYT9_MALGO
MNXR55765[c]	Cytoplasm	1 MNXM286 + 1 MNXM7 = 1 MNXM3 + 1 MNXM374	1 dATP + 1 ADP = 1 ATP + 1 dADP(3-)	94.99	2.7.4.6	tr|A8PRL9|A8PRL9_MALGO,tr|A8PUN0|A8PUN0_MALGO
MNXR55830[m]	Mitochondria	1 MNXM12 + 1 MNXM63035 = 1 MNXM21 + 1 MNXM639	1 CoA + 1 N(alpha)-acetylpeptide = 1 acetyl-CoA(4-) + 1 a peptide	0	2.3.1.88	tr|A8Q391|A8Q391_MALGO
MNXR55855[p]	Membrane	1 MNXM1 + 1 MNXM568 + 1 MNXM7 + 1 MNXM89557 + 1 MNXM9 = 1 MNXM2 + 1 MNXM3 + 1 MNXM37 + 1 MNXM453	1 H(+) + 1 2-formamido-N(1)-(5-O-phosphonato-D-ribosyl)acetamidine + 1 ADP + 1 L-glutamate + 1 phosphate = 1 H2O + 1 ATP + 1 L-glutamine zwitterion + 1 N(2)-formyl-N(1)-(5-phospho-D-ribosyl)glycinamide(2-)	-9.20477	6.3.5.3	tr|A8PYH3|A8PYH3_MALGO
MNXR55886[c]	Cytoplasm	1 MNXM148 + 1 MNXM2 + 1 MNXM374 = 1 MNXM155 + 1 MNXM7	1 thioredoxin disulfide + 1 H2O + 1 dADP(3-) = 1 thioredoxin + 1 ADP	34.8738	1.17.4.1	tr|A8Q1A5|A8Q1A5_MALGO,tr|A8Q183|A8Q183_MALGO
MNXR55888[c]	Cytoplasm	1 MNXM148 + 1 MNXM2 + 1 MNXM436 = 1 MNXM155 + 1 MNXM30	1 thioredoxin disulfide + 1 H2O + 1 dGDP(2-) = 1 thioredoxin + 1 GDP	-10.8652	1.17.4.1	tr|A8Q1A5|A8Q1A5_MALGO,tr|A8Q183|A8Q183_MALGO
MNXR55890[c]	Cytoplasm	1 MNXM148 + 1 MNXM2 + 1 MNXM411 = 1 MNXM155 + 1 MNXM220	1 thioredoxin disulfide + 1 H2O + 1 dCDP(3-) = 1 thioredoxin + 1 CDP(3-)	-10.8653	1.17.4.1	tr|A8Q1A5|A8Q1A5_MALGO,tr|A8Q183|A8Q183_MALGO
MNXR55892[c]	Cytoplasm	1 MNXM148 + 1 MNXM2 + 1 MNXM572 = 1 MNXM155 + 1 MNXM17	1 thioredoxin disulfide + 1 H2O + 1 dUDP = 1 thioredoxin + 1 UDP	34.8738	1.17.4.1	tr|A8Q1A5|A8Q1A5_MALGO,tr|A8Q183|A8Q183_MALGO
MNXR55901[c]	Cytoplasm	1 MNXM16 + 1 MNXM574 = 1 MNXM1 + 1 MNXM1741 + 1 MNXM19	1 S-adenosyl-L-methionine + 1 zymosterol = 1 H(+) + 1 fecosterol + 1 S-adenosyl-L-homocysteine	-19.86	2.1.1.41	tr|A8Q681|A8Q681_MALGO
MNXR55917[p]	Membrane	1 MNXM1 + 1 MNXM6 + 1 MNXM611 = 1 MNXM5 + 1 MNXM602	1 H(+) + 1 NADPH + 1 3-dehydroshikimate = 1 NADP(+) + 1 shikimate	-3.17645	1.1.1.25,1.1.1.282	sp|A8QCB2|ARO1_MALGO
MNXR55919[c]	Cytoplasm	2 MNXM11 + 1 MNXM292 + 1 MNXM5 = 1 MNXM1 + 2 MNXM34 + 1 MNXM6	2 diphosphate(3-) + 1 squalene + 1 NADP(+) = 1 H(+) + 2 (2E,6E)-farnesyl diphosphate + 1 NADPH	-16.9706	2.5.1.21	tr|A8Q8J9|A8Q8J9_MALGO
MNXR55960[c]	Cytoplasm	1 MNXM11 + 1 MNXM662 = 1 MNXM1 + 1 MNXM1135 + 1 MNXM960	1 diphosphate(3-) + 1 thiamine(1+) monophosphate(2-) = 1 H(+) + 1 4-amino-2-methyl-5-diphosphonatomethylpyrimidine(3-) + 1 4-methyl-5-(2-phosphonatooxyethyl)thiazole(2-)	9.77832	2.5.1.3	tr|A8PSG5|A8PSG5_MALGO
MNXR56075[c]	Cytoplasm	1 MNXM1456 + 1 MNXM2 + 1 MNXM89557 = 1 MNXM1482 + 1 MNXM2 + 1 MNXM20	1 3-(imidazol-4-yl)-2-oxopropyl phosphate(2-) + 1 H2O + 1 L-glutamate = 1 L-histidinol phosphate(1-) + 1 H2O + 1 2-oxoglutarate		2.6.1.9	tr|A8PVH6|A8PVH6_MALGO,tr|A8Q8A0|A8Q8A0_MALGO,tr|A8Q9P5|A8Q9P5_MALGO
MNXR56156[c]	Cytoplasm	1 MNXM1062 + 1 MNXM2 + 1 MNXM89557 = 1 MNXM2 + 1 MNXM20 + 1 MNXM817	1 2-acetamido-5-oxopentanoate + 1 H2O + 1 L-glutamate = 1 H2O + 1 2-oxoglutarate + 1 N(2)-acetyl-L-ornithine zwitterion		2.6.1.11	tr|A8Q3P0|A8Q3P0_MALGO
MNXR56274[p]	Membrane	1 MNXM1 + 1 MNXM10 + 1 MNXM611 = 1 MNXM602 + 1 MNXM8	1 H(+) + 1 NADH(2-) + 1 3-dehydroshikimate = 1 shikimate + 1 NAD(+)	-1.92822	1.1.1.282	sp|A8QCB2|ARO1_MALGO
MNXR5632[c]	Cytoplasm	1 MNXM162 + 1 MNXM5 = 1 MNXM1 + 1 MNXM1289 + 1 MNXM6	1 D-threo-isocitrate(3-) + 1 NADP(+) = 1 H(+) + 1 oxalatosuccinate(3-) + 1 NADPH		1.1.1.42	tr|A8Q1Q0|A8Q1Q0_MALGO
MNXR5662[c]	Cytoplasm	1 MNXM10 + 1 MNXM13 + 1 MNXM404 = 1 MNXM8 + 1 MNXM891	1 NADH(2-) + 1 CO(2) + 1 4-methyl-2-oxopentanoate = 1 NAD(+) + 1 (2R,3S)-3-isopropylmalate(2-)	1.70007	1.1.1.85	tr|A8PVM0|A8PVM0_MALGO
MNXR5673[c]	Cytoplasm	1 MNXM105 + 1 MNXM3 = 1 MNXM1 + 1 MNXM508 + 1 MNXM7	1 beta-D-glucose + 1 ATP = 1 H(+) + 1 beta-D-glucose 6-phosphate(2-) + 1 ADP	0	2.7.1.1	tr|A8PX13|A8PX13_MALGO
MNXR5687[c]	Cytoplasm	1 MNXM1017 + 1 MNXM12 + 1 MNXM8 = 1 MNXM1 + 1 MNXM10 + 1 MNXM233	1 butanal + 1 CoA + 1 NAD(+) = 1 H(+) + 1 NADH(2-) + 1 butanoyl-CoA		1.2.1.10,1.2.1.57
MNXR571[c]	Cytoplasm	1 MNXM1062 + 1 MNXM5 + 1 MNXM9 = 1 MNXM1 + 1 MNXM1384 + 1 MNXM6	1 2-acetamido-5-oxopentanoate + 1 NADP(+) + 1 phosphate = 1 H(+) + 1 N-acetyl-L-gamma-glutamyl phosphate(3-) + 1 NADPH	0.535278	1.2.1.38	tr|A8QAI1|A8QAI1_MALGO,tr|A8PRP4|A8PRP4_MALGO
MNXR571[m]	Mitochondria	1 MNXM1062 + 1 MNXM5 + 1 MNXM9 = 1 MNXM1 + 1 MNXM1384 + 1 MNXM6	1 2-acetamido-5-oxopentanoate + 1 NADP(+) + 1 phosphate = 1 H(+) + 1 N-acetyl-L-gamma-glutamyl phosphate(3-) + 1 NADPH	0.535278	1.2.1.38	tr|A8QAI1|A8QAI1_MALGO,tr|A8PRP4|A8PRP4_MALGO
MNXR57179[m]	Mitochondria	1 MNXM1964 + 1 MNXM3 = 1 MNXM1 + 1 MNXM10 + 1 MNXM7 + 1 MNXM9	1 (6S)-6beta-hydroxy-1,4,5,6-tetrahydronicotinamide adenine dinucleotide + 1 ATP = 1 H(+) + 1 NADH(2-) + 1 ADP + 1 phosphate	-13.8859	4.2.1.93	tr|A8PVD8|A8PVD8_MALGO
MNXR5724[c]	Cytoplasm	1 MNXM1034 + 1 MNXM2 = 1 MNXM1 + 1 MNXM12 + 1 MNXM396	1 3-hydroxy-2-methylpropanoyl-CoA(4-) + 1 H2O = 1 H(+) + 1 CoA + 1 3-hydroxy-2-isobutyrate	-6.3772	3.1.2.4	tr|A8PT23|A8PT23_MALGO
MNXR574[c]	Cytoplasm	1 MNXM23 + 1 MNXM29 = 1 MNXM32 + 1 MNXM69	1 pyruvate + 1 glycine = 1 L-alanine zwitterion + 1 glyoxylate	-0.830002	2.6.1.44	tr|A8PVG2|A8PVG2_MALGO
MNXR57588[c]	Cytoplasm	2 MNXM11 + 1 MNXM3495 = 2 MNXM34	2 diphosphate(3-) + 1 4,4'-diapophytoene = 2 (2E,6E)-farnesyl diphosphate		2.5.1.96
MNXR5765[c]	Cytoplasm	1 MNXM1 + 1 MNXM10 + 1 MNXM277 = 1 MNXM8 + 1 MNXM832	1 H(+) + 1 NADH(2-) + 1 aldehyde = 1 NAD(+) + 1 a primary alcohol		1.1.1.1,1.1.1.71
MNXR58008[c]	Cytoplasm	1 MNXM1 + 1 MNXM157 + 1 MNXM51786 = 1 MNXM2 + 1 MNXM2109	1 H(+) + 1 methanol + 1 ecgonine benzoate = 1 H2O + 1 cocaine		3.1.1.1,3.1.1	tr|A8QDF0|A8QDF0_MALGO,tr|A8PW72|A8PW72_MALGO,tr|A8PX35|A8PX35_MALGO,tr|A8QCV4|A8QCV4_MALGO,tr|A8PYP9|A8PYP9_MALGO,tr|A8Q4A4|A8Q4A4_MALGO,tr|A8Q7D0|A8Q7D0_MALGO,tr|A8QCV7|A8QCV7_MALGO,tr|A8PVC8|A8PVC8_MALGO,tr|A8Q9M3|A8Q9M3_MALGO,tr|A8QCW4|A8QCW4_MALGO,tr|A8PWW4|A8PWW4_MALGO,tr|A8Q0Q6|A8Q0Q6_MALGO,tr|A8Q8W7|A8Q8W7_MALGO,tr|A8PTN2|A8PTN2_MALGO,tr|A8Q0J0|A8Q0J0_MALGO,tr|A8PY27|A8PY27_MALGO,
MNXR58248[c]	Cytoplasm	1 MNXM13 + 1 MNXM214 + 1 MNXM2229 = 1 MNXM2671 + 1 MNXM382	1 CO(2) + 1 crotonoyl-CoA(4-) + 1 a reduced electron-transfer flavoprotein = 1 Electron-transferring flavoprotein + 1 glutaryl-CoA(5-)		1.3.8.6,1.3.99.7
MNXR5828[n]	Nucleous	1 MNXM12 + 1 MNXM248 = 1 MNXM44 + 1 MNXM59	1 CoA + 1 a triacylglycerol = 1 acyl-CoA + 1 1,2-diacyl-sn-glycerol	325.066	2.3.1.20	tr|A8PVK4|A8PVK4_MALGO
MNXR58314[c]	Cytoplasm	1 MNXM1 + 1 MNXM12 + 1 MNXM3844 = 1 MNXM2 + 1 MNXM825	1 H(+) + 1 CoA + 1 3-hydroxyhexadecanoate = 1 H2O + 1 (S)-3-hydroxypalmitoyl-CoA		3.1.2.27
MNXR58436[c]	Cytoplasm	1 MNXM13 + 1 MNXM3 + 1 MNXM96075 = 1 MNXM5655 + 1 MNXM7 + 1 MNXM9	1 CO(2) + 1 ATP + 1 Holo-[carboxylase] = 1 Carboxybiotin-carboxyl-carrier protein + 1 ADP + 1 phosphate		6.3.4.14	tr|A8QD72|A8QD72_MALGO,tr|A8Q9T8|A8Q9T8_MALGO,tr|A8Q4V5|A8Q4V5_MALGO
MNXR585[c]	Cytoplasm	1 MNXM1 + 1 MNXM26 + 1 MNXM61 = 1 MNXM652 + 1 MNXM699	1 H(+) + 1 acetate + 1 L-methionine zwitterion = 1 methanethiol + 1 O-acetyl-L-homoserine zwitterion	-9.96412	2.5.1.49	tr|A8Q079|A8Q079_MALGO
MNXR5878[p]	Membrane	1 MNXM1 + 1 MNXM10 + 1 MNXM478 = 1 MNXM474 + 1 MNXM8	1 H(+) + 1 NADH(2-) + 1 (-)-3-dehydroquinate = 1 (-)-quinate + 1 NAD(+)	-0.378204	1.1.1.282	sp|A8QCB2|ARO1_MALGO
MNXR588[c]	Cytoplasm	1 MNXM237 + 1 MNXM365 = 1 MNXM456 + 1 MNXM79	1 10-formyltetrahydrofolate + 1 5-amino-1-(5-phospho-D-ribosyl)imidazole-4-carboxamide(2-) = 1 5-formamido-1-(5-phospho-D-ribosyl)imidazole-4-carboxamide(2-) + 1 (6S)-5,6,7,8-tetrahydrofolate	18.96	2.1.2.3	tr|A8PUC1|A8PUC1_MALGO
MNXR58862[c]	Cytoplasm	21 MNXM11 + 1 MNXM17248 = 1 MNXM34 + 21 MNXM83	21 diphosphate(3-) + 1 di-trans,poly-cis tetracosaprenyl diphosphate = 1 (2E,6E)-farnesyl diphosphate + 21 isopentenyl diphosphate		2.5.1.87
MNXR59114[c]	Cytoplasm	1 MNXM3 + 1 MNXM91851 = 1 MNXM7 + 1 MNXM92861	1 ATP + 1 2'-deoxy-5-hydroxymethylcytidine-5'-diphosphate = 1 ADP + 1 2'-deoxy-5-hydroxymethylcytidine-5'-triphosphate	94.99	2.7.4.6	tr|A8PRL9|A8PRL9_MALGO,tr|A8PUN0|A8PUN0_MALGO
MNXR59143[m]	Mitochondria	1 MNXM2229 + 1 MNXM4118 = 1 MNXM2671 + 1 MNXM44	1 a reduced electron-transfer flavoprotein + 1 trans-2,3-didehydroacyl-CoA = 1 Electron-transferring flavoprotein + 1 acyl-CoA	21.6688	1.3.8.7	tr|A8Q7X9|A8Q7X9_MALGO
MNXR59169[c]	Cytoplasm	1 MNXM2229 + 1 MNXM29 + 1 MNXM56 = 1 MNXM2 + 1 MNXM2671 + 1 MNXM300	1 a reduced electron-transfer flavoprotein + 1 glycine + 1 formaldehyde = 1 H2O + 1 Electron-transferring flavoprotein + 1 sarcosine		1.5.8.3
MNXR59177[c]	Cytoplasm	1 MNXM11 + 1 MNXM591 = 2 MNXM34	1 diphosphate(3-) + 1 presqualene diphosphate = 2 (2E,6E)-farnesyl diphosphate	-17.8	2.5.1.21	tr|A8Q8J9|A8Q8J9_MALGO
MNXR59196[c]	Cytoplasm	1 MNXM1 + 1 MNXM66 + 1 MNXM832 = 1 MNXM2 + 1 MNXM55302	1 H(+) + 1 sn-glycerol 3-phosphate(2-) + 1 a primary alcohol = 1 H2O + 1 glycerol 1-phosphodiester	66.0355	3.1.4.46	tr|A8PXE0|A8PXE0_MALGO
MNXR592[m]	Mitochondria	1 MNXM13 + 1 MNXM388 = 2 MNXM1 + 1 MNXM507	1 CO(2) + 1 5-amino-1-(5-phosphonato-D-ribosyl)imidazol-3-ium = 2 H(+) + 1 5-amino-1-(5-phosphonato-D-ribosyl)imidazole-4-carboxylate	14.5606	4.1.1.21	tr|A8Q4Y8|A8Q4Y8_MALGO
MNXR59220[n]	Nucleous	2 MNXM1 + 1 MNXM1020 + 2 MNXM16 + 2 MNXM861 + 1 MNXM96232 = 1 MNXM304 + 2 MNXM316 + 2 MNXM61	2 H(+) + 1 dethiobiotin(1-) + 2 S-adenosyl-L-methionine + 2 e(-) + 1 a sulfur acceptor = 1 biotin + 2 5'-deoxyadenosine + 2 L-methionine zwitterion	-29.1459	2.8.1.6	tr|A8PW68|A8PW68_MALGO
MNXR59348[c]	Cytoplasm	1 MNXM109 + 1 MNXM12 = 1 MNXM44 + 1 MNXM4965	1 a 1,2-diacylglycerol-3-phosphate + 1 CoA = 1 acyl-CoA + 1 2-acyl-sn-glycerol 3-phosphate		2.3.1.52
MNXR59418[c]	Cytoplasm	1 MNXM16501 + 1 MNXM3 = 1 MNXM20930 + 1 MNXM7	1 a caldesmon + 1 ATP = 1 a caldesmon phosphate + 1 ADP	0	2.7.11.17	tr|A8PZD5|A8PZD5_MALGO
MNXR5954[p]	Membrane	1 MNXM1 + 1 MNXM115 + 1 MNXM31 = 1 MNXM449 + 1 MNXM59	1 H(+) + 1 phosphatidylethanolamine zwitterion + 1 CMP = 1 CDP-ethanolamine(1-) + 1 1,2-diacyl-sn-glycerol	0	2.7.8.1	tr|A8Q4P2|A8Q4P2_MALGO
MNXR59545[c]	Cytoplasm	1 MNXM11 + 1 MNXM5759 = 1 MNXM16908 + 1 MNXM51	1 diphosphate(3-) + 1 G(5')pppR-RNA = 1 a (5')ppPur-mRNA + 1 GTP	-128.963	2.7.7.50	tr|A8Q9C6|A8Q9C6_MALGO,tr|A8QDD3|A8QDD3_MALGO,tr|A8Q9C8|A8Q9C8_MALGO
MNXR59545[n]	Nucleous	1 MNXM11 + 1 MNXM5759 = 1 MNXM16908 + 1 MNXM51	1 diphosphate(3-) + 1 G(5')pppR-RNA = 1 a (5')ppPur-mRNA + 1 GTP	-128.963	2.7.7.50	tr|A8Q9C6|A8Q9C6_MALGO,tr|A8QDD3|A8QDD3_MALGO,tr|A8Q9C8|A8Q9C8_MALGO
MNXR59633[c]	Cytoplasm	1 MNXM10491 + 1 MNXM3 = 1 MNXM20458 + 1 MNXM7	1 [DNA-directed RNA polymerase] + 1 ATP = 1 phospho-[DNA-directed RNA-polymerase] + 1 ADP	0	2.7.11.23	tr|A8Q5Z8|A8Q5Z8_MALGO
MNXR59645[m]	Mitochondria	1 MNXM2229 + 1 MNXM650 = 1 MNXM2671 + 1 MNXM86	1 a reduced electron-transfer flavoprotein + 1 acryloyl-CoA(4-) = 1 Electron-transferring flavoprotein + 1 propionyl-CoA(4-)	21.6688	1.3.8.7	tr|A8Q7X9|A8Q7X9_MALGO
MNXR59661[p]	Membrane	1 MNXM1174 + 1 MNXM2 + 1 MNXM8 = 1 MNXM1 + 1 MNXM1 + 1 MNXM10 + 1 MNXM688	1 3alpha,7alpha-dihydroxy-5beta-cholestan-26-al + 1 H2O + 1 NAD(+) = 1 H(+) + 1 H(+) + 1 NADH(2-) + 1 (25R)-3alpha,7alpha-dihydroxy-5beta-cholestan-26-oate	-115.275	1.2.1.3	tr|A8PYW0|A8PYW0_MALGO
MNXR59724[c]	Cytoplasm	1 MNXM11420 + 1 MNXM16 = 1 MNXM1 + 1 MNXM14908 + 1 MNXM19	1 a cytosine in DNA + 1 S-adenosyl-L-methionine = 1 H(+) + 1 a DNA 5-methylcytosine + 1 S-adenosyl-L-homocysteine	-41.1823	2.1.1.37	tr|A8PWL0|A8PWL0_MALGO
MNXR59866[c]	Cytoplasm	1 MNXM12 + 1 MNXM3920 = 1 MNXM21 + 1 MNXM240	1 CoA + 1 3-oxo-3-phenylpropionyl-CoA = 1 acetyl-CoA(4-) + 1 benzoyl-CoA	-7.05994	2.3.1.16	tr|A8Q9M7|A8Q9M7_MALGO,tr|A8PX64|A8PX64_MALGO
MNXR59866[m]	Mitochondria	1 MNXM12 + 1 MNXM3920 = 1 MNXM21 + 1 MNXM240	1 CoA + 1 3-oxo-3-phenylpropionyl-CoA = 1 acetyl-CoA(4-) + 1 benzoyl-CoA	-7.05994	2.3.1.16	tr|A8Q9M7|A8Q9M7_MALGO,tr|A8PX64|A8PX64_MALGO
MNXR59897[p]	Membrane	1 MNXM16 + 1 MNXM5555 = 1 MNXM1 + 1 MNXM19 + 1 MNXM232	1 S-adenosyl-L-methionine + 1 5-hydroxy-6-methoxy-3-methyl-2-octaprenyl-1,4-benzoquinone = 1 H(+) + 1 S-adenosyl-L-homocysteine + 1 ubiquinone-8	-4.36001	2.1.1.64	tr|A8QA63|A8QA63_MALGO
MNXR59903[p]	Membrane	1 MNXM1955 + 1 MNXM80 = 1 MNXM7865 + 1 MNXM89653	1 undecaprenyldiphosphonato-N-acetylmuramoyl-L-alanyl-D-gamma-glutamyl-L-lysyl-D-alanyl-D-alanine + 1 UMP(2-) = 1 UDP-N-acetyl-alpha-D-muramoyl-L-alanyl-gamma-D-glutamyl-L-lysyl-D-alanyl-D-alanine + 1 ditrans,octacis-undecaprenyl phosphate	0.000244141	2.7.8.13	tr|A8Q928|A8Q928_MALGO
MNXR60020[m]	Mitochondria	1 MNXM30 + 1 MNXM9326 = 1 MNXM82 + 1 MNXM9296	1 GDP + 1 = 1 GDP-alpha-D-mannose + 1	13.7954	2.4.1.131	tr|A8PWN3|A8PWN3_MALGO
MNXR6013[c]	Cytoplasm	1 MNXM1826 + 1 MNXM486 = 1 MNXM1827 + 1 MNXM580	1 Flavin-Adenine_dinucleotide_(FAD)_(oxidized,_linked_with_enzyme) + 1 decanoyl-CoA = 1 Flavin-Adenine_dinucleotide_(FADH)_(reduced,_linked_with_enzyme) + 1 trans-dec-2-enoyl-CoA		1.3.99.3	tr|A8Q4X2|A8Q4X2_MALGO,tr|A8Q7X9|A8Q7X9_MALGO,tr|A8PXC0|A8PXC0_MALGO,tr|A8QDI3|A8QDI3_MALGO
MNXR6027[m]	Mitochondria	1 MNXM12 + 1 MNXM226 = 1 MNXM44 + 1 MNXM66	1 CoA + 1 1-acyl-sn-glycerol 3-phosphate = 1 acyl-CoA + 1 sn-glycerol 3-phosphate(2-)	253.168	2.3.1.15	tr|A8Q3F0|A8Q3F0_MALGO
MNXR60328[c]	Cytoplasm	1 MNXM1 + 1 MNXM10 + 1 MNXM1264 = 1 MNXM2784 + 1 MNXM8	1 H(+) + 1 NADH(2-) + 1 3-oxoadipyl-CoA(5-) = 1 3-hydroxyadipyl-CoA + 1 NAD(+)	1.08173	1.1.1.35	tr|A8Q6F1|A8Q6F1_MALGO
MNXR60343[m]	Mitochondria	1 MNXM30 + 1 MNXM7899 = 1 MNXM6479 + 1 MNXM82	1 GDP + 1 = 1 + 1 GDP-alpha-D-mannose	0	2.4.1.232	tr|A8PW92|A8PW92_MALGO
MNXR60376[p]	Membrane	1 MNXM16 + 1 MNXM4985 = 1 MNXM1 + 1 MNXM19 + 1 MNXM2440	1 S-adenosyl-L-methionine + 1 3-demethylubiquinone-9 = 1 H(+) + 1 S-adenosyl-L-homocysteine + 1 ubiquinone-9	-4.36001	2.1.1.64	tr|A8QA63|A8QA63_MALGO
MNXR6043[m]	Mitochondria	1 MNXM16 + 1 MNXM2152 = 1 MNXM19 + 1 MNXM672	1 S-adenosyl-L-methionine + 1 precorrin-1(8-) = 1 S-adenosyl-L-homocysteine + 1 precorrin-2(7-)	7.493	2.1.1.107	tr|A8PQX4|A8PQX4_MALGO
MNXR60467[c]	Cytoplasm	2 MNXM11 + 1 MNXM1353 = 2 MNXM34	2 diphosphate(3-) + 1 15-cis-4,4'-diapophytoene = 2 (2E,6E)-farnesyl diphosphate		2.5.1.96
MNXR60559[c]	Cytoplasm	1 MNXM1 + 1 MNXM12 + 1 MNXM5997 = 1 MNXM2 + 1 MNXM5798	1 H(+) + 1 CoA + 1 (+)-7-iso-jasmonate = 1 H2O + 1 jasmonoyl-CoA		3.1.2.20,3.2.1.-	tr|A8PW83|A8PW83_MALGO,tr|A8Q7U4|A8Q7U4_MALGO,
MNXR60579[c]	Cytoplasm	1 MNXM12 + 1 MNXM91783 = 1 MNXM21 + 1 MNXM91778	1 CoA + 1 (6Z,9Z,12Z,15Z,18Z,21Z)-3-oxotetracosahexaenoyl-CoA = 1 acetyl-CoA(4-) + 1 (4Z,7Z,10Z,13Z,16Z,19Z)-docosahexaenoyl-CoA	-16.7223	2.3.1.16	tr|A8Q9M7|A8Q9M7_MALGO,tr|A8PX64|A8PX64_MALGO
MNXR60579[m]	Mitochondria	1 MNXM12 + 1 MNXM91783 = 1 MNXM21 + 1 MNXM91778	1 CoA + 1 (6Z,9Z,12Z,15Z,18Z,21Z)-3-oxotetracosahexaenoyl-CoA = 1 acetyl-CoA(4-) + 1 (4Z,7Z,10Z,13Z,16Z,19Z)-docosahexaenoyl-CoA	-16.7223	2.3.1.16	tr|A8Q9M7|A8Q9M7_MALGO,tr|A8PX64|A8PX64_MALGO
MNXR60653[c]	Cytoplasm	1 MNXM12 + 1 MNXM3199 = 1 MNXM21 + 1 MNXM5560	1 CoA + 1 7-methyl-3-oxooct-6-enoyl-CoA = 1 acetyl-CoA(4-) + 1 5-methylhex-4-enoyl-CoA	-7.06006	2.3.1.16	tr|A8Q9M7|A8Q9M7_MALGO,tr|A8PX64|A8PX64_MALGO
MNXR60653[m]	Mitochondria	1 MNXM12 + 1 MNXM3199 = 1 MNXM21 + 1 MNXM5560	1 CoA + 1 7-methyl-3-oxooct-6-enoyl-CoA = 1 acetyl-CoA(4-) + 1 5-methylhex-4-enoyl-CoA	-7.06006	2.3.1.16	tr|A8Q9M7|A8Q9M7_MALGO,tr|A8PX64|A8PX64_MALGO
MNXR6077[p]	Membrane	1 MNXM1 + 1 MNXM10 + 1 MNXM1282 = 1 MNXM8 + 1 MNXM801	1 H(+) + 1 NADH(2-) + 1 L-xylulose = 1 NAD(+) + 1 L-arabinitol	1.08176	1.1.1.12	tr|A8QD81|A8QD81_MALGO,tr|A8QD93|A8QD93_MALGO
MNXR60851[c]	Cytoplasm	1 MNXM1 + 1 MNXM2146 + 1 MNXM6 = 1 MNXM2154 + 1 MNXM5	1 H(+) + 1 an oxidized flavoprotein + 1 NADPH = 1 a reduced flavoprotein + 1 NADP(+)	0	1.6.2.4	tr|A8PYK0|A8PYK0_MALGO
MNXR60861[m]	Mitochondria	1 MNXM13328 + 1 MNXM30 = 1 MNXM7899 + 1 MNXM82	1 + 1 GDP = 1 + 1 GDP-alpha-D-mannose	0	2.4.1.232	tr|A8PW92|A8PW92_MALGO
MNXR61430[c]	Cytoplasm	1 MNXM1 + 1 MNXM10 + 1 MNXM265 = 1 MNXM2295 + 1 MNXM8	1 H(+) + 1 NADH(2-) + 1 a 2-oxocarboxylate = 1 a (2S)-2-hydroxycarboxylate + 1 NAD(+)		1.1.1.337
MNXR61522[p]	Membrane	1 MNXM1 + 1 MNXM18216 + 1 MNXM8560 = 1 MNXM7711 + 1 MNXM91674	1 H(+) + 1 a glycoprotein with the oligosaccharide chain attached by N-glycosyl linkage to protein L-asparagine + 1 dolichyl diphosphate = 1 a [protein]-L-asparagine + 1 dolichyl diphosphooligosaccharide	0	2.4.99.18	tr|A8QAQ0|A8QAQ0_MALGO
MNXR61606[c]	Cytoplasm	1 MNXM20 + 1 MNXM7083 = 1 MNXM89557 + 1 MNXM96178	1 2-oxoglutarate + 1 aromatic amino acid = 1 L-glutamate + 1 an aromatic oxo-acid	42.4086	2.6.1.57	tr|A8PVH6|A8PVH6_MALGO,tr|A8Q9P5|A8Q9P5_MALGO
MNXR61606[m]	Mitochondria	1 MNXM20 + 1 MNXM7083 = 1 MNXM89557 + 1 MNXM96178	1 2-oxoglutarate + 1 aromatic amino acid = 1 L-glutamate + 1 an aromatic oxo-acid	42.4086	2.6.1.57	tr|A8PVH6|A8PVH6_MALGO,tr|A8Q9P5|A8Q9P5_MALGO
MNXR61607[c]	Cytoplasm	1 MNXM29 + 1 MNXM96178 = 1 MNXM69 + 1 MNXM7083	1 glycine + 1 an aromatic oxo-acid = 1 glyoxylate + 1 aromatic amino acid		2.6.1.60
MNXR61873[c]	Cytoplasm	1 MNXM19734 + 1 MNXM91319 = 1 MNXM2 + 1 MNXM7575	1 an N-substituted amino acid + 1 tRNA = 1 H2O + 1 N-substituted aminoacyl-tRNA	0	3.1.1.29	tr|A8PWW4|A8PWW4_MALGO,tr|A8PW72|A8PW72_MALGO
MNXR61873[m]	Mitochondria	1 MNXM19734 + 1 MNXM91319 = 1 MNXM2 + 1 MNXM7575	1 an N-substituted amino acid + 1 tRNA = 1 H2O + 1 N-substituted aminoacyl-tRNA	0	3.1.1.29	tr|A8PWW4|A8PWW4_MALGO,tr|A8PW72|A8PW72_MALGO
MNXR6217[c]	Cytoplasm	1 MNXM891 = 1 MNXM985	1 (2R,3S)-3-isopropylmalate(2-) = 1 (2S)-2-isopropylmalate(2-)	-1.42	4.2.1.33	tr|A8PWL7|A8PWL7_MALGO
MNXR62201[c]	Cytoplasm	1 MNXM11 + 1 MNXM12063 + 1 MNXM14 = 2 MNXM1 + 1 MNXM3 + 1 MNXM379 + 1 MNXM90666	1 diphosphate(3-) + 1 O-phospho-L-seryl-tRNACys + 1 AMP = 2 H(+) + 1 ATP + 1 O-phospho-L-serine + 1 tRNA(Cys)		6.1.1.27
MNXR62243[c]	Cytoplasm	1 MNXM1 + 1 MNXM200 + 1 MNXM7 = 1 MNXM3 + 1 MNXM8507	1 H(+) + 1 1D-myo-inositol 1,4,5-trisphosphate + 1 ADP = 1 ATP + 1 D-myo-inositol (4,5)-bisphosphate		2.7.1.151
MNXR62351[c]	Cytoplasm	2 MNXM1 + 1 MNXM22356 + 1 MNXM91028 = 1 MNXM6466 + 1 MNXM89803	2 H(+) + 1 UDP-N-acetylmuramoyl-L-alanyl-D-glutamyl-N6-(L-alanyl-L-seryl)-L-lysyl-D-alanyl-D-alanine + 1 tRNA(Ser) = 1 UDP-N-acetylmuramoyl-L-alanyl-gamma-D-glutamyl-N(6)-(L-alanyl)-L-lysyl-D-alanyl-D-alaninate + 1 L-seryl-tRNA(Ser)		2.3.2
MNXR62641[c]	Cytoplasm	1 MNXM11 + 1 MNXM13 + 1 MNXM662 = 2 MNXM1 + 1 MNXM1135 + 1 MNXM2758	1 diphosphate(3-) + 1 CO(2) + 1 thiamine(1+) monophosphate(2-) = 2 H(+) + 1 4-amino-2-methyl-5-diphosphonatomethylpyrimidine(3-) + 1 (R,Z)- 2-(2-carboxy-4-methylthiazol-5(2H)-ylidene)ethyl phosphate		2.5.1.3	tr|A8PSG5|A8PSG5_MALGO
MNXR62657[c]	Cytoplasm	2 MNXM12 + 1 MNXM13 + 1 MNXM7615 = 1 MNXM2 + 1 MNXM264 + 1 MNXM706	2 CoA + 1 CO(2) + 1 4-coumaroylhexanoylmethane = 1 H2O + 1 4-coumaroyl-CoA + 1 3-oxooctanoyl-CoA		2.3.1
MNXR6275[m]	Mitochondria	1 MNXM1973 + 1 MNXM2 = 1 MNXM1 + 1 MNXM1256 + 1 MNXM26	1 1-alkyl-2-acetyl-sn-glycero-3-phosphocholine + 1 H2O = 1 H(+) + 1 1-alkyl-sn-glycero-3-phosphocholine + 1 acetate	16.2551	3.1.1.47	tr|A8PVC8|A8PVC8_MALGO
MNXR62756[c]	Cytoplasm	1 MNXM8958 + 1 MNXM97327 = 1 MNXM97429 + 1 MNXM998	1 a [lipoyl-carrier protein] N6-octanoyl-L-lysine + 1 glycine cleavage system lipoyl carrier = 1 a [glycine-cleavage complex H protein] N6-octanoyl-L-lysine + 1 lipoylprotein		2.3.1.204
MNXR628[m]	Mitochondria	1 MNXM12 + 1 MNXM13 + 1 MNXM405 = 1 MNXM1 + 1 MNXM29 + 1 MNXM92	1 CoA + 1 CO(2) + 1 5-aminolevulinate = 1 H(+) + 1 glycine + 1 succinyl-CoA(5-)	6.15064	2.3.1.37	tr|A8Q6W1|A8Q6W1_MALGO
MNXR6332[c]	Cytoplasm	1 MNXM1 + 1 MNXM526 + 1 MNXM9 = 1 MNXM2 + 1 MNXM3867	1 H(+) + 1 4-nitrophenolate + 1 phosphate = 1 H2O + 1 4-nitrophenyl phosphate	5.76288	3.1.3.1,3.1.3.2,3.1.3.41	tr|A8PRW2|A8PRW2_MALGO,tr|A8QAI8|A8QAI8_MALGO,tr|A8Q9Y3|A8Q9Y3_MALGO,tr|A8QAI9|A8QAI9_MALGO,tr|A8Q3P1|A8Q3P1_MALGO,tr|A8Q6J5|A8Q6J5_MALGO,tr|A8PX36|A8PX36_MALGO,tr|A8Q130|A8Q130_MALGO,tr|A8PTX3|A8PTX3_MALGO,tr|A8PZY3|A8PZY3_MALGO,tr|A8Q2X8|A8Q2X8_MALGO,tr|A8PY51|A8PY51_MALGO,tr|A8QAH4|A8QAH4_MALGO,tr|A8PUM3|A8PUM3_MALGO,tr|A8Q6C1|A8Q6C1_MALGO,tr|A8PYI8|A8PYI8_MALGO,tr|A8Q2Q9|A8Q2Q9_MALGO,tr|A8PSF…
MNXR6332[e]	Extracellular	1 MNXM1 + 1 MNXM526 + 1 MNXM9 = 1 MNXM2 + 1 MNXM3867	1 H(+) + 1 4-nitrophenolate + 1 phosphate = 1 H2O + 1 4-nitrophenyl phosphate	5.76288	3.1.3.2,3.1.3.41	tr|A8QAI8|A8QAI8_MALGO,tr|A8Q9Y3|A8Q9Y3_MALGO,tr|A8QAI9|A8QAI9_MALGO,tr|A8Q3P1|A8Q3P1_MALGO,tr|A8Q6J5|A8Q6J5_MALGO,tr|A8PX36|A8PX36_MALGO,tr|A8Q130|A8Q130_MALGO,tr|A8PTX3|A8PTX3_MALGO,tr|A8PZY3|A8PZY3_MALGO,tr|A8Q2X8|A8Q2X8_MALGO,tr|A8PY51|A8PY51_MALGO,tr|A8QAH4|A8QAH4_MALGO,tr|A8PUM3|A8PUM3_MALGO,tr|A8Q6C1|A8Q6C1_MALGO,tr|A8PYI8|A8PYI8_MALGO,tr|A8Q2Q9|A8Q2Q9_MALGO,tr|A8PSF5|A8PSF5_MALGO,tr|A8PTN…
MNXR6332[m]	Mitochondria	1 MNXM1 + 1 MNXM526 + 1 MNXM9 = 1 MNXM2 + 1 MNXM3867	1 H(+) + 1 4-nitrophenolate + 1 phosphate = 1 H2O + 1 4-nitrophenyl phosphate	5.76288	3.1.3.41	tr|A8Q130|A8Q130_MALGO,tr|A8PTX3|A8PTX3_MALGO,tr|A8PZY3|A8PZY3_MALGO,tr|A8Q2X8|A8Q2X8_MALGO,tr|A8PY51|A8PY51_MALGO,tr|A8QAH4|A8QAH4_MALGO,tr|A8PUM3|A8PUM3_MALGO,tr|A8Q6C1|A8Q6C1_MALGO,tr|A8PYI8|A8PYI8_MALGO,tr|A8Q2Q9|A8Q2Q9_MALGO,tr|A8PSF5|A8PSF5_MALGO,tr|A8PTN8|A8PTN8_MALGO,tr|A8Q0B2|A8Q0B2_MALGO,tr|A8Q6N7|A8Q6N7_MALGO,tr|A8Q3P5|A8Q3P5_MALGO,tr|A8Q7S5|A8Q7S5_MALGO,tr|A8Q4T9|A8Q4T9_MALGO,tr|A8PTY…
MNXR6332[n]	Nucleous	1 MNXM1 + 1 MNXM526 + 1 MNXM9 = 1 MNXM2 + 1 MNXM3867	1 H(+) + 1 4-nitrophenolate + 1 phosphate = 1 H2O + 1 4-nitrophenyl phosphate	5.76288	3.1.3.2,3.1.3.41	tr|A8QAI8|A8QAI8_MALGO,tr|A8Q9Y3|A8Q9Y3_MALGO,tr|A8QAI9|A8QAI9_MALGO,tr|A8Q3P1|A8Q3P1_MALGO,tr|A8Q6J5|A8Q6J5_MALGO,tr|A8PX36|A8PX36_MALGO,tr|A8Q130|A8Q130_MALGO,tr|A8PTX3|A8PTX3_MALGO,tr|A8PZY3|A8PZY3_MALGO,tr|A8Q2X8|A8Q2X8_MALGO,tr|A8PY51|A8PY51_MALGO,tr|A8QAH4|A8QAH4_MALGO,tr|A8PUM3|A8PUM3_MALGO,tr|A8Q6C1|A8Q6C1_MALGO,tr|A8PYI8|A8PYI8_MALGO,tr|A8Q2Q9|A8Q2Q9_MALGO,tr|A8PSF5|A8PSF5_MALGO,tr|A8PTN…
MNXR6332[p]	Membrane	1 MNXM1 + 1 MNXM526 + 1 MNXM9 = 1 MNXM2 + 1 MNXM3867	1 H(+) + 1 4-nitrophenolate + 1 phosphate = 1 H2O + 1 4-nitrophenyl phosphate	5.76288	3.1.3.41	tr|A8Q130|A8Q130_MALGO,tr|A8PTX3|A8PTX3_MALGO,tr|A8PZY3|A8PZY3_MALGO,tr|A8Q2X8|A8Q2X8_MALGO,tr|A8PY51|A8PY51_MALGO,tr|A8QAH4|A8QAH4_MALGO,tr|A8PUM3|A8PUM3_MALGO,tr|A8Q6C1|A8Q6C1_MALGO,tr|A8PYI8|A8PYI8_MALGO,tr|A8Q2Q9|A8Q2Q9_MALGO,tr|A8PSF5|A8PSF5_MALGO,tr|A8PTN8|A8PTN8_MALGO,tr|A8Q0B2|A8Q0B2_MALGO,tr|A8Q6N7|A8Q6N7_MALGO,tr|A8Q3P5|A8Q3P5_MALGO,tr|A8Q7S5|A8Q7S5_MALGO,tr|A8Q4T9|A8Q4T9_MALGO,tr|A8PTY…
MNXR6370[e]	Extracellular	1 MNXM13 + 1 MNXM15 + 1 MNXM2 + 2 MNXM3 = 3 MNXM1 + 1 MNXM138 + 2 MNXM7 + 1 MNXM9	1 CO(2) + 1 NH4(+) + 1 H2O + 2 ATP = 3 H(+) + 1 carbamoyl phosphate(2-) + 2 ADP + 1 phosphate	-2.88477	6.3.4.16	tr|A8PYP5|A8PYP5_MALGO
MNXR63826[c]	Cytoplasm	1 MNXM1 + 1 MNXM10 + 1 MNXM873 = 1 MNXM8 + 1 MNXM97154	1 H(+) + 1 NADH(2-) + 1 3alpha,7alpha,12alpha-trihydroxy-24-oxo-5beta-cholestan-26-oyl-CoA(4-) = 1 NAD(+) + 1 (24R,25R)-3alpha,7alpha,12alpha,24-tetrahydroxy-5beta-cholestanoyl CoA	1.08173	1.1.1.35	tr|A8Q6F1|A8Q6F1_MALGO
MNXR6403[n]	Nucleous	1 MNXM1 + 1 MNXM538 = 1 MNXM2 + 1 MNXM5245	1 H(+) + 1 nucleoside 5'-phosphate dianion = 1 H2O + 1 nucleoside 3',5'-cyclic phosphate anion	-116.192	3.1.4.17	tr|A8Q0D3|A8Q0D3_MALGO
MNXR64407[c]	Cytoplasm	1 MNXM12 + 1 MNXM91783 = 1 MNXM86 + 1 MNXM91778	1 CoA + 1 (6Z,9Z,12Z,15Z,18Z,21Z)-3-oxotetracosahexaenoyl-CoA = 1 propionyl-CoA(4-) + 1 (4Z,7Z,10Z,13Z,16Z,19Z)-docosahexaenoyl-CoA		2.3.1.154
MNXR649[c]	Cytoplasm	1 MNXM1 + 1 MNXM6 + 1 MNXM75 = 1 MNXM303 + 1 MNXM5	1 H(+) + 1 NADPH + 1 acetaldehyde = 1 ethanol + 1 NADP(+)	1.85358	1.1.1.2	tr|A8Q9W8|A8Q9W8_MALGO,tr|A8PR96|A8PR96_MALGO,tr|A8Q1N5|A8Q1N5_MALGO
MNXR649[n]	Nucleous	1 MNXM1 + 1 MNXM6 + 1 MNXM75 = 1 MNXM303 + 1 MNXM5	1 H(+) + 1 NADPH + 1 acetaldehyde = 1 ethanol + 1 NADP(+)	1.85358	1.1.1.2	tr|A8Q9W8|A8Q9W8_MALGO,tr|A8PR96|A8PR96_MALGO,tr|A8Q1N5|A8Q1N5_MALGO
MNXR652[m]	Mitochondria	2 MNXM1 + 1 MNXM10 + 1 MNXM497 = 1 MNXM2 + 1 MNXM473 + 1 MNXM8	2 H(+) + 1 NADH(2-) + 1 phenylacetate = 1 H2O + 1 phenylacetaldehyde + 1 NAD(+)	-13.1053	1.2.1.5	tr|A8Q6N5|A8Q6N5_MALGO
MNXR654[p]	Membrane	2 MNXM1 + 1 MNXM10 + 1 MNXM383 = 1 MNXM2 + 1 MNXM518 + 1 MNXM8	2 H(+) + 1 NADH(2-) + 1 (indol-3-yl)acetate = 1 H2O + 1 indole-3-acetaldehyde + 1 NAD(+)	-13.1053	1.2.1.3	tr|A8PYW0|A8PYW0_MALGO
MNXR6543[c]	Cytoplasm	1 MNXM1148 + 1 MNXM117 = 1 MNXM1552 + 1 MNXM2	1 D-ornithinium(1+) + 1 urea = 1 D-argininium(1+) + 1 H2O		3.5.3.10
MNXR65464[c]	Cytoplasm	1 MNXM1 + 1 MNXM57 + 1 MNXM9828 = 1 MNXM2 + 1 MNXM97270	1 H(+) + 1 glutathione + 1 2-hydroxy carboxylate = 1 H2O + 1 S-(2-hydroxyacyl)glutathione (OK)	139.907	3.1.2.6	tr|A8QD18|A8QD18_MALGO
MNXR65552[c]	Cytoplasm	2 MNXM11 + 1 MNXM292 + 1 MNXM8 = 1 MNXM1 + 1 MNXM10 + 2 MNXM34	2 diphosphate(3-) + 1 squalene + 1 NAD(+) = 1 H(+) + 1 NADH(2-) + 2 (2E,6E)-farnesyl diphosphate		2.5.1.21	tr|A8Q8J9|A8Q8J9_MALGO
MNXR65554[c]	Cytoplasm	1 MNXM1 + 1 MNXM10 + 1 MNXM1310 = 1 MNXM2446 + 1 MNXM8	1 H(+) + 1 NADH(2-) + 1 3-oxo-fatty acyl-CoA(4-) = 1 (R)-3-hydroxyacyl-CoA(4-) + 1 NAD(+)		1.1.1,1.1.1.n12
MNXR65623[c]	Cytoplasm	1 MNXM1 + 1 MNXM1310 + 1 MNXM6 = 1 MNXM36471 + 1 MNXM5	1 H(+) + 1 3-oxo-fatty acyl-CoA(4-) + 1 NADPH = 1 3-hydroxy fatty acyl-CoA + 1 NADP(+)
MNXR657[m]	Mitochondria	2 MNXM1 + 1 MNXM10 + 1 MNXM26 = 1 MNXM2 + 1 MNXM75 + 1 MNXM8	2 H(+) + 1 NADH(2-) + 1 acetate = 1 H2O + 1 acetaldehyde + 1 NAD(+)	-15.2753	1.2.1.5	tr|A8Q6N5|A8Q6N5_MALGO
MNXR657[p]	Membrane	2 MNXM1 + 1 MNXM10 + 1 MNXM26 = 1 MNXM2 + 1 MNXM75 + 1 MNXM8	2 H(+) + 1 NADH(2-) + 1 acetate = 1 H2O + 1 acetaldehyde + 1 NAD(+)	-15.2753	1.2.1.3	tr|A8PYW0|A8PYW0_MALGO
MNXR6657[c]	Cytoplasm	2 MNXM1 + 1 MNXM413 + 1 MNXM9 = 1 MNXM2 + 1 MNXM484	2 H(+) + 1 ribonucleoside diphosphate + 1 phosphate = 1 H2O + 1 ribonucleoside triphosphate	-102.589	3.6.1.15	tr|A8QCF3|A8QCF3_MALGO,tr|A8QCB5|A8QCB5_MALGO,tr|A8PUN4|A8PUN4_MALGO,tr|A8QBW0|A8QBW0_MALGO,tr|A8Q760|A8Q760_MALGO,tr|A8Q4S7|A8Q4S7_MALGO,tr|A8Q681|A8Q681_MALGO,tr|A8QDN7|A8QDN7_MALGO,tr|A8PZE8|A8PZE8_MALGO,tr|A8PR62|A8PR62_MALGO,tr|A8Q5R8|A8Q5R8_MALGO,tr|A8Q2W8|A8Q2W8_MALGO,tr|A8Q3H5|A8Q3H5_MALGO,tr|A8QCQ7|A8QCQ7_MALGO,tr|A8PW09|A8PW09_MALGO,tr|A8PVA8|A8PVA8_MALGO,tr|A8Q6A1|A8Q6A1_MALGO,tr|A8QDI…
MNXR6657[e]	Extracellular	2 MNXM1 + 1 MNXM413 + 1 MNXM9 = 1 MNXM2 + 1 MNXM484	2 H(+) + 1 ribonucleoside diphosphate + 1 phosphate = 1 H2O + 1 ribonucleoside triphosphate	-102.589	3.6.1.15	tr|A8QCF3|A8QCF3_MALGO,tr|A8QCB5|A8QCB5_MALGO,tr|A8PUN4|A8PUN4_MALGO,tr|A8QBW0|A8QBW0_MALGO,tr|A8Q760|A8Q760_MALGO,tr|A8Q4S7|A8Q4S7_MALGO,tr|A8Q681|A8Q681_MALGO,tr|A8QDN7|A8QDN7_MALGO,tr|A8PZE8|A8PZE8_MALGO,tr|A8PR62|A8PR62_MALGO,tr|A8Q5R8|A8Q5R8_MALGO,tr|A8Q2W8|A8Q2W8_MALGO,tr|A8Q3H5|A8Q3H5_MALGO,tr|A8QCQ7|A8QCQ7_MALGO,tr|A8PW09|A8PW09_MALGO,tr|A8PVA8|A8PVA8_MALGO,tr|A8Q6A1|A8Q6A1_MALGO,tr|A8QDI…
MNXR6657[m]	Mitochondria	2 MNXM1 + 1 MNXM413 + 1 MNXM9 = 1 MNXM2 + 1 MNXM484	2 H(+) + 1 ribonucleoside diphosphate + 1 phosphate = 1 H2O + 1 ribonucleoside triphosphate	-102.589	3.6.1.15	tr|A8QCF3|A8QCF3_MALGO,tr|A8QCB5|A8QCB5_MALGO,tr|A8PUN4|A8PUN4_MALGO,tr|A8QBW0|A8QBW0_MALGO,tr|A8Q760|A8Q760_MALGO,tr|A8Q4S7|A8Q4S7_MALGO,tr|A8Q681|A8Q681_MALGO,tr|A8QDN7|A8QDN7_MALGO,tr|A8PZE8|A8PZE8_MALGO,tr|A8PR62|A8PR62_MALGO,tr|A8Q5R8|A8Q5R8_MALGO,tr|A8Q2W8|A8Q2W8_MALGO,tr|A8Q3H5|A8Q3H5_MALGO,tr|A8QCQ7|A8QCQ7_MALGO,tr|A8PW09|A8PW09_MALGO,tr|A8PVA8|A8PVA8_MALGO,tr|A8Q6A1|A8Q6A1_MALGO,tr|A8QDI…
MNXR6657[n]	Nucleous	2 MNXM1 + 1 MNXM413 + 1 MNXM9 = 1 MNXM2 + 1 MNXM484	2 H(+) + 1 ribonucleoside diphosphate + 1 phosphate = 1 H2O + 1 ribonucleoside triphosphate	-102.589	3.6.1.15	tr|A8QCF3|A8QCF3_MALGO,tr|A8QCB5|A8QCB5_MALGO,tr|A8PUN4|A8PUN4_MALGO,tr|A8QBW0|A8QBW0_MALGO,tr|A8Q760|A8Q760_MALGO,tr|A8Q4S7|A8Q4S7_MALGO,tr|A8Q681|A8Q681_MALGO,tr|A8QDN7|A8QDN7_MALGO,tr|A8PZE8|A8PZE8_MALGO,tr|A8PR62|A8PR62_MALGO,tr|A8Q5R8|A8Q5R8_MALGO,tr|A8Q2W8|A8Q2W8_MALGO,tr|A8Q3H5|A8Q3H5_MALGO,tr|A8QCQ7|A8QCQ7_MALGO,tr|A8PW09|A8PW09_MALGO,tr|A8PVA8|A8PVA8_MALGO,tr|A8Q6A1|A8Q6A1_MALGO,tr|A8QDI…
MNXR6657[p]	Membrane	2 MNXM1 + 1 MNXM413 + 1 MNXM9 = 1 MNXM2 + 1 MNXM484	2 H(+) + 1 ribonucleoside diphosphate + 1 phosphate = 1 H2O + 1 ribonucleoside triphosphate	-102.589	3.6.1.15	tr|A8QCF3|A8QCF3_MALGO,tr|A8QCB5|A8QCB5_MALGO,tr|A8PUN4|A8PUN4_MALGO,tr|A8QBW0|A8QBW0_MALGO,tr|A8Q760|A8Q760_MALGO,tr|A8Q4S7|A8Q4S7_MALGO,tr|A8Q681|A8Q681_MALGO,tr|A8QDN7|A8QDN7_MALGO,tr|A8PZE8|A8PZE8_MALGO,tr|A8PR62|A8PR62_MALGO,tr|A8Q5R8|A8Q5R8_MALGO,tr|A8Q2W8|A8Q2W8_MALGO,tr|A8Q3H5|A8Q3H5_MALGO,tr|A8QCQ7|A8QCQ7_MALGO,tr|A8PW09|A8PW09_MALGO,tr|A8PVA8|A8PVA8_MALGO,tr|A8Q6A1|A8Q6A1_MALGO,tr|A8QDI…
MNXR66782[c]	Cytoplasm	1 MNXM16 + 1 MNXM91319 = 1 MNXM19 + 1 MNXM92690	1 S-adenosyl-L-methionine + 1 tRNA = 1 S-adenosyl-L-homocysteine + 1 tRNA containing N1-methylguanine		2.1.1.31
MNXR6718[c]	Cytoplasm	1 MNXM1994 + 1 MNXM8 = 1 MNXM1 + 1 MNXM10 + 1 MNXM831	1 6-hydroxyhexanoate + 1 NAD(+) = 1 H(+) + 1 NADH(2-) + 1 6-oxohexanoate		1.1.1.258
MNXR67721[c]	Cytoplasm	2 MNXM1 + 1 MNXM2563 + 2 MNXM7 + 2 MNXM9 = 2 MNXM3 + 1 MNXM79 + 2 MNXM89557	2 H(+) + 1 tetrahydropteroyltri-L-glutamate(4-) + 2 ADP + 2 phosphate = 2 ATP + 1 (6S)-5,6,7,8-tetrahydrofolate + 2 L-glutamate
MNXR6796[p]	Membrane	2 MNXM1 + 1 MNXM2144 + 3 MNXM4 + 3 MNXM6 = 4 MNXM2 + 1 MNXM2619 + 1 MNXM39 + 3 MNXM5	2 H(+) + 1 obtusifoliol + 3 O2 + 3 NADPH = 4 H2O + 1 4alpha-methyl-5alpha-ergosta-8,14,24(28)-trien-3beta-ol + 1 formate + 3 NADP(+)	-288.403	1.14.13.70	tr|A8Q3I7|A8Q3I7_MALGO
MNXR6798[m]	Mitochondria	1 MNXM1065 + 1 MNXM2 + 1 MNXM5 = 1 MNXM1 + 1 MNXM1362 + 1 MNXM4 + 1 MNXM6	1 4beta-(hydroxymethyl)-4alpha-methyl-5alpha-cholest-7-en-3beta-ol + 1 H2O + 1 NADP(+) = 1 H(+) + 1 4,4-dimethyl-5alpha-cholest-7-en-3beta-ol + 1 O2 + 1 NADPH	-79.6276	1.14.13.72	tr|A8PUR8|A8PUR8_MALGO
MNXR6799[m]	Mitochondria	1 MNXM1035 + 2 MNXM2 + 1 MNXM5 = 1 MNXM1 + 1 MNXM1065 + 1 MNXM4 + 1 MNXM6	1 3beta-hydroxy-4beta-methyl-5alpha-cholest-7-ene-4alpha-carbaldehyde + 2 H2O + 1 NADP(+) = 1 H(+) + 1 4beta-(hydroxymethyl)-4alpha-methyl-5alpha-cholest-7-en-3beta-ol + 1 O2 + 1 NADPH	-90.6047	1.14.13.72	tr|A8PUR8|A8PUR8_MALGO
MNXR6800[m]	Mitochondria	1 MNXM1035 + 1 MNXM4 + 1 MNXM6 = 1 MNXM2 + 1 MNXM5 + 1 MNXM853	1 3beta-hydroxy-4beta-methyl-5alpha-cholest-7-ene-4alpha-carbaldehyde + 1 O2 + 1 NADPH = 1 H2O + 1 NADP(+) + 1 3beta-hydroxy-4beta-methyl-5alpha-cholest-7-ene-4alpha-carboxylate	-106.252	1.14.13.72	tr|A8PUR8|A8PUR8_MALGO
MNXR68136[c]	Cytoplasm	1 MNXM108 + 1 MNXM3 + 1 MNXM34810 = 1 MNXM11 + 1 MNXM14 + 1 MNXM32178	1 palmitate + 1 ATP + 1 2-acyl-sn-glycero-3-phosphoethanolamine (n-C16:0) = 1 diphosphate(3-) + 1 AMP + 1 1,2-dipalmitoyl-phosphatidyl-ethanolamine		2.3.1.40
MNXR68138[c]	Cytoplasm	1 MNXM1 + 1 MNXM11 + 1 MNXM14 + 1 MNXM2150 = 1 MNXM3 + 1 MNXM3449 + 1 MNXM65309	1 H(+) + 1 diphosphate(3-) + 1 AMP + 1 phosphatidylethanolamine dioctadec-11-enoyl = 1 ATP + 1 2-Acyl-sn-glycero-3-phosphoethanolamine octadec-11-enoyl + 1 octadecenoic acid		2.3.1.40
MNXR68156[m]	Mitochondria	1 MNXM1633 + 1 MNXM2 + 1 MNXM8 = 2 MNXM1 + 1 MNXM10 + 1 MNXM3473	1 3,4-dihydroxymandelaldehyde + 1 H2O + 1 NAD(+) = 2 H(+) + 1 NADH(2-) + 1 3,4-dihydroxymandelate	-13.1053	1.2.1.5	tr|A8Q6N5|A8Q6N5_MALGO
MNXR68238[m]	Mitochondria	2 MNXM1 + 1 MNXM10 + 1 MNXM268 = 1 MNXM2 + 1 MNXM8 + 1 MNXM89905	2 H(+) + 1 NADH(2-) + 1 L-2-aminoadipate = 1 H2O + 1 NAD(+) + 1 L-allysine	-13.1053	1.2.1.31	tr|A8PSC8|A8PSC8_MALGO,tr|A8PSD0|A8PSD0_MALGO
MNXR68257[m]	Mitochondria	1 MNXM1411 + 1 MNXM26 = 1 MNXM2 + 1 MNXM999	1 6-(alpha-D-glucosaminyl)-1-phosphatidyl-1D-myo-inositol zwitterion + 1 acetate = 1 H2O + 1 N-acetyl-D-glucosaminylphosphatidylinositol	8.28821	3.5.1.89	tr|A8PVU1|A8PVU1_MALGO
MNXR68259[c]	Cytoplasm	1 MNXM114079 + 1 MNXM13 = 1 MNXM1 + 2 MNXM23	1 (S)-2-acetolactate + 1 CO(2) = 1 H(+) + 2 pyruvate	-9.48587	2.2.1.6	tr|A8PUD2|A8PUD2_MALGO,tr|A8PX99|A8PX99_MALGO
MNXR68259[m]	Mitochondria	1 MNXM114079 + 1 MNXM13 = 1 MNXM1 + 2 MNXM23	1 (S)-2-acetolactate + 1 CO(2) = 1 H(+) + 2 pyruvate	-9.48587	2.2.1.6	tr|A8PUD2|A8PUD2_MALGO,tr|A8PX99|A8PX99_MALGO
MNXR68266[m]	Mitochondria	1 MNXM1 + 1 MNXM233 + 1 MNXM96415 = 1 MNXM214 + 1 MNXM38	1 H(+) + 1 butanoyl-CoA + 1 FAD = 1 crotonoyl-CoA(4-) + 1 FADH2	-11.2256	1.3.8.7	tr|A8Q7X9|A8Q7X9_MALGO
MNXR68267[m]	Mitochondria	1 MNXM1 + 1 MNXM553 + 1 MNXM96415 = 1 MNXM38 + 1 MNXM753	1 H(+) + 1 hexanoyl-CoA + 1 FAD = 1 FADH2 + 1 trans-hex-2-enoyl-CoA	-11.2256	1.3.8.7	tr|A8Q7X9|A8Q7X9_MALGO
MNXR68268[m]	Mitochondria	1 MNXM1 + 1 MNXM342 + 1 MNXM96415 = 1 MNXM38 + 1 MNXM784	1 H(+) + 1 octanoyl-CoA(4-) + 1 FAD = 1 FADH2 + 1 trans-oct-2-enoyl-CoA	-11.2256	1.3.8.7	tr|A8Q7X9|A8Q7X9_MALGO
MNXR68269[m]	Mitochondria	1 MNXM1 + 1 MNXM486 + 1 MNXM96415 = 1 MNXM38 + 1 MNXM580	1 H(+) + 1 decanoyl-CoA + 1 FAD = 1 FADH2 + 1 trans-dec-2-enoyl-CoA	21.6688	1.3.8.7	tr|A8Q7X9|A8Q7X9_MALGO
MNXR68270[m]	Mitochondria	1 MNXM1 + 1 MNXM363 + 1 MNXM96415 = 1 MNXM38 + 1 MNXM642	1 H(+) + 1 lauroyl-CoA(4-) + 1 FAD = 1 FADH2 + 1 trans-dodec-2-enoyl-CoA(4-)	-11.2256	1.3.8.7	tr|A8Q7X9|A8Q7X9_MALGO
MNXR68271[m]	Mitochondria	1 MNXM1 + 1 MNXM224 + 1 MNXM96415 = 1 MNXM38 + 1 MNXM654	1 H(+) + 1 myristoyl-CoA(4-) + 1 FAD = 1 FADH2 + 1 trans-tetradec-2-enoyl-CoA	21.6688	1.3.8.7	tr|A8Q7X9|A8Q7X9_MALGO
MNXR68272[m]	Mitochondria	1 MNXM1 + 1 MNXM88 + 1 MNXM96415 = 1 MNXM38 + 1 MNXM581	1 H(+) + 1 palmitoyl-CoA + 1 FAD = 1 FADH2 + 1 (E)-hexadec-2-enoyl-CoA	-11.2255	1.3.8.7	tr|A8Q7X9|A8Q7X9_MALGO
MNXR68274[m]	Mitochondria	1 MNXM1 + 1 MNXM471 + 1 MNXM96415 = 1 MNXM38 + 1 MNXM389	1 H(+) + 1 isovaleryl-CoA + 1 FAD = 1 FADH2 + 1 3-methylbut-2-enoyl-CoA	-11.7856	1.3.8.7	tr|A8Q7X9|A8Q7X9_MALGO
MNXR68280[c]	Cytoplasm	1 MNXM119 + 1 MNXM2 = 1 MNXM270 + 1 MNXM9	1 FMN + 1 H2O = 1 riboflavin + 1 phosphate	43.8642	3.1.3.2	tr|A8QAI8|A8QAI8_MALGO,tr|A8Q9Y3|A8Q9Y3_MALGO,tr|A8QAI9|A8QAI9_MALGO,tr|A8Q3P1|A8Q3P1_MALGO,tr|A8Q6J5|A8Q6J5_MALGO,tr|A8PX36|A8PX36_MALGO
MNXR68280[e]	Extracellular	1 MNXM119 + 1 MNXM2 = 1 MNXM270 + 1 MNXM9	1 FMN + 1 H2O = 1 riboflavin + 1 phosphate	43.8642	3.1.3.2	tr|A8QAI8|A8QAI8_MALGO,tr|A8Q9Y3|A8Q9Y3_MALGO,tr|A8QAI9|A8QAI9_MALGO,tr|A8Q3P1|A8Q3P1_MALGO,tr|A8Q6J5|A8Q6J5_MALGO,tr|A8PX36|A8PX36_MALGO
MNXR68280[n]	Nucleous	1 MNXM119 + 1 MNXM2 = 1 MNXM270 + 1 MNXM9	1 FMN + 1 H2O = 1 riboflavin + 1 phosphate	43.8642	3.1.3.2	tr|A8QAI8|A8QAI8_MALGO,tr|A8Q9Y3|A8Q9Y3_MALGO,tr|A8QAI9|A8QAI9_MALGO,tr|A8Q3P1|A8Q3P1_MALGO,tr|A8Q6J5|A8Q6J5_MALGO,tr|A8PX36|A8PX36_MALGO
MNXR68290[c]	Cytoplasm	1 MNXM11 + 1 MNXM14 = 1 MNXM168 + 1 MNXM91	1 diphosphate(3-) + 1 AMP = 1 adenine + 1 5-phospho-alpha-D-ribose 1-diphosphate	-5.28479	2.4.2.7	tr|A8PV99|A8PV99_MALGO
MNXR68295[c]	Cytoplasm	1 MNXM125 + 1 MNXM42 + 1 MNXM51 = 2 MNXM1 + 1 MNXM30 + 1 MNXM565 + 1 MNXM9	1 IMP(2-) + 1 L-aspartate(1-) + 1 GTP = 2 H(+) + 1 GDP + 1 N(6)-(1,2-dicarboxylatoethyl)-AMP(4-) + 1 phosphate	-103.561	6.3.4.4	sp|A8Q0E3|PURA_MALGO
MNXR68308[c]	Cytoplasm	1 MNXM143 + 1 MNXM32388 = 1 MNXM2 + 1 MNXM63488	1 N-acetyl-D-glucosamine + 1 1,6-anhydrous-N-Acetylmuramyl-tetrapeptide = 1 H2O + 1 N-Acetyl-D-glucosamine(anhydrous)N-Acetylmuramyl-tetrapeptide
MNXR68320[c]	Cytoplasm	1 MNXM114070 + 1 MNXM212 = 1 MNXM19 + 1 MNXM2	1 L-homocysteine zwitterion + 1 adenosine = 1 S-adenosyl-L-homocysteine + 1 H2O	49.796	3.3.1.1	tr|A8PRQ4|A8PRQ4_MALGO
MNXR68335[c]	Cytoplasm	1 MNXM1 + 1 MNXM435 + 1 MNXM6 = 1 MNXM5 + 1 MNXM89612	1 H(+) + 1 D-glyceraldehyde + 1 NADPH = 1 NADP(+) + 1 glycerol	6.11353	1.1.1.2,1.1.1.372	tr|A8Q9W8|A8Q9W8_MALGO,tr|A8PR96|A8PR96_MALGO,tr|A8Q1N5|A8Q1N5_MALGO,tr|A8QCJ6|A8QCJ6_MALGO
MNXR68335[n]	Nucleous	1 MNXM1 + 1 MNXM435 + 1 MNXM6 = 1 MNXM5 + 1 MNXM89612	1 H(+) + 1 D-glyceraldehyde + 1 NADPH = 1 NADP(+) + 1 glycerol	6.11353	1.1.1.2	tr|A8Q9W8|A8Q9W8_MALGO,tr|A8PR96|A8PR96_MALGO,tr|A8Q1N5|A8Q1N5_MALGO
MNXR68362[c]	Cytoplasm	4 MNXM1 + 1 MNXM10 + 2 MNXM39 + 1 MNXM790 = 1 MNXM2 + 1 MNXM388 + 1 MNXM8	4 H(+) + 1 NADH(2-) + 2 formate + 1 4-amino-2-methyl-5-phosphonatomethylpyrimidine(2-) = 1 H2O + 1 5-amino-1-(5-phosphonato-D-ribosyl)imidazol-3-ium + 1 NAD(+)
MNXR68365[m]	Mitochondria	1 MNXM11 + 1 MNXM1489 = 1 MNXM188 + 1 MNXM91	1 diphosphate(3-) + 1 N-(5-phosphonato-beta-D-ribosyl)anthranilate = 1 anthranilate + 1 5-phospho-alpha-D-ribose 1-diphosphate	7.97345	2.4.2.18	tr|A8PWM8|A8PWM8_MALGO
MNXR68419[c]	Cytoplasm	1 MNXM11 + 1 MNXM14 + 1 MNXM90839 = 1 MNXM3 + 1 MNXM42 + 1 MNXM90752	1 diphosphate(3-) + 1 AMP + 1 L-aspartyl-tRNA(Asp) = 1 ATP + 1 L-aspartate(1-) + 1 tRNA(Asp)	0	6.1.1.12	tr|A8PR33|A8PR33_MALGO,tr|A8Q982|A8Q982_MALGO,tr|A8QD39|A8QD39_MALGO
MNXR68419[m]	Mitochondria	1 MNXM11 + 1 MNXM14 + 1 MNXM90839 = 1 MNXM3 + 1 MNXM42 + 1 MNXM90752	1 diphosphate(3-) + 1 AMP + 1 L-aspartyl-tRNA(Asp) = 1 ATP + 1 L-aspartate(1-) + 1 tRNA(Asp)	0	6.1.1.12	tr|A8PR33|A8PR33_MALGO,tr|A8Q982|A8Q982_MALGO,tr|A8QD39|A8QD39_MALGO
MNXR68424[m]	Mitochondria	1 MNXM11 + 1 MNXM1351 = 1 MNXM3 + 1 MNXM91	1 diphosphate(3-) + 1 1-(5-phospho-D-ribosyl)-ATP = 1 ATP + 1 5-phospho-alpha-D-ribose 1-diphosphate	-24.2974	2.4.2.17	tr|A8PXL8|A8PXL8_MALGO
MNXR68447[c]	Cytoplasm	1.496 MNXM126 + 0.8977 MNXM15900 + 0.205 MNXM160 + 59.81 MNXM2 + 3.7478 MNXM21 + 2.8328 MNXM23 + 0.129 MNXM2378 + 0.361 MNXM258 + 59.81 MNXM3 + 0.2557 MNXM37 + 1.7867 MNXM46 + 13.0279 MNXM6 + 0.0709 MNXM68 + 0.5191 MNXM73 + 3.547 MNXM8 + 4.9414 MNXM89557 = 59.81 MNXM1 + 3.547 MNXM10 + 3.7478 MNXM12 + 4.1182 MNXM20 + 13.0279 MNXM5 + 59.81 MNXM7 + 59.81 MNXM9	1.496 3-phospho-D-glycerate + 0.8977 alpha-D-ribose 5-phosphate + 0.205 D-glucopyranose 6-phosphate + 59.81 H2O + 3.7478 acetyl-CoA(4-) + 2.8328 pyruvate + 0.129 glyceraldehyde 3-phosphate(2-) + 0.361 D-erythrose 4-phosphate(2-) + 59.81 ATP + 0.2557 L-glutamine zwitterion + 1.7867 oxaloacetate + 13.0279 NADPH + 0.0709 D-fructose 6-phosphate(2-) + 0.5191 phosphoenolpyruvate + 3.547 NAD(+) + 4.9414…
MNXR68520[c]	Cytoplasm	1 MNXM11 + 1 MNXM283 = 1 MNXM1 + 1 MNXM229 + 1 MNXM63	1 diphosphate(3-) + 1 CDP-choline(1-) = 1 H(+) + 1 choline phosphate + 1 CTP	-103.303	2.7.7.15	tr|A8PVY4|A8PVY4_MALGO
MNXR68605[c]	Cytoplasm	4 MNXM114072 + 2 MNXM2 = 4 MNXM1 + 1 MNXM4 + 4 MNXM537	4 ferricytochrome c + 2 H2O = 4 H(+) + 1 O2 + 4 ferrocytochrome c	0	1.9.3.1	tr|A8Q1K7|A8Q1K7_MALGO,tr|A8PSD4|A8PSD4_MALGO,tr|A8PW05|A8PW05_MALGO,tr|A8QBE3|A8QBE3_MALGO,tr|A8PW15|A8PW15_MALGO,tr|A8Q077|A8Q077_MALGO
MNXR68605[m]	Mitochondria	4 MNXM114072 + 2 MNXM2 = 4 MNXM1 + 1 MNXM4 + 4 MNXM537	4 ferricytochrome c + 2 H2O = 4 H(+) + 1 O2 + 4 ferrocytochrome c	0	1.9.3.1	tr|A8Q1K7|A8Q1K7_MALGO,tr|A8PSD4|A8PSD4_MALGO,tr|A8PW05|A8PW05_MALGO,tr|A8QBE3|A8QBE3_MALGO,tr|A8PW15|A8PW15_MALGO,tr|A8Q077|A8Q077_MALGO
MNXR68614[c]	Cytoplasm	1 MNXM114070 + 1 MNXM15 + 1 MNXM23 = 1 MNXM2 + 1 MNXM319	1 L-homocysteine zwitterion + 1 NH4(+) + 1 pyruvate = 1 H2O + 1 L-cystathionine dizwitterion	-2.65711	4.4.1.8	tr|A8Q081|A8Q081_MALGO,tr|A8Q084|A8Q084_MALGO
MNXR68614[p]	Membrane	1 MNXM114070 + 1 MNXM15 + 1 MNXM23 = 1 MNXM2 + 1 MNXM319	1 L-homocysteine zwitterion + 1 NH4(+) + 1 pyruvate = 1 H2O + 1 L-cystathionine dizwitterion	-2.65711	4.4.1.8	tr|A8Q081|A8Q081_MALGO,tr|A8Q084|A8Q084_MALGO
MNXR68619[c]	Cytoplasm	1 MNXM220 + 1 MNXM7 = 1 MNXM3 + 1 MNXM31	1 CDP(3-) + 1 ADP = 1 ATP + 1 CMP	-0.785889	2.7.4.14	tr|A8QC64|A8QC64_MALGO
MNXR68625[c]	Cytoplasm	1 MNXM266 + 1 MNXM3 = 1 MNXM411 + 1 MNXM7	1 dCMP(2-) + 1 ATP = 1 dCDP(3-) + 1 ADP	-0.785828	2.7.4.14	tr|A8QC64|A8QC64_MALGO
MNXR68632[m]	Mitochondria	2 MNXM114072 + 1 MNXM285 = 2 MNXM1 + 1 MNXM23 + 2 MNXM537	2 ferricytochrome c + 1 (R)-lactate = 2 H(+) + 1 pyruvate + 2 ferrocytochrome c	-11.2865	1.1.2.4	tr|A8Q3L7|A8Q3L7_MALGO
MNXR6865[c]	Cytoplasm	1 MNXM13 + 1 MNXM1461 + 1 MNXM6 = 1 MNXM5 + 1 MNXM853	1 CO(2) + 1 4alpha-methyllathosterone + 1 NADPH = 1 NADP(+) + 1 3beta-hydroxy-4beta-methyl-5alpha-cholest-7-ene-4alpha-carboxylate	-11.9853	1.1.1.170	tr|A8Q917|A8Q917_MALGO
MNXR68682[c]	Cytoplasm	1 MNXM1 + 1 MNXM10 + 1 MNXM4 + 1 MNXM5306 = 2 MNXM2 + 1 MNXM8 + 1 MNXM846	1 H(+) + 1 NADH(2-) + 1 O2 + 1 tetracosapentaenoyl coenzyme A, n-3 = 2 H2O + 1 NAD(+) + 1 (6Z,9Z,12Z,15Z,18Z,21Z)-tetracosahexaenoyl-CoA		1.14.19.1
MNXR68691[m]	Mitochondria	1 MNXM114097 = 1 MNXM2 + 1 MNXM238	1 (R)-2,3-dihydroxy-3-methylbutanoate = 1 H2O + 1 3-methyl-2-oxobutanoate	-6.74701	4.2.1.9	tr|A8QAI2|A8QAI2_MALGO
MNXR68701[m]	Mitochondria	1 MNXM349 + 1 MNXM937 = 1 MNXM39043	1 glycolaldehyde + 1 2-amino-6-(hydroxymethyl)-7,8-dihydropteridin-4-ol = 1 7,8-Dihydroneopterin	2.56	4.1.2.25	tr|A8PYU1|A8PYU1_MALGO
MNXR68707[c]	Cytoplasm	1 MNXM235 + 1 MNXM89983 = 1 MNXM252 + 1 MNXM89798	1 orotate + 1 coenzyme ferredoxin 420-2 (reduced) = 1 (S)-dihydroorotate + 1 coenzyme ferredoxin 420-2 (oxidized)		1.3.3.1
MNXR68709[c]	Cytoplasm	1 MNXM12 + 2 MNXM2 + 1 MNXM6576 = 1 MNXM1 + 1 MNXM195 + 1 MNXM21 + 1 MNXM2784	1 CoA + 2 H2O + 1 1,2-Dihydroxy-1,2-dihydrophenylacetyl-CoA = 1 H(+) + 1 dihydrogen + 1 acetyl-CoA(4-) + 1 3-hydroxyadipyl-CoA
MNXR68753[n]	Nucleous	1 MNXM13 + 1 MNXM7 + 1 MNXM83 + 1 MNXM9 = 1 MNXM3 + 1 MNXM689	1 CO(2) + 1 ADP + 1 isopentenyl diphosphate + 1 phosphate = 1 ATP + 1 (R)-5-diphosphonatomevalonate(4-)	-6.08948	4.1.1.33	tr|A8PYF2|A8PYF2_MALGO
MNXR68756[c]	Cytoplasm	1 MNXM22 + 1 MNXM957 = 1 MNXM4 + 1 MNXM976	1 hydrogen peroxide + 1 1-pyrroline-2-carboxylic acid = 1 O2 + 1 D-proline zwitterion	17.4974	1.4.3.3	tr|A8PWQ4|A8PWQ4_MALGO,tr|A8QDJ9|A8QDJ9_MALGO
MNXR68756[n]	Nucleous	1 MNXM22 + 1 MNXM957 = 1 MNXM4 + 1 MNXM976	1 hydrogen peroxide + 1 1-pyrroline-2-carboxylic acid = 1 O2 + 1 D-proline zwitterion	17.4974	1.4.3.3	tr|A8PWQ4|A8PWQ4_MALGO,tr|A8QDJ9|A8QDJ9_MALGO
MNXR68764[m]	Mitochondria	1 MNXM152 + 1 MNXM7 = 1 MNXM257 + 1 MNXM3	1 dTDP(3-) + 1 ADP = 1 dTMP + 1 ATP	-0.785828	2.7.4.9	tr|A8Q2K3|A8Q2K3_MALGO
MNXR68824[c]	Cytoplasm	1.8 MNXM1 + 1 MNXM5819 + 1 MNXM89983 = 1.8 MNXM1 + 1 MNXM5820 + 1 MNXM89798	1.8 H(+) + 1 methanophenazine (oxidized) + 1 coenzyme ferredoxin 420-2 (reduced) = 1.8 H(+) + 1 methanophenazine (reduced) + 1 coenzyme ferredoxin 420-2 (oxidized)
MNXR68846[c]	Cytoplasm	1 MNXM1 + 1 MNXM750 + 1 MNXM925 = 1 MNXM2 + 1 MNXM23586	1 H(+) + 1 octanoate + 1 holo-[acyl-carrier protein] = 1 H2O + 1		3.1.2.-,3.1.2.14
MNXR68851[c]	Cytoplasm	1 MNXM1 + 1 MNXM11 + 1 MNXM14 + 1 MNXM83848 = 1 MNXM1 + 1 MNXM12 + 1 MNXM3 + 1 MNXM83847	1 H(+) + 1 diphosphate(3-) + 1 AMP + 1 tetradecenoyl-CoA = 1 H(+) + 1 CoA + 1 ATP + 1 tetradecenoic acid		6.2.1.3	tr|A8PRU3|A8PRU3_MALGO,tr|A8QA67|A8QA67_MALGO
MNXR68881[c]	Cytoplasm	1 MNXM1 + 1 MNXM10 + 1 MNXM952 = 1 MNXM56 + 1 MNXM57 + 1 MNXM8	1 H(+) + 1 NADH(2-) + 1 S-formylglutathionate(1-) = 1 formaldehyde + 1 glutathione + 1 NAD(+)		1.2.1.1
MNXR68882[c]	Cytoplasm	1 MNXM114366 + 1 MNXM8 = 1 MNXM1 + 1 MNXM10 + 1 MNXM952	1 hydroxymethylglutathione + 1 NAD(+) = 1 H(+) + 1 NADH(2-) + 1 S-formylglutathionate(1-)
MNXR68922[c]	Cytoplasm	1 MNXM12 + 1 MNXM2 + 1 MNXM5146 + 1 MNXM8 + 1 MNXM96415 = 1 MNXM1 + 1 MNXM10 + 1 MNXM1450 + 1 MNXM21 + 1 MNXM38	1 CoA + 1 H2O + 1 eicosatetranoyl coenzyme A + 1 NAD(+) + 1 FAD = 1 H(+) + 1 NADH(2-) + 1 (6Z,9Z,12Z,15Z)-octadecatetraenoyl-CoA + 1 acetyl-CoA(4-) + 1 FADH2		1.3.99.3	tr|A8Q4X2|A8Q4X2_MALGO,tr|A8Q7X9|A8Q7X9_MALGO,tr|A8PXC0|A8PXC0_MALGO,tr|A8QDI3|A8QDI3_MALGO
MNXR68927[c]	Cytoplasm	1 MNXM12 + 1 MNXM2 + 1 MNXM4 + 1 MNXM8 + 1 MNXM9429 = 1 MNXM1 + 1 MNXM10 + 1 MNXM1449 + 1 MNXM21 + 1 MNXM22	1 CoA + 1 H2O + 1 O2 + 1 NAD(+) + 1 (4Z,7Z,10Z,13Z,16Z)-Docosapentaenoyl-CoA = 1 H(+) + 1 NADH(2-) + 1 eicosapentaenoyl-CoA + 1 acetyl-CoA(4-) + 1 hydrogen peroxide		1.3.99.3	tr|A8Q4X2|A8Q4X2_MALGO,tr|A8Q7X9|A8Q7X9_MALGO,tr|A8PXC0|A8PXC0_MALGO,tr|A8QDI3|A8QDI3_MALGO
MNXR68950[c]	Cytoplasm	1 MNXM2 + 1 MNXM500 = 1 MNXM68 + 1 MNXM9	1 H2O + 1 D-fructose 1,6-bisphosphate = 1 D-fructose 6-phosphate(2-) + 1 phosphate	6.89355	3.1.3.11	tr|A8PSY0|A8PSY0_MALGO
MNXR68998[n]	Nucleous	1 MNXM1246 + 1 MNXM5 = 1 MNXM1 + 1 MNXM270 + 1 MNXM6	1 reduced riboflavin + 1 NADP(+) = 1 H(+) + 1 riboflavin + 1 NADPH	-11.2806	1.5.1.30,1.5.1.41	tr|A8Q6U5|A8Q6U5_MALGO
MNXR68999[n]	Nucleous	1 MNXM1246 + 1 MNXM8 = 1 MNXM1 + 1 MNXM10 + 1 MNXM270	1 reduced riboflavin + 1 NAD(+) = 1 H(+) + 1 NADH(2-) + 1 riboflavin	-20.3035	1.5.1.41	tr|A8Q6U5|A8Q6U5_MALGO
MNXR69002[e]	Extracellular	1 MNXM11 + 1 MNXM96415 = 1 MNXM1 + 1 MNXM119 + 1 MNXM3	1 diphosphate(3-) + 1 FAD = 1 H(+) + 1 FMN + 1 ATP	-18.6536	2.7.7.2	tr|A8QCM4|A8QCM4_MALGO
MNXR69004[m]	Mitochondria	1 MNXM1160 + 1 MNXM421 = 1 MNXM11 + 1 MNXM965	1 (2-amino-4-hydroxy-7,8-dihydropteridin-6-yl)methyl diphosphate(3-) + 1 4-aminobenzoate = 1 diphosphate(3-) + 1 7,8-dihydropteroate	-10.47	2.5.1.15	tr|A8PYT9|A8PYT9_MALGO
MNXR6905[n]	Nucleous	1 MNXM1 + 1 MNXM1461 + 1 MNXM6 = 1 MNXM4375 + 1 MNXM5	1 H(+) + 1 4alpha-methyllathosterone + 1 NADPH = 1 4alpha-methyl-5alpha-cholest-7-en-3beta-ol + 1 NADP(+)	-1.62651	1.1.1.270	tr|A8Q4L3|A8Q4L3_MALGO
MNXR69050[m]	Mitochondria	1 MNXM30 + 1 MNXM41231 = 1 MNXM4485 + 1 MNXM82	1 GDP + 1 alpha-D-mannosyl-beta-D-mannosyldiacetylchitobiosyldiphosphodolichol = 1 beta-D-mannosyldiacetylchitobiosyldiphosphodolichol + 1 GDP-alpha-D-mannose	6.89758	2.4.1.132	tr|A8PW92|A8PW92_MALGO
MNXR6908[c]	Cytoplasm	1 MNXM1 + 1 MNXM1310 + 1 MNXM6 = 1 MNXM2446 + 1 MNXM5	1 H(+) + 1 3-oxo-fatty acyl-CoA(4-) + 1 NADPH = 1 (R)-3-hydroxyacyl-CoA(4-) + 1 NADP(+)		1.1.1.330,1.1.1.36	sp|A8Q1U2|MKAR_MALGO,
MNXR69081[c]	Cytoplasm	1 MNXM160 + 1 MNXM8 = 1 MNXM1 + 1 MNXM10 + 1 MNXM429	1 D-glucopyranose 6-phosphate + 1 NAD(+) = 1 H(+) + 1 NADH(2-) + 1 6-O-phosphono-D-glucono-1,5-lactone
MNXR69082[c]	Cytoplasm	1 MNXM160 + 1 MNXM5 = 1 MNXM1 + 1 MNXM429 + 1 MNXM6	1 D-glucopyranose 6-phosphate + 1 NADP(+) = 1 H(+) + 1 6-O-phosphono-D-glucono-1,5-lactone + 1 NADPH	-5.92645	1.1.1.49	tr|A8Q828|A8Q828_MALGO
MNXR69103[c]	Cytoplasm	1 MNXM11 + 1 MNXM89795 = 1 MNXM1 + 1 MNXM121 + 1 MNXM336	1 diphosphate(3-) + 1 UDP-alpha-D-galactose = 1 H(+) + 1 UTP + 1 alpha-D-galactose 1-phosphate(2-)	-103.303	2.7.7.64	tr|A8PXJ1|A8PXJ1_MALGO
MNXR69105[c]	Cytoplasm	1 MNXM11 + 1 MNXM52 = 1 MNXM1 + 1 MNXM121 + 1 MNXM89588	1 diphosphate(3-) + 1 UDP-alpha-D-glucose(2-) = 1 H(+) + 1 UTP + 1 alpha-D-glucose 1-phosphate(2-)	-103.303	2.7.7.64,2.7.7.9	tr|A8PXJ1|A8PXJ1_MALGO
MNXR69127[c]	Cytoplasm	1 MNXM370 + 1 MNXM89557 = 1 MNXM37 + 1 MNXM68	1 2-ammonio-2-deoxy-D-glucopyranose 6-phosphate(1-) + 1 L-glutamate = 1 L-glutamine zwitterion + 1 D-fructose 6-phosphate(2-)	-3.43588	2.6.1.16	tr|A8Q6E4|A8Q6E4_MALGO
MNXR69128[n]	Nucleous	1 MNXM1 + 1 MNXM516 + 1 MNXM6 = 1 MNXM5 + 1 MNXM90541	1 H(+) + 1 GDP-4-dehydro-6-deoxy-alpha-D-mannose(2-) + 1 NADPH = 1 NADP(+) + 1 GDP-L-fucose(2-)	-1.62646	1.1.1.271	tr|A8Q832|A8Q832_MALGO
MNXR69138[m]	Mitochondria	1 MNXM113 + 1 MNXM3 = 1 MNXM30 + 1 MNXM7	1 GMP(3-) + 1 ATP = 1 GDP + 1 ADP	-0.785828	2.7.4.8	tr|A8Q654|A8Q654_MALGO
MNXR69166[m]	Mitochondria	1 MNXM12 + 1 MNXM64021 = 1 MNXM224 + 1 MNXM96559	1 CoA + 1 N-tetradecanoyl-glycylpeptide = 1 myristoyl-CoA(4-) + 1 glycyl-peptide	-261.799	2.3.1.97	tr|A8PR49|A8PR49_MALGO
MNXR69167[c]	Cytoplasm	1 MNXM11 + 1 MNXM89557 + 1 MNXM90003 = 1 MNXM2 + 1 MNXM37 + 1 MNXM91	1 diphosphate(3-) + 1 L-glutamate + 1 5-phospho-beta-D-ribosylaminium(1-) = 1 H2O + 1 L-glutamine zwitterion + 1 5-phospho-alpha-D-ribose 1-diphosphate	2.05414	2.4.2.14	tr|A8Q3P2|A8Q3P2_MALGO
MNXR69170[c]	Cytoplasm	1 MNXM11 + 1 MNXM14 + 1 MNXM91213 = 1 MNXM1 + 1 MNXM3 + 1 MNXM71 + 1 MNXM89557	1 diphosphate(3-) + 1 AMP + 1 L-glutamyl-tRNA(Gln) = 1 H(+) + 1 ATP + 1 tRNA(Gln) + 1 L-glutamate		6.1.1.24
MNXR69185[c]	Cytoplasm	1 MNXM100 + 1 MNXM83 = 1 MNXM11 + 1 MNXM34	1 geranyl diphosphate + 1 isopentenyl diphosphate = 1 diphosphate(3-) + 1 (2E,6E)-farnesyl diphosphate	-13	2.5.1.10	tr|A8Q8G8|A8Q8G8_MALGO,tr|A8PU92|A8PU92_MALGO
MNXR69209[c]	Cytoplasm	1 MNXM1264 + 1 MNXM195 = 1 MNXM2784	1 3-oxoadipyl-CoA(5-) + 1 dihydrogen = 1 3-hydroxyadipyl-CoA
MNXR69234[c]	Cytoplasm	1 MNXM1 + 1 MNXM160 + 1 MNXM7 = 1 MNXM3 + 1 MNXM41	1 H(+) + 1 D-glucopyranose 6-phosphate + 1 ADP = 1 ATP + 1 D-glucopyranose	-14.8159	2.7.1.1	tr|A8PX13|A8PX13_MALGO
MNXR69235[c]	Cytoplasm	1 MNXM1380 + 1 MNXM3 = 1 MNXM1 + 1 MNXM68 + 1 MNXM7	1 keto-D-fructose + 1 ATP = 1 H(+) + 1 D-fructose 6-phosphate(2-) + 1 ADP	-12.5459	2.7.1.1	tr|A8PX13|A8PX13_MALGO
MNXR69289[c]	Cytoplasm	1 MNXM132 = 1 MNXM83	1 prenyl diphosphate(3-) = 1 isopentenyl diphosphate	0.66	5.3.3.2	tr|A8PZL4|A8PZL4_MALGO
MNXR69290[c]	Cytoplasm	1 MNXM132 + 1 MNXM8 + 1 MNXM89983 = 1 MNXM1 + 1 MNXM10 + 1 MNXM83 + 1 MNXM89798	1 prenyl diphosphate(3-) + 1 NAD(+) + 1 coenzyme ferredoxin 420-2 (reduced) = 1 H(+) + 1 NADH(2-) + 1 isopentenyl diphosphate + 1 coenzyme ferredoxin 420-2 (oxidized)
MNXR69294[m]	Mitochondria	1 MNXM114097 + 1 MNXM5 = 1 MNXM1 + 1 MNXM114079 + 1 MNXM6	1 (R)-2,3-dihydroxy-3-methylbutanoate + 1 NADP(+) = 1 H(+) + 1 (S)-2-acetolactate + 1 NADPH	-0.166443	1.1.1.86	tr|A8Q731|A8Q731_MALGO,tr|A8QBZ5|A8QBZ5_MALGO
MNXR69294[n]	Nucleous	1 MNXM114097 + 1 MNXM5 = 1 MNXM1 + 1 MNXM114079 + 1 MNXM6	1 (R)-2,3-dihydroxy-3-methylbutanoate + 1 NADP(+) = 1 H(+) + 1 (S)-2-acetolactate + 1 NADPH	-0.166443	1.1.1.86	tr|A8Q731|A8Q731_MALGO,tr|A8QBZ5|A8QBZ5_MALGO
MNXR69386[c]	Cytoplasm	1 MNXM11 + 1 MNXM14 + 1 MNXM89922 = 1 MNXM1 + 1 MNXM3 + 1 MNXM78 + 1 MNXM90881	1 diphosphate(3-) + 1 AMP + 1 L-lysyl-tRNA(Lys) = 1 H(+) + 1 ATP + 1 L-lysinium(1+) + 1 tRNA(Lys)	0	6.1.1.6	tr|A8PYG7|A8PYG7_MALGO
MNXR69389[m]	Mitochondria	1 MNXM1 + 1 MNXM10 + 1 MNXM91418 = 1 MNXM2 + 1 MNXM5416 + 1 MNXM8	1 H(+) + 1 NADH(2-) + 1 1-methyl-4-imidazoleacetic acid = 1 H2O + 1 1-methylimidazole-4-acetaldehyde + 1 NAD(+)	-13.1053	1.2.1.5	tr|A8Q6N5|A8Q6N5_MALGO
MNXR69401[c]	Cytoplasm	1 MNXM427 = 1 MNXM68	1 D-mannopyranose 6-phosphate(2-) = 1 D-fructose 6-phosphate(2-)	1.38	5.3.1.8	tr|A8Q383|A8Q383_MALGO,tr|A8Q385|A8Q385_MALGO
MNXR69408[c]	Cytoplasm	2 MNXM1 + 1 MNXM12 + 1 MNXM13 + 5 MNXM2 + 2 MNXM6 + 1 MNXM7 + 1 MNXM8372 + 1 MNXM9 = 1 MNXM3 + 1 MNXM342 + 1 MNXM378 + 3.5 MNXM4 + 2 MNXM5 + 1 MNXM53 + 1 MNXM663 + 2 MNXM78	2 H(+) + 1 CoA + 1 CO(2) + 5 H2O + 2 NADPH + 1 ADP + 1 carboxymycobactin T (R=8 carbon, final carbon is carboxyl group) + 1 phosphate = 1 ATP + 1 octanoyl-CoA(4-) + 1 salicylate + 3.5 O2 + 2 NADP(+) + 1 L-serine + 1 (R)-3-hydroxybutanoate + 2 L-lysinium(1+)		6.2.1.13
MNXR69438[c]	Cytoplasm	1 MNXM1 + 1 MNXM220 + 1 MNXM567 = 1 MNXM333 + 1 MNXM63	1 H(+) + 1 CDP(3-) + 1 (R)-5-phosphonatomevalonate(3-) = 1 (R)-mevalonate + 1 CTP		2.7.1.36	tr|A8Q084|A8Q084_MALGO,tr|A8Q081|A8Q081_MALGO
MNXR69441[p]	Membrane	1 MNXM16 + 1 MNXM2710 = 1 MNXM1 + 1 MNXM19 + 1 MNXM3691	1 S-adenosyl-L-methionine + 1 phosphatidyl-N-methylethanolamine zwitterion = 1 H(+) + 1 S-adenosyl-L-homocysteine + 1 phosphatidyl-N,N-dimethylethanolamine	-33.6523	2.1.1.71	tr|A8PVU2|A8PVU2_MALGO
MNXR69442[c]	Cytoplasm	1 MNXM114070 + 1 MNXM2623 = 1 MNXM2563 + 1 MNXM61	1 L-homocysteine zwitterion + 1 5-methyltetrahydropteroyltri-L-glutamate(4-) = 1 tetrahydropteroyltri-L-glutamate(4-) + 1 L-methionine zwitterion	-6.41	2.1.1.14	tr|A8PX29|A8PX29_MALGO
MNXR69515[e]	Extracellular	1 MNXM1 + 1 MNXM10 + 1 MNXM176 = 1 MNXM8 + 1 MNXM90307	1 H(+) + 1 NADH(2-) + 1 a ubiquinone = 1 NAD(+) + 1 Ubiquinol	0	1.6.5.3	tr|A8PTY4|A8PTY4_MALGO,tr|A8PWG6|A8PWG6_MALGO,tr|A8PS83|A8PS83_MALGO,tr|A8QD04|A8QD04_MALGO,tr|A8Q379|A8Q379_MALGO,tr|A8PR25|A8PR25_MALGO,tr|A8Q7A2|A8Q7A2_MALGO,tr|A8PUN9|A8PUN9_MALGO,tr|A8PR20|A8PR20_MALGO,tr|A8Q7Z0|A8Q7Z0_MALGO,tr|A8Q1Y0|A8Q1Y0_MALGO
MNXR69515[m]	Mitochondria	1 MNXM1 + 1 MNXM10 + 1 MNXM176 = 1 MNXM8 + 1 MNXM90307	1 H(+) + 1 NADH(2-) + 1 a ubiquinone = 1 NAD(+) + 1 Ubiquinol	0	1.6.5.3	tr|A8PTY4|A8PTY4_MALGO,tr|A8PWG6|A8PWG6_MALGO,tr|A8PS83|A8PS83_MALGO,tr|A8QD04|A8QD04_MALGO,tr|A8Q379|A8Q379_MALGO,tr|A8PR25|A8PR25_MALGO,tr|A8Q7A2|A8Q7A2_MALGO,tr|A8PUN9|A8PUN9_MALGO,tr|A8PR20|A8PR20_MALGO,tr|A8Q7Z0|A8Q7Z0_MALGO,tr|A8Q1Y0|A8Q1Y0_MALGO
MNXR69515[n]	Nucleous	1 MNXM1 + 1 MNXM10 + 1 MNXM176 = 1 MNXM8 + 1 MNXM90307	1 H(+) + 1 NADH(2-) + 1 a ubiquinone = 1 NAD(+) + 1 Ubiquinol	0	1.6.5.3	tr|A8PTY4|A8PTY4_MALGO,tr|A8PWG6|A8PWG6_MALGO,tr|A8PS83|A8PS83_MALGO,tr|A8QD04|A8QD04_MALGO,tr|A8Q379|A8Q379_MALGO,tr|A8PR25|A8PR25_MALGO,tr|A8Q7A2|A8Q7A2_MALGO,tr|A8PUN9|A8PUN9_MALGO,tr|A8PR20|A8PR20_MALGO,tr|A8Q7Z0|A8Q7Z0_MALGO,tr|A8Q1Y0|A8Q1Y0_MALGO
MNXR69515[p]	Membrane	1 MNXM1 + 1 MNXM10 + 1 MNXM176 = 1 MNXM8 + 1 MNXM90307	1 H(+) + 1 NADH(2-) + 1 a ubiquinone = 1 NAD(+) + 1 Ubiquinol	0	1.6.5.3	tr|A8PTY4|A8PTY4_MALGO,tr|A8PWG6|A8PWG6_MALGO,tr|A8PS83|A8PS83_MALGO,tr|A8QD04|A8QD04_MALGO,tr|A8Q379|A8Q379_MALGO,tr|A8PR25|A8PR25_MALGO,tr|A8Q7A2|A8Q7A2_MALGO,tr|A8PUN9|A8PUN9_MALGO,tr|A8PR20|A8PR20_MALGO,tr|A8Q7Z0|A8Q7Z0_MALGO,tr|A8Q1Y0|A8Q1Y0_MALGO
MNXR69528[c]	Cytoplasm	1 MNXM3 + 1 MNXM30 = 1 MNXM51 + 1 MNXM7	1 ATP + 1 GDP = 1 GTP + 1 ADP	94.9901	2.7.4.6	tr|A8PRL9|A8PRL9_MALGO,tr|A8PUN0|A8PUN0_MALGO
MNXR69529[c]	Cytoplasm	1 MNXM1325 + 1 MNXM7 = 1 MNXM2174 + 1 MNXM3	1 dITP + 1 ADP = 1 dIDP + 1 ATP	94.99	2.7.4.6	tr|A8PRL9|A8PRL9_MALGO,tr|A8PUN0|A8PUN0_MALGO
MNXR69530[c]	Cytoplasm	1 MNXM121 + 1 MNXM7 = 1 MNXM17 + 1 MNXM3	1 UTP + 1 ADP = 1 UDP + 1 ATP	94.99	2.7.4.6	tr|A8PRL9|A8PRL9_MALGO,tr|A8PUN0|A8PUN0_MALGO
MNXR69531[c]	Cytoplasm	1 MNXM220 + 1 MNXM3 = 1 MNXM63 + 1 MNXM7	1 CDP(3-) + 1 ATP = 1 CTP + 1 ADP	94.99	2.7.4.6	tr|A8PRL9|A8PRL9_MALGO,tr|A8PUN0|A8PUN0_MALGO
MNXR69532[c]	Cytoplasm	1 MNXM152 + 1 MNXM3 = 1 MNXM394 + 1 MNXM7	1 dTDP(3-) + 1 ATP = 1 dTTP + 1 ADP	94.99	2.7.4.6	tr|A8PRL9|A8PRL9_MALGO,tr|A8PUN0|A8PUN0_MALGO
MNXR69533[c]	Cytoplasm	1 MNXM344 + 1 MNXM7 = 1 MNXM3 + 1 MNXM436	1 dGTP + 1 ADP = 1 ATP + 1 dGDP(2-)	94.99	2.7.4.6	tr|A8PRL9|A8PRL9_MALGO,tr|A8PUN0|A8PUN0_MALGO
MNXR69534[c]	Cytoplasm	1 MNXM3 + 1 MNXM572 = 1 MNXM452 + 1 MNXM7	1 ATP + 1 dUDP = 1 dUTP + 1 ADP	94.9899	2.7.4.6	tr|A8PRL9|A8PRL9_MALGO,tr|A8PUN0|A8PUN0_MALGO
MNXR69535[c]	Cytoplasm	1 MNXM360 + 1 MNXM7 = 1 MNXM3 + 1 MNXM411	1 dCTP + 1 ADP = 1 ATP + 1 dCDP(3-)	94.99	2.7.4.6	tr|A8PRL9|A8PRL9_MALGO,tr|A8PUN0|A8PUN0_MALGO
MNXR69536[c]	Cytoplasm	1 MNXM3 + 1 MNXM495 = 1 MNXM423 + 1 MNXM7	1 ATP + 1 IDP = 1 ITP + 1 ADP	94.99	2.7.4.6	tr|A8PRL9|A8PRL9_MALGO,tr|A8PUN0|A8PUN0_MALGO
MNXR69544[p]	Membrane	1 MNXM11 + 1 MNXM13 + 1 MNXM194 = 2 MNXM1 + 1 MNXM555 + 1 MNXM91	1 diphosphate(3-) + 1 CO(2) + 1 nicotinate beta-D-ribonucleotide = 2 H(+) + 1 quinolinate(2-) + 1 5-phospho-alpha-D-ribose 1-diphosphate	-15.5171	2.4.2.19	tr|A8Q889|A8Q889_MALGO
MNXR69557[c]	Cytoplasm	1 MNXM1325 + 1 MNXM2 = 1 MNXM1 + 1 MNXM2174 + 1 MNXM9	1 dITP + 1 H2O = 1 H(+) + 1 dIDP + 1 phosphate		3.6.1.15	tr|A8QCF3|A8QCF3_MALGO,tr|A8QCB5|A8QCB5_MALGO,tr|A8PUN4|A8PUN4_MALGO,tr|A8QBW0|A8QBW0_MALGO,tr|A8Q760|A8Q760_MALGO,tr|A8Q4S7|A8Q4S7_MALGO,tr|A8Q681|A8Q681_MALGO,tr|A8QDN7|A8QDN7_MALGO,tr|A8PZE8|A8PZE8_MALGO,tr|A8PR62|A8PR62_MALGO,tr|A8Q5R8|A8Q5R8_MALGO,tr|A8Q2W8|A8Q2W8_MALGO,tr|A8Q3H5|A8Q3H5_MALGO,tr|A8QCQ7|A8QCQ7_MALGO,tr|A8PW09|A8PW09_MALGO,tr|A8PVA8|A8PVA8_MALGO,tr|A8Q6A1|A8Q6A1_MALGO,tr|A8QDI…
MNXR69562[m]	Mitochondria	1 MNXM1325 + 1 MNXM2 = 1 MNXM1 + 1 MNXM11 + 1 MNXM1922	1 dITP + 1 H2O = 1 H(+) + 1 diphosphate(3-) + 1 dIMP	-113.549	3.6.1.19	tr|A8QCD6|A8QCD6_MALGO
MNXR6959[p]	Membrane	2 MNXM1 + 1 MNXM10 + 1 MNXM626 = 1 MNXM2 + 1 MNXM8 + 1 MNXM940	2 H(+) + 1 NADH(2-) + 1 4-(trimethylammonio)butanoate = 1 H2O + 1 NAD(+) + 1 4-trimethylammoniobutanal	-12.4812	1.2.1.3	tr|A8PYW0|A8PYW0_MALGO
MNXR69599[c]	Cytoplasm	1 MNXM11 + 1 MNXM519 = 1 MNXM235 + 1 MNXM91	1 diphosphate(3-) + 1 orotidine 5'-phosphate(3-) = 1 orotate + 1 5-phospho-alpha-D-ribose 1-diphosphate	0.513489	2.4.2.10	tr|A8Q3M3|A8Q3M3_MALGO
MNXR69605[c]	Cytoplasm	1 MNXM1 + 1 MNXM4 + 1 MNXM6 + 1 MNXM709 = 1 MNXM2 + 1 MNXM3173 + 1 MNXM5	1 H(+) + 1 O2 + 1 NADPH + 1 5beta-cholestane-3alpha,7alpha,12alpha-triol = 1 H2O + 1 3alpha,7alpha-dihydroxy-24-oxo-5beta-cholestanoyl CoA + 1 NADP(+)		1.14.13.15
MNXR69621[c]	Cytoplasm	1 MNXM1 + 1 MNXM7 + 1 MNXM9 + 1 MNXM90435 = 1 MNXM2 + 1 MNXM3 + 1 MNXM90435	1 H(+) + 1 ADP + 1 phosphate + 1 1,2-ditetradecanoyl-sn-glycerol 3-phosphate = 1 H2O + 1 ATP + 1 1,2-ditetradecanoyl-sn-glycerol 3-phosphate
MNXR69630[c]	Cytoplasm	1 MNXM1 + 1 MNXM4940 + 1 MNXM9 = 1 MNXM2 + 1 MNXM90512	1 H(+) + 1 1,2-Diacyl-sn-glycerol ditetradec-7-enoyl + 1 phosphate = 1 H2O + 1 1,2-ditetradec-7-enoyl-sn-glycerol 3-phosphate		3.1.3.4
MNXR69634[c]	Cytoplasm	1 MNXM1 + 1 MNXM3775 + 1 MNXM9 = 1 MNXM2 + 1 MNXM90511	1 H(+) + 1 1,2-Diacyl-sn-glycerol dioctadec-11-enoyl + 1 phosphate = 1 H2O + 1 1,2-dioctadec-11-enoyl-sn-glycerol 3-phosphate		3.1.3.4
MNXR69637[c]	Cytoplasm	1 MNXM155 + 1 MNXM49 = 1 MNXM1 + 1 MNXM105630 + 1 MNXM148 + 1 MNXM45	1 thioredoxin + 1 3'-phosphoadenosine-5'-phosphosulfate = 1 H(+) + 1 sulfite + 1 thioredoxin disulfide + 1 adenosine 3',5'-bisphosphate	20.9702	1.8.4.8	tr|A8QCR7|A8QCR7_MALGO
MNXR69648[c]	Cytoplasm	1 MNXM1945 + 1 MNXM2 + 1 MNXM3 = 1 MNXM1 + 1 MNXM1945 + 1 MNXM7 + 1 MNXM9	1 phosphatidylethanolamine dihexadec-9enoyl + 1 H2O + 1 ATP = 1 H(+) + 1 phosphatidylethanolamine dihexadec-9enoyl + 1 ADP + 1 phosphate
MNXR69649[c]	Cytoplasm	1 MNXM1 + 1 MNXM31536 + 1 MNXM7 + 1 MNXM9 = 1 MNXM2 + 1 MNXM3 + 1 MNXM31536	1 H(+) + 1 (R)-1,2-distearoylphosphatidylethanolamine zwitterion + 1 ADP + 1 phosphate = 1 H2O + 1 ATP + 1 (R)-1,2-distearoylphosphatidylethanolamine zwitterion
MNXR69661[p]	Membrane	1 MNXM3 + 1 MNXM68 = 1 MNXM500 + 1 MNXM7	1 ATP + 1 D-fructose 6-phosphate(2-) = 1 D-fructose 1,6-bisphosphate + 1 ADP	-14.4924	2.7.1.11	tr|A8PUY8|A8PUY8_MALGO
MNXR69663[c]	Cytoplasm	1 MNXM14 + 1 MNXM500 = 1 MNXM68 + 1 MNXM7	1 AMP + 1 D-fructose 1,6-bisphosphate = 1 D-fructose 6-phosphate(2-) + 1 ADP		2.7.1.146
MNXR69665[c]	Cytoplasm	1 MNXM1771 + 1 MNXM2 + 1 MNXM3 = 1 MNXM1 + 1 MNXM1771 + 1 MNXM7 + 1 MNXM9	1 Phosphatidylglycerol didodecanoyl + 1 H2O + 1 ATP = 1 H(+) + 1 Phosphatidylglycerol didodecanoyl + 1 ADP + 1 phosphate
MNXR69669[c]	Cytoplasm	1 MNXM1 + 1 MNXM7 + 1 MNXM75102 + 1 MNXM9 = 1 MNXM2 + 1 MNXM3 + 1 MNXM75102	1 H(+) + 1 ADP + 1 phosphatidylglycerol (dioctadecanoyl, n-C18:0) + 1 phosphate = 1 H2O + 1 ATP + 1 phosphatidylglycerol (dioctadecanoyl, n-C18:0)
MNXR69671[c]	Cytoplasm	1 MNXM160 = 1 MNXM68	1 D-glucopyranose 6-phosphate = 1 D-fructose 6-phosphate(2-)	1.38	5.3.1.9	tr|A8PU12|A8PU12_MALGO
MNXR69672[c]	Cytoplasm	1 MNXM160 = 1 MNXM89588	1 D-glucopyranose 6-phosphate = 1 alpha-D-glucose 1-phosphate(2-)	0	5.4.2.2	tr|A8PWN6|A8PWN6_MALGO
MNXR69676[c]	Cytoplasm	1 MNXM1 + 1 MNXM32180 + 1 MNXM7 + 1 MNXM9 = 1 MNXM2 + 1 MNXM3 + 1 MNXM32180	1 H(+) + 1 1,2-dipalmitoyl-phosphatidylglycerol-phosphate + 1 ADP + 1 phosphate = 1 H2O + 1 ATP + 1 1,2-dipalmitoyl-phosphatidylglycerol-phosphate
MNXR69678[c]	Cytoplasm	1 MNXM1 + 1 MNXM7 + 1 MNXM75104 + 1 MNXM9 = 1 MNXM2 + 1 MNXM3 + 1 MNXM75104	1 H(+) + 1 ADP + 1 phosphatidylglycerophosphate (dioctadecanoyl, n-C18:0) + 1 phosphate = 1 H2O + 1 ATP + 1 phosphatidylglycerophosphate (dioctadecanoyl, n-C18:0)
MNXR69692[c]	Cytoplasm	1 MNXM31 + 1 MNXM91685 = 1 MNXM4507 + 1 MNXM66	1 CMP + 1 Phosphatidylglycerophosphate didodecanoyl = 1 CDP-1,2-didodecanoylglycerol + 1 sn-glycerol 3-phosphate(2-)		2.7.8.5
MNXR69693[c]	Cytoplasm	1 MNXM31 + 1 MNXM91691 = 1 MNXM4512 + 1 MNXM66	1 CMP + 1 Phosphatidylglycerophosphate ditetradecanoyl = 1 CDP-1,2-ditetradecanoylglycerol + 1 sn-glycerol 3-phosphate(2-)		2.7.8.5
MNXR69694[c]	Cytoplasm	1 MNXM31 + 1 MNXM91690 = 1 MNXM4511 + 1 MNXM66	1 CMP + 1 Phosphatidylglycerophosphate ditetradec-7-enoyl = 1 CDP-1,2-ditetradec-7-enoylglycerol + 1 sn-glycerol 3-phosphate(2-)		2.7.8.5
MNXR69699[c]	Cytoplasm	1 MNXM31 + 1 MNXM91688 = 1 MNXM4509 + 1 MNXM66	1 CMP + 1 Phosphatidylglycerophosphate dioctadec-11-enoyl = 1 CDP-1,2-dioctadec-11-enoylglycerol + 1 sn-glycerol 3-phosphate(2-)		2.7.8.5
MNXR69705[c]	Cytoplasm	1 MNXM12 + 1 MNXM5890 = 1 MNXM925 + 1 MNXM92553	1 CoA + 1 phenol palmitic acid ACP = 1 holo-[acyl-carrier protein] + 1 phenol palmitic coenzyme A
MNXR69743[c]	Cytoplasm	1 MNXM1 + 1 MNXM1 + 1 MNXM402 + 1 MNXM4232 = 1 MNXM2 + 1 MNXM90509	1 H(+) + 1 H(+) + 1 laurate + 1 1-lauroyl-sn-glycerol 3-phosphate = 1 H2O + 1 1,2-didodecanoyl-sn-glycerol 3-phosphate		3.1.1.4
MNXR69766[p]	Membrane	1 MNXM3 + 1 MNXM567 = 1 MNXM689 + 1 MNXM7	1 ATP + 1 (R)-5-phosphonatomevalonate(3-) = 1 (R)-5-diphosphonatomevalonate(4-) + 1 ADP	-1.41003	2.7.4.2	tr|A8Q5L8|A8Q5L8_MALGO
MNXR69768[p]	Membrane	1 MNXM1135 + 1 MNXM7 = 1 MNXM3 + 1 MNXM790	1 4-amino-2-methyl-5-diphosphonatomethylpyrimidine(3-) + 1 ADP = 1 ATP + 1 4-amino-2-methyl-5-phosphonatomethylpyrimidine(2-)	-0.785828	2.7.4.7	tr|A8PX62|A8PX62_MALGO
MNXR69770[m]	Mitochondria	1 MNXM1 + 1 MNXM86 + 1 MNXM96415 = 1 MNXM38 + 1 MNXM650	1 H(+) + 1 propionyl-CoA(4-) + 1 FAD = 1 FADH2 + 1 acryloyl-CoA(4-)	21.0088	1.3.8.7	tr|A8Q7X9|A8Q7X9_MALGO
MNXR69776[c]	Cytoplasm	1 MNXM1 + 1 MNXM220 + 1 MNXM483 + 1 MNXM9 = 1 MNXM415 + 1 MNXM55 + 1 MNXM63	1 H(+) + 1 CDP(3-) + 1 N-[(R)-4-phosphonatopantothenoyl]-L-cysteinate + 1 phosphate = 1 (R)-4'-phosphopantothenate + 1 L-cysteine zwitterion + 1 CTP		6.3.2.5	tr|A8PRR8|A8PRR8_MALGO
MNXR69784[c]	Cytoplasm	1 MNXM1 + 1 MNXM463 + 1 MNXM7 + 1 MNXM9 = 1 MNXM29 + 1 MNXM3 + 1 MNXM90003	1 H(+) + 1 N(1)-(5-phospho-D-ribosyl)glycinamide(1-) + 1 ADP + 1 phosphate = 1 glycine + 1 ATP + 1 5-phospho-beta-D-ribosylaminium(1-)	-6.26587	6.3.4.13	tr|A8QDW4|A8QDW4_MALGO
MNXR69785[c]	Cytoplasm	1 MNXM1 + 1 MNXM388 + 1 MNXM7 + 1 MNXM9 = 1 MNXM3 + 1 MNXM568	1 H(+) + 1 5-amino-1-(5-phosphonato-D-ribosyl)imidazol-3-ium + 1 ADP + 1 phosphate = 1 ATP + 1 2-formamido-N(1)-(5-O-phosphonato-D-ribosyl)acetamidine	9.97412	6.3.3.1	tr|A8QDW4|A8QDW4_MALGO
MNXR69809[p]	Membrane	1 MNXM1 + 1 MNXM221 + 1 MNXM31 = 1 MNXM201 + 1 MNXM53	1 H(+) + 1 phosphatidyl-L-serine(1-) + 1 CMP = 1 a CDP-diacylglycerol + 1 L-serine	44.9226	2.7.8.8	tr|A8Q3L4|A8Q3L4_MALGO
MNXR69844[m]	Mitochondria	1 MNXM1 + 1 MNXM119 + 1 MNXM7 = 1 MNXM270 + 1 MNXM3	1 H(+) + 1 FMN + 1 ADP = 1 riboflavin + 1 ATP	-51.4631	2.7.1.26	tr|A8QD53|A8QD53_MALGO
MNXR69845[c]	Cytoplasm	1 MNXM1313 + 2 MNXM2 + 1 MNXM9 = 1 MNXM2887 + 1 MNXM791	1 6,7-dimethyl-8-(1-D-ribityl)lumazine + 2 H2O + 1 phosphate = 1 (2S)-2-hydroxy-3-oxobutyl phosphate + 1 5-amino-6-(D-ribitylamino)uracil	-50.1681	2.5.1.78	tr|A8PT25|A8PT25_MALGO
MNXR69846[c]	Cytoplasm	2 MNXM1313 = 1 MNXM270 + 1 MNXM791	2 6,7-dimethyl-8-(1-D-ribityl)lumazine = 1 riboflavin + 1 5-amino-6-(D-ribitylamino)uracil	40.8841	2.5.1.9	tr|A8PSK4|A8PSK4_MALGO
MNXR69853[c]	Cytoplasm	1 MNXM1 + 1 MNXM6 + 1 MNXM677 = 1 MNXM4928 + 1 MNXM5	1 H(+) + 1 NADPH + 1 3-oxodecanoyl-CoA = 1 (R)-Hydroxydecanoyl-CoA + 1 NADP(+)		1.1.1.36
MNXR69854[c]	Cytoplasm	1 MNXM1 + 1 MNXM6 + 1 MNXM705 = 1 MNXM4926 + 1 MNXM5	1 H(+) + 1 NADPH + 1 3-oxolauroyl-CoA = 1 (R)-3-hydroxydodecanoyl-CoA + 1 NADP(+)		1.1.1.36
MNXR69855[c]	Cytoplasm	1 MNXM1 + 1 MNXM6 + 1 MNXM707 = 1 MNXM4927 + 1 MNXM5	1 H(+) + 1 NADPH + 1 3-oxotetradecanoyl-CoA = 1 (R)-3-hydroxytetradecanoyl-CoA + 1 NADP(+)		1.1.1.36
MNXR69856[c]	Cytoplasm	1 MNXM1 + 1 MNXM6 + 1 MNXM717 = 1 MNXM4929 + 1 MNXM5	1 H(+) + 1 NADPH + 1 3-oxohexanoyl-CoA = 1 (R)-Hydroxyhexanoyl-CoA + 1 NADP(+)		1.1.1.36
MNXR69857[c]	Cytoplasm	1 MNXM1 + 1 MNXM6 + 1 MNXM706 = 1 MNXM4930 + 1 MNXM5	1 H(+) + 1 NADPH + 1 3-oxooctanoyl-CoA = 1 (R)-Hydroxyoctanoyl-CoA + 1 NADP(+)		1.1.1.36
MNXR69898[c]	Cytoplasm	2 MNXM1 + 1 MNXM10 + 1 MNXM863 = 1 MNXM672 + 1 MNXM8	2 H(+) + 1 NADH(2-) + 1 sirohydrochlorin(8-) = 1 precorrin-2(7-) + 1 NAD(+)	-30.3712	1.3.1.76	tr|A8PQX4|A8PQX4_MALGO,tr|A8Q2H3|A8Q2H3_MALGO
MNXR69898[m]	Mitochondria	2 MNXM1 + 1 MNXM10 + 1 MNXM863 = 1 MNXM672 + 1 MNXM8	2 H(+) + 1 NADH(2-) + 1 sirohydrochlorin(8-) = 1 precorrin-2(7-) + 1 NAD(+)	-30.3712	1.3.1.76	tr|A8PQX4|A8PQX4_MALGO,tr|A8Q2H3|A8Q2H3_MALGO
MNXR69900[c]	Cytoplasm	1 MNXM111 + 1 MNXM863 = 2 MNXM1 + 1 MNXM82173	1 Fe(2+) + 1 sirohydrochlorin(8-) = 2 H(+) + 1 siroheme	4.76283	4.99.1.4	tr|A8Q2H3|A8Q2H3_MALGO
MNXR69903[c]	Cytoplasm	1 MNXM1 + 1 MNXM15 + 1 MNXM159 + 1 MNXM25 = 1 MNXM2 + 1 MNXM820	1 H(+) + 1 NH4(+) + 1 2-oxobutanoate + 1 succinate(2-) = 1 H2O + 1 O-succinyl-L-homoserinate(1-)		2.5.1.48	tr|A8PQX0|A8PQX0_MALGO
MNXR69923[c]	Cytoplasm	1 MNXM12 + 1 MNXM25 + 1 MNXM51 = 1 MNXM30 + 1 MNXM9 + 1 MNXM92	1 CoA + 1 succinate(2-) + 1 GTP = 1 GDP + 1 phosphate + 1 succinyl-CoA(5-)	-96.0442	6.2.1.4	tr|A8Q7Z4|A8Q7Z4_MALGO,tr|A8Q3B1|A8Q3B1_MALGO
MNXR69924[c]	Cytoplasm	1 MNXM1380 + 1 MNXM41 = 1 MNXM167 + 1 MNXM2	1 keto-D-fructose + 1 D-glucopyranose = 1 sucrose + 1 H2O	-58.8818	3.2.1.20	tr|A8PR83|A8PR83_MALGO
MNXR69926[m]	Mitochondria	1 MNXM1 + 1 MNXM105630 + 3 MNXM6 = 3 MNXM2 + 3 MNXM5 + 1 MNXM89582	1 H(+) + 1 sulfite + 3 NADPH = 3 H2O + 3 NADP(+) + 1 hydrogen sulfide	5.07922	1.8.1.2	tr|A8Q6T0|A8Q6T0_MALGO,tr|A8PRL6|A8PRL6_MALGO
MNXR69926[p]	Membrane	1 MNXM1 + 1 MNXM105630 + 3 MNXM6 = 3 MNXM2 + 3 MNXM5 + 1 MNXM89582	1 H(+) + 1 sulfite + 3 NADPH = 3 H2O + 3 NADP(+) + 1 hydrogen sulfide	5.07922	1.8.1.2	tr|A8Q6T0|A8Q6T0_MALGO,tr|A8PRL6|A8PRL6_MALGO
MNXR69950[n]	Nucleous	1 MNXM1 + 1 MNXM2371 + 1 MNXM6 = 1 MNXM5 + 1 MNXM899	1 H(+) + 1 dTDP-4-dehydro-6-deoxy-beta-L-mannose + 1 NADPH = 1 NADP(+) + 1 dTDP-6-deoxy-beta-L-mannose	-1.62634	1.1.1.133	tr|A8QAA9|A8QAA9_MALGO
MNXR69963[c]	Cytoplasm	1 MNXM317 + 1 MNXM7 + 1 MNXM9 = 1 MNXM3 + 1 MNXM79 + 1 MNXM89557	1 5,6,7,8-tetrahydrofolyl-L-glutamic acid + 1 ADP + 1 phosphate = 1 ATP + 1 (6S)-5,6,7,8-tetrahydrofolate + 1 L-glutamate	38.1004	6.3.2.17	tr|A8Q271|A8Q271_MALGO,tr|A8Q507|A8Q507_MALGO
MNXR69963[m]	Mitochondria	1 MNXM317 + 1 MNXM7 + 1 MNXM9 = 1 MNXM3 + 1 MNXM79 + 1 MNXM89557	1 5,6,7,8-tetrahydrofolyl-L-glutamic acid + 1 ADP + 1 phosphate = 1 ATP + 1 (6S)-5,6,7,8-tetrahydrofolate + 1 L-glutamate	38.1004	6.3.2.17	tr|A8Q271|A8Q271_MALGO,tr|A8Q507|A8Q507_MALGO
MNXR69971[c]	Cytoplasm	1 MNXM1 + 1 MNXM107505 + 1 MNXM11 + 1 MNXM13 + 1 MNXM14 + 1 MNXM2 + 1 MNXM32 + 1 MNXM960 = 1 MNXM3 + 1 MNXM55 + 1 MNXM622 + 1 MNXM76	1 H(+) + 1 p-hydroxybenzyl alcohol + 1 diphosphate(3-) + 1 CO(2) + 1 AMP + 1 H2O + 1 L-alanine zwitterion + 1 4-methyl-5-(2-phosphonatooxyethyl)thiazole(2-) = 1 ATP + 1 L-cysteine zwitterion + 1 1-deoxy-D-xylulose 5-phosphate + 1 L-tyrosine zwitterion
MNXR69979[c]	Cytoplasm	1 MNXM1 + 1 MNXM14 + 1 MNXM256 = 1 MNXM3 + 1 MNXM322	1 H(+) + 1 AMP + 1 thiamine diphosphate = 1 ATP + 1 thiamine(1+)	-13.4735	2.7.6.2	tr|A8PWQ0|A8PWQ0_MALGO,tr|A8Q3F7|A8Q3F7_MALGO
MNXR69979[n]	Nucleous	1 MNXM1 + 1 MNXM14 + 1 MNXM256 = 1 MNXM3 + 1 MNXM322	1 H(+) + 1 AMP + 1 thiamine diphosphate = 1 ATP + 1 thiamine(1+)	-13.4735	2.7.6.2	tr|A8PWQ0|A8PWQ0_MALGO,tr|A8Q3F7|A8Q3F7_MALGO
MNXR700[m]	Mitochondria	1 MNXM1140 + 1 MNXM3090 = 1 MNXM1141 + 1 MNXM16	1 7,8-diaminononanoate cation + 1 S-adenosyl-4-methylthio-2-oxobutanoate = 1 8-amino-7-oxononanoic acid zwitterion + 1 S-adenosyl-L-methionine	21.529	2.6.1.62	tr|A8QA22|A8QA22_MALGO
MNXR70013[c]	Cytoplasm	1 MNXM11 + 1 MNXM47 = 1 MNXM1 + 1 MNXM121 + 1 MNXM340	1 diphosphate(3-) + 1 UDP-N-acetyl-alpha-D-glucosamine(2-) = 1 H(+) + 1 UTP + 1 N-acetyl-alpha-D-glucosamine 1-phosphate(2-)	-103.303	2.7.7.23	tr|A8PRA5|A8PRA5_MALGO
MNXR70029[c]	Cytoplasm	1 MNXM52 = 1 MNXM89795	1 UDP-alpha-D-glucose(2-) = 1 UDP-alpha-D-galactose	0	5.1.3.2	tr|A8Q259|A8Q259_MALGO
MNXR70030[c]	Cytoplasm	3 MNXM1 + 2 MNXM10 + 1 MNXM87 = 1 MNXM2 + 1 MNXM52 + 2 MNXM8	3 H(+) + 2 NADH(2-) + 1 UDP-alpha-D-glucuronate(3-) = 1 H2O + 1 UDP-alpha-D-glucose(2-) + 2 NAD(+)	-11.8118	1.1.1.22	tr|A8Q6G0|A8Q6G0_MALGO
MNXR70038[p]	Membrane	1 MNXM336 + 1 MNXM52 = 1 MNXM89588 + 1 MNXM89795	1 alpha-D-galactose 1-phosphate(2-) + 1 UDP-alpha-D-glucose(2-) = 1 alpha-D-glucose 1-phosphate(2-) + 1 UDP-alpha-D-galactose	0	2.7.7.12	tr|A8Q2Y4|A8Q2Y4_MALGO
MNXR70061[c]	Cytoplasm	1 MNXM11 + 1 MNXM80 = 1 MNXM158 + 1 MNXM91	1 diphosphate(3-) + 1 UMP(2-) = 1 uracil + 1 5-phospho-alpha-D-ribose 1-diphosphate	-0.734802	2.4.2.9	tr|A8PTU2|A8PTU2_MALGO
MNXR70145[m]	Mitochondria	2 MNXM1 + 1 MNXM268 + 1 MNXM6 = 1 MNXM2 + 1 MNXM5 + 1 MNXM89905	2 H(+) + 1 L-2-aminoadipate + 1 NADPH = 1 H2O + 1 NADP(+) + 1 L-allysine	-23.3765	1.2.1.31	tr|A8PSC8|A8PSC8_MALGO,tr|A8PSD0|A8PSD0_MALGO
MNXR70157[c]	Cytoplasm	1 MNXM111 + 1 MNXM346 = 1 MNXM78362	1 Fe(2+) + 1 protoporphyrin(2-) = 1 protoheme IX	10.4851	4.99.1.1	tr|A8Q514|A8Q514_MALGO,tr|A8Q2H3|A8Q2H3_MALGO
MNXR70176[m]	Mitochondria	2 MNXM1 + 1 MNXM10 + 1 MNXM114063 = 1 MNXM2 + 1 MNXM277 + 1 MNXM8	2 H(+) + 1 NADH(2-) + 1 fatty acid = 1 H2O + 1 aldehyde + 1 NAD(+)	-13.1053	1.2.1.5	tr|A8Q6N5|A8Q6N5_MALGO
MNXR70176[p]	Membrane	2 MNXM1 + 1 MNXM10 + 1 MNXM114063 = 1 MNXM2 + 1 MNXM277 + 1 MNXM8	2 H(+) + 1 NADH(2-) + 1 fatty acid = 1 H2O + 1 aldehyde + 1 NAD(+)	-13.1053	1.2.1.3	tr|A8PYW0|A8PYW0_MALGO
MNXR70260[c]	Cytoplasm	2 MNXM16 + 1 MNXM17137 + 1 MNXM39043 + 1 MNXM9424 = 2 MNXM1 + 2 MNXM19 + 2 MNXM2 + 1 MNXM349 + 1 MNXM3586	2 S-adenosyl-L-methionine + 1 D-Ribose_2-phosphate-hydroxyglutarate + 1 7,8-Dihydroneopterin + 1 (4-Aminophenyl)-1,2,3,4-tetrahydroxypentane = 2 H(+) + 2 S-adenosyl-L-homocysteine + 2 H2O + 1 glycolaldehyde + 1 7,8-dihydromethanopterin
MNXR70270[c]	Cytoplasm	1 MNXM11 + 1 MNXM87 = 1 MNXM121 + 1 MNXM17106	1 diphosphate(3-) + 1 UDP-alpha-D-glucuronate(3-) = 1 UTP + 1 D-glucuronate 1-phosphate	-103.303	2.7.7.64	tr|A8PXJ1|A8PXJ1_MALGO
MNXR70320[p]	Membrane	1 MNXM12 + 1 MNXM297 = 1 MNXM44 + 1 MNXM60402	1 CoA + 1 phosphatidylcholine = 1 acyl-CoA + 1 LPC	325.066	2.3.1.23	tr|A8PXE2|A8PXE2_MALGO
MNXR70325[c]	Cytoplasm	1 MNXM1 + 1 MNXM114063 + 1 MNXM59 = 1 MNXM2 + 1 MNXM248	1 H(+) + 1 fatty acid + 1 1,2-diacyl-sn-glycerol = 1 H2O + 1 a triacylglycerol	-3.53713	3.1.1.3	tr|A8QCZ5|A8QCZ5_MALGO,tr|A8QCV4|A8QCV4_MALGO,tr|A8QCV7|A8QCV7_MALGO,tr|A8QDF0|A8QDF0_MALGO,tr|A8QCW4|A8QCW4_MALGO,tr|A8PX35|A8PX35_MALGO,tr|A8Q1D1|A8Q1D1_MALGO,tr|A8Q9M3|A8Q9M3_MALGO
MNXR70325[e]	Extracellular	1 MNXM1 + 1 MNXM114063 + 1 MNXM59 = 1 MNXM2 + 1 MNXM248	1 H(+) + 1 fatty acid + 1 1,2-diacyl-sn-glycerol = 1 H2O + 1 a triacylglycerol	-3.53713	3.1.1.3	tr|A8QCZ5|A8QCZ5_MALGO,tr|A8QCV4|A8QCV4_MALGO,tr|A8QCV7|A8QCV7_MALGO,tr|A8QDF0|A8QDF0_MALGO,tr|A8QCW4|A8QCW4_MALGO,tr|A8PX35|A8PX35_MALGO,tr|A8Q1D1|A8Q1D1_MALGO,tr|A8Q9M3|A8Q9M3_MALGO
MNXR70325[m]	Mitochondria	1 MNXM1 + 1 MNXM114063 + 1 MNXM59 = 1 MNXM2 + 1 MNXM248	1 H(+) + 1 fatty acid + 1 1,2-diacyl-sn-glycerol = 1 H2O + 1 a triacylglycerol	-3.53713	3.1.1.3	tr|A8QCZ5|A8QCZ5_MALGO,tr|A8QCV4|A8QCV4_MALGO,tr|A8QCV7|A8QCV7_MALGO,tr|A8QDF0|A8QDF0_MALGO,tr|A8QCW4|A8QCW4_MALGO,tr|A8PX35|A8PX35_MALGO,tr|A8Q1D1|A8Q1D1_MALGO,tr|A8Q9M3|A8Q9M3_MALGO
MNXR70325[p]	Membrane	1 MNXM1 + 1 MNXM114063 + 1 MNXM59 = 1 MNXM2 + 1 MNXM248	1 H(+) + 1 fatty acid + 1 1,2-diacyl-sn-glycerol = 1 H2O + 1 a triacylglycerol	-3.53713	3.1.1.3	tr|A8QCZ5|A8QCZ5_MALGO,tr|A8QCV4|A8QCV4_MALGO,tr|A8QCV7|A8QCV7_MALGO,tr|A8QDF0|A8QDF0_MALGO,tr|A8QCW4|A8QCW4_MALGO,tr|A8PX35|A8PX35_MALGO,tr|A8Q1D1|A8Q1D1_MALGO,tr|A8Q9M3|A8Q9M3_MALGO
MNXR70333[p]	Membrane	1 MNXM11 + 1 MNXM201 = 1 MNXM1 + 1 MNXM109 + 1 MNXM63	1 diphosphate(3-) + 1 a CDP-diacylglycerol = 1 H(+) + 1 a 1,2-diacylglycerol-3-phosphate + 1 CTP	-226.557	2.7.7.41	tr|A8PS87|A8PS87_MALGO
MNXR70357[c]	Cytoplasm	1 MNXM140 + 1 MNXM3 + 1 MNXM96313 = 2 MNXM1 + 1 MNXM11 + 1 MNXM14 + 1 MNXM697	1 L-leucine zwitterion + 1 ATP + 1 tRNA(Leu)-OH = 2 H(+) + 1 diphosphate(3-) + 1 AMP + 1 Leu-tRNA(Leu)		6.1.1.4	tr|A8PY27|A8PY27_MALGO
MNXR70408[n]	Nucleous	1 MNXM1 + 1 MNXM229 + 1 MNXM96497 = 1 MNXM2 + 1 MNXM354	1 H(+) + 1 choline phosphate + 1 Ceramide = 1 H2O + 1 sphingomyelin d18:1(1+)	128.286	3.1.4.12	tr|A8PY22|A8PY22_MALGO
MNXR70478[m]	Mitochondria	1 MNXM114 + 1 MNXM5 = 1 MNXM1 + 1 MNXM1 + 1 MNXM301 + 1 MNXM6	1 L-proline + 1 NADP(+) = 1 H(+) + 1 H(+) + 1 (S)-1-pyrroline-5-carboxylate + 1 NADPH	-23.3936	1.5.1.2	tr|A8PWB5|A8PWB5_MALGO
MNXR70513[p]	Membrane	1 MNXM17065 + 1 MNXM22 = 1 MNXM4 + 1 MNXM778	1 dehydro-D-arabinono-1,4-lactone + 1 hydrogen peroxide = 1 O2 + 1 D-arabinono-1,4-lactone	-47.15	1.1.3.37	tr|A8PVU5|A8PVU5_MALGO
MNXR70518[c]	Cytoplasm	1 MNXM1 + 1 MNXM114063 + 1 MNXM308 = 1 MNXM2 + 1 MNXM248	1 H(+) + 1 fatty acid + 1 a diacylglycerol = 1 H2O + 1 a triacylglycerol	-13.0383	3.1.1.3	tr|A8QCZ5|A8QCZ5_MALGO,tr|A8QCV4|A8QCV4_MALGO,tr|A8QCV7|A8QCV7_MALGO,tr|A8QDF0|A8QDF0_MALGO,tr|A8QCW4|A8QCW4_MALGO,tr|A8PX35|A8PX35_MALGO,tr|A8Q1D1|A8Q1D1_MALGO,tr|A8Q9M3|A8Q9M3_MALGO
MNXR70518[e]	Extracellular	1 MNXM1 + 1 MNXM114063 + 1 MNXM308 = 1 MNXM2 + 1 MNXM248	1 H(+) + 1 fatty acid + 1 a diacylglycerol = 1 H2O + 1 a triacylglycerol	-13.0383	3.1.1.3	tr|A8QCZ5|A8QCZ5_MALGO,tr|A8QCV4|A8QCV4_MALGO,tr|A8QCV7|A8QCV7_MALGO,tr|A8QDF0|A8QDF0_MALGO,tr|A8QCW4|A8QCW4_MALGO,tr|A8PX35|A8PX35_MALGO,tr|A8Q1D1|A8Q1D1_MALGO,tr|A8Q9M3|A8Q9M3_MALGO
MNXR70518[m]	Mitochondria	1 MNXM1 + 1 MNXM114063 + 1 MNXM308 = 1 MNXM2 + 1 MNXM248	1 H(+) + 1 fatty acid + 1 a diacylglycerol = 1 H2O + 1 a triacylglycerol	-13.0383	3.1.1.3	tr|A8QCZ5|A8QCZ5_MALGO,tr|A8QCV4|A8QCV4_MALGO,tr|A8QCV7|A8QCV7_MALGO,tr|A8QDF0|A8QDF0_MALGO,tr|A8QCW4|A8QCW4_MALGO,tr|A8PX35|A8PX35_MALGO,tr|A8Q1D1|A8Q1D1_MALGO,tr|A8Q9M3|A8Q9M3_MALGO
MNXR70518[p]	Membrane	1 MNXM1 + 1 MNXM114063 + 1 MNXM308 = 1 MNXM2 + 1 MNXM248	1 H(+) + 1 fatty acid + 1 a diacylglycerol = 1 H2O + 1 a triacylglycerol	-13.0383	3.1.1.3	tr|A8QCZ5|A8QCZ5_MALGO,tr|A8QCV4|A8QCV4_MALGO,tr|A8QCV7|A8QCV7_MALGO,tr|A8QDF0|A8QDF0_MALGO,tr|A8QCW4|A8QCW4_MALGO,tr|A8PX35|A8PX35_MALGO,tr|A8Q1D1|A8Q1D1_MALGO,tr|A8Q9M3|A8Q9M3_MALGO
MNXR70528[c]	Cytoplasm	1 MNXM2426 + 1 MNXM9 = 1 MNXM2 + 1 MNXM538	1 ribonucleoside + 1 phosphate = 1 H2O + 1 nucleoside 5'-phosphate dianion	-3.05414	3.1.3.31	tr|A8Q908|A8Q908_MALGO
MNXR70542[c]	Cytoplasm	1 MNXM114063 + 1 MNXM367 = 1 MNXM2 + 1 MNXM60402	1 fatty acid + 1 L-alpha-glycerophosphocholine = 1 H2O + 1 LPC	192.384	3.1.1.5	tr|A8PTN2|A8PTN2_MALGO
MNXR70545[c]	Cytoplasm	1 MNXM107752 + 1 MNXM2 = 1 MNXM832 + 1 MNXM9	1 phosphate monoester dianion + 1 H2O = 1 a primary alcohol + 1 phosphate	-3.05414	3.1.3.1,3.1.3.2	tr|A8PRW2|A8PRW2_MALGO,tr|A8QAI8|A8QAI8_MALGO,tr|A8Q9Y3|A8Q9Y3_MALGO,tr|A8QAI9|A8QAI9_MALGO,tr|A8Q3P1|A8Q3P1_MALGO,tr|A8Q6J5|A8Q6J5_MALGO,tr|A8PX36|A8PX36_MALGO
MNXR70545[e]	Extracellular	1 MNXM107752 + 1 MNXM2 = 1 MNXM832 + 1 MNXM9	1 phosphate monoester dianion + 1 H2O = 1 a primary alcohol + 1 phosphate	-3.05414	3.1.3.2	tr|A8QAI8|A8QAI8_MALGO,tr|A8Q9Y3|A8Q9Y3_MALGO,tr|A8QAI9|A8QAI9_MALGO,tr|A8Q3P1|A8Q3P1_MALGO,tr|A8Q6J5|A8Q6J5_MALGO,tr|A8PX36|A8PX36_MALGO
MNXR70545[n]	Nucleous	1 MNXM107752 + 1 MNXM2 = 1 MNXM832 + 1 MNXM9	1 phosphate monoester dianion + 1 H2O = 1 a primary alcohol + 1 phosphate	-3.05414	3.1.3.2	tr|A8QAI8|A8QAI8_MALGO,tr|A8Q9Y3|A8Q9Y3_MALGO,tr|A8QAI9|A8QAI9_MALGO,tr|A8Q3P1|A8Q3P1_MALGO,tr|A8Q6J5|A8Q6J5_MALGO,tr|A8PX36|A8PX36_MALGO
MNXR70549[c]	Cytoplasm	1 MNXM2426 + 1 MNXM9 = 1 MNXM2 + 1 MNXM4806	1 ribonucleoside + 1 phosphate = 1 H2O + 1 ribonucleoside 3'-monophosphate(2-)	-3.05414	3.1.3.31	tr|A8Q908|A8Q908_MALGO
MNXR70567[p]	Membrane	1 MNXM11 + 1 MNXM14 + 1 MNXM96156 = 1 MNXM3 + 1 MNXM304 + 1 MNXM93473	1 diphosphate(3-) + 1 AMP + 1 [Acetyl-CoA:carbon-dioxide ligase (ADP-forming)] = 1 ATP + 1 biotin + 1 histone-L-lysine	-156.817	6.3.4.15	tr|A8PRH4|A8PRH4_MALGO
MNXR70580[c]	Cytoplasm	1 MNXM114063 + 1 MNXM60402 = 1 MNXM2 + 1 MNXM90036	1 fatty acid + 1 LPC = 1 H2O + 1 Phosphatidylcholine		3.1.1.5,3.1.1.4	tr|A8PTN2|A8PTN2_MALGO,
MNXR70625[c]	Cytoplasm	1 MNXM10887 + 1 MNXM2 = 1 MNXM1 + 1 MNXM114063 + 1 MNXM832	1 carboxylic ester + 1 H2O = 1 H(+) + 1 fatty acid + 1 a primary alcohol	-13.0382	3.1.1.1	tr|A8QDF0|A8QDF0_MALGO,tr|A8PW72|A8PW72_MALGO,tr|A8PX35|A8PX35_MALGO,tr|A8QCV4|A8QCV4_MALGO,tr|A8PYP9|A8PYP9_MALGO,tr|A8Q4A4|A8Q4A4_MALGO,tr|A8Q7D0|A8Q7D0_MALGO,tr|A8QCV7|A8QCV7_MALGO,tr|A8PVC8|A8PVC8_MALGO,tr|A8Q9M3|A8Q9M3_MALGO,tr|A8QCW4|A8QCW4_MALGO,tr|A8PWW4|A8PWW4_MALGO,tr|A8Q0Q6|A8Q0Q6_MALGO,tr|A8Q8W7|A8Q8W7_MALGO,tr|A8PTN2|A8PTN2_MALGO,tr|A8Q0J0|A8Q0J0_MALGO,tr|A8PY27|A8PY27_MALGO
MNXR70625[m]	Mitochondria	1 MNXM10887 + 1 MNXM2 = 1 MNXM1 + 1 MNXM114063 + 1 MNXM832	1 carboxylic ester + 1 H2O = 1 H(+) + 1 fatty acid + 1 a primary alcohol	-13.0382	3.1.1.1	tr|A8QDF0|A8QDF0_MALGO,tr|A8PW72|A8PW72_MALGO,tr|A8PX35|A8PX35_MALGO,tr|A8QCV4|A8QCV4_MALGO,tr|A8PYP9|A8PYP9_MALGO,tr|A8Q4A4|A8Q4A4_MALGO,tr|A8Q7D0|A8Q7D0_MALGO,tr|A8QCV7|A8QCV7_MALGO,tr|A8PVC8|A8PVC8_MALGO,tr|A8Q9M3|A8Q9M3_MALGO,tr|A8QCW4|A8QCW4_MALGO,tr|A8PWW4|A8PWW4_MALGO,tr|A8Q0Q6|A8Q0Q6_MALGO,tr|A8Q8W7|A8Q8W7_MALGO,tr|A8PTN2|A8PTN2_MALGO,tr|A8Q0J0|A8Q0J0_MALGO,tr|A8PY27|A8PY27_MALGO
MNXR70625[n]	Nucleous	1 MNXM10887 + 1 MNXM2 = 1 MNXM1 + 1 MNXM114063 + 1 MNXM832	1 carboxylic ester + 1 H2O = 1 H(+) + 1 fatty acid + 1 a primary alcohol	-13.0382	3.1.1.1	tr|A8QDF0|A8QDF0_MALGO,tr|A8PW72|A8PW72_MALGO,tr|A8PX35|A8PX35_MALGO,tr|A8QCV4|A8QCV4_MALGO,tr|A8PYP9|A8PYP9_MALGO,tr|A8Q4A4|A8Q4A4_MALGO,tr|A8Q7D0|A8Q7D0_MALGO,tr|A8QCV7|A8QCV7_MALGO,tr|A8PVC8|A8PVC8_MALGO,tr|A8Q9M3|A8Q9M3_MALGO,tr|A8QCW4|A8QCW4_MALGO,tr|A8PWW4|A8PWW4_MALGO,tr|A8Q0Q6|A8Q0Q6_MALGO,tr|A8Q8W7|A8Q8W7_MALGO,tr|A8PTN2|A8PTN2_MALGO,tr|A8Q0J0|A8Q0J0_MALGO,tr|A8PY27|A8PY27_MALGO
MNXR70625[p]	Membrane	1 MNXM10887 + 1 MNXM2 = 1 MNXM1 + 1 MNXM114063 + 1 MNXM832	1 carboxylic ester + 1 H2O = 1 H(+) + 1 fatty acid + 1 a primary alcohol	-13.0382	3.1.1.1	tr|A8QDF0|A8QDF0_MALGO,tr|A8PW72|A8PW72_MALGO,tr|A8PX35|A8PX35_MALGO,tr|A8QCV4|A8QCV4_MALGO,tr|A8PYP9|A8PYP9_MALGO,tr|A8Q4A4|A8Q4A4_MALGO,tr|A8Q7D0|A8Q7D0_MALGO,tr|A8QCV7|A8QCV7_MALGO,tr|A8PVC8|A8PVC8_MALGO,tr|A8Q9M3|A8Q9M3_MALGO,tr|A8QCW4|A8QCW4_MALGO,tr|A8PWW4|A8PWW4_MALGO,tr|A8Q0Q6|A8Q0Q6_MALGO,tr|A8Q8W7|A8Q8W7_MALGO,tr|A8PTN2|A8PTN2_MALGO,tr|A8Q0J0|A8Q0J0_MALGO,tr|A8PY27|A8PY27_MALGO
MNXR70680[m]	Mitochondria	1 MNXM11 + 1 MNXM538 = 1 MNXM2 + 1 MNXM484	1 diphosphate(3-) + 1 nucleoside 5'-phosphate dianion = 1 H2O + 1 ribonucleoside triphosphate	-113.549	3.6.1.19	tr|A8QCD6|A8QCD6_MALGO
MNXR70700[c]	Cytoplasm	2 MNXM114063 + 1 MNXM6090 = 2 MNXM2 + 1 MNXM6083	2 fatty acid + 1 a 3-hydroxyacyl group of bacterial toxin = 2 H2O + 1 a 3-(acyloxy)acyl group of bacterial toxin		3.1.1.77
MNXR70703[m]	Mitochondria	1 MNXM1999 + 1 MNXM2 = 1 MNXM1 + 1 MNXM114063 + 1 MNXM9	1 acyl monophosphate + 1 H2O = 1 H(+) + 1 fatty acid + 1 phosphate	-16.1372	3.6.1.7	tr|A8Q3E9|A8Q3E9_MALGO
MNXR70756[m]	Mitochondria	1 MNXM1 + 1 MNXM10 + 1 MNXM3863 = 1 MNXM2 + 1 MNXM479 + 1 MNXM8	1 H(+) + 1 NADH(2-) + 1 4-hydroxyphenyl acetate = 1 H2O + 1 (4-hydroxyphenyl)acetaldehyde + 1 NAD(+)	-13.1053	1.2.1.5	tr|A8Q6N5|A8Q6N5_MALGO
MNXR70784[c]	Cytoplasm	1 MNXM114063 + 1 MNXM774 = 1 MNXM2 + 1 MNXM4427	1 fatty acid + 1 a D-amino acid = 1 H2O + 1 a N-acyl-D-amino acid		3.5.1.81
MNXR70803[c]	Cytoplasm	1 MNXM13 + 1 MNXM5590 = 1 MNXM1663 + 1 MNXM20	1 CO(2) + 1 [Dihydrolipoyllysine-residue succinyltransferase] S-succinyldihydrolipoyllysine = 1 dihydrolipoylprotein + 1 2-oxoglutarate		1.2.4.2	tr|A8PWR3|A8PWR3_MALGO,tr|A8PVX8|A8PVX8_MALGO
MNXR70811[c]	Cytoplasm	1 MNXM500 = 1 MNXM74 + 1 MNXM77	1 D-fructose 1,6-bisphosphate = 1 D-glyceraldehyde 3-phosphate + 1 glycerone phosphate	8.2265	4.1.2.13	tr|A8Q2P6|A8Q2P6_MALGO
MNXR70841[c]	Cytoplasm	3 MNXM22 + 1 MNXM346 = 1 MNXM351 + 3 MNXM4	3 hydrogen peroxide + 1 protoporphyrin(2-) = 1 protoporphyrinogen(2-) + 3 O2	-137.31	1.3.3.4	tr|A8PSX8|A8PSX8_MALGO,tr|A8QCG7|A8QCG7_MALGO
MNXR70841[m]	Mitochondria	3 MNXM22 + 1 MNXM346 = 1 MNXM351 + 3 MNXM4	3 hydrogen peroxide + 1 protoporphyrin(2-) = 1 protoporphyrinogen(2-) + 3 O2	-137.31	1.3.3.4	tr|A8PSX8|A8PSX8_MALGO,tr|A8QCG7|A8QCG7_MALGO
MNXR70898[c]	Cytoplasm	2 MNXM114072 + 2 MNXM2 = 1 MNXM22 + 2 MNXM537	2 ferricytochrome c + 2 H2O = 1 hydrogen peroxide + 2 ferrocytochrome c	0	1.11.1.5	tr|A8Q2N0|A8Q2N0_MALGO
MNXR70922[c]	Cytoplasm	1 MNXM2078 = 1 MNXM26 + 1 MNXM3199	1 3-hydroxy-3-(4-methylpent-3-en-1-yl)glutaryl-CoA(5-) = 1 acetate + 1 7-methyl-3-oxooct-6-enoyl-CoA		4.1.3.26,4.1.3.4
MNXR70983[c]	Cytoplasm	1 MNXM11 + 1 MNXM14 + 1 MNXM16183 = 1 MNXM3 + 1 MNXM42 + 1 MNXM90885	1 diphosphate(3-) + 1 AMP + 1 aspartyl-tRNAAsx = 1 ATP + 1 L-aspartate(1-) + 1 tRNA(Val)		6.1.1.23
MNXR71052[c]	Cytoplasm	1 MNXM12 + 1 MNXM14173 = 1 MNXM1 + 1 MNXM1256 + 1 MNXM44	1 CoA + 1 2-acyl-1-alkyl-sn-glycero-3-phosphocholine = 1 H(+) + 1 1-alkyl-sn-glycero-3-phosphocholine + 1 acyl-CoA		2.3.1.23,2.3.1.63	tr|A8PXE2|A8PXE2_MALGO,
MNXR71066[m]	Mitochondria	1 MNXM15 + 1 MNXM21326 = 1 MNXM64000 + 1 MNXM6401	1 NH4(+) + 1 a protein-N5-alkylglutamine = 1 an alkylamine + 1 Protein glutamine	0	2.3.2.13	tr|A8PSZ7|A8PSZ7_MALGO
MNXR7112[p]	Membrane	1 MNXM1 + 1 MNXM4 + 1 MNXM4047 + 1 MNXM6 = 1 MNXM2 + 1 MNXM2260 + 1 MNXM5	1 H(+) + 1 O2 + 1 N,N-dimethylaniline + 1 NADPH = 1 H2O + 1 N,N-dimethylaniline N-oxide + 1 NADP(+)	-85.2205	1.14.13.8	tr|A8Q2R9|A8Q2R9_MALGO
MNXR71159[c]	Cytoplasm	1 MNXM114 + 1 MNXM3 + 1 MNXM90668 = 1 MNXM1 + 1 MNXM11 + 1 MNXM14 + 1 MNXM247	1 L-proline + 1 ATP + 1 tRNA(Tyr) = 1 H(+) + 1 diphosphate(3-) + 1 AMP + 1 L-prolyl-tRNA(Pro)		6.1.1.15	tr|A8Q579|A8Q579_MALGO,tr|A8Q8W7|A8Q8W7_MALGO
MNXR71181[c]	Cytoplasm	1 MNXM1 + 1 MNXM271 + 1 MNXM7 = 1 MNXM3 + 1 MNXM44065	1 H(+) + 1 sedoheptulose 7-phosphate(2-) + 1 ADP = 1 ATP + 1 beta-D-sedoheptulopyranose		2.7.1.14
MNXR71234[m]	Mitochondria	1 MNXM1 + 1 MNXM107 + 1 MNXM119 + 1 MNXM2 + 1 MNXM75 = 1 MNXM208 + 1 MNXM2143 + 1 MNXM4	1 H(+) + 1 nitrite + 1 FMN + 1 H2O + 1 acetaldehyde = 1 FMNH2 + 1 nitroethane + 1 O2	0	1.13.12.16	tr|A8Q8D9|A8Q8D9_MALGO
MNXR71263[c]	Cytoplasm	1 MNXM1 + 1 MNXM116 + 1 MNXM7 = 1 MNXM242 + 1 MNXM3	1 H(+) + 1 D-ribose 5-phosphate + 1 ADP = 1 D-ribose + 1 ATP	-19.8558	2.7.1.15	tr|A8QD56|A8QD56_MALGO
MNXR71269[m]	Mitochondria	1 MNXM122 + 1 MNXM7 = 1 MNXM3 + 1 MNXM96694	1 1-phosphatidyl-1D-myo-inositol 4-phosphate + 1 ADP = 1 ATP + 1 1-phosphatidyl-myo-inositol	-5.79297	2.7.1.67	tr|A8Q241|A8Q241_MALGO,tr|A8QD27|A8QD27_MALGO,tr|A8QAK8|A8QAK8_MALGO
MNXR71269[n]	Nucleous	1 MNXM122 + 1 MNXM7 = 1 MNXM3 + 1 MNXM96694	1 1-phosphatidyl-1D-myo-inositol 4-phosphate + 1 ADP = 1 ATP + 1 1-phosphatidyl-myo-inositol	-5.79297	2.7.1.67	tr|A8Q241|A8Q241_MALGO,tr|A8QD27|A8QD27_MALGO,tr|A8QAK8|A8QAK8_MALGO
MNXR71269[p]	Membrane	1 MNXM122 + 1 MNXM7 = 1 MNXM3 + 1 MNXM96694	1 1-phosphatidyl-1D-myo-inositol 4-phosphate + 1 ADP = 1 ATP + 1 1-phosphatidyl-myo-inositol	-5.79297	2.7.1.67	tr|A8Q241|A8Q241_MALGO,tr|A8QD27|A8QD27_MALGO,tr|A8QAK8|A8QAK8_MALGO
MNXR71270[n]	Nucleous	1 MNXM122 + 1 MNXM3 = 1 MNXM1 + 1 MNXM67 + 1 MNXM7	1 1-phosphatidyl-1D-myo-inositol 4-phosphate + 1 ATP = 1 H(+) + 1 1-phosphatidyl-1D-myo-inositol 4,5-bisphosphate + 1 ADP	-8.28955	2.7.1.68	tr|A8PRV7|A8PRV7_MALGO
MNXR71283[c]	Cytoplasm	1 MNXM116 + 1 MNXM3 = 1 MNXM1 + 1 MNXM14 + 1 MNXM91	1 D-ribose 5-phosphate + 1 ATP = 1 H(+) + 1 AMP + 1 5-phospho-alpha-D-ribose 1-diphosphate	-25.8406	2.7.6.1	tr|A8Q6F5|A8Q6F5_MALGO,tr|A8PXB0|A8PXB0_MALGO
MNXR71349[c]	Cytoplasm	1 MNXM16770 + 1 MNXM2214 = 1 MNXM45 + 1 MNXM925	1 CoA-[4'-phosphopantetheine] + 1 apo-[acyl-carrier protein] = 1 adenosine 3',5'-bisphosphate + 1 holo-[acyl-carrier protein]		2.7.8.7	tr|A8Q1G0|A8Q1G0_MALGO,tr|A8PT55|A8PT55_MALGO
MNXR71372[c]	Cytoplasm	1 MNXM2 + 1 MNXM55302 = 1 MNXM682 + 1 MNXM832	1 H2O + 1 glycerol 1-phosphodiester = 1 glycerol 1-phosphate + 1 a primary alcohol		3.1.4.46	tr|A8PXE0|A8PXE0_MALGO
MNXR71387[c]	Cytoplasm	1 MNXM19734 + 1 MNXM95734 = 1 MNXM2 + 1 MNXM7575	1 an N-substituted amino acid + 1 rRNA = 1 H2O + 1 N-substituted aminoacyl-tRNA		3.1.1.29	tr|A8PWW4|A8PWW4_MALGO,tr|A8PW72|A8PW72_MALGO
MNXR714[n]	Nucleous	1 MNXM125 + 1 MNXM15 = 1 MNXM1 + 1 MNXM14 + 1 MNXM2	1 IMP(2-) + 1 NH4(+) = 1 H(+) + 1 AMP + 1 H2O	-50.882	3.5.4.17,3.5.4.6	tr|A8QDB5|A8QDB5_MALGO
MNXR71409[c]	Cytoplasm	1 MNXM16642 + 2 MNXM97269 = 1 MNXM2 + 1 MNXM7312 + 1 MNXM94345	1 CH3OO- + 2 RSH = 1 H2O + 1 disulfide + 1 [histone]		1.11.1.15	tr|A8PVN3|A8PVN3_MALGO,tr|A8QCS6|A8QCS6_MALGO
MNXR71454[c]	Cytoplasm	1 MNXM12770 + 1 MNXM925 = 1 MNXM177 + 1 MNXM23586	1 protein 6-N-(octanoyl)lysine + 1 holo-[acyl-carrier protein] = 1 a protein + 1		2.3.1.181	tr|A8Q5P1|A8Q5P1_MALGO
MNXR71493[m]	Mitochondria	1 MNXM148 + 1 MNXM2 + 1 MNXM90860 = 1 MNXM155 + 1 MNXM21320	1 thioredoxin disulfide + 1 H2O + 1 Peptide-L-methionine = 1 thioredoxin + 1 a protein-L-methionine-(R)-S-oxide	0	1.8.4.12	tr|A8Q3D6|A8Q3D6_MALGO
MNXR71595[c]	Cytoplasm	1 MNXM277 + 2 MNXM3705 = 1 MNXM832 + 2 MNXM96526	1 aldehyde + 2 reduced cytochrome c = 1 a primary alcohol + 2 Cytochrome c		1.1.2.8
MNXR7181[c]	Cytoplasm	1 MNXM1 + 1 MNXM6 + 1 MNXM963 = 1 MNXM341 + 1 MNXM5	1 H(+) + 1 NADPH + 1 5-dehydro-D-gluconate = 1 D-gluconate + 1 NADP(+)	-8.14941	1.1.1.69	tr|A8PRS3|A8PRS3_MALGO
MNXR71907[c]	Cytoplasm	1 MNXM160 + 1 MNXM5 = 1 MNXM1 + 1 MNXM325 + 1 MNXM6	1 D-glucopyranose 6-phosphate + 1 NADP(+) = 1 H(+) + 1 6-phosphonatooxy-D-gluconate + 1 NADPH		1.1.1.49	tr|A8Q828|A8Q828_MALGO
MNXR72078[c]	Cytoplasm	1 MNXM15449 + 1 MNXM89870 = 1 MNXM18879 + 1 MNXM95734	1 acceptor protein + 1 Arg-tRNA(Arg) = 1 L-arginyl-acceptor protein + 1 rRNA		2.3.2.8	tr|A8PUW2|A8PUW2_MALGO
MNXR72105[c]	Cytoplasm	1 MNXM177 + 1 MNXM3 = 1 MNXM7 + 1 MNXM9056	1 a protein + 1 ATP = 1 ADP + 1 a protein-L-tyrosine phosphate		2.7.11.1,2.7.10.1,2.7.10.2	tr|A8PTX5|A8PTX5_MALGO,tr|A8PSM4|A8PSM4_MALGO,tr|A8PWJ4|A8PWJ4_MALGO,
MNXR72174[c]	Cytoplasm	1 MNXM11 + 1 MNXM91319 = 1 MNXM121 + 1 MNXM6423	1 diphosphate(3-) + 1 tRNA = 1 UTP + 1 RNAn		2.7.7.52
MNXR72223[m]	Mitochondria	1 MNXM1 + 1 MNXM114063 + 1 MNXM12 = 1 MNXM2 + 1 MNXM44	1 H(+) + 1 fatty acid + 1 CoA = 1 H2O + 1 acyl-CoA	312.028	3.1.2.20	tr|A8PW83|A8PW83_MALGO,tr|A8Q7U4|A8Q7U4_MALGO
MNXR72223[p]	Membrane	1 MNXM1 + 1 MNXM114063 + 1 MNXM12 = 1 MNXM2 + 1 MNXM44	1 H(+) + 1 fatty acid + 1 CoA = 1 H2O + 1 acyl-CoA	312.028	3.1.2.20	tr|A8PW83|A8PW83_MALGO,tr|A8Q7U4|A8Q7U4_MALGO
MNXR7223[c]	Cytoplasm	1 MNXM12 + 1 MNXM2 + 1 MNXM305 + 1 MNXM8 = 1 MNXM1 + 1 MNXM10 + 1 MNXM60 + 1 MNXM86	1 CoA + 1 H2O + 1 2-methyl-3-oxopropanoate + 1 NAD(+) = 1 H(+) + 1 NADH(2-) + 1 bicarbonate + 1 propionyl-CoA(4-)		1.2.1.27
MNXR72332[c]	Cytoplasm	1 MNXM14454 + 1 MNXM538 = 1 MNXM14462 + 1 MNXM2	1 3'-blunt-ended double-strand DNA + 1 nucleoside 5'-phosphate dianion = 1 3'-sticky-ended double-strand DNA + 1 H2O		3.1.11.1
MNXR72337[c]	Cytoplasm	1 MNXM177 + 1 MNXM9 = 1 MNXM2 + 1 MNXM3278	1 a protein + 1 phosphate = 1 H2O + 1 a phosphoprotein	-3.05414	3.1.3.16	tr|A8PYI8|A8PYI8_MALGO,tr|A8Q2T0|A8Q2T0_MALGO,tr|A8PTY6|A8PTY6_MALGO,tr|A8Q1X4|A8Q1X4_MALGO,tr|A8Q322|A8Q322_MALGO,tr|A8PW86|A8PW86_MALGO,tr|A8Q4T9|A8Q4T9_MALGO,tr|A8PR72|A8PR72_MALGO,tr|A8Q3L6|A8Q3L6_MALGO,tr|A8QAH4|A8QAH4_MALGO,tr|A8Q2X8|A8Q2X8_MALGO,tr|A8PWG9|A8PWG9_MALGO,tr|A8PZQ1|A8PZQ1_MALGO,tr|A8Q2R1|A8Q2R1_MALGO,tr|A8PVW4|A8PVW4_MALGO,tr|A8Q3P5|A8Q3P5_MALGO,tr|A8PVQ6|A8PVQ6_MALGO,tr|A8Q0B…
MNXR72337[e]	Extracellular	1 MNXM177 + 1 MNXM9 = 1 MNXM2 + 1 MNXM3278	1 a protein + 1 phosphate = 1 H2O + 1 a phosphoprotein	-3.05414	3.1.3.16	tr|A8PYI8|A8PYI8_MALGO,tr|A8Q2T0|A8Q2T0_MALGO,tr|A8PTY6|A8PTY6_MALGO,tr|A8Q1X4|A8Q1X4_MALGO,tr|A8Q322|A8Q322_MALGO,tr|A8PW86|A8PW86_MALGO,tr|A8Q4T9|A8Q4T9_MALGO,tr|A8PR72|A8PR72_MALGO,tr|A8Q3L6|A8Q3L6_MALGO,tr|A8QAH4|A8QAH4_MALGO,tr|A8Q2X8|A8Q2X8_MALGO,tr|A8PWG9|A8PWG9_MALGO,tr|A8PZQ1|A8PZQ1_MALGO,tr|A8Q2R1|A8Q2R1_MALGO,tr|A8PVW4|A8PVW4_MALGO,tr|A8Q3P5|A8Q3P5_MALGO,tr|A8PVQ6|A8PVQ6_MALGO,tr|A8Q0B…
MNXR72337[m]	Mitochondria	1 MNXM177 + 1 MNXM9 = 1 MNXM2 + 1 MNXM3278	1 a protein + 1 phosphate = 1 H2O + 1 a phosphoprotein	-3.05414	3.1.3.16	tr|A8PYI8|A8PYI8_MALGO,tr|A8Q2T0|A8Q2T0_MALGO,tr|A8PTY6|A8PTY6_MALGO,tr|A8Q1X4|A8Q1X4_MALGO,tr|A8Q322|A8Q322_MALGO,tr|A8PW86|A8PW86_MALGO,tr|A8Q4T9|A8Q4T9_MALGO,tr|A8PR72|A8PR72_MALGO,tr|A8Q3L6|A8Q3L6_MALGO,tr|A8QAH4|A8QAH4_MALGO,tr|A8Q2X8|A8Q2X8_MALGO,tr|A8PWG9|A8PWG9_MALGO,tr|A8PZQ1|A8PZQ1_MALGO,tr|A8Q2R1|A8Q2R1_MALGO,tr|A8PVW4|A8PVW4_MALGO,tr|A8Q3P5|A8Q3P5_MALGO,tr|A8PVQ6|A8PVQ6_MALGO,tr|A8Q0B…
MNXR72337[n]	Nucleous	1 MNXM177 + 1 MNXM9 = 1 MNXM2 + 1 MNXM3278	1 a protein + 1 phosphate = 1 H2O + 1 a phosphoprotein	-3.05414	3.1.3.16	tr|A8PYI8|A8PYI8_MALGO,tr|A8Q2T0|A8Q2T0_MALGO,tr|A8PTY6|A8PTY6_MALGO,tr|A8Q1X4|A8Q1X4_MALGO,tr|A8Q322|A8Q322_MALGO,tr|A8PW86|A8PW86_MALGO,tr|A8Q4T9|A8Q4T9_MALGO,tr|A8PR72|A8PR72_MALGO,tr|A8Q3L6|A8Q3L6_MALGO,tr|A8QAH4|A8QAH4_MALGO,tr|A8Q2X8|A8Q2X8_MALGO,tr|A8PWG9|A8PWG9_MALGO,tr|A8PZQ1|A8PZQ1_MALGO,tr|A8Q2R1|A8Q2R1_MALGO,tr|A8PVW4|A8PVW4_MALGO,tr|A8Q3P5|A8Q3P5_MALGO,tr|A8PVQ6|A8PVQ6_MALGO,tr|A8Q0B…
MNXR72337[p]	Membrane	1 MNXM177 + 1 MNXM9 = 1 MNXM2 + 1 MNXM3278	1 a protein + 1 phosphate = 1 H2O + 1 a phosphoprotein	-3.05414	3.1.3.16	tr|A8PYI8|A8PYI8_MALGO,tr|A8Q2T0|A8Q2T0_MALGO,tr|A8PTY6|A8PTY6_MALGO,tr|A8Q1X4|A8Q1X4_MALGO,tr|A8Q322|A8Q322_MALGO,tr|A8PW86|A8PW86_MALGO,tr|A8Q4T9|A8Q4T9_MALGO,tr|A8PR72|A8PR72_MALGO,tr|A8Q3L6|A8Q3L6_MALGO,tr|A8QAH4|A8QAH4_MALGO,tr|A8Q2X8|A8Q2X8_MALGO,tr|A8PWG9|A8PWG9_MALGO,tr|A8PZQ1|A8PZQ1_MALGO,tr|A8Q2R1|A8Q2R1_MALGO,tr|A8PVW4|A8PVW4_MALGO,tr|A8Q3P5|A8Q3P5_MALGO,tr|A8PVQ6|A8PVQ6_MALGO,tr|A8Q0B…
MNXR72403[c]	Cytoplasm	1 MNXM13 + 1 MNXM346 = 1 MNXM351 + 1 MNXM4	1 CO(2) + 1 protoporphyrin(2-) = 1 protoporphyrinogen(2-) + 1 O2		1.3.3.3	tr|A8PWX1|A8PWX1_MALGO
MNXR72457[c]	Cytoplasm	1 MNXM177 + 1 MNXM3 = 1 MNXM3 + 1 MNXM3278	1 a protein + 1 ATP = 1 ATP + 1 a phosphoprotein		2.7.11.15,2.7.11.19
MNXR72500[c]	Cytoplasm	1 MNXM11 + 1 MNXM14 + 1 MNXM18530 = 1 MNXM14194 + 1 MNXM3 + 1 MNXM90668	1 diphosphate(3-) + 1 AMP + 1 homoallylglycyl-tRNALeu = 1 2-amino-4-hexenoic acid + 1 ATP + 1 tRNA(Tyr)		6.1.1.4	tr|A8PY27|A8PY27_MALGO
MNXR72673[c]	Cytoplasm	1 MNXM22 + 1 MNXM7312 = 1 MNXM4 + 1 MNXM97269	1 hydrogen peroxide + 1 disulfide = 1 O2 + 1 RSH		1.8.3.2,1.8.3.3	tr|A8PUH6|A8PUH6_MALGO,tr|A8QAV4|A8QAV4_MALGO,
MNXR72678[p]	Membrane	1 MNXM11 + 1 MNXM2847 = 1 MNXM1 + 1 MNXM164 + 1 MNXM968	1 diphosphate(3-) + 1 nonaprenyl 4-hydroxybenzoate = 1 H(+) + 1 4-hydroxybenzoate + 1 all-trans-nonaprenyl diphosphate(3-)	-16.91	2.5.1.39	tr|A8Q860|A8Q860_MALGO
MNXR73056[c]	Cytoplasm	1 MNXM114099 + 1 MNXM3 = 1 MNXM1 + 1 MNXM624 + 1 MNXM7	1 D-myo-inositol (3,4,6)-trisphosphate + 1 ATP = 1 H(+) + 1 1D-myo-inositol 1,3,4,5-tetrakisphosphate(8-) + 1 ADP		2.7.1.158	tr|A8Q998|A8Q998_MALGO
MNXR73150[m]	Mitochondria	1 MNXM108 + 1 MNXM177 = 1 MNXM2 + 1 MNXM8986	1 palmitate + 1 a protein = 1 H2O + 1 Palmitoyl-protein	0	3.1.2.22	tr|A8PXE1|A8PXE1_MALGO
MNXR73237[c]	Cytoplasm	1 MNXM107 + 1 MNXM2 + 1 MNXM5749 = 1 MNXM207 + 1 MNXM5749	1 nitrite + 1 H2O + 1 ferricytochrome = 1 nitrate + 1 ferricytochrome		1.9.6.1
MNXR73277[c]	Cytoplasm	1 MNXM14929 + 1 MNXM3 = 1 MNXM14929 + 1 MNXM7	1 a 5'-phospho-DNA + 1 ATP = 1 a 5'-phospho-DNA + 1 ADP		2.7.1.78
MNXR733[n]	Nucleous	1 MNXM1141 + 1 MNXM12 + 1 MNXM13 = 1 MNXM1 + 1 MNXM32 + 1 MNXM951	1 8-amino-7-oxononanoic acid zwitterion + 1 CoA + 1 CO(2) = 1 H(+) + 1 L-alanine zwitterion + 1 pimeloyl-CoA(5-)	6.03064	2.3.1.47	tr|A8QA85|A8QA85_MALGO
MNXR73493[c]	Cytoplasm	1 MNXM114063 + 1 MNXM12 + 1 MNXM3 = 1 MNXM11 + 1 MNXM14 + 1 MNXM44	1 fatty acid + 1 CoA + 1 ATP = 1 diphosphate(3-) + 1 AMP + 1 acyl-CoA	-331.116	6.2.1.3	tr|A8PRU3|A8PRU3_MALGO,tr|A8QA67|A8QA67_MALGO
MNXR73493[m]	Mitochondria	1 MNXM114063 + 1 MNXM12 + 1 MNXM3 = 1 MNXM11 + 1 MNXM14 + 1 MNXM44	1 fatty acid + 1 CoA + 1 ATP = 1 diphosphate(3-) + 1 AMP + 1 acyl-CoA	-331.116	6.2.1.3	tr|A8PRU3|A8PRU3_MALGO,tr|A8QA67|A8QA67_MALGO
MNXR7352[c]	Cytoplasm	1 MNXM1 + 1 MNXM10 + 1 MNXM9050 = 1 MNXM21289 + 1 MNXM8	1 H(+) + 1 NADH(2-) + 1 protein N6-(lipoyl)lysine = 1 protein N6-(dihydrolipoyl)lysine + 1 NAD(+)	19.4041	1.8.1.4	tr|A8PVX8|A8PVX8_MALGO
MNXR73603[m]	Mitochondria	2 MNXM2 + 2 MNXM841 = 1 MNXM4 + 2 MNXM96066	2 H2O + 2 long-chain aldehydes = 1 O2 + 2 a long-chain alcohol	-5.89776	1.1.3.20	tr|A8QAY8|A8QAY8_MALGO
MNXR73611[c]	Cytoplasm	1 MNXM2949 + 1 MNXM3 = 1 MNXM7 + 1 MNXM91851	1 5-hydroxymethyldeoxycytidylate(2-) + 1 ATP = 1 ADP + 1 2'-deoxy-5-hydroxymethylcytidine-5'-diphosphate		2.7.4.12
MNXR73616[c]	Cytoplasm	1 MNXM177 + 1 MNXM3 = 1 MNXM3278 + 1 MNXM7	1 a protein + 1 ATP = 1 a phosphoprotein + 1 ADP	-4.54468	2.7.11.17,2.7.11.22,2.7.11.24	tr|A8PZD5|A8PZD5_MALGO,tr|A8Q660|A8Q660_MALGO,tr|A8Q5Z8|A8Q5Z8_MALGO,tr|A8PVT2|A8PVT2_MALGO,tr|A8Q3K5|A8Q3K5_MALGO,tr|A8PRF2|A8PRF2_MALGO,tr|A8Q560|A8Q560_MALGO,tr|A8Q2F7|A8Q2F7_MALGO
MNXR73616[m]	Mitochondria	1 MNXM177 + 1 MNXM3 = 1 MNXM3278 + 1 MNXM7	1 a protein + 1 ATP = 1 a phosphoprotein + 1 ADP	-4.54468	2.7.11.11,2.7.11.24	tr|A8Q8C9|A8Q8C9_MALGO,tr|A8PVT2|A8PVT2_MALGO,tr|A8Q3K5|A8Q3K5_MALGO,tr|A8PRF2|A8PRF2_MALGO,tr|A8Q560|A8Q560_MALGO,tr|A8Q2F7|A8Q2F7_MALGO
MNXR73616[n]	Nucleous	1 MNXM177 + 1 MNXM3 = 1 MNXM3278 + 1 MNXM7	1 a protein + 1 ATP = 1 a phosphoprotein + 1 ADP	-4.54468	2.7.11.1,2.7.11.24,2.7.12.1	tr|A8PTX5|A8PTX5_MALGO,tr|A8PSM4|A8PSM4_MALGO,tr|A8PWJ4|A8PWJ4_MALGO,tr|A8PVT2|A8PVT2_MALGO,tr|A8Q3K5|A8Q3K5_MALGO,tr|A8PRF2|A8PRF2_MALGO,tr|A8Q560|A8Q560_MALGO,tr|A8Q2F7|A8Q2F7_MALGO,tr|A8Q633|A8Q633_MALGO,tr|A8Q630|A8Q630_MALGO
MNXR73621[c]	Cytoplasm	1 MNXM177 = 1 MNXM89832	1 a protein = 1 L-isoleucyl-tRNA(Ile)
MNXR73627[e]	Extracellular	1 MNXM1 + 1 MNXM10 + 1 MNXM35 = 1 MNXM8 + 1 MNXM96038	1 H(+) + 1 NADH(2-) + 1 A = 1 NAD(+) + 1 a reduced electron acceptor	0	1.6.99.3	tr|A8PTY4|A8PTY4_MALGO,tr|A8Q1Y0|A8Q1Y0_MALGO,tr|A8PR20|A8PR20_MALGO,tr|A8Q7Z0|A8Q7Z0_MALGO,tr|A8PR25|A8PR25_MALGO,tr|A8Q379|A8Q379_MALGO,tr|A8QD04|A8QD04_MALGO,tr|A8PUN9|A8PUN9_MALGO,tr|A8Q7A2|A8Q7A2_MALGO,tr|A8PWG6|A8PWG6_MALGO,tr|A8PS83|A8PS83_MALGO
MNXR73627[m]	Mitochondria	1 MNXM1 + 1 MNXM10 + 1 MNXM35 = 1 MNXM8 + 1 MNXM96038	1 H(+) + 1 NADH(2-) + 1 A = 1 NAD(+) + 1 a reduced electron acceptor	0	1.6.99.3,1.6.99.5	tr|A8PTY4|A8PTY4_MALGO,tr|A8Q1Y0|A8Q1Y0_MALGO,tr|A8PR20|A8PR20_MALGO,tr|A8Q7Z0|A8Q7Z0_MALGO,tr|A8PR25|A8PR25_MALGO,tr|A8Q379|A8Q379_MALGO,tr|A8QD04|A8QD04_MALGO,tr|A8PUN9|A8PUN9_MALGO,tr|A8Q7A2|A8Q7A2_MALGO,tr|A8PWG6|A8PWG6_MALGO,tr|A8PS83|A8PS83_MALGO
MNXR73627[n]	Nucleous	1 MNXM1 + 1 MNXM10 + 1 MNXM35 = 1 MNXM8 + 1 MNXM96038	1 H(+) + 1 NADH(2-) + 1 A = 1 NAD(+) + 1 a reduced electron acceptor	0	1.6.99.3,1.6.99.5	tr|A8PTY4|A8PTY4_MALGO,tr|A8Q1Y0|A8Q1Y0_MALGO,tr|A8PR20|A8PR20_MALGO,tr|A8Q7Z0|A8Q7Z0_MALGO,tr|A8PR25|A8PR25_MALGO,tr|A8Q379|A8Q379_MALGO,tr|A8QD04|A8QD04_MALGO,tr|A8PUN9|A8PUN9_MALGO,tr|A8Q7A2|A8Q7A2_MALGO,tr|A8PWG6|A8PWG6_MALGO,tr|A8PS83|A8PS83_MALGO
MNXR73627[p]	Membrane	1 MNXM1 + 1 MNXM10 + 1 MNXM35 = 1 MNXM8 + 1 MNXM96038	1 H(+) + 1 NADH(2-) + 1 A = 1 NAD(+) + 1 a reduced electron acceptor	0	1.6.99.3,1.6.99.5	tr|A8PTY4|A8PTY4_MALGO,tr|A8Q1Y0|A8Q1Y0_MALGO,tr|A8PR20|A8PR20_MALGO,tr|A8Q7Z0|A8Q7Z0_MALGO,tr|A8PR25|A8PR25_MALGO,tr|A8Q379|A8Q379_MALGO,tr|A8QD04|A8QD04_MALGO,tr|A8PUN9|A8PUN9_MALGO,tr|A8Q7A2|A8Q7A2_MALGO,tr|A8PWG6|A8PWG6_MALGO,tr|A8PS83|A8PS83_MALGO
MNXR73647[c]	Cytoplasm	1 MNXM11 + (n+1) MNXM634 = 1 MNXM2911 + (n) MNXM634	1 diphosphate(3-) + (n+1) DNA = 1 2'-deoxyribonucleoside triphosphate + (n) DNA	163.906	2.7.7.7	tr|A8Q2S8|A8Q2S8_MALGO,tr|A8PVH5|A8PVH5_MALGO,tr|A8QCF6|A8QCF6_MALGO,tr|A8PRN8|A8PRN8_MALGO,tr|A8QDA8|A8QDA8_MALGO,tr|A8PTF9|A8PTF9_MALGO,tr|A8PYU5|A8PYU5_MALGO,tr|A8QCI3|A8QCI3_MALGO,tr|A8PXZ2|A8PXZ2_MALGO,tr|A8PR16|A8PR16_MALGO,tr|A8PU18|A8PU18_MALGO,tr|A8PY99|A8PY99_MALGO
MNXR73647[e]	Extracellular	1 MNXM11 + (n+1) MNXM634 = 1 MNXM2911 + (n) MNXM634	1 diphosphate(3-) + (n+1) DNA = 1 2'-deoxyribonucleoside triphosphate + (n) DNA	163.906	2.7.7.7	tr|A8Q2S8|A8Q2S8_MALGO,tr|A8PVH5|A8PVH5_MALGO,tr|A8QCF6|A8QCF6_MALGO,tr|A8PRN8|A8PRN8_MALGO,tr|A8QDA8|A8QDA8_MALGO,tr|A8PTF9|A8PTF9_MALGO,tr|A8PYU5|A8PYU5_MALGO,tr|A8QCI3|A8QCI3_MALGO,tr|A8PXZ2|A8PXZ2_MALGO,tr|A8PR16|A8PR16_MALGO,tr|A8PU18|A8PU18_MALGO,tr|A8PY99|A8PY99_MALGO
MNXR73647[m]	Mitochondria	1 MNXM11 + (n+1) MNXM634 = 1 MNXM2911 + (n) MNXM634	1 diphosphate(3-) + (n+1) DNA = 1 2'-deoxyribonucleoside triphosphate + (n) DNA	163.906	2.7.7.7	tr|A8Q2S8|A8Q2S8_MALGO,tr|A8PVH5|A8PVH5_MALGO,tr|A8QCF6|A8QCF6_MALGO,tr|A8PRN8|A8PRN8_MALGO,tr|A8QDA8|A8QDA8_MALGO,tr|A8PTF9|A8PTF9_MALGO,tr|A8PYU5|A8PYU5_MALGO,tr|A8QCI3|A8QCI3_MALGO,tr|A8PXZ2|A8PXZ2_MALGO,tr|A8PR16|A8PR16_MALGO,tr|A8PU18|A8PU18_MALGO,tr|A8PY99|A8PY99_MALGO
MNXR73647[n]	Nucleous	1 MNXM11 + (n+1) MNXM634 = 1 MNXM2911 + (n) MNXM634	1 diphosphate(3-) + (n+1) DNA = 1 2'-deoxyribonucleoside triphosphate + (n) DNA	163.906	2.7.7.7	tr|A8Q2S8|A8Q2S8_MALGO,tr|A8PVH5|A8PVH5_MALGO,tr|A8QCF6|A8QCF6_MALGO,tr|A8PRN8|A8PRN8_MALGO,tr|A8QDA8|A8QDA8_MALGO,tr|A8PTF9|A8PTF9_MALGO,tr|A8PYU5|A8PYU5_MALGO,tr|A8QCI3|A8QCI3_MALGO,tr|A8PXZ2|A8PXZ2_MALGO,tr|A8PR16|A8PR16_MALGO,tr|A8PU18|A8PU18_MALGO,tr|A8PY99|A8PY99_MALGO
MNXR73647[p]	Membrane	1 MNXM11 + (n+1) MNXM634 = 1 MNXM2911 + (n) MNXM634	1 diphosphate(3-) + (n+1) DNA = 1 2'-deoxyribonucleoside triphosphate + (n) DNA	163.906	2.7.7.49	tr|A8PXX5|A8PXX5_MALGO
MNXR73648[c]	Cytoplasm	1 MNXM11 + 1 MNXM14 + (n+m) MNXM634 = (m) MNXM14929 + 1 MNXM3 + (n) MNXM634	1 diphosphate(3-) + 1 AMP + (n+m) DNA = (m) a 5'-phospho-DNA + 1 ATP + (n) DNA	1629.65	6.5.1.1	tr|A8PXR2|A8PXR2_MALGO,tr|A8Q0G7|A8Q0G7_MALGO,tr|A8Q7S3|A8Q7S3_MALGO
MNXR73648[n]	Nucleous	1 MNXM11 + 1 MNXM14 + (n+m) MNXM634 = (m) MNXM14929 + 1 MNXM3 + (n) MNXM634	1 diphosphate(3-) + 1 AMP + (n+m) DNA = (m) a 5'-phospho-DNA + 1 ATP + (n) DNA	1629.65	6.5.1.1	tr|A8PXR2|A8PXR2_MALGO,tr|A8Q0G7|A8Q0G7_MALGO,tr|A8Q7S3|A8Q7S3_MALGO
MNXR73658[c]	Cytoplasm	1 MNXM11 + 1 MNXM1248 = 1 MNXM1248 + 1 MNXM3	1 diphosphate(3-) + 1 RNA = 1 RNA + 1 ATP	0	2.7.7.19,2.7.7.6	tr|A8PWL0|A8PWL0_MALGO,tr|A8QAF7|A8QAF7_MALGO,tr|A8QAB6|A8QAB6_MALGO,tr|A8Q440|A8Q440_MALGO,tr|A8PVW9|A8PVW9_MALGO,tr|A8Q6I1|A8Q6I1_MALGO,tr|A8Q006|A8Q006_MALGO,tr|A8Q5I6|A8Q5I6_MALGO,tr|A8PVP1|A8PVP1_MALGO,tr|A8PVJ8|A8PVJ8_MALGO,tr|A8Q6K6|A8Q6K6_MALGO,tr|A8QBY2|A8QBY2_MALGO,tr|A8Q970|A8Q970_MALGO,tr|A8Q173|A8Q173_MALGO,tr|A8Q352|A8Q352_MALGO,tr|A8PRV6|A8PRV6_MALGO,tr|A8PSG6|A8PSG6_MALGO,tr|A8Q43…
MNXR73658[e]	Extracellular	1 MNXM11 + 1 MNXM1248 = 1 MNXM1248 + 1 MNXM3	1 diphosphate(3-) + 1 RNA = 1 RNA + 1 ATP	0	2.7.7.6	tr|A8QAB6|A8QAB6_MALGO,tr|A8Q440|A8Q440_MALGO,tr|A8PVW9|A8PVW9_MALGO,tr|A8Q6I1|A8Q6I1_MALGO,tr|A8Q006|A8Q006_MALGO,tr|A8Q5I6|A8Q5I6_MALGO,tr|A8PVP1|A8PVP1_MALGO,tr|A8PVJ8|A8PVJ8_MALGO,tr|A8Q6K6|A8Q6K6_MALGO,tr|A8QBY2|A8QBY2_MALGO,tr|A8Q970|A8Q970_MALGO,tr|A8Q173|A8Q173_MALGO,tr|A8Q352|A8Q352_MALGO,tr|A8PRV6|A8PRV6_MALGO,tr|A8PSG6|A8PSG6_MALGO,tr|A8Q437|A8Q437_MALGO,tr|A8Q8C9|A8Q8C9_MALGO,tr|A8Q6D…
MNXR73658[m]	Mitochondria	1 MNXM11 + 1 MNXM1248 = 1 MNXM1248 + 1 MNXM3	1 diphosphate(3-) + 1 RNA = 1 RNA + 1 ATP	0	2.7.7.6	tr|A8QAB6|A8QAB6_MALGO,tr|A8Q440|A8Q440_MALGO,tr|A8PVW9|A8PVW9_MALGO,tr|A8Q6I1|A8Q6I1_MALGO,tr|A8Q006|A8Q006_MALGO,tr|A8Q5I6|A8Q5I6_MALGO,tr|A8PVP1|A8PVP1_MALGO,tr|A8PVJ8|A8PVJ8_MALGO,tr|A8Q6K6|A8Q6K6_MALGO,tr|A8QBY2|A8QBY2_MALGO,tr|A8Q970|A8Q970_MALGO,tr|A8Q173|A8Q173_MALGO,tr|A8Q352|A8Q352_MALGO,tr|A8PRV6|A8PRV6_MALGO,tr|A8PSG6|A8PSG6_MALGO,tr|A8Q437|A8Q437_MALGO,tr|A8Q8C9|A8Q8C9_MALGO,tr|A8Q6D…
MNXR73658[n]	Nucleous	1 MNXM11 + 1 MNXM1248 = 1 MNXM1248 + 1 MNXM3	1 diphosphate(3-) + 1 RNA = 1 RNA + 1 ATP	0	2.7.7.19,2.7.7.6	tr|A8PWL0|A8PWL0_MALGO,tr|A8QAF7|A8QAF7_MALGO,tr|A8QAB6|A8QAB6_MALGO,tr|A8Q440|A8Q440_MALGO,tr|A8PVW9|A8PVW9_MALGO,tr|A8Q6I1|A8Q6I1_MALGO,tr|A8Q006|A8Q006_MALGO,tr|A8Q5I6|A8Q5I6_MALGO,tr|A8PVP1|A8PVP1_MALGO,tr|A8PVJ8|A8PVJ8_MALGO,tr|A8Q6K6|A8Q6K6_MALGO,tr|A8QBY2|A8QBY2_MALGO,tr|A8Q970|A8Q970_MALGO,tr|A8Q173|A8Q173_MALGO,tr|A8Q352|A8Q352_MALGO,tr|A8PRV6|A8PRV6_MALGO,tr|A8PSG6|A8PSG6_MALGO,tr|A8Q43…
MNXR73664[c]	Cytoplasm	1 MNXM11 + 1 MNXM1248 = 1 MNXM1248 + 1 MNXM51	1 diphosphate(3-) + 1 RNA = 1 RNA + 1 GTP	0	2.7.7.6	tr|A8QAB6|A8QAB6_MALGO,tr|A8Q440|A8Q440_MALGO,tr|A8PVW9|A8PVW9_MALGO,tr|A8Q6I1|A8Q6I1_MALGO,tr|A8Q006|A8Q006_MALGO,tr|A8Q5I6|A8Q5I6_MALGO,tr|A8PVP1|A8PVP1_MALGO,tr|A8PVJ8|A8PVJ8_MALGO,tr|A8Q6K6|A8Q6K6_MALGO,tr|A8QBY2|A8QBY2_MALGO,tr|A8Q970|A8Q970_MALGO,tr|A8Q173|A8Q173_MALGO,tr|A8Q352|A8Q352_MALGO,tr|A8PRV6|A8PRV6_MALGO,tr|A8PSG6|A8PSG6_MALGO,tr|A8Q437|A8Q437_MALGO,tr|A8Q8C9|A8Q8C9_MALGO,tr|A8Q6D…
MNXR73664[e]	Extracellular	1 MNXM11 + 1 MNXM1248 = 1 MNXM1248 + 1 MNXM51	1 diphosphate(3-) + 1 RNA = 1 RNA + 1 GTP	0	2.7.7.6	tr|A8QAB6|A8QAB6_MALGO,tr|A8Q440|A8Q440_MALGO,tr|A8PVW9|A8PVW9_MALGO,tr|A8Q6I1|A8Q6I1_MALGO,tr|A8Q006|A8Q006_MALGO,tr|A8Q5I6|A8Q5I6_MALGO,tr|A8PVP1|A8PVP1_MALGO,tr|A8PVJ8|A8PVJ8_MALGO,tr|A8Q6K6|A8Q6K6_MALGO,tr|A8QBY2|A8QBY2_MALGO,tr|A8Q970|A8Q970_MALGO,tr|A8Q173|A8Q173_MALGO,tr|A8Q352|A8Q352_MALGO,tr|A8PRV6|A8PRV6_MALGO,tr|A8PSG6|A8PSG6_MALGO,tr|A8Q437|A8Q437_MALGO,tr|A8Q8C9|A8Q8C9_MALGO,tr|A8Q6D…
MNXR73664[m]	Mitochondria	1 MNXM11 + 1 MNXM1248 = 1 MNXM1248 + 1 MNXM51	1 diphosphate(3-) + 1 RNA = 1 RNA + 1 GTP	0	2.7.7.6	tr|A8QAB6|A8QAB6_MALGO,tr|A8Q440|A8Q440_MALGO,tr|A8PVW9|A8PVW9_MALGO,tr|A8Q6I1|A8Q6I1_MALGO,tr|A8Q006|A8Q006_MALGO,tr|A8Q5I6|A8Q5I6_MALGO,tr|A8PVP1|A8PVP1_MALGO,tr|A8PVJ8|A8PVJ8_MALGO,tr|A8Q6K6|A8Q6K6_MALGO,tr|A8QBY2|A8QBY2_MALGO,tr|A8Q970|A8Q970_MALGO,tr|A8Q173|A8Q173_MALGO,tr|A8Q352|A8Q352_MALGO,tr|A8PRV6|A8PRV6_MALGO,tr|A8PSG6|A8PSG6_MALGO,tr|A8Q437|A8Q437_MALGO,tr|A8Q8C9|A8Q8C9_MALGO,tr|A8Q6D…
MNXR73664[n]	Nucleous	1 MNXM11 + 1 MNXM1248 = 1 MNXM1248 + 1 MNXM51	1 diphosphate(3-) + 1 RNA = 1 RNA + 1 GTP	0	2.7.7.6	tr|A8QAB6|A8QAB6_MALGO,tr|A8Q440|A8Q440_MALGO,tr|A8PVW9|A8PVW9_MALGO,tr|A8Q6I1|A8Q6I1_MALGO,tr|A8Q006|A8Q006_MALGO,tr|A8Q5I6|A8Q5I6_MALGO,tr|A8PVP1|A8PVP1_MALGO,tr|A8PVJ8|A8PVJ8_MALGO,tr|A8Q6K6|A8Q6K6_MALGO,tr|A8QBY2|A8QBY2_MALGO,tr|A8Q970|A8Q970_MALGO,tr|A8Q173|A8Q173_MALGO,tr|A8Q352|A8Q352_MALGO,tr|A8PRV6|A8PRV6_MALGO,tr|A8PSG6|A8PSG6_MALGO,tr|A8Q437|A8Q437_MALGO,tr|A8Q8C9|A8Q8C9_MALGO,tr|A8Q6D…
MNXR73665[c]	Cytoplasm	1 MNXM11 + 1 MNXM1248 = 1 MNXM1248 + 1 MNXM63	1 diphosphate(3-) + 1 RNA = 1 RNA + 1 CTP	0	2.7.7.6	tr|A8QAB6|A8QAB6_MALGO,tr|A8Q440|A8Q440_MALGO,tr|A8PVW9|A8PVW9_MALGO,tr|A8Q6I1|A8Q6I1_MALGO,tr|A8Q006|A8Q006_MALGO,tr|A8Q5I6|A8Q5I6_MALGO,tr|A8PVP1|A8PVP1_MALGO,tr|A8PVJ8|A8PVJ8_MALGO,tr|A8Q6K6|A8Q6K6_MALGO,tr|A8QBY2|A8QBY2_MALGO,tr|A8Q970|A8Q970_MALGO,tr|A8Q173|A8Q173_MALGO,tr|A8Q352|A8Q352_MALGO,tr|A8PRV6|A8PRV6_MALGO,tr|A8PSG6|A8PSG6_MALGO,tr|A8Q437|A8Q437_MALGO,tr|A8Q8C9|A8Q8C9_MALGO,tr|A8Q6D…
MNXR73665[e]	Extracellular	1 MNXM11 + 1 MNXM1248 = 1 MNXM1248 + 1 MNXM63	1 diphosphate(3-) + 1 RNA = 1 RNA + 1 CTP	0	2.7.7.6	tr|A8QAB6|A8QAB6_MALGO,tr|A8Q440|A8Q440_MALGO,tr|A8PVW9|A8PVW9_MALGO,tr|A8Q6I1|A8Q6I1_MALGO,tr|A8Q006|A8Q006_MALGO,tr|A8Q5I6|A8Q5I6_MALGO,tr|A8PVP1|A8PVP1_MALGO,tr|A8PVJ8|A8PVJ8_MALGO,tr|A8Q6K6|A8Q6K6_MALGO,tr|A8QBY2|A8QBY2_MALGO,tr|A8Q970|A8Q970_MALGO,tr|A8Q173|A8Q173_MALGO,tr|A8Q352|A8Q352_MALGO,tr|A8PRV6|A8PRV6_MALGO,tr|A8PSG6|A8PSG6_MALGO,tr|A8Q437|A8Q437_MALGO,tr|A8Q8C9|A8Q8C9_MALGO,tr|A8Q6D…
MNXR73665[m]	Mitochondria	1 MNXM11 + 1 MNXM1248 = 1 MNXM1248 + 1 MNXM63	1 diphosphate(3-) + 1 RNA = 1 RNA + 1 CTP	0	2.7.7.6	tr|A8QAB6|A8QAB6_MALGO,tr|A8Q440|A8Q440_MALGO,tr|A8PVW9|A8PVW9_MALGO,tr|A8Q6I1|A8Q6I1_MALGO,tr|A8Q006|A8Q006_MALGO,tr|A8Q5I6|A8Q5I6_MALGO,tr|A8PVP1|A8PVP1_MALGO,tr|A8PVJ8|A8PVJ8_MALGO,tr|A8Q6K6|A8Q6K6_MALGO,tr|A8QBY2|A8QBY2_MALGO,tr|A8Q970|A8Q970_MALGO,tr|A8Q173|A8Q173_MALGO,tr|A8Q352|A8Q352_MALGO,tr|A8PRV6|A8PRV6_MALGO,tr|A8PSG6|A8PSG6_MALGO,tr|A8Q437|A8Q437_MALGO,tr|A8Q8C9|A8Q8C9_MALGO,tr|A8Q6D…
MNXR73665[n]	Nucleous	1 MNXM11 + 1 MNXM1248 = 1 MNXM1248 + 1 MNXM63	1 diphosphate(3-) + 1 RNA = 1 RNA + 1 CTP	0	2.7.7.6	tr|A8QAB6|A8QAB6_MALGO,tr|A8Q440|A8Q440_MALGO,tr|A8PVW9|A8PVW9_MALGO,tr|A8Q6I1|A8Q6I1_MALGO,tr|A8Q006|A8Q006_MALGO,tr|A8Q5I6|A8Q5I6_MALGO,tr|A8PVP1|A8PVP1_MALGO,tr|A8PVJ8|A8PVJ8_MALGO,tr|A8Q6K6|A8Q6K6_MALGO,tr|A8QBY2|A8QBY2_MALGO,tr|A8Q970|A8Q970_MALGO,tr|A8Q173|A8Q173_MALGO,tr|A8Q352|A8Q352_MALGO,tr|A8PRV6|A8PRV6_MALGO,tr|A8PSG6|A8PSG6_MALGO,tr|A8Q437|A8Q437_MALGO,tr|A8Q8C9|A8Q8C9_MALGO,tr|A8Q6D…
MNXR73694[c]	Cytoplasm	1 MNXM2 + 1 MNXM5936 = 1 MNXM3094 + 1 MNXM9	1 H2O + 1 sugar phosphate = 1 a sugar + 1 phosphate	0	3.1.3.23	tr|A8PSY0|A8PSY0_MALGO,tr|A8PUM3|A8PUM3_MALGO,tr|A8QBY9|A8QBY9_MALGO
MNXR73694[m]	Mitochondria	1 MNXM2 + 1 MNXM5936 = 1 MNXM3094 + 1 MNXM9	1 H2O + 1 sugar phosphate = 1 a sugar + 1 phosphate	0	3.1.3.23	tr|A8PSY0|A8PSY0_MALGO,tr|A8PUM3|A8PUM3_MALGO,tr|A8QBY9|A8QBY9_MALGO
MNXR73694[n]	Nucleous	1 MNXM2 + 1 MNXM5936 = 1 MNXM3094 + 1 MNXM9	1 H2O + 1 sugar phosphate = 1 a sugar + 1 phosphate	0	3.1.3.23	tr|A8PSY0|A8PSY0_MALGO,tr|A8PUM3|A8PUM3_MALGO,tr|A8QBY9|A8QBY9_MALGO
MNXR73715[p]	Membrane	1 MNXM17 + 1 MNXM6224 = 1 MNXM1824 + 1 MNXM52	1 UDP + 1 a dolichyl beta-D-glucosyl phosphate = 1 a dolichyl phosphate + 1 UDP-alpha-D-glucose(2-)	-0.623901	2.4.1.117	tr|A8Q421|A8Q421_MALGO
MNXR73717[p]	Membrane	1 MNXM1824 + 1 MNXM47 = 1 MNXM80 + 1 MNXM91241	1 a dolichyl phosphate + 1 UDP-N-acetyl-alpha-D-glucosamine(2-) = 1 UMP(2-) + 1 N-acetyl-D-glucosaminyldiphosphodolichol	0.000183105	2.7.8.15	tr|A8Q928|A8Q928_MALGO
MNXR73718[c]	Cytoplasm	1 MNXM1740 + 1 MNXM30 = 1 MNXM1824 + 1 MNXM82	1 Dolichyl phosphate D-mannose + 1 GDP = 1 a dolichyl phosphate + 1 GDP-alpha-D-mannose	-0.623779	2.4.1.83	tr|A8Q6F2|A8Q6F2_MALGO
MNXR73719[n]	Nucleous	1 MNXM1 + 1 MNXM1824 + 1 MNXM220 = 1 MNXM63 + 1 MNXM90977	1 H(+) + 1 a dolichyl phosphate + 1 CDP(3-) = 1 CTP + 1 a dolichol	-109.806	2.7.1.108	tr|A8Q212|A8Q212_MALGO,tr|A8Q210|A8Q210_MALGO
MNXR73719[p]	Membrane	1 MNXM1 + 1 MNXM1824 + 1 MNXM220 = 1 MNXM63 + 1 MNXM90977	1 H(+) + 1 a dolichyl phosphate + 1 CDP(3-) = 1 CTP + 1 a dolichol	-109.806	2.7.1.108	tr|A8Q212|A8Q212_MALGO,tr|A8Q210|A8Q210_MALGO
MNXR73721[c]	Cytoplasm	1 MNXM35 + 1 MNXM90 = 1 MNXM457 + 1 MNXM96038	1 A + 1 choline = 1 betaine aldehyde + 1 a reduced electron acceptor	0	1.1.99.1	tr|A8PUR2|A8PUR2_MALGO,tr|A8PUG8|A8PUG8_MALGO,tr|A8Q4Y9|A8Q4Y9_MALGO,tr|A8QB40|A8QB40_MALGO,tr|A8PUR1|A8PUR1_MALGO
MNXR73721[e]	Extracellular	1 MNXM35 + 1 MNXM90 = 1 MNXM457 + 1 MNXM96038	1 A + 1 choline = 1 betaine aldehyde + 1 a reduced electron acceptor	0	1.1.99.1	tr|A8PUR2|A8PUR2_MALGO,tr|A8PUG8|A8PUG8_MALGO,tr|A8Q4Y9|A8Q4Y9_MALGO,tr|A8QB40|A8QB40_MALGO,tr|A8PUR1|A8PUR1_MALGO
MNXR73721[m]	Mitochondria	1 MNXM35 + 1 MNXM90 = 1 MNXM457 + 1 MNXM96038	1 A + 1 choline = 1 betaine aldehyde + 1 a reduced electron acceptor	0	1.1.99.1	tr|A8PUR2|A8PUR2_MALGO,tr|A8PUG8|A8PUG8_MALGO,tr|A8Q4Y9|A8Q4Y9_MALGO,tr|A8QB40|A8QB40_MALGO,tr|A8PUR1|A8PUR1_MALGO
MNXR73721[p]	Membrane	1 MNXM35 + 1 MNXM90 = 1 MNXM457 + 1 MNXM96038	1 A + 1 choline = 1 betaine aldehyde + 1 a reduced electron acceptor	0	1.1.99.1	tr|A8PUR2|A8PUR2_MALGO,tr|A8PUG8|A8PUG8_MALGO,tr|A8Q4Y9|A8Q4Y9_MALGO,tr|A8QB40|A8QB40_MALGO,tr|A8PUR1|A8PUR1_MALGO
MNXR73732[c]	Cytoplasm	1 MNXM143 + 1 MNXM46301 = 1 MNXM2 + 1 MNXM46301	1 N-acetyl-D-glucosamine + 1 Chitin = 1 H2O + 1 Chitin	0	3.2.1.14	tr|A8PWH7|A8PWH7_MALGO
MNXR73741[m]	Mitochondria	1 MNXM2299 + 1 MNXM683 = 1 MNXM381 + 1 MNXM57	1 (5-L-glutamyl)-L-amino acid + 1 L-cysteinylglycine = 1 an L-amino acid + 1 glutathione	-61.0026	2.3.2.2	tr|A8PTP6|A8PTP6_MALGO
MNXR73756[c]	Cytoplasm	1 MNXM1740 + 1 MNXM2 = 1 MNXM182 + 1 MNXM1824	1 Dolichyl phosphate D-mannose + 1 H2O = 1 D-mannopyranose + 1 a dolichyl phosphate		3.1.4.49
MNXR73766[c]	Cytoplasm	1 MNXM16312 + 1 MNXM17 = 1 MNXM832 + 1 MNXM87	1 a beta-D-glucuronoside + 1 UDP = 1 a primary alcohol + 1 UDP-alpha-D-glucuronate(3-)		2.4.1.17
MNXR73770[m]	Mitochondria	1 MNXM217 + 1 MNXM9 = 1 MNXM2 + 1 MNXM43631	1 benzoate + 1 phosphate = 1 H2O + 1 benzoyl phosphate	-16.1372	3.6.1.7	tr|A8Q3E9|A8Q3E9_MALGO
MNXR73778[p]	Membrane	1 MNXM1 + 1 MNXM12 + 1 MNXM96497 = 1 MNXM203 + 1 MNXM44	1 H(+) + 1 CoA + 1 Ceramide = 1 sphingosine(1+) + 1 acyl-CoA	333.657	2.3.1.24	tr|A8QA55|A8QA55_MALGO
MNXR73779[p]	Membrane	1 MNXM17 + 1 MNXM2004 = 1 MNXM52 + 1 MNXM96497	1 UDP + 1 beta-D-glucosyl-(1<->1)-ceramide = 1 UDP-alpha-D-glucose(2-) + 1 Ceramide	-119.032	2.4.1.80	tr|A8PRF7|A8PRF7_MALGO
MNXR73792[m]	Mitochondria	1 MNXM14895 + 1 MNXM282 = 1 MNXM38125 + 1 MNXM639	1 a 5-L-glutamyl-[peptide] + 1 taurine = 1 5-Glutamyl-taurine + 1 a peptide	-61.0026	2.3.2.2	tr|A8PTP6|A8PTP6_MALGO
MNXR73801[c]	Cytoplasm	1 MNXM1310 + 1 MNXM25 = 1 MNXM36740 + 1 MNXM92	1 3-oxo-fatty acyl-CoA(4-) + 1 succinate(2-) = 1 a 3-oxoacid + 1 succinyl-CoA(5-)	-318.572	2.8.3.5	tr|A8PT83|A8PT83_MALGO
MNXR73807[c]	Cytoplasm	1 MNXM89588 + 1 MNXM90033 = 1 MNXM9 + 1 MNXM90033	1 alpha-D-glucose 1-phosphate(2-) + 1 Maltodextrin = 1 phosphate + 1 Maltodextrin	-66.0988	2.4.1.1	tr|A8Q6C0|A8Q6C0_MALGO
MNXR73860[c]	Cytoplasm	2 MNXM114072 + 1 MNXM90307 = 2 MNXM1 + 1 MNXM176 + 2 MNXM537	2 ferricytochrome c + 1 Ubiquinol = 2 H(+) + 1 a ubiquinone + 2 ferrocytochrome c	-23.0142	1.10.2.2	tr|A8PU23|A8PU23_MALGO,tr|A8Q0C2|A8Q0C2_MALGO
MNXR73860[m]	Mitochondria	2 MNXM114072 + 1 MNXM90307 = 2 MNXM1 + 1 MNXM176 + 2 MNXM537	2 ferricytochrome c + 1 Ubiquinol = 2 H(+) + 1 a ubiquinone + 2 ferrocytochrome c	-23.0142	1.10.2.2	tr|A8PU23|A8PU23_MALGO,tr|A8Q0C2|A8Q0C2_MALGO
MNXR73861[m]	Mitochondria	1 MNXM176 + 1 MNXM25 = 1 MNXM90307 + 1 MNXM93	1 a ubiquinone + 1 succinate(2-) = 1 Ubiquinol + 1 fumarate(2-)	22.7578	1.3.5.1	tr|A8Q9D8|A8Q9D8_MALGO,tr|A8Q7S4|A8Q7S4_MALGO
MNXR73868[p]	Membrane	1 MNXM16 + 1 MNXM5466 = 1 MNXM1783 + 1 MNXM19	1 S-adenosyl-L-methionine + 1 2-hexaprenyl-5-hydroxy-6-methoxy-3-methyl-1,4-benzoquinone = 1 ubiquinone-6 + 1 S-adenosyl-L-homocysteine	-4.36001	2.1.1.64	tr|A8QA63|A8QA63_MALGO
MNXR73889[n]	Nucleous	1 MNXM2 + 1 MNXM80906 = 1 MNXM9 + 1 MNXM95609	1 H2O + 1 ribonucleoside 5'-phosphate = 1 phosphate + 1 polynucleotide	-98.9647	3.1.3.33	tr|A8Q6C1|A8Q6C1_MALGO
MNXR73892[c]	Cytoplasm	1 MNXM2 + 1 MNXM6368 + 1 MNXM832 = 1 MNXM36 + 1 MNXM4 + 1 MNXM6421	1 H2O + 1 an oxidized rubredoxin + 1 a primary alcohol = 1 alkane + 1 O2 + 1 a reduced rubredoxin		1.14.15.3
MNXR73897[c]	Cytoplasm	1 MNXM2 + 1 MNXM46301 = 1 MNXM46301 + 1 MNXM8906	1 H2O + 1 Chitin = 1 Chitin + 1 N-acetyl-D-glucosaminide	0	3.2.1.14	tr|A8PWH7|A8PWH7_MALGO
MNXR73898[p]	Membrane	1 MNXM17 + 1 MNXM46301 = 1 MNXM46301 + 1 MNXM47	1 UDP + 1 Chitin = 1 Chitin + 1 UDP-N-acetyl-alpha-D-glucosamine(2-)	25.7739	2.4.1.16	tr|A8PWR8|A8PWR8_MALGO,tr|A8QE05|A8QE05_MALGO,tr|A8QBZ5|A8QBZ5_MALGO
MNXR73919[c]	Cytoplasm	1 MNXM12 + 1 MNXM6145 = 1 MNXM21 + 1 MNXM96068	1 CoA + 1 [Dihydrolipoyllysine-residue acetyltransferase] S-acetyldihydrolipoyllysine = 1 acetyl-CoA(4-) + 1 Enzyme N6-(dihydrolipoyl)lysine	-20.5422	2.3.1.12	tr|A8PVK3|A8PVK3_MALGO
MNXR73920[m]	Mitochondria	1 MNXM12 + 1 MNXM5590 = 1 MNXM1 + 1 MNXM92 + 1 MNXM96068	1 CoA + 1 [Dihydrolipoyllysine-residue succinyltransferase] S-succinyldihydrolipoyllysine = 1 H(+) + 1 succinyl-CoA(5-) + 1 Enzyme N6-(dihydrolipoyl)lysine	-28.317	2.3.1.61	tr|A8Q7V2|A8Q7V2_MALGO
MNXR73931[p]	Membrane	1 MNXM17 + 1 MNXM999 = 1 MNXM47 + 1 MNXM96694	1 UDP + 1 N-acetyl-D-glucosaminylphosphatidylinositol = 1 UDP-N-acetyl-alpha-D-glucosamine(2-) + 1 1-phosphatidyl-myo-inositol	-126.627	2.4.1.198	tr|A8PYU9|A8PYU9_MALGO,tr|A8PWT9|A8PWT9_MALGO,tr|A8PW31|A8PW31_MALGO,tr|A8QBM1|A8QBM1_MALGO
MNXR73976[c]	Cytoplasm	1 MNXM1274 + 1 MNXM423 = 1 MNXM1 + 1 MNXM3007 + 1 MNXM495	1 D-hexose + 1 ITP = 1 H(+) + 1 D-hexose 6-phosphate + 1 IDP		2.7.1.1	tr|A8PX13|A8PX13_MALGO
MNXR74018[c]	Cytoplasm	1 MNXM11 + 1 MNXM865 = 1 MNXM1 + 1 MNXM121 + 1 MNXM2808	1 diphosphate(3-) + 1 UDP-L-arabinose(2-) = 1 H(+) + 1 UTP + 1 beta-L-arabinose 1-phosphate(2-)	-103.303	2.7.7.64	tr|A8PXJ1|A8PXJ1_MALGO
MNXR74026[p]	Membrane	1 MNXM17 + 1 MNXM6492 = 1 MNXM52 + 1 MNXM6492	1 UDP + 1 (1,3-beta-D-glucosyl)n = 1 UDP-alpha-D-glucose(2-) + 1 (1,3-beta-D-glucosyl)n	62.2373	2.4.1.34	tr|A8PST1|A8PST1_MALGO,tr|A8PST3|A8PST3_MALGO
MNXR74030[c]	Cytoplasm	1 MNXM1 + 1 MNXM3213 + 1 MNXM413 = 1 MNXM6356 + 1 MNXM9	1 H(+) + 1 an alpha-D-aldose-1-phosphate + 1 ribonucleoside diphosphate = 1 a nucleotide diphosphate-aldose + 1 phosphate		2.7.7.37
MNXR74032[c]	Cytoplasm	1 MNXM1083 + 1 MNXM62437 = 1 MNXM1 + 1 MNXM1084 + 1 MNXM62437	1 ferricytochrome b5 + 1 Monodehydroascorbate = 1 H(+) + 1 ferrocytochrome b5 + 1 Monodehydroascorbate		1.10.2.1
MNXR74033[c]	Cytoplasm	1 MNXM11 + 1 MNXM7065 = 1 MNXM1 + 1 MNXM3213 + 1 MNXM484	1 diphosphate(3-) + 1 a nucleoside diphosphate-hexose = 1 H(+) + 1 an alpha-D-aldose-1-phosphate + 1 ribonucleoside triphosphate		2.7.7.28
MNXR74055[c]	Cytoplasm	1 MNXM1705 + 1 MNXM96063 = 1 MNXM256 + 1 MNXM6145	1 2-(1-hydroxyethyl)thiamine diphosphate + 1 Enzyme N6-(lipoyl)lysine = 1 thiamine diphosphate + 1 [Dihydrolipoyllysine-residue acetyltransferase] S-acetyldihydrolipoyllysine		1.2.4.1	tr|A8Q2M5|A8Q2M5_MALGO,tr|A8Q0F0|A8Q0F0_MALGO
MNXR74062[c]	Cytoplasm	1 MNXM256 + 1 MNXM5590 = 1 MNXM3480 + 1 MNXM96063	1 thiamine diphosphate + 1 [Dihydrolipoyllysine-residue succinyltransferase] S-succinyldihydrolipoyllysine = 1 3-carboxy-1-hydroxypropylthiamine diphosphate + 1 Enzyme N6-(lipoyl)lysine		1.2.4.2	tr|A8PWR3|A8PWR3_MALGO,tr|A8PVX8|A8PVX8_MALGO
MNXR74071[c]	Cytoplasm	1 MNXM102 + 1 MNXM7 = 1 MNXM3 + 1 MNXM96694	1 a 1-phosphatidyl-1D-myo-inositol 3-phosphate + 1 ADP = 1 ATP + 1 1-phosphatidyl-myo-inositol	-5.79297	2.7.1.137	tr|A8PWN4|A8PWN4_MALGO
MNXR74077[n]	Nucleous	1 MNXM1 + 1 MNXM200 + 1 MNXM59 = 1 MNXM2 + 1 MNXM67	1 H(+) + 1 1D-myo-inositol 1,4,5-trisphosphate + 1 1,2-diacyl-sn-glycerol = 1 H2O + 1 1-phosphatidyl-1D-myo-inositol 4,5-bisphosphate	84.0813	3.1.4.11	tr|A8Q4L8|A8Q4L8_MALGO
MNXR74086[c]	Cytoplasm	1 MNXM22 + 1 MNXM96038 = 2 MNXM2 + 1 MNXM35	1 hydrogen peroxide + 1 a reduced electron acceptor = 2 H2O + 1 A	0	1.11.1.7	tr|A8QCS6|A8QCS6_MALGO,tr|A8PUM8|A8PUM8_MALGO,tr|A8PVN3|A8PVN3_MALGO,tr|A8Q2N0|A8Q2N0_MALGO,tr|A8PVF3|A8PVF3_MALGO,tr|A8QDE8|A8QDE8_MALGO,tr|A8PUM7|A8PUM7_MALGO,tr|A8QCZ0|A8QCZ0_MALGO
MNXR74112[c]	Cytoplasm	1 MNXM1 + 1 MNXM15 + 1 MNXM3 + 1 MNXM3980 = 1 MNXM4769 + 1 MNXM7 + 1 MNXM9	1 H(+) + 1 NH4(+) + 1 ATP + 1 diphthinate = 1 peptide diphthamide + 1 ADP + 1 phosphate		6.3.1.14
MNXR74161[n]	Nucleous	1 MNXM177 + 1 MNXM89870 = 1 MNXM73312 + 1 MNXM90751	1 a protein + 1 Arg-tRNA(Arg) = 1 Peptidyl-L-arginine + 1 tRNA(Arg)	0	2.3.2.8	tr|A8PUW2|A8PUW2_MALGO
MNXR74164[m]	Mitochondria	1 MNXM2091 + 1 MNXM885 = 1 MNXM42008 + 1 MNXM589	1 5-L-glutamyl amino acid + 1 leukotriene D4 = 1 an alpha-amino acid + 1 leukotriene C4	-61.0026	2.3.2.2	tr|A8PTP6|A8PTP6_MALGO
MNXR74167[c]	Cytoplasm	1 MNXM11 + 1 MNXM14 + 1 MNXM6407 = 1 MNXM3 + 1 MNXM6463 + 1 MNXM783	1 diphosphate(3-) + 1 AMP + 1 a protein-N-ubiquityl-lysine = 1 ATP + 1 a ubiquitin + 1 procollagen L-lysine	-2.44061	6.3.2.19	tr|A8PZV4|A8PZV4_MALGO,tr|A8PRF5|A8PRF5_MALGO,tr|A8PWE7|A8PWE7_MALGO
MNXR74167[n]	Nucleous	1 MNXM11 + 1 MNXM14 + 1 MNXM6407 = 1 MNXM3 + 1 MNXM6463 + 1 MNXM783	1 diphosphate(3-) + 1 AMP + 1 a protein-N-ubiquityl-lysine = 1 ATP + 1 a ubiquitin + 1 procollagen L-lysine	-2.44061	6.3.2.19	tr|A8PZV4|A8PZV4_MALGO,tr|A8PRF5|A8PRF5_MALGO,tr|A8PWE7|A8PWE7_MALGO
MNXR74204[p]	Membrane	1 MNXM1740 + 1 MNXM6406 = 1 MNXM1824 + 1 MNXM7606	1 Dolichyl phosphate D-mannose + 1 a [protein]-L-serine = 1 a dolichyl phosphate + 1 an O-D-mannosyl-protein	0	2.4.1.109	tr|A8Q330|A8Q330_MALGO
MNXR74225[m]	Mitochondria	1 MNXM14895 + 1 MNXM42008 = 1 MNXM2091 + 1 MNXM639	1 a 5-L-glutamyl-[peptide] + 1 an alpha-amino acid = 1 5-L-glutamyl amino acid + 1 a peptide	-61.0026	2.3.2.2	tr|A8PTP6|A8PTP6_MALGO
MNXR74265[c]	Cytoplasm	1 MNXM176 + 1 MNXM2229 = 1 MNXM2671 + 1 MNXM90307	1 a ubiquinone + 1 a reduced electron-transfer flavoprotein = 1 Electron-transferring flavoprotein + 1 Ubiquinol	0	1.5.5.1	tr|A8PX33|A8PX33_MALGO
MNXR74266[c]	Cytoplasm	1 MNXM11193 + 1 MNXM4 + 1 MNXM96038 = 1 MNXM2 + 1 MNXM35 + 1 MNXM9051	1 an [eIF5A-precursor]-deoxyhypusine + 1 O2 + 1 a reduced electron acceptor = 1 H2O + 1 A + 1 Protein N6-[(R)-4-amino-2-hydroxybutyl]-L-lysine	0	1.14.99.29	tr|A8Q3A9|A8Q3A9_MALGO
MNXR74278[p]	Membrane	1 MNXM1 + 1 MNXM17 + 1 MNXM63076 = 1 MNXM47 + 1 MNXM91241	1 H(+) + 1 UDP + 1 N,N'-diacetylchitobiosyldiphosphodolichol = 1 UDP-N-acetyl-alpha-D-glucosamine(2-) + 1 N-acetyl-D-glucosaminyldiphosphodolichol	6.8974	2.4.1.141	tr|A8QD76|A8QD76_MALGO
MNXR74279[p]	Membrane	1 MNXM1 + 1 MNXM30 + 1 MNXM4485 = 1 MNXM63076 + 1 MNXM82	1 H(+) + 1 GDP + 1 beta-D-mannosyldiacetylchitobiosyldiphosphodolichol = 1 N,N'-diacetylchitobiosyldiphosphodolichol + 1 GDP-alpha-D-mannose	6.89783	2.4.1.142	tr|A8QAH1|A8QAH1_MALGO
MNXR74324[n]	Nucleous	1 MNXM2 + 1 MNXM90047 = 1 MNXM380	1 H2O + 1 6,7-dihydrobiopterin = 1 4a-hydroxytetrahydrobiopterin	-3.96699	4.2.1.96	tr|A8Q4T6|A8Q4T6_MALGO
MNXR74363[m]	Mitochondria	1 MNXM14895 + 1 MNXM2429 = 1 MNXM54305 + 1 MNXM639	1 a 5-L-glutamyl-[peptide] + 1 Se-methyl-L-selenocysteine zwitterion = 1 gamma-Glutamyl-Se-methylselenocysteine + 1 a peptide	-61.0026	2.3.2.2	tr|A8PTP6|A8PTP6_MALGO
MNXR74383[p]	Membrane	1 MNXM11 + 1 MNXM14755 = 1 MNXM164 + 1 MNXM8275	1 diphosphate(3-) + 1 a 4-hydroxy-3-polyprenylbenzoate = 1 4-hydroxybenzoate + 1 all-trans-polyprenyl diphosphate	0	2.5.1.39	tr|A8Q860|A8Q860_MALGO
MNXR74425[m]	Mitochondria	(n+1) MNXM12 + (n) MNXM13 + (n) MNXM2 + (2n) MNXM5 + 1 MNXM64 = (2n) MNXM1 + 1 MNXM21 + (n) MNXM40 + (2n) MNXM6	(n+1) CoA + (n) CO(2) + (n) H2O + (2n) NADP(+) + 1 long-chain fatty acid = (2n) H(+) + 1 acetyl-CoA(4-) + (n) malonyl-CoA(5-) + (2n) NADPH	0	2.3.1.85	tr|A8PWT4|A8PWT4_MALGO
MNXR74450[c]	Cytoplasm	1 MNXM2426 + 1 MNXM6057 = 1 MNXM34213 + 1 MNXM4806	1 ribonucleoside + 1 2'-deoxynucleoside 5'-phosphate (0) = 1 2'-deoxynucleoside + 1 ribonucleoside 3'-monophosphate(2-)		2.7.1.77
MNXR745[c]	Cytoplasm	1 MNXM1178 + 1 MNXM5 = 1 MNXM1 + 1 MNXM1532 + 1 MNXM6	1 5-amino-6-(5-phospho-D-ribitylamino)uracil + 1 NADP(+) = 1 H(+) + 1 5-amino-6-(5-phospho-D-ribosylamino)uracil + 1 NADPH	-0.786499	1.1.1.193	tr|A8Q3C6|A8Q3C6_MALGO
MNXR74520[p]	Membrane	1 MNXM1067 + 1 MNXM164 = 1 MNXM11 + 1 MNXM3167	1 all-trans-hexaprenyl diphosphate(3-) + 1 4-hydroxybenzoate = 1 diphosphate(3-) + 1 3-hexaprenyl-4-hydroxybenzoate	-16.91	2.5.1.39	tr|A8Q860|A8Q860_MALGO
MNXR7457[c]	Cytoplasm	1 MNXM148 + 1 MNXM2 + 1 MNXM2175 = 1 MNXM155 + 1 MNXM413	1 thioredoxin disulfide + 1 H2O + 1 2'-deoxyribonucleoside diphosphate = 1 thioredoxin + 1 ribonucleoside diphosphate	34.8738	1.17.4.1	tr|A8Q1A5|A8Q1A5_MALGO,tr|A8Q183|A8Q183_MALGO
MNXR74584[p]	Membrane	1 MNXM17 + 1 MNXM9315 = 1 MNXM47 + 1 MNXM96694	1 UDP + 1 = 1 UDP-N-acetyl-alpha-D-glucosamine(2-) + 1 1-phosphatidyl-myo-inositol	-126.627	2.4.1.198	tr|A8PYU9|A8PYU9_MALGO,tr|A8PWT9|A8PWT9_MALGO,tr|A8PW31|A8PW31_MALGO,tr|A8QBM1|A8QBM1_MALGO
MNXR74604[p]	Membrane	1 MNXM7711 + 1 MNXM9308 = 1 MNXM8560 + 1 MNXM9288	1 a [protein]-L-asparagine + 1 = 1 dolichyl diphosphate + 1	0	2.4.99.18	tr|A8QAQ0|A8QAQ0_MALGO
MNXR74606[c]	Cytoplasm	1 MNXM17 + 1 MNXM9313 = 1 MNXM47 + 1 MNXM9328	1 UDP + 1 = 1 UDP-N-acetyl-alpha-D-glucosamine(2-) + 1		2.4.1.101
MNXR74638[m]	Mitochondria	1 MNXM30 + 1 MNXM31421 = 1 MNXM82 + 1 MNXM9326	1 GDP + 1 (alpha-D-mannosyl)4-beta-D-mannosyldiacetylchitobiosyldiphosphodolichol = 1 GDP-alpha-D-mannose + 1	13.7954	2.4.1.131	tr|A8PWN3|A8PWN3_MALGO
MNXR74663[m]	Mitochondria	1 MNXM30 + 1 MNXM9296 = 1 MNXM41231 + 1 MNXM82	1 GDP + 1 = 1 alpha-D-mannosyl-beta-D-mannosyldiacetylchitobiosyldiphosphodolichol + 1 GDP-alpha-D-mannose	6.89771	2.4.1.257	tr|A8PW92|A8PW92_MALGO
MNXR74673[p]	Membrane	1 MNXM1740 + 1 MNXM9262 = 1 MNXM1824 + 1 MNXM9265	1 Dolichyl phosphate D-mannose + 1 = 1 a dolichyl phosphate + 1	7.52148	2.4.1.259	tr|A8QAM9|A8QAM9_MALGO
MNXR74674[p]	Membrane	1 MNXM1740 + 1 MNXM9265 = 1 MNXM1824 + 1 MNXM9273	1 Dolichyl phosphate D-mannose + 1 = 1 a dolichyl phosphate + 1	7.52124	2.4.1.260	tr|A8Q2X2|A8Q2X2_MALGO
MNXR74675[p]	Membrane	1 MNXM1740 + 1 MNXM9273 = 1 MNXM1824 + 1 MNXM31425	1 Dolichyl phosphate D-mannose + 1 = 1 a dolichyl phosphate + 1 (alpha-D-mannosyl)8-beta-D-mannosyldiacetylchitobiosyldiphosphodolichol	7.52124	2.4.1.261	tr|A8QAM9|A8QAM9_MALGO
MNXR74676[p]	Membrane	1 MNXM1824 + 1 MNXM9336 = 1 MNXM31425 + 1 MNXM6224	1 a dolichyl phosphate + 1 = 1 (alpha-D-mannosyl)8-beta-D-mannosyldiacetylchitobiosyldiphosphodolichol + 1 a dolichyl beta-D-glucosyl phosphate	7.52148	2.4.1.267	tr|A8Q399|A8Q399_MALGO
MNXR74677[p]	Membrane	1 MNXM1824 + 1 MNXM9258 = 1 MNXM6224 + 1 MNXM9336	1 a dolichyl phosphate + 1 = 1 a dolichyl beta-D-glucosyl phosphate + 1	7.52148	2.4.1.265	tr|A8PTB3|A8PTB3_MALGO
MNXR74751[c]	Cytoplasm	3 MNXM12 + 2 MNXM13 + 1 MNXM3376 = 1 MNXM1 + 1 MNXM1 + 1 MNXM21 + 2 MNXM40	3 CoA + 2 CO(2) + 1 triacetate lactone = 1 H(+) + 1 H(+) + 1 acetyl-CoA(4-) + 2 malonyl-CoA(5-)
MNXR75018[c]	Cytoplasm	1 MNXM16642 + 2 MNXM97269 = 1 MNXM2 + 1 MNXM7312 + 1 MNXM832	1 CH3OO- + 2 RSH = 1 H2O + 1 disulfide + 1 a primary alcohol	10.4252	1.11.1.15	tr|A8PVN3|A8PVN3_MALGO,tr|A8QCS6|A8QCS6_MALGO
MNXR75040[c]	Cytoplasm	1 MNXM2426 + 1 MNXM9 = 1 MNXM2 + 1 MNXM92996	1 ribonucleoside + 1 phosphate = 1 H2O + 1 5'-Ribonucleotide	-3.05414	3.1.3.31	tr|A8Q908|A8Q908_MALGO
MNXR75043[c]	Cytoplasm	1 MNXM160 = 1 MNXM540	1 D-glucopyranose 6-phosphate = 1 1D-myo-inositol 3-phosphate(2-)	-1.67996	5.5.1.4	tr|A8Q5Q2|A8Q5Q2_MALGO
MNXR75068[c]	Cytoplasm	1 MNXM11 + 1 MNXM95055 = 1 MNXM2 + 1 MNXM34 + 1 MNXM78362	1 diphosphate(3-) + 1 heme o = 1 H2O + 1 (2E,6E)-farnesyl diphosphate + 1 protoheme IX		2.5.1,2.5.1.-
MNXR75123[c]	Cytoplasm	1 MNXM1 + 1 MNXM10 + 1 MNXM96063 = 1 MNXM8 + 1 MNXM96068	1 H(+) + 1 NADH(2-) + 1 Enzyme N6-(lipoyl)lysine = 1 NAD(+) + 1 Enzyme N6-(dihydrolipoyl)lysine	19.4041	1.8.1.4	tr|A8PVX8|A8PVX8_MALGO
MNXR75125[p]	Membrane	1 MNXM1740 + 1 MNXM6406 = 1 MNXM1824 + 1 MNXM7893	1 Dolichyl phosphate D-mannose + 1 a [protein]-L-serine = 1 a dolichyl phosphate + 1	0	2.4.1.109	tr|A8Q330|A8Q330_MALGO
MNXR75129[c]	Cytoplasm	1 MNXM11 + (n+m) MNXM1248 + 1 MNXM14 = (m) MNXM1248 + 1 MNXM3	1 diphosphate(3-) + (n+m) RNA + 1 AMP = (m) RNA + 1 ATP	298.206	6.5.1.3	tr|A8Q7K4|A8Q7K4_MALGO
MNXR75173[c]	Cytoplasm	1 MNXM12770 + 1 MNXM925 = 1 MNXM23586 + 1 MNXM91491	1 protein 6-N-(octanoyl)lysine + 1 holo-[acyl-carrier protein] = 1 + 1 apoprotein	3.19112	2.3.1.181	tr|A8Q5P1|A8Q5P1_MALGO
MNXR75174[m]	Mitochondria	1 MNXM12770 + 2 MNXM16 + 2 MNXM96232 = 2 MNXM316 + 2 MNXM61 + 1 MNXM9050	1 protein 6-N-(octanoyl)lysine + 2 S-adenosyl-L-methionine + 2 a sulfur acceptor = 2 5'-deoxyadenosine + 2 L-methionine zwitterion + 1 protein N6-(lipoyl)lysine	-1.10367	2.8.1.8	tr|A8PUC4|A8PUC4_MALGO
MNXR75177[c]	Cytoplasm	1 MNXM14 + 1 MNXM9050 = 1 MNXM2392 + 1 MNXM91491	1 AMP + 1 protein N6-(lipoyl)lysine = 1 lipoyl-AMP(1-) + 1 apoprotein		2.7.7.63
MNXR75260[c]	Cytoplasm	1 MNXM1 + 1 MNXM10 + 1 MNXM6526 = 1 MNXM6525 + 1 MNXM8	1 H(+) + 1 NADH(2-) + 1 (6Z,9Z,12Z,15Z,18Z)-3-Oxotetracosapenta-6,9,12,15,18-enoyl-CoA = 1 (6Z,9Z,12Z,15Z,18Z)-3-Hydroxytetracosapenta-6,9,12,15,18-enoyl-CoA + 1 NAD(+)		1.1.1.211
MNXR75261[c]	Cytoplasm	1 MNXM12 + 1 MNXM6526 = 1 MNXM21 + 1 MNXM9429	1 CoA + 1 (6Z,9Z,12Z,15Z,18Z)-3-Oxotetracosapenta-6,9,12,15,18-enoyl-CoA = 1 acetyl-CoA(4-) + 1 (4Z,7Z,10Z,13Z,16Z)-Docosapentaenoyl-CoA	-16.7223	2.3.1.16	tr|A8Q9M7|A8Q9M7_MALGO,tr|A8PX64|A8PX64_MALGO
MNXR75261[m]	Mitochondria	1 MNXM12 + 1 MNXM6526 = 1 MNXM21 + 1 MNXM9429	1 CoA + 1 (6Z,9Z,12Z,15Z,18Z)-3-Oxotetracosapenta-6,9,12,15,18-enoyl-CoA = 1 acetyl-CoA(4-) + 1 (4Z,7Z,10Z,13Z,16Z)-Docosapentaenoyl-CoA	-16.7223	2.3.1.16	tr|A8Q9M7|A8Q9M7_MALGO,tr|A8PX64|A8PX64_MALGO
MNXR75337[m]	Mitochondria	1 MNXM1 + 1 MNXM11 + 1 MNXM3196 = 1 MNXM2 + 1 MNXM6129	1 H(+) + 1 diphosphate(3-) + 1 6-Thioinosine-5'-monophosphate = 1 H2O + 1 6-Mercaptopurine ribonucleoside triphosphate	-113.549	3.6.1.19	tr|A8QCD6|A8QCD6_MALGO
MNXR75344[c]	Cytoplasm	1 MNXM1 + 1 MNXM3713 + 1 MNXM9542 = 1 MNXM2 + 1 MNXM4621	1 H(+) + 1 SN-38 + 1 1,4'-Bipiperidine-1'-carboxylic acid = 1 H2O + 1 Irinotecan	-0.697083	3.1.1.1	tr|A8QDF0|A8QDF0_MALGO,tr|A8PW72|A8PW72_MALGO,tr|A8PX35|A8PX35_MALGO,tr|A8QCV4|A8QCV4_MALGO,tr|A8PYP9|A8PYP9_MALGO,tr|A8Q4A4|A8Q4A4_MALGO,tr|A8Q7D0|A8Q7D0_MALGO,tr|A8QCV7|A8QCV7_MALGO,tr|A8PVC8|A8PVC8_MALGO,tr|A8Q9M3|A8Q9M3_MALGO,tr|A8QCW4|A8QCW4_MALGO,tr|A8PWW4|A8PWW4_MALGO,tr|A8Q0Q6|A8Q0Q6_MALGO,tr|A8Q8W7|A8Q8W7_MALGO,tr|A8PTN2|A8PTN2_MALGO,tr|A8Q0J0|A8Q0J0_MALGO,tr|A8PY27|A8PY27_MALGO
MNXR75344[m]	Mitochondria	1 MNXM1 + 1 MNXM3713 + 1 MNXM9542 = 1 MNXM2 + 1 MNXM4621	1 H(+) + 1 SN-38 + 1 1,4'-Bipiperidine-1'-carboxylic acid = 1 H2O + 1 Irinotecan	-0.697083	3.1.1.1	tr|A8QDF0|A8QDF0_MALGO,tr|A8PW72|A8PW72_MALGO,tr|A8PX35|A8PX35_MALGO,tr|A8QCV4|A8QCV4_MALGO,tr|A8PYP9|A8PYP9_MALGO,tr|A8Q4A4|A8Q4A4_MALGO,tr|A8Q7D0|A8Q7D0_MALGO,tr|A8QCV7|A8QCV7_MALGO,tr|A8PVC8|A8PVC8_MALGO,tr|A8Q9M3|A8Q9M3_MALGO,tr|A8QCW4|A8QCW4_MALGO,tr|A8PWW4|A8PWW4_MALGO,tr|A8Q0Q6|A8Q0Q6_MALGO,tr|A8Q8W7|A8Q8W7_MALGO,tr|A8PTN2|A8PTN2_MALGO,tr|A8Q0J0|A8Q0J0_MALGO,tr|A8PY27|A8PY27_MALGO
MNXR75344[n]	Nucleous	1 MNXM1 + 1 MNXM3713 + 1 MNXM9542 = 1 MNXM2 + 1 MNXM4621	1 H(+) + 1 SN-38 + 1 1,4'-Bipiperidine-1'-carboxylic acid = 1 H2O + 1 Irinotecan	-0.697083	3.1.1.1	tr|A8QDF0|A8QDF0_MALGO,tr|A8PW72|A8PW72_MALGO,tr|A8PX35|A8PX35_MALGO,tr|A8QCV4|A8QCV4_MALGO,tr|A8PYP9|A8PYP9_MALGO,tr|A8Q4A4|A8Q4A4_MALGO,tr|A8Q7D0|A8Q7D0_MALGO,tr|A8QCV7|A8QCV7_MALGO,tr|A8PVC8|A8PVC8_MALGO,tr|A8Q9M3|A8Q9M3_MALGO,tr|A8QCW4|A8QCW4_MALGO,tr|A8PWW4|A8PWW4_MALGO,tr|A8Q0Q6|A8Q0Q6_MALGO,tr|A8Q8W7|A8Q8W7_MALGO,tr|A8PTN2|A8PTN2_MALGO,tr|A8Q0J0|A8Q0J0_MALGO,tr|A8PY27|A8PY27_MALGO
MNXR75344[p]	Membrane	1 MNXM1 + 1 MNXM3713 + 1 MNXM9542 = 1 MNXM2 + 1 MNXM4621	1 H(+) + 1 SN-38 + 1 1,4'-Bipiperidine-1'-carboxylic acid = 1 H2O + 1 Irinotecan	-0.697083	3.1.1.1	tr|A8QDF0|A8QDF0_MALGO,tr|A8PW72|A8PW72_MALGO,tr|A8PX35|A8PX35_MALGO,tr|A8QCV4|A8QCV4_MALGO,tr|A8PYP9|A8PYP9_MALGO,tr|A8Q4A4|A8Q4A4_MALGO,tr|A8Q7D0|A8Q7D0_MALGO,tr|A8QCV7|A8QCV7_MALGO,tr|A8PVC8|A8PVC8_MALGO,tr|A8Q9M3|A8Q9M3_MALGO,tr|A8QCW4|A8QCW4_MALGO,tr|A8PWW4|A8PWW4_MALGO,tr|A8Q0Q6|A8Q0Q6_MALGO,tr|A8Q8W7|A8Q8W7_MALGO,tr|A8PTN2|A8PTN2_MALGO,tr|A8Q0J0|A8Q0J0_MALGO,tr|A8PY27|A8PY27_MALGO
MNXR75346[c]	Cytoplasm	1 MNXM11699 + 2 MNXM2 + 2 MNXM2146 + 1 MNXM5857 = 2 MNXM2154 + 2 MNXM4 + 1 MNXM4621	1 glutaraldehyde + 2 H2O + 2 an oxidized flavoprotein + 1 NPC = 2 a reduced flavoprotein + 2 O2 + 1 Irinotecan		1.14.14.1
MNXR75347[c]	Cytoplasm	1 MNXM1 + 1 MNXM10169 + 1 MNXM3713 = 1 MNXM2 + 1 MNXM5857	1 H(+) + 1 4-Amino-1-piperidinecarboxylic acid + 1 SN-38 = 1 H2O + 1 NPC	-0.697083	3.1.1.1	tr|A8QDF0|A8QDF0_MALGO,tr|A8PW72|A8PW72_MALGO,tr|A8PX35|A8PX35_MALGO,tr|A8QCV4|A8QCV4_MALGO,tr|A8PYP9|A8PYP9_MALGO,tr|A8Q4A4|A8Q4A4_MALGO,tr|A8Q7D0|A8Q7D0_MALGO,tr|A8QCV7|A8QCV7_MALGO,tr|A8PVC8|A8PVC8_MALGO,tr|A8Q9M3|A8Q9M3_MALGO,tr|A8QCW4|A8QCW4_MALGO,tr|A8PWW4|A8PWW4_MALGO,tr|A8Q0Q6|A8Q0Q6_MALGO,tr|A8Q8W7|A8Q8W7_MALGO,tr|A8PTN2|A8PTN2_MALGO,tr|A8Q0J0|A8Q0J0_MALGO,tr|A8PY27|A8PY27_MALGO
MNXR75347[m]	Mitochondria	1 MNXM1 + 1 MNXM10169 + 1 MNXM3713 = 1 MNXM2 + 1 MNXM5857	1 H(+) + 1 4-Amino-1-piperidinecarboxylic acid + 1 SN-38 = 1 H2O + 1 NPC	-0.697083	3.1.1.1	tr|A8QDF0|A8QDF0_MALGO,tr|A8PW72|A8PW72_MALGO,tr|A8PX35|A8PX35_MALGO,tr|A8QCV4|A8QCV4_MALGO,tr|A8PYP9|A8PYP9_MALGO,tr|A8Q4A4|A8Q4A4_MALGO,tr|A8Q7D0|A8Q7D0_MALGO,tr|A8QCV7|A8QCV7_MALGO,tr|A8PVC8|A8PVC8_MALGO,tr|A8Q9M3|A8Q9M3_MALGO,tr|A8QCW4|A8QCW4_MALGO,tr|A8PWW4|A8PWW4_MALGO,tr|A8Q0Q6|A8Q0Q6_MALGO,tr|A8Q8W7|A8Q8W7_MALGO,tr|A8PTN2|A8PTN2_MALGO,tr|A8Q0J0|A8Q0J0_MALGO,tr|A8PY27|A8PY27_MALGO
MNXR75347[n]	Nucleous	1 MNXM1 + 1 MNXM10169 + 1 MNXM3713 = 1 MNXM2 + 1 MNXM5857	1 H(+) + 1 4-Amino-1-piperidinecarboxylic acid + 1 SN-38 = 1 H2O + 1 NPC	-0.697083	3.1.1.1	tr|A8QDF0|A8QDF0_MALGO,tr|A8PW72|A8PW72_MALGO,tr|A8PX35|A8PX35_MALGO,tr|A8QCV4|A8QCV4_MALGO,tr|A8PYP9|A8PYP9_MALGO,tr|A8Q4A4|A8Q4A4_MALGO,tr|A8Q7D0|A8Q7D0_MALGO,tr|A8QCV7|A8QCV7_MALGO,tr|A8PVC8|A8PVC8_MALGO,tr|A8Q9M3|A8Q9M3_MALGO,tr|A8QCW4|A8QCW4_MALGO,tr|A8PWW4|A8PWW4_MALGO,tr|A8Q0Q6|A8Q0Q6_MALGO,tr|A8Q8W7|A8Q8W7_MALGO,tr|A8PTN2|A8PTN2_MALGO,tr|A8Q0J0|A8Q0J0_MALGO,tr|A8PY27|A8PY27_MALGO
MNXR75347[p]	Membrane	1 MNXM1 + 1 MNXM10169 + 1 MNXM3713 = 1 MNXM2 + 1 MNXM5857	1 H(+) + 1 4-Amino-1-piperidinecarboxylic acid + 1 SN-38 = 1 H2O + 1 NPC	-0.697083	3.1.1.1	tr|A8QDF0|A8QDF0_MALGO,tr|A8PW72|A8PW72_MALGO,tr|A8PX35|A8PX35_MALGO,tr|A8QCV4|A8QCV4_MALGO,tr|A8PYP9|A8PYP9_MALGO,tr|A8Q4A4|A8Q4A4_MALGO,tr|A8Q7D0|A8Q7D0_MALGO,tr|A8QCV7|A8QCV7_MALGO,tr|A8PVC8|A8PVC8_MALGO,tr|A8Q9M3|A8Q9M3_MALGO,tr|A8QCW4|A8QCW4_MALGO,tr|A8PWW4|A8PWW4_MALGO,tr|A8Q0Q6|A8Q0Q6_MALGO,tr|A8Q8W7|A8Q8W7_MALGO,tr|A8PTN2|A8PTN2_MALGO,tr|A8Q0J0|A8Q0J0_MALGO,tr|A8PY27|A8PY27_MALGO
MNXR75359[m]	Mitochondria	1 MNXM1 + 1 MNXM1 + 1 MNXM10 + 1 MNXM5656 = 1 MNXM2 + 1 MNXM2968 + 1 MNXM8	1 H(+) + 1 H(+) + 1 NADH(2-) + 1 Carboxyphosphamide = 1 H2O + 1 Aldophosphamide + 1 NAD(+)	-13.1053	1.2.1.5	tr|A8Q6N5|A8Q6N5_MALGO
MNXR75372[m]	Mitochondria	1 MNXM1 + 1 MNXM1 + 1 MNXM10 + 1 MNXM6085 = 1 MNXM2 + 1 MNXM3835 + 1 MNXM8	1 H(+) + 1 H(+) + 1 NADH(2-) + 1 3-Carbamoyl-2-phenylpropionic acid = 1 H2O + 1 3-Carbamoyl-2-phenylpropionaldehyde + 1 NAD(+)	-13.1053	1.2.1.5	tr|A8Q6N5|A8Q6N5_MALGO
MNXR75406[c]	Cytoplasm	1 MNXM16642 + 1 MNXM5967 = 1 MNXM2 + 1 MNXM5968 + 1 MNXM832	1 CH3OO- + 1 Tryparedoxin = 1 H2O + 1 Tryparedoxin disulfide + 1 a primary alcohol	10.4252	1.11.1.15	tr|A8PVN3|A8PVN3_MALGO,tr|A8QCS6|A8QCS6_MALGO
MNXR75407[c]	Cytoplasm	1 MNXM1596 + 1 MNXM16642 = 1 MNXM2 + 1 MNXM2292 + 1 MNXM832	1 trypanothione(1+) + 1 CH3OO- = 1 H2O + 1 trypanothione disulfide(1+) + 1 a primary alcohol	10.4252	1.11.1.15	tr|A8PVN3|A8PVN3_MALGO,tr|A8QCS6|A8QCS6_MALGO
MNXR75465[c]	Cytoplasm	1 MNXM16 + 1 MNXM3805 = 1 MNXM1 + 1 MNXM19 + 1 MNXM9989	1 S-adenosyl-L-methionine + 1 2-[3-carboxylato-3-(methylammonio)propyl]-L-histidine dizwitterion = 1 H(+) + 1 S-adenosyl-L-homocysteine + 1 2-[3-carboxy-3-(dimethylammonio)propyl]-L-histidine in eEF-2	-123.357	2.1.1.98	tr|A8Q3D9|A8Q3D9_MALGO
MNXR75466[c]	Cytoplasm	1 MNXM16 + 1 MNXM9989 = 1 MNXM19 + 1 MNXM3980	1 S-adenosyl-L-methionine + 1 2-[3-carboxy-3-(dimethylammonio)propyl]-L-histidine in eEF-2 = 1 S-adenosyl-L-homocysteine + 1 diphthinate	-123.357	2.1.1.98	tr|A8Q3D9|A8Q3D9_MALGO
MNXR75507[c]	Cytoplasm	1 MNXM176 + 1 MNXM66 = 1 MNXM77 + 1 MNXM90307	1 a ubiquinone + 1 sn-glycerol 3-phosphate(2-) = 1 glycerone phosphate + 1 Ubiquinol	12.5478	1.1.5.3	tr|A8Q7U0|A8Q7U0_MALGO,tr|A8Q7U3|A8Q7U3_MALGO
MNXR7551[c]	Cytoplasm	1 MNXM1 + 1 MNXM13 + 1 MNXM188 = 1 MNXM3802 + 1 MNXM4	1 H(+) + 1 CO(2) + 1 anthranilate = 1 2,3-dihydroxyindole + 1 O2		1.13.11.23
MNXR75549[p]	Membrane	1 MNXM16 + 1 MNXM9890 = 1 MNXM176 + 1 MNXM19	1 S-adenosyl-L-methionine + 1 2-Polyprenyl-3-methyl-5-hydroxy-6-methoxy-1,4-benzoquinone = 1 a ubiquinone + 1 S-adenosyl-L-homocysteine	-4.36001	2.1.1.64	tr|A8QA63|A8QA63_MALGO
MNXR75574[c]	Cytoplasm	1 MNXM11 + 1 MNXM5982 = 1 MNXM121 + 1 MNXM3213	1 diphosphate(3-) + 1 UDP-sugar = 1 UTP + 1 an alpha-D-aldose-1-phosphate	0	2.7.7.64	tr|A8PXJ1|A8PXJ1_MALGO
MNXR75733[c]	Cytoplasm	1 MNXM11 + 1 MNXM2648 = 1 MNXM1 + 1 MNXM540 + 1 MNXM63	1 diphosphate(3-) + 1 CDP-1L-myo-inositol = 1 H(+) + 1 1D-myo-inositol 3-phosphate(2-) + 1 CTP		2.7.7.74
MNXR75809[c]	Cytoplasm	2 MNXM13 + 2 MNXM25 + 2 MNXM56 + 1 MNXM783 = 2 MNXM20 + 2 MNXM4 + 1 MNXM4089	2 CO(2) + 2 succinate(2-) + 2 formaldehyde + 1 procollagen L-lysine = 2 2-oxoglutarate + 2 O2 + 1 protein N6,N6-dimethyl-L-lysine		1.14.11.27
MNXR75846[c]	Cytoplasm	1 MNXM11 + 1 MNXM225 = 1 MNXM1 + 1 MNXM121 + 1 MNXM2401	1 diphosphate(3-) + 1 UDP-N-acetyl-D-galactosamine = 1 H(+) + 1 UTP + 1 N-acetyl-alpha-D-galactosamine 1-phosphate	-103.303	2.7.7.83	tr|A8PRA5|A8PRA5_MALGO
MNXR75989[c]	Cytoplasm	1 MNXM14526 + 1 MNXM59 = 1 MNXM248 + 1 MNXM36980	1 a 3-beta-hydroxysteroid ester + 1 1,2-diacyl-sn-glycerol = 1 a triacylglycerol + 1 3beta-Hydroxysteroid		2.3.1.77
MNXR76039[c]	Cytoplasm	1 MNXM3094 + 1 MNXM31974 = 1 MNXM3704 + 1 MNXM5936	1 a sugar + 1 1'-phospho-L-histidine = 1 a [protein]-L-histidine + 1 sugar phosphate		2.7.1.69
MNXR76192[c]	Cytoplasm	1 MNXM101192 + 1 MNXM89815 = 1 MNXM6833 + 1 MNXM89576	1 1,2-diacyl-sn-glycero-3-phospho-(1'-sn-glycerol) + 1 Ala-tRNA(Ala) = 1 3-O-L-alanyl-1-O-phosphatidylglycerol + 1 tRNA(Ala)		2.3.2.11
MNXR76453[c]	Cytoplasm	1 MNXM1 + 1 MNXM14 + 1 MNXM417 = 1 MNXM68 + 1 MNXM7	1 H(+) + 1 AMP + 1 D-fructofuranose 1,6-bisphosphate(4-) = 1 D-fructose 6-phosphate(2-) + 1 ADP		2.7.1.146
MNXR76719[c]	Cytoplasm	1 MNXM1 + 1 MNXM114454 + 1 MNXM12 = 1 MNXM2 + 1 MNXM707	1 H(+) + 1 3-oxo-myristate + 1 CoA = 1 H2O + 1 3-oxotetradecanoyl-CoA		3.1.2
MNXR77170[c]	Cytoplasm	1 MNXM11 + 1 MNXM89724 = 1 MNXM1 + 1 MNXM121 + 1 MNXM2401	1 diphosphate(3-) + 1 UDP-N-acetyl-alpha-D-galactosamine = 1 H(+) + 1 UTP + 1 N-acetyl-alpha-D-galactosamine 1-phosphate		2.7.7.83	tr|A8PRA5|A8PRA5_MALGO
MNXR77375[c]	Cytoplasm	1 MNXM2 + 1 MNXM366 = 1 MNXM548 + 1 MNXM75092	1 H2O + 1 pyridoxamine 5'-phosphate(1-) = 1 pyridoxaminium(1+) + 1 phosphate-group		3.1.3.74
MNXR77445[c]	Cytoplasm	1 MNXM101834 + 1 MNXM5 = 1 MNXM1 + 1 MNXM3920 + 1 MNXM6	1 3-hydroxy-3-phenylpropionyl-CoA(4-) + 1 NADP(+) = 1 H(+) + 1 3-oxo-3-phenylpropionyl-CoA + 1 NADPH
MNXR77665[c]	Cytoplasm	1 MNXM12942 + 1 MNXM7 + 1 MNXM89557 + 1 MNXM9 = 1 MNXM1 + 1 MNXM2 + 1 MNXM3 + 1 MNXM37 + 1 MNXM863	1 siroamide + 1 ADP + 1 L-glutamate + 1 phosphate = 1 H(+) + 1 H2O + 1 ATP + 1 L-glutamine zwitterion + 1 sirohydrochlorin(8-)
MNXR77748[c]	Cytoplasm	1 MNXM11 + 1 MNXM18045 = 1 MNXM1 + 1 MNXM10770 + 1 MNXM139	1 diphosphate(3-) + 1 geranylgeranyl-bacteriochlorophyll a = 1 H(+) + 1 bacteriochlorophyllide a + 1 geranylgeranyl diphosphate
MNXR77826[c]	Cytoplasm	10 MNXM11 + 1 MNXM5721 = 1 MNXM34 + 10 MNXM83	10 diphosphate(3-) + 1 ditrans,polycis-tridecaprenyl diphosphate = 1 (2E,6E)-farnesyl diphosphate + 10 isopentenyl diphosphate		2.5.1
MNXR77945[c]	Cytoplasm	1 MNXM183 + 1 MNXM3 + 1 MNXM89557 = 1 MNXM183 + 1 MNXM7 + 1 MNXM9	1 (6R)-5,10-methylenetetrahydrofolate + 1 ATP + 1 L-glutamate = 1 (6R)-5,10-methylenetetrahydrofolate + 1 ADP + 1 phosphate		6.3.2.17	tr|A8Q271|A8Q271_MALGO,tr|A8Q507|A8Q507_MALGO
MNXR77989[c]	Cytoplasm	1 MNXM148 + 1 MNXM2 + 1 MNXM832 = 1 MNXM155 + 1 MNXM16642	1 thioredoxin disulfide + 1 H2O + 1 a primary alcohol = 1 thioredoxin + 1 CH3OO-		1.11.1.15	tr|A8PVN3|A8PVN3_MALGO,tr|A8QCS6|A8QCS6_MALGO
MNXR7799[m]	Mitochondria	1 MNXM12 + 1 MNXM1700 = 1 MNXM44 + 1 MNXM77	1 CoA + 1 1-acylglycerone 3-phosphate = 1 acyl-CoA + 1 glycerone phosphate	270.64	2.3.1.42	tr|A8Q3F0|A8Q3F0_MALGO
MNXR780[c]	Cytoplasm	1 MNXM101 + 1 MNXM117 = 1 MNXM2 + 1 MNXM70	1 L-ornithinium(1+) + 1 urea = 1 H2O + 1 L-argininium(1+)	-3.573	3.5.3.1	tr|A8Q113|A8Q113_MALGO
MNXR7806[p]	Membrane	1 MNXM109 + 1 MNXM12 = 1 MNXM226 + 1 MNXM44	1 a 1,2-diacylglycerol-3-phosphate + 1 CoA = 1 1-acyl-sn-glycerol 3-phosphate + 1 acyl-CoA	325.066	2.3.1.51	tr|A8PXE2|A8PXE2_MALGO,tr|A8Q6M5|A8Q6M5_MALGO
MNXR782[c]	Cytoplasm	1 MNXM550 = 1 MNXM70 + 1 MNXM93	1 (N(omega)-L-arginino)succinate(1-) = 1 L-argininium(1+) + 1 fumarate(2-)	6.09175	4.3.2.1	tr|A8QAS1|A8QAS1_MALGO
MNXR78224[c]	Cytoplasm	1 MNXM114062 + 1 MNXM114065 + 1 MNXM71 = 1 MNXM11 + 1 MNXM14 + 1 MNXM89810	1 Adenosine 5'-triphosphate + 1 L-Gln + 1 tRNA(Gln) = 1 diphosphate(3-) + 1 AMP + 1 Gln-tRNA(Gln)		6.1.1.18	tr|A8PYE6|A8PYE6_MALGO,tr|A8PYE8|A8PYE8_MALGO,tr|A8PYA4|A8PYA4_MALGO
MNXR78231[c]	Cytoplasm	1 MNXM114062 + 1 MNXM53 + 1 MNXM91028 = 1 MNXM11 + 1 MNXM14 + 1 MNXM89803	1 Adenosine 5'-triphosphate + 1 L-serine + 1 tRNA(Ser) = 1 diphosphate(3-) + 1 AMP + 1 L-seryl-tRNA(Ser)		6.1.1.11	tr|A8Q2Y7|A8Q2Y7_MALGO,tr|A8Q8W6|A8Q8W6_MALGO
MNXR78272[c]	Cytoplasm	1 MNXM114082 + 1 MNXM335 = 1 MNXM2 + 1 MNXM308	1 LCFAs + 1 2-acylglycerol = 1 H2O + 1 a diacylglycerol		3.1.1.23
MNXR78296[c]	Cytoplasm	1 MNXM114062 + 1 MNXM78 + 1 MNXM90881 = 1 MNXM11 + 1 MNXM14 + 1 MNXM89922	1 Adenosine 5'-triphosphate + 1 L-lysinium(1+) + 1 tRNA(Lys) = 1 diphosphate(3-) + 1 AMP + 1 L-lysyl-tRNA(Lys)		6.1.1.6	tr|A8PYG7|A8PYG7_MALGO
MNXR783[c]	Cytoplasm	1 MNXM1 + 1 MNXM11 + 1 MNXM14 + 1 MNXM550 = 1 MNXM211 + 1 MNXM3 + 1 MNXM42	1 H(+) + 1 diphosphate(3-) + 1 AMP + 1 (N(omega)-L-arginino)succinate(1-) = 1 L-citrulline zwitterion + 1 ATP + 1 L-aspartate(1-)	-9.71582	6.3.4.5	tr|A8Q1V1|A8Q1V1_MALGO
MNXR78312[c]	Cytoplasm	1 MNXM114062 + 1 MNXM90753 + 1 MNXM97 = 1 MNXM11 + 1 MNXM14 + 1 MNXM89802	1 Adenosine 5'-triphosphate + 1 tRNA(Phe) + 1 L-phenylalanine = 1 diphosphate(3-) + 1 AMP + 1 L-phenylalanyl-tRNA(Phe)		6.1.1.20	tr|A8QED3|A8QED3_MALGO,tr|A8QB23|A8QB23_MALGO,tr|A8PZC2|A8PZC2_MALGO,tr|A8PX34|A8PX34_MALGO
MNXR78358[c]	Cytoplasm	1 MNXM114062 + 1 MNXM42 + 1 MNXM507 = 1 MNXM607 + 1 MNXM7 + 1 MNXM9	1 Adenosine 5'-triphosphate + 1 L-aspartate(1-) + 1 5-amino-1-(5-phosphonato-D-ribosyl)imidazole-4-carboxylate = 1 (2S)-2-[5-amino-1-(5-O-phosphonato-beta-D-ribosyl)imidazole-4-carboxamido]succinate + 1 ADP + 1 phosphate		6.3.2.6	tr|A8PZZ7|A8PZZ7_MALGO
MNXR78392[c]	Cytoplasm	1 MNXM114062 + 1 MNXM333 = 1 MNXM567 + 1 MNXM7	1 Adenosine 5'-triphosphate + 1 (R)-mevalonate = 1 (R)-5-phosphonatomevalonate(3-) + 1 ADP		2.7.1.36	tr|A8Q084|A8Q084_MALGO,tr|A8Q081|A8Q081_MALGO
MNXR78434[c]	Cytoplasm	2 MNXM156 = 2 MNXM2 + 1 MNXM554	2 D-alanine zwitterion = 2 H2O + 1 porphobilinogen(1-)		4.2.1.24	tr|A8PX20|A8PX20_MALGO
MNXR78443[c]	Cytoplasm	1 MNXM12 + 1 MNXM524 = 1 MNXM21 + 1 MNXM96434	1 CoA + 1 2-methylacetoacetyl-CoA(4-) = 1 acetyl-CoA(4-) + 1 propionyl coenzyme A		2.3.1.9	tr|A8PR10|A8PR10_MALGO
MNXR78454[c]	Cytoplasm	1 MNXM114062 + 1 MNXM142 + 1 MNXM90883 = 1 MNXM11 + 1 MNXM14 + 1 MNXM89895	1 Adenosine 5'-triphosphate + 1 L-threonine zwitterion + 1 tRNA(Thr) = 1 diphosphate(3-) + 1 AMP + 1 L-threonyl-tRNA(Thr)		6.1.1.3	tr|A8Q8K7|A8Q8K7_MALGO,tr|A8Q0J3|A8Q0J3_MALGO
MNXR78470[c]	Cytoplasm	1 MNXM114062 + 1 MNXM231 + 1 MNXM90879 = 1 MNXM11 + 1 MNXM14 + 1 MNXM89832	1 Adenosine 5'-triphosphate + 1 L-isoleucine zwitterion + 1 tRNA(Ile) = 1 diphosphate(3-) + 1 AMP + 1 L-isoleucyl-tRNA(Ile)		6.1.1.5	tr|A8Q0Q6|A8Q0Q6_MALGO,tr|A8PYP9|A8PYP9_MALGO
MNXR78548[c]	Cytoplasm	1 MNXM114062 + 1 MNXM568 = 1 MNXM388 + 1 MNXM7 + 1 MNXM9	1 Adenosine 5'-triphosphate + 1 2-formamido-N(1)-(5-O-phosphonato-D-ribosyl)acetamidine = 1 5-amino-1-(5-phosphonato-D-ribosyl)imidazol-3-ium + 1 ADP + 1 phosphate		6.3.3.1	tr|A8QDW4|A8QDW4_MALGO
MNXR78614[c]	Cytoplasm	1 MNXM11 + 1 MNXM283 = 1 MNXM63 + 1 MNXM67621	1 diphosphate(3-) + 1 CDP-choline(1-) = 1 CTP + 1 paraldehyde		2.7.7.15	tr|A8PVY4|A8PVY4_MALGO
MNXR78624[c]	Cytoplasm	1 MNXM114062 + 1 MNXM134 + 1 MNXM90878 = 1 MNXM11 + 1 MNXM14 + 1 MNXM89831	1 Adenosine 5'-triphosphate + 1 L-histidine zwitterion + 1 tRNA(His) = 1 diphosphate(3-) + 1 AMP + 1 L-histidyl-tRNA(His)		6.1.1.21	tr|A8QBK1|A8QBK1_MALGO
MNXR78662[c]	Cytoplasm	1 MNXM114062 + 1 MNXM61 + 1 MNXM90882 = 1 MNXM11 + 1 MNXM14 + 1 MNXM28	1 Adenosine 5'-triphosphate + 1 L-methionine zwitterion + 1 tRNA(Met) = 1 diphosphate(3-) + 1 AMP + 1 Met-tRNA(Met)		6.1.1.10	tr|A8PTG6|A8PTG6_MALGO,tr|A8PR30|A8PR30_MALGO
MNXR78789[c]	Cytoplasm	1 MNXM12 + 1 MNXM13 + 1 MNXM1512 + 1 MNXM2 = 1 MNXM40 + 1 MNXM5042 + 2 MNXM6	1 CoA + 1 CO(2) + 1 (9Z,12Z,15Z,18Z)-tetracosatetraenoyl-CoA + 1 H2O = 1 malonyl-CoA(5-) + 1 all-cis-docosa-7,10,13,16-tetraenoic acid + 2 NADPH
MNXR78891[c]	Cytoplasm	4 MNXM182 + 1 MNXM698 = 1 MNXM90310	4 D-mannopyranose + 1 N-\{alpha-Man-(1->3)-[alpha-Man-(1->3)-[alpha-Man-(1->6)]-alpha-Man-(1->6)]-beta-Man-(1->4)-beta-GlcNAc-(1->4)-beta-GlcNac\}-L-Asn residue = 1 (GlcNAc)2 (Man)9		3.2.1.113	tr|A8PX49|A8PX49_MALGO,tr|A8PX48|A8PX48_MALGO,tr|A8QCT5|A8QCT5_MALGO
MNXR78982[c]	Cytoplasm	1 MNXM114368 = 1 MNXM6463	1 K63polyUb = 1 a ubiquitin		6.3.2.19	tr|A8PZV4|A8PZV4_MALGO,tr|A8PRF5|A8PRF5_MALGO,tr|A8PWE7|A8PWE7_MALGO
MNXR79229[c]	Cytoplasm	1 MNXM1 + 1 MNXM102 + 1 MNXM7 = 1 MNXM3 + 1 MNXM62	1 H(+) + 1 a 1-phosphatidyl-1D-myo-inositol 3-phosphate + 1 ADP = 1 ATP + 1 a 1-phosphatidyl-1D-myo-inositol		2.7.1.137	tr|A8PWN4|A8PWN4_MALGO
MNXR79585[c]	Cytoplasm	1 MNXM14333 + 1 MNXM15 + 1 MNXM22 = 1 MNXM1552 + 1 MNXM2 + 1 MNXM4	1 2-Oxo-5-guanidinopentanoate + 1 NH4(+) + 1 hydrogen peroxide = 1 D-argininium(1+) + 1 H2O + 1 O2		1.4.3.3	tr|A8PWQ4|A8PWQ4_MALGO,tr|A8QDJ9|A8QDJ9_MALGO
MNXR79594[c]	Cytoplasm	1 MNXM114305 + 1 MNXM421 = 1 MNXM2 + 1 MNXM965	1 6-hydroxymethyl dihydropterin + 1 4-aminobenzoate = 1 H2O + 1 7,8-dihydropteroate		2.5.1.15	tr|A8PYT9|A8PYT9_MALGO
MNXR79596[c]	Cytoplasm	1 MNXM11 + 1 MNXM865 = 1 MNXM121 + 1 MNXM18866	1 diphosphate(3-) + 1 UDP-L-arabinose(2-) = 1 UTP + 1 L-arabinose 1-phosphate		2.7.7.37
MNXR79688[c]	Cytoplasm	1 MNXM10922 + 1 MNXM86 = 1 MNXM1 + 1 MNXM12 + 1 MNXM3173	1 Chenodeoxyglycocholoyl-CoA + 1 propionyl-CoA(4-) = 1 H(+) + 1 CoA + 1 3alpha,7alpha-dihydroxy-24-oxo-5beta-cholestanoyl CoA		2.3.1.16	tr|A8Q9M7|A8Q9M7_MALGO,tr|A8PX64|A8PX64_MALGO
MNXR79878[c]	Cytoplasm	1 MNXM1 + 1 MNXM507 + 1 MNXM7 + 1 MNXM9 = 1 MNXM3 + 1 MNXM388 + 1 MNXM60	1 H(+) + 1 5-amino-1-(5-phosphonato-D-ribosyl)imidazole-4-carboxylate + 1 ADP + 1 phosphate = 1 ATP + 1 5-amino-1-(5-phosphonato-D-ribosyl)imidazol-3-ium + 1 bicarbonate
MNXR79999[c]	Cytoplasm	1 MNXM100 = 1 MNXM5361	1 geranyl diphosphate = 1 (1S,4R)-camphene
MNXR80001[c]	Cytoplasm	1 MNXM115 + 1 MNXM2 = 1 MNXM1 + 1 MNXM114063 + 1 MNXM114214	1 phosphatidylethanolamine zwitterion + 1 H2O = 1 H(+) + 1 fatty acid + 1 L-2-Lysophosphatidylethanolamine		3.1.1.4
MNXR80060[c]	Cytoplasm	6 MNXM1 + 1 MNXM24 + 1 MNXM88605 = 1 MNXM35 + 1 MNXM414	6 H(+) + 1 AH2 + 1 uroporphyrin III = 1 A + 1 uroporphyrinogen III(8-)
MNXR80089[c]	Cytoplasm	1 MNXM1274 + 1 MNXM1999 = 1 MNXM2344 + 1 MNXM91164	1 D-hexose + 1 acyl monophosphate = 1 Acid + 1 D-hexose phosphate		2.7.1.61
MNXR80103[c]	Cytoplasm	1 MNXM1824 + 1 MNXM7606 = 1 MNXM1 + 1 MNXM1740 + 1 MNXM177	1 a dolichyl phosphate + 1 an O-D-mannosyl-protein = 1 H(+) + 1 Dolichyl phosphate D-mannose + 1 a protein		2.4.1.109	tr|A8Q330|A8Q330_MALGO
MNXR80110[c]	Cytoplasm	6 MNXM1 + 1 MNXM24 + 1 MNXM7199 = 1 MNXM35 + 1 MNXM410	6 H(+) + 1 AH2 + 1 coproporphyrin III = 1 A + 1 coproporphyrinogen III(4-)
MNXR80121[c]	Cytoplasm	1 MNXM11193 + 1 MNXM24 + 1 MNXM4 = 1 MNXM2 + 1 MNXM35 + 1 MNXM9051	1 an [eIF5A-precursor]-deoxyhypusine + 1 AH2 + 1 O2 = 1 H2O + 1 A + 1 Protein N6-[(R)-4-amino-2-hydroxybutyl]-L-lysine		1.14.99.29	tr|A8Q3A9|A8Q3A9_MALGO
MNXR80285[c]	Cytoplasm	1 MNXM1 + 1 MNXM10 + 1 MNXM769 = 1 MNXM4100 + 1 MNXM8	1 H(+) + 1 NADH(2-) + 1 1,4-benzoquinone = 1 a quinol + 1 NAD(+)		1.6.5.2
MNXR80321[c]	Cytoplasm	1 MNXM12770 + 2 MNXM16 + 2 MNXM89582 = 2 MNXM316 + 2 MNXM61 + 1 MNXM9050	1 protein 6-N-(octanoyl)lysine + 2 S-adenosyl-L-methionine + 2 hydrogen sulfide = 2 5'-deoxyadenosine + 2 L-methionine zwitterion + 1 protein N6-(lipoyl)lysine		2.8.1.8	tr|A8PUC4|A8PUC4_MALGO
MNXR80420[c]	Cytoplasm	1 MNXM11 + 1 MNXM14 + 1 MNXM90369 = 1 MNXM12 + 1 MNXM3 + 1 MNXM65318	1 diphosphate(3-) + 1 AMP + 1 Octadecynoyl-CoA = 1 CoA + 1 ATP + 1 octadecynoic acid		6.2.1.3	tr|A8PRU3|A8PRU3_MALGO,tr|A8QA67|A8QA67_MALGO
MNXR80673[c]	Cytoplasm	15 MNXM171 + 15 MNXM2 + 1 MNXM66 = 15 MNXM59 + 1 MNXM9485	15 a phosphatidylglycerol + 15 H2O + 1 sn-glycerol 3-phosphate(2-) = 15 1,2-diacyl-sn-glycerol + 1 (glycerol phosphate)(16)
MNXR80735[c]	Cytoplasm	1 MNXM4621 = 1 MNXM5857	1 Irinotecan = 1 NPC
MNXR80749[c]	Cytoplasm	0.0000578 MNXM1495 + 0.0000606 MNXM2859 + 0.0000515 MNXM31536 + 0.0000557 MNXM32178 + 0.0000533 MNXM32179 + 0.0000514 MNXM5124 + 0.0000555 MNXM5125 + 0.0000514 MNXM5129 + 0.0000533 MNXM5130 + 0.0000555 MNXM5131 + 0.0000578 MNXM5132 + 0.0000274 MNXM6175 + 0.0000297 MNXM6176 + 0.0000274 MNXM6297 + 0.0000285 MNXM6298 + 0.0000297 MNXM6301 + 0.0000311 MNXM6335 + 0.0000285 MNXM6370 + 0.0000263 MNXM6440…	0.0000578 Phosphatidylglycerol ditetradecanoyl + 0.0000606 phosphatidylethanolamine ditetradecanoyl + 0.0000515 (R)-1,2-distearoylphosphatidylethanolamine zwitterion + 0.0000557 1,2-dipalmitoyl-phosphatidyl-ethanolamine + 0.0000533 1,2-dihexadecanoyl-sn-glycero-3-phospho-(1'-sn-glycerol) + 0.0000514 Dianteisoheptadecanoylphosphatidylglycerol + 0.0000555 Dianteisopentadecanoylphosphatidylglycerol …
MNXR80791[c]	Cytoplasm	0.07 MNXM119 + 0.08 MNXM12 + 0.08 MNXM16 + 0.08 MNXM161 + 0.08 MNXM256 + 0.08 MNXM326 + 0.07 MNXM5 + 0.08 MNXM78362 + 0.08 MNXM79 + 0.07 MNXM8 + 0.08 MNXM80428 + 0.08 MNXM82173 + 0.07 MNXM96415 = 0.61 MNXM7372	0.07 FMN + 0.08 CoA + 0.08 S-adenosyl-L-methionine + 0.08 pyridoxal 5'-phosphate + 0.08 thiamine diphosphate + 0.08 ditrans,octacis-undecaprenyl diphosphate + 0.07 NADP(+) + 0.08 protoheme IX + 0.08 (6S)-5,6,7,8-tetrahydrofolate + 0.07 NAD(+) + 0.08 queuosine + 0.08 siroheme + 0.07 FAD = 0.61 generic cofactor molecule (mass)
MNXR80842[c]	Cytoplasm	0.07 MNXM119 + 0.08 MNXM12 + 0.08 MNXM16 + 0.08 MNXM161 + 0.08 MNXM232 + 0.08 MNXM256 + 0.08 MNXM326 + 0.07 MNXM5 + 0.08 MNXM78362 + 0.08 MNXM79 + 0.07 MNXM8 + 0.08 MNXM82173 + 0.07 MNXM96415 = 0.61 MNXM7372	0.07 FMN + 0.08 CoA + 0.08 S-adenosyl-L-methionine + 0.08 pyridoxal 5'-phosphate + 0.08 ubiquinone-8 + 0.08 thiamine diphosphate + 0.08 ditrans,octacis-undecaprenyl diphosphate + 0.07 NADP(+) + 0.08 protoheme IX + 0.08 (6S)-5,6,7,8-tetrahydrofolate + 0.07 NAD(+) + 0.08 siroheme + 0.07 FAD = 0.61 generic cofactor molecule (mass)
MNXR80891[c]	Cytoplasm	1 BIOMASS + 59.81 MNXM1 + 0.7498 MNXM11 + 59.81 MNXM7 + 58.8062 MNXM9 = 0.000045 MNXM10 + 0.003008 MNXM1026 + 0.006767 MNXM111 + 0.2148 MNXM114 + 0.03327 MNXM118 + 0.000168 MNXM12 + 0.1401 MNXM121 + 0.006744 MNXM124 + 0.004512 MNXM128 + 0.0921 MNXM134 + 0.4378 MNXM140 + 0.2465 MNXM142 + 0.2342 MNXM147 + 0.003008 MNXM149 + 0.01128 MNXM15 + 0.000223 MNXM16 + 0.000223 MNXM161 + 0.001963 MNXM1773 + 0…	1 Biomass + 59.81 H(+) + 0.7498 diphosphate(3-) + 59.81 ADP + 58.8062 phosphate = 0.000045 NADH(2-) + 0.003008 molybdate + 0.006767 Fe(2+) + 0.2148 L-proline + 0.03327 putrescine + 0.000168 CoA + 0.1401 UTP + 0.006744 spermidine(3+) + 0.004512 Ca(2+) + 0.0921 L-histidine zwitterion + 0.4378 L-leucine zwitterion + 0.2465 L-threonine zwitterion + 0.2342 L-asparagine zwitterion + 0.003008 Zn(2+) + 0…
MNXR81079[c]	Cytoplasm	0.02 MNXM1043 + 0.27 MNXM108 + 0.5 MNXM1517 + 0.05 MNXM236 + 0.1 MNXM314 + 0.06 MNXM402 + 0.09 MNXM4069 + 0.17 MNXM56352 + 0.24 MNXM65309 = 1 MNXM2 + 0.005 MNXM96694	0.02 caprate + 0.27 palmitate + 0.5 1-(sn-glycero-3-phospho)-1D-myo-inositol + 0.05 stearate + 0.1 myristate + 0.06 laurate + 0.09 octadecadienoate (n-C18:2) + 0.17 hexadecenoic acid + 0.24 octadecenoic acid = 1 H2O + 0.005 1-phosphatidyl-myo-inositol
MNXR81082[c]	Cytoplasm	1 MNXM1 + 1 MNXM1 + 1 MNXM6 + 1 MNXM863 = 1 MNXM5 + 1 MNXM672	1 H(+) + 1 H(+) + 1 NADPH + 1 sirohydrochlorin(8-) = 1 NADP(+) + 1 precorrin-2(7-)
MNXR81139[c]	Cytoplasm	29946 MNXM1 + 1 MNXM12774 + 19944 MNXM30 + 524 MNXM71 + 1083 MNXM89576 + 19944 MNXM9 + 934 MNXM90340 + 507 MNXM90665 + 107 MNXM90666 + 436 MNXM90667 + 253 MNXM90668 + 449 MNXM90751 + 660 MNXM90752 + 330 MNXM90753 + 125 MNXM90755 + 177 MNXM90878 + 506 MNXM90879 + 777 MNXM90880 + 505 MNXM90881 + 257 MNXM90882 + 566 MNXM90883 + 596 MNXM90885 + 612 MNXM90886 + 598 MNXM91028 = 19974 MNXM2 + 436 MNXM24…	29946 H(+) + 1 protein for shewanella MR-1 (aerobic growth) + 19944 GDP + 524 tRNA(Gln) + 1083 tRNA(Ala) + 19944 phosphate + 934 tRNA(Gly) + 507 tRNA(Asn) + 107 tRNA(Cys) + 436 tRNA(Pro) + 253 tRNA(Tyr) + 449 tRNA(Arg) + 660 tRNA(Asp) + 330 tRNA(Phe) + 125 tRNA(Trp) + 177 tRNA(His) + 506 tRNA(Ile) + 777 tRNA(Leu) + 505 tRNA(Lys) + 257 tRNA(Met) + 566 tRNA(Thr) + 596 tRNA(Val) + 612 tRNA(Glu) + 59…
MNXR820[c]	Cytoplasm	1.5 MNXM4800 = 1 MNXM5209	1.5 R group 5 Coenzyme A homo sapiens = 1 lignocericyl coenzyme A
MNXR8200[c]	Cytoplasm	1 MNXM127 + 1 MNXM16 = 1 MNXM1 + 1 MNXM19 + 1 MNXM646	1 myo-inositol + 1 S-adenosyl-L-methionine = 1 H(+) + 1 S-adenosyl-L-homocysteine + 1 1D-myo-inositol 1-phosphate(2-)		2.1.1.39
MNXR8314[c]	Cytoplasm	1 MNXM1 + 1 MNXM3 + 1 MNXM413 = 1 MNXM484 + 1 MNXM7	1 H(+) + 1 ATP + 1 ribonucleoside diphosphate = 1 ribonucleoside triphosphate + 1 ADP	94.9902	2.7.4.6	tr|A8PRL9|A8PRL9_MALGO,tr|A8PUN0|A8PUN0_MALGO
MNXR832[c]	Cytoplasm	1 MNXM1 + 1 MNXM1177 + 1 MNXM6 = 1 MNXM361 + 1 MNXM5 + 1 MNXM9	1 H(+) + 1 4-phosphonato-L-aspartic acid(2-) + 1 NADPH = 1 L-aspartate 4-semialdehyde + 1 NADP(+) + 1 phosphate	1.78357	1.2.1.11	tr|A8QAI1|A8QAI1_MALGO
MNXR8388[p]	Membrane	1 MNXM1 + 1 MNXM478 + 1 MNXM6 = 1 MNXM474 + 1 MNXM5	1 H(+) + 1 (-)-3-dehydroquinate + 1 NADPH = 1 (-)-quinate + 1 NADP(+)	-10.6494	1.1.1.282	sp|A8QCB2|ARO1_MALGO
MNXR8389[c]	Cytoplasm	1 MNXM10 + 1 MNXM13 + 1 MNXM263 = 1 MNXM8 + 1 MNXM984	1 NADH(2-) + 1 CO(2) + 1 2-oxoadipate(2-) = 1 NAD(+) + 1 (1R,2S)-homoisocitrate	2.3241	1.1.1.87	tr|A8Q6L7|A8Q6L7_MALGO
MNXR844[c]	Cytoplasm	1 MNXM15 + 1 MNXM3 + 1 MNXM42 = 1 MNXM1 + 1 MNXM11 + 1 MNXM14 + 1 MNXM147	1 NH4(+) + 1 ATP + 1 L-aspartate(1-) = 1 H(+) + 1 diphosphate(3-) + 1 AMP + 1 L-asparagine zwitterion	-14.7917	6.3.5.4	tr|A8PQZ5|A8PQZ5_MALGO,tr|A8Q7B3|A8Q7B3_MALGO,tr|A8Q7B0|A8Q7B0_MALGO
MNXR844[m]	Mitochondria	1 MNXM15 + 1 MNXM3 + 1 MNXM42 = 1 MNXM1 + 1 MNXM11 + 1 MNXM14 + 1 MNXM147	1 NH4(+) + 1 ATP + 1 L-aspartate(1-) = 1 H(+) + 1 diphosphate(3-) + 1 AMP + 1 L-asparagine zwitterion	-14.7917	6.3.5.4	tr|A8PQZ5|A8PQZ5_MALGO,tr|A8Q7B3|A8Q7B3_MALGO,tr|A8Q7B0|A8Q7B0_MALGO
MNXR856[m]	Mitochondria	1 MNXM138 + 1 MNXM42 = 1 MNXM1 + 1 MNXM465 + 1 MNXM9	1 carbamoyl phosphate(2-) + 1 L-aspartate(1-) = 1 H(+) + 1 N-carbamoyl-L-aspartate(2-) + 1 phosphate	-14.9483	2.1.3.2	tr|A8PXN5|A8PXN5_MALGO
MNXR8602[c]	Cytoplasm	1 MNXM11 + 1 MNXM292 + 1 MNXM5 = 1 MNXM1 + 1 MNXM591 + 1 MNXM6	1 diphosphate(3-) + 1 squalene + 1 NADP(+) = 1 H(+) + 1 presqualene diphosphate + 1 NADPH	-0.829346	2.5.1.21	tr|A8Q8J9|A8Q8J9_MALGO
MNXR8605[c]	Cytoplasm	1 MNXM1051 + 1 MNXM5 = 1 MNXM1 + 1 MNXM6 + 1 MNXM952	1 S-(hydroxymethyl)glutathione(1-) + 1 NADP(+) = 1 H(+) + 1 NADPH + 1 S-formylglutathionate(1-)	-19.0294	1.1.1.284	tr|A8PRG0|A8PRG0_MALGO
MNXR861[c]	Cytoplasm	1 MNXM1177 + 1 MNXM7 = 1 MNXM3 + 1 MNXM42	1 4-phosphonato-L-aspartic acid(2-) + 1 ADP = 1 ATP + 1 L-aspartate(1-)	9.88831	2.7.2.4	tr|A8QDH2|A8QDH2_MALGO
MNXR8684[p]	Membrane	1 MNXM148 + 1 MNXM2 + 1 MNXM61 = 1 MNXM155 + 1 MNXM3292	1 thioredoxin disulfide + 1 H2O + 1 L-methionine zwitterion = 1 thioredoxin + 1 L-methionine (S)-S-oxide zwitterion	0	1.8.4.11	tr|A8PSN7|A8PSN7_MALGO
MNXR883[c]	Cytoplasm	1 MNXM3 + 1 MNXM7 = 1 MNXM3 + 1 MNXM7	1 ATP + 1 ADP = 1 ATP + 1 ADP	94.99	2.7.4.6	tr|A8PRL9|A8PRL9_MALGO,tr|A8PUN0|A8PUN0_MALGO
MNXR892[c]	Cytoplasm	1 MNXM1 + 1 MNXM7 + 1 MNXM9 = 1 MNXM2 + 1 MNXM3	1 H(+) + 1 ADP + 1 phosphate = 1 H2O + 1 ATP	-7.59888	3.6.1.15,3.6.1.3,3.6.3.14,3.6.4.12,3.6.4.13,3.6.4.3	tr|A8QCF3|A8QCF3_MALGO,tr|A8QCB5|A8QCB5_MALGO,tr|A8PUN4|A8PUN4_MALGO,tr|A8QBW0|A8QBW0_MALGO,tr|A8Q760|A8Q760_MALGO,tr|A8Q4S7|A8Q4S7_MALGO,tr|A8Q681|A8Q681_MALGO,tr|A8QDN7|A8QDN7_MALGO,tr|A8PZE8|A8PZE8_MALGO,tr|A8PR62|A8PR62_MALGO,tr|A8Q5R8|A8Q5R8_MALGO,tr|A8Q2W8|A8Q2W8_MALGO,tr|A8Q3H5|A8Q3H5_MALGO,tr|A8QCQ7|A8QCQ7_MALGO,tr|A8PW09|A8PW09_MALGO,tr|A8PVA8|A8PVA8_MALGO,tr|A8Q6A1|A8Q6A1_MALGO,tr|A8QDI…
MNXR892[e]	Extracellular	1 MNXM1 + 1 MNXM7 + 1 MNXM9 = 1 MNXM2 + 1 MNXM3	1 H(+) + 1 ADP + 1 phosphate = 1 H2O + 1 ATP	-7.59888	3.6.1.15	tr|A8QCF3|A8QCF3_MALGO,tr|A8QCB5|A8QCB5_MALGO,tr|A8PUN4|A8PUN4_MALGO,tr|A8QBW0|A8QBW0_MALGO,tr|A8Q760|A8Q760_MALGO,tr|A8Q4S7|A8Q4S7_MALGO,tr|A8Q681|A8Q681_MALGO,tr|A8QDN7|A8QDN7_MALGO,tr|A8PZE8|A8PZE8_MALGO,tr|A8PR62|A8PR62_MALGO,tr|A8Q5R8|A8Q5R8_MALGO,tr|A8Q2W8|A8Q2W8_MALGO,tr|A8Q3H5|A8Q3H5_MALGO,tr|A8QCQ7|A8QCQ7_MALGO,tr|A8PW09|A8PW09_MALGO,tr|A8PVA8|A8PVA8_MALGO,tr|A8Q6A1|A8Q6A1_MALGO,tr|A8QDI…
MNXR892[m]	Mitochondria	1 MNXM1 + 1 MNXM7 + 1 MNXM9 = 1 MNXM2 + 1 MNXM3	1 H(+) + 1 ADP + 1 phosphate = 1 H2O + 1 ATP	-7.59888	3.6.1.15,3.6.1.3,3.6.4.12	tr|A8QCF3|A8QCF3_MALGO,tr|A8QCB5|A8QCB5_MALGO,tr|A8PUN4|A8PUN4_MALGO,tr|A8QBW0|A8QBW0_MALGO,tr|A8Q760|A8Q760_MALGO,tr|A8Q4S7|A8Q4S7_MALGO,tr|A8Q681|A8Q681_MALGO,tr|A8QDN7|A8QDN7_MALGO,tr|A8PZE8|A8PZE8_MALGO,tr|A8PR62|A8PR62_MALGO,tr|A8Q5R8|A8Q5R8_MALGO,tr|A8Q2W8|A8Q2W8_MALGO,tr|A8Q3H5|A8Q3H5_MALGO,tr|A8QCQ7|A8QCQ7_MALGO,tr|A8PW09|A8PW09_MALGO,tr|A8PVA8|A8PVA8_MALGO,tr|A8Q6A1|A8Q6A1_MALGO,tr|A8QDI…
MNXR892[n]	Nucleous	1 MNXM1 + 1 MNXM7 + 1 MNXM9 = 1 MNXM2 + 1 MNXM3	1 H(+) + 1 ADP + 1 phosphate = 1 H2O + 1 ATP	-7.59888	3.6.1.15,3.6.1.3,3.6.3.1,3.6.4.12,3.6.4.13	tr|A8QCF3|A8QCF3_MALGO,tr|A8QCB5|A8QCB5_MALGO,tr|A8PUN4|A8PUN4_MALGO,tr|A8QBW0|A8QBW0_MALGO,tr|A8Q760|A8Q760_MALGO,tr|A8Q4S7|A8Q4S7_MALGO,tr|A8Q681|A8Q681_MALGO,tr|A8QDN7|A8QDN7_MALGO,tr|A8PZE8|A8PZE8_MALGO,tr|A8PR62|A8PR62_MALGO,tr|A8Q5R8|A8Q5R8_MALGO,tr|A8Q2W8|A8Q2W8_MALGO,tr|A8Q3H5|A8Q3H5_MALGO,tr|A8QCQ7|A8QCQ7_MALGO,tr|A8PW09|A8PW09_MALGO,tr|A8PVA8|A8PVA8_MALGO,tr|A8Q6A1|A8Q6A1_MALGO,tr|A8QDI…
MNXR892[p]	Membrane	1 MNXM1 + 1 MNXM7 + 1 MNXM9 = 1 MNXM2 + 1 MNXM3	1 H(+) + 1 ADP + 1 phosphate = 1 H2O + 1 ATP	-7.59888	3.6.1.15,3.6.1.3,3.6.3.1,3.6.3.8,3.6.4.12	tr|A8QCF3|A8QCF3_MALGO,tr|A8QCB5|A8QCB5_MALGO,tr|A8PUN4|A8PUN4_MALGO,tr|A8QBW0|A8QBW0_MALGO,tr|A8Q760|A8Q760_MALGO,tr|A8Q4S7|A8Q4S7_MALGO,tr|A8Q681|A8Q681_MALGO,tr|A8QDN7|A8QDN7_MALGO,tr|A8PZE8|A8PZE8_MALGO,tr|A8PR62|A8PR62_MALGO,tr|A8Q5R8|A8Q5R8_MALGO,tr|A8Q2W8|A8Q2W8_MALGO,tr|A8Q3H5|A8Q3H5_MALGO,tr|A8QCQ7|A8QCQ7_MALGO,tr|A8PW09|A8PW09_MALGO,tr|A8PVA8|A8PVA8_MALGO,tr|A8Q6A1|A8Q6A1_MALGO,tr|A8QDI…
MNXR8932[c]	Cytoplasm	1 MNXM1056 = 1 MNXM984	1 (2R)-homocitrate = 1 (1R,2S)-homoisocitrate		4.2.1.114
MNXR938[m]	Mitochondria	2 MNXM1 + 1 MNXM10 + 1 MNXM144 = 1 MNXM2 + 1 MNXM493 + 1 MNXM8	2 H(+) + 1 NADH(2-) + 1 beta-alanine zwitterion = 1 H2O + 1 3-ammoniopropanal + 1 NAD(+)	-12.4812	1.2.1.5	tr|A8Q6N5|A8Q6N5_MALGO
MNXR938[p]	Membrane	2 MNXM1 + 1 MNXM10 + 1 MNXM144 = 1 MNXM2 + 1 MNXM493 + 1 MNXM8	2 H(+) + 1 NADH(2-) + 1 beta-alanine zwitterion = 1 H2O + 1 3-ammoniopropanal + 1 NAD(+)	-12.4812	1.2.1.3	tr|A8PYW0|A8PYW0_MALGO
MNXR965[c]	Cytoplasm	1 MNXM14 + 1 MNXM9 = 1 MNXM2 + 1 MNXM45	1 AMP + 1 phosphate = 1 H2O + 1 adenosine 3',5'-bisphosphate	54.9225	3.1.3.7	tr|A8Q908|A8Q908_MALGO
MNXR9732[c]	Cytoplasm	1 MNXM1307 + 1 MNXM2 + 1 MNXM5 = 1 MNXM1 + 1 MNXM240 + 1 MNXM4 + 1 MNXM6	1 3-hydroxybenzoyl-CoA(4-) + 1 H2O + 1 NADP(+) = 1 H(+) + 1 benzoyl-CoA + 1 O2 + 1 NADPH		1.14.13.58

## Sheet: Metabolites
Metanetx ID	Comparment	Compound
MNXM2278[c]	Cytoplasm	R group 2 Coenzyme A homo sapiens
MNXM1[c]	Cytoplasm	H+
MNXM1[e]	Extracellular	H+
MNXM27[c]	Cytoplasm	Sodium
MNXM27[e]	Extracellular	Sodium
MNXM4800[c]	Cytoplasm	R group 5 Coenzyme A homo sapiens
MNXM1[m]	Mitochondria	H+
MNXM2[m]	Mitochondria	H2O
MNXM330[m]	Mitochondria	Superoxide anion
MNXM4[c]	Cytoplasm	O2
MNXM1[n]	Nucleous	H+
MNXM1[p]	Membrane	H+
MNXM1[x]	Peroxisome	H+
MNXM10[c]	Cytoplasm	Nicotinamide adenine dinucleotide - reduced
MNXM10[e]	Extracellular	Nicotinamide adenine dinucleotide - reduced
MNXM10[m]	Mitochondria	Nicotinamide adenine dinucleotide - reduced
MNXM10[n]	Nucleous	Nicotinamide adenine dinucleotide - reduced
MNXM10[p]	Membrane	Nicotinamide adenine dinucleotide - reduced
MNXM10[x]	Peroxisome	Nicotinamide adenine dinucleotide - reduced
MNXM100[c]	Cytoplasm	Geranyl diphosphate
MNXM101[c]	Cytoplasm	L-Ornithine|ORN|(S)-2,5-Diaminopentanoic acid|ORN-L|(S)-alpha,delta-Diaminovaleric acid
MNXM101[m]	Mitochondria	L-Ornithine|ORN|(S)-2,5-Diaminopentanoic acid|ORN-L|(S)-alpha,delta-Diaminovaleric acid
MNXM10169[c]	Cytoplasm	4-Amino-1-piperidinecarboxylic acid|4-Amino-1-piperidinecarboxylic acid
MNXM10169[m]	Mitochondria	4-Amino-1-piperidinecarboxylic acid|4-Amino-1-piperidinecarboxylic acid
MNXM10169[n]	Nucleous	4-Amino-1-piperidinecarboxylic acid|4-Amino-1-piperidinecarboxylic acid
MNXM10169[p]	Membrane	4-Amino-1-piperidinecarboxylic acid|4-Amino-1-piperidinecarboxylic acid
MNXM102[c]	Cytoplasm	1-phosphatidyl-1D-myo-inositol 3-phosphate|1-Phosphatidyl-1D-myo-inositol 3-phosphate|1,2-Diacyl-sn-glycero-3-phospho-(1'-myo-inositol-3'-phosphate)|Phosphatidylinositol 3-phosphate|1-O-(3-sn-phosphatidyl)-1D-myo-inositol 3-(dihydrogen phosphate)|PtdIns-3-P|1-phosphatidyl-1D-myo-inositol 3-phosphate|PtdIns3P
MNXM1020[n]	Nucleous	Dethiobiotin
MNXM1021[m]	Mitochondria	Glutarate
MNXM1026[c]	Cytoplasm	Molybdate
MNXM1026[p]	Membrane	Molybdate
MNXM1028[c]	Cytoplasm	O-Acetylcarnitine
MNXM1028[x]	Peroxisome	O-Acetylcarnitine
MNXM103[c]	Cytoplasm	Cholesterol
MNXM103[e]	Extracellular	Cholesterol
MNXM103[m]	Mitochondria	Cholesterol
MNXM1034[c]	Cytoplasm	3-hydroxy-2-methylpropanoyl-CoA|3-hydroxyisobutyryl-CoA
MNXM1035[m]	Mitochondria	3beta-hydroxy-4beta-methyl-5alpha-cholest-7-ene-4alpha-carbaldehyde
MNXM1036[p]	Membrane	4,4-dimethylcholesta-8,14,24-trienol
MNXM1037[c]	Cytoplasm	5-Guanidino-2-oxopentanoate
MNXM1037[n]	Nucleous	5-Guanidino-2-oxopentanoate
MNXM10491[c]	Cytoplasm	[DNA-directed RNA polymerase]|[RNA polymerase]|[DNA-directed RNA polymerase]
MNXM105[c]	Cytoplasm	beta-D-glucose|a sugar|beta-glucose|(2R,3R,4S,5S,6R)-6-(hydroxymethyl)tetrahydro-2H-pyran-2,3,4,5-tetraol|monosaccharide/in|2 beta-D-glucose|monosaccharide/out|beta-D-glucopyranose
MNXM1051[c]	Cytoplasm	S-hydroxymethylglutathione|S-hydroxymethyl glutathione|S-(hydroxymethyl)glutathione
MNXM1056[c]	Cytoplasm	(R)-2-hydroxybutane-1,2,4-tricarboxylate|(R)-homocitrate
MNXM105630[c]	Cytoplasm	Sulfite
MNXM105630[e]	Extracellular	Sulfite
MNXM105630[m]	Mitochondria	Sulfite
MNXM105630[p]	Membrane	Sulfite
MNXM1057[p]	Membrane	5-Hydroxyindoleacetaldehyde
MNXM1058[m]	Mitochondria	(R)-3-Hydroxybutanoyl-CoA
MNXM1062[c]	Cytoplasm	N-Acetyl-L-glutamate 5-semialdehyde
MNXM1062[m]	Mitochondria	N-Acetyl-L-glutamate 5-semialdehyde
MNXM1065[m]	Mitochondria	4beta-hydroxymethyl-4alpha-methyl-5alpha-cholest-7-en-3beta-ol|4beta-hydroxymethyl-4alpha-methyl-5alpha-cholest-en-3beta-ol
MNXM1067[p]	Membrane	all-trans-Hexaprenyl diphosphate
MNXM107[c]	Cytoplasm	Nitrite
MNXM107[e]	Extracellular	Nitrite
MNXM107[m]	Mitochondria	Nitrite
MNXM107[p]	Membrane	Nitrite
MNXM107752[c]	Cytoplasm	Alkyl phosphates|n-Alkylphosphates|a phosphate monoester
MNXM107752[e]	Extracellular	Alkyl phosphates|n-Alkylphosphates|a phosphate monoester
MNXM107752[n]	Nucleous	Alkyl phosphates|n-Alkylphosphates|a phosphate monoester
MNXM108[c]	Cytoplasm	Hexadecanoate (n-C16:0)
MNXM108[e]	Extracellular	Hexadecanoate (n-C16:0)
MNXM108[m]	Mitochondria	Hexadecanoate (n-C16:0)
MNXM108[x]	Peroxisome	Hexadecanoate (n-C16:0)
MNXM1083[c]	Cytoplasm	ferricytochrome b5|Ferricytochrome b5
MNXM1083[m]	Mitochondria	ferricytochrome b5|Ferricytochrome b5
MNXM1084[c]	Cytoplasm	ferrocytochrome b5|Ferrocytochrome b5
MNXM1084[m]	Mitochondria	ferrocytochrome b5|Ferrocytochrome b5
MNXM10887[c]	Cytoplasm	Esters|A carboxylic ester
MNXM10887[m]	Mitochondria	Esters|A carboxylic ester
MNXM10887[n]	Nucleous	Esters|A carboxylic ester
MNXM10887[p]	Membrane	Esters|A carboxylic ester
MNXM109[c]	Cytoplasm	Diacylglycerol-3-phosphate|Phosphatidic acid|Phosphatidate|Phosphatidyl acid|PA|1,2-Diacyl-sn-glycerol 3-phosphate
MNXM109[m]	Mitochondria	Diacylglycerol-3-phosphate|Phosphatidic acid|Phosphatidate|Phosphatidyl acid|PA|1,2-Diacyl-sn-glycerol 3-phosphate
MNXM109[p]	Membrane	Diacylglycerol-3-phosphate|Phosphatidic acid|Phosphatidate|Phosphatidyl acid|PA|1,2-Diacyl-sn-glycerol 3-phosphate
MNXM11[c]	Cytoplasm	Diphosphate
MNXM11[e]	Extracellular	Diphosphate
MNXM11[m]	Mitochondria	Diphosphate
MNXM11[n]	Nucleous	Diphosphate
MNXM11[p]	Membrane	Diphosphate
MNXM1109[p]	Membrane	Ergosta-5,7,22,24,(28)-tetraen-3beta-ol
MNXM111[c]	Cytoplasm	Fe2+
MNXM111[e]	Extracellular	Fe2+
MNXM111[p]	Membrane	Fe2+
MNXM1115[c]	Cytoplasm	N-Ribosylnicotinamide
MNXM1119[c]	Cytoplasm	S-Methyl-L-methionine
MNXM1119[e]	Extracellular	S-Methyl-L-methionine
MNXM1119[p]	Membrane	S-Methyl-L-methionine
MNXM11193[c]	Cytoplasm	[eIF5A-precursor]-deoxyhypusine
MNXM11244[c]	Cytoplasm	Cytochrome P-450 oxidized form|Cytochrome P-450 oxidized form
MNXM11245[c]	Cytoplasm	Cytochrome P-450 reduced form|Cytochrome P-450 reduced form
MNXM113[c]	Cytoplasm	GMP
MNXM113[e]	Extracellular	GMP
MNXM113[m]	Mitochondria	GMP
MNXM113[n]	Nucleous	GMP
MNXM113[p]	Membrane	GMP
MNXM1135[c]	Cytoplasm	2-Methyl-4-amino-5-hydroxymethylpyrimidine diphosphate
MNXM1135[p]	Membrane	2-Methyl-4-amino-5-hydroxymethylpyrimidine diphosphate
MNXM114[c]	Cytoplasm	L-Proline
MNXM114[e]	Extracellular	L-Proline
MNXM114[m]	Mitochondria	L-Proline
MNXM1140[m]	Mitochondria	7,8-Diaminononanoate
MNXM114063[c]	Cytoplasm	Carboxylic_acid|a Carboxylate|Carbon acids
MNXM114063[e]	Extracellular	Carboxylic_acid|a Carboxylate|Carbon acids
MNXM114063[m]	Mitochondria	Carboxylic_acid|a Carboxylate|Carbon acids
MNXM114063[n]	Nucleous	Carboxylic_acid|a Carboxylate|Carbon acids
MNXM114063[p]	Membrane	Carboxylic_acid|a Carboxylate|Carbon acids
MNXM114070[c]	Cytoplasm	L-Homocysteine
MNXM114070[p]	Membrane	L-Homocysteine
MNXM114070[x]	Peroxisome	L-Homocysteine
MNXM114072[c]	Cytoplasm	Ferricytochrome c
MNXM114072[m]	Mitochondria	Ferricytochrome c
MNXM114079[c]	Cytoplasm	(S)-2-Acetolactate
MNXM114079[e]	Extracellular	(S)-2-Acetolactate
MNXM114079[m]	Mitochondria	(S)-2-Acetolactate
MNXM114079[n]	Nucleous	(S)-2-Acetolactate
MNXM114097[m]	Mitochondria	(R)-2,3-Dihydroxy-3-methylbutanoate
MNXM114097[n]	Nucleous	(R)-2,3-Dihydroxy-3-methylbutanoate
MNXM1141[m]	Mitochondria	8-Amino-7-oxononanoate
MNXM1141[n]	Nucleous	8-Amino-7-oxononanoate
MNXM114114[c]	Cytoplasm	L-Thyroxine
MNXM114114[e]	Extracellular	L-Thyroxine
MNXM114191[c]	Cytoplasm	coprogen
MNXM114191[e]	Extracellular	coprogen
MNXM114191[p]	Membrane	coprogen
MNXM11420[c]	Cytoplasm	DNA cytosine
MNXM114297[e]	Extracellular	Fe(III)dicitrate
MNXM114297[p]	Membrane	Fe(III)dicitrate
MNXM114363[c]	Cytoplasm	heterodisulfide
MNXM1148[c]	Cytoplasm	D-Ornithine
MNXM1148[n]	Nucleous	D-Ornithine
MNXM115[m]	Mitochondria	phosphatidylethanolamine, yeast-specific
MNXM115[n]	Nucleous	phosphatidylethanolamine, yeast-specific
MNXM115[p]	Membrane	phosphatidylethanolamine, yeast-specific
MNXM1151[c]	Cytoplasm	L-Rhamnose
MNXM1151[e]	Extracellular	L-Rhamnose
MNXM1155[c]	Cytoplasm	Phylloquinone
MNXM1155[e]	Extracellular	Phylloquinone
MNXM116[c]	Cytoplasm	D-ribose 5-phosphate|ribose-5'-phosphate|Ribose-5-phosphate|ribose-5'phosphate|Ribose-5 phosphate|Rib-5-phosphate|ribose 5-phosphate|ribose-5-P|ribose 5'-phosphate|D-ribose-5-phosphate
MNXM1160[m]	Mitochondria	2-Amino-4-hydroxy-6-hydroxymethyl-7,8-dihydropteridine diphosphate
MNXM117[c]	Cytoplasm	Urea
MNXM117[e]	Extracellular	Urea
MNXM117[m]	Mitochondria	Urea
MNXM11716[c]	Cytoplasm	glycogen, structure 4 (glycogenin-1,6-{2[1,4-Glc], [1,4-Glc]})
MNXM1174[p]	Membrane	3alpha,7alpha-Dihydroxy-5beta-cholestan-26-al
MNXM1177[c]	Cytoplasm	4-Phospho-L-aspartate
MNXM1178[c]	Cytoplasm	5-Amino-6-(5'-phosphoribitylamino)uracil
MNXM118[c]	Cytoplasm	Putrescine
MNXM118[e]	Extracellular	Putrescine
MNXM119[c]	Cytoplasm	FMN
MNXM119[e]	Extracellular	FMN
MNXM119[m]	Mitochondria	FMN
MNXM119[n]	Nucleous	FMN
MNXM11903[c]	Cytoplasm	iron(III) chelated carboxymycobactin T (R=8 carbon, final carbon is carboxyl group)
MNXM12[c]	Cytoplasm	Coenzyme A
MNXM12[e]	Extracellular	Coenzyme A
MNXM12[m]	Mitochondria	Coenzyme A
MNXM12[n]	Nucleous	Coenzyme A
MNXM12[p]	Membrane	Coenzyme A
MNXM12[x]	Peroxisome	Coenzyme A
MNXM121[c]	Cytoplasm	UTP
MNXM121[e]	Extracellular	UTP
MNXM121[m]	Mitochondria	UTP
MNXM121[n]	Nucleous	UTP
MNXM1210[c]	Cytoplasm	2-Hydroxy-glutarate|2-Hydroxyglutarate
MNXM1210[n]	Nucleous	2-Hydroxy-glutarate|2-Hydroxyglutarate
MNXM1219[c]	Cytoplasm	2-Dehydro-3-deoxy-D-arabino-heptonate 7-phosphate
MNXM1219[m]	Mitochondria	2-Dehydro-3-deoxy-D-arabino-heptonate 7-phosphate
MNXM1219[p]	Membrane	2-Dehydro-3-deoxy-D-arabino-heptonate 7-phosphate
MNXM122[m]	Mitochondria	1-phosphatidyl-1D-myo-inositol 4-phosphate|phosphatidylinositol phosphate|1-phosphatidyl-1D-myo-inositol-4-phosphate
MNXM122[n]	Nucleous	1-phosphatidyl-1D-myo-inositol 4-phosphate|phosphatidylinositol phosphate|1-phosphatidyl-1D-myo-inositol-4-phosphate
MNXM122[p]	Membrane	1-phosphatidyl-1D-myo-inositol 4-phosphate|phosphatidylinositol phosphate|1-phosphatidyl-1D-myo-inositol-4-phosphate
MNXM12235[c]	Cytoplasm	Menaquinone 6
MNXM12309[c]	Cytoplasm	myo-inositol phosphate|myo-inositol phosphates|myo inositol phosphates|myo-inositol phosphate
MNXM1233[e]	Extracellular	Galactitol
MNXM124[c]	Cytoplasm	Spermidine
MNXM124[e]	Extracellular	Spermidine
MNXM124[p]	Membrane	Spermidine
MNXM1246[n]	Nucleous	Reduced riboflavin
MNXM1248[c]	Cytoplasm	(RNA)|RNA|Ribonucleic acid (RNA)-oh|Ribonucleic acid
MNXM1248[e]	Extracellular	(RNA)|RNA|Ribonucleic acid (RNA)-oh|Ribonucleic acid
MNXM1248[m]	Mitochondria	(RNA)|RNA|Ribonucleic acid (RNA)-oh|Ribonucleic acid
MNXM1248[n]	Nucleous	(RNA)|RNA|Ribonucleic acid (RNA)-oh|Ribonucleic acid
MNXM125[c]	Cytoplasm	IMP
MNXM125[e]	Extracellular	IMP
MNXM125[m]	Mitochondria	IMP
MNXM125[n]	Nucleous	IMP
MNXM125[p]	Membrane	IMP
MNXM1253[c]	Cytoplasm	(R)-S-Lactoylglutathione
MNXM1256[m]	Mitochondria	1-Alkyl-sn-glycero-3-phosphocholine|1-organyl-2-lyso-sn-glycero-3-phosphocholine
MNXM126[c]	Cytoplasm	3-Phospho-D-glycerate
MNXM126[m]	Mitochondria	3-Phospho-D-glycerate
MNXM126[n]	Nucleous	3-Phospho-D-glycerate
MNXM1264[c]	Cytoplasm	3-Oxoadipyl-CoA
MNXM1264[m]	Mitochondria	3-Oxoadipyl-CoA
MNXM1265[p]	Membrane	Shikimate 5-phosphate
MNXM12666[p]	Membrane	phospholipid olefinic fatty acid
MNXM127[c]	Cytoplasm	myo-Inositol
MNXM127[e]	Extracellular	myo-Inositol
MNXM127[p]	Membrane	myo-Inositol
MNXM1274[c]	Cytoplasm	D-hexose|D-hexose|D-hexoses|D-hexopyranose|D-Hexose
MNXM12770[c]	Cytoplasm	protein 6-N-(octanoyl)lysine|protein N6-(octanoyl)lysine
MNXM12770[m]	Mitochondria	protein 6-N-(octanoyl)lysine|protein N6-(octanoyl)lysine
MNXM12776[n]	Nucleous	protein L-isoaspartate alpha-methyl ester|protein Lisoaspartate alpha-methyl ester
MNXM128[c]	Cytoplasm	Calcium
MNXM128[e]	Extracellular	Calcium
MNXM1280[c]	Cytoplasm	L-Glutamate 5-phosphate
MNXM1281[m]	Mitochondria	L-Histidinol
MNXM1281[p]	Membrane	L-Histidinol
MNXM1282[c]	Cytoplasm	L-Xylulose
MNXM1282[e]	Extracellular	L-Xylulose
MNXM1282[p]	Membrane	L-Xylulose
MNXM1289[c]	Cytoplasm	Oxalosuccinate
MNXM12919[m]	Mitochondria	S-Palmitoylprotein|S-Palmitoylprotein|Protein S-palmitoyl-L-cysteine
MNXM13[c]	Cytoplasm	CO2
MNXM13[e]	Extracellular	CO2
MNXM13[m]	Mitochondria	CO2
MNXM13[n]	Nucleous	CO2
MNXM13[p]	Membrane	CO2
MNXM13[x]	Peroxisome	CO2
MNXM130[p]	Membrane	(S)-Squalene-2,3-epoxide
MNXM131[c]	Cytoplasm	Citrate
MNXM131[e]	Extracellular	Citrate
MNXM131[m]	Mitochondria	Citrate
MNXM131[p]	Membrane	Citrate
MNXM131[x]	Peroxisome	Citrate
MNXM1310[c]	Cytoplasm	3-Oxoacyl-CoA
MNXM1310[m]	Mitochondria	3-Oxoacyl-CoA
MNXM1313[c]	Cytoplasm	6,7-Dimethyl-8-(1-D-ribityl)lumazine
MNXM132[c]	Cytoplasm	Dimethylallyl diphosphate
MNXM1321[c]	Cytoplasm	Cephalosporin_c|Cephalosporin C
MNXM1321[n]	Nucleous	Cephalosporin_c|Cephalosporin C
MNXM1325[c]	Cytoplasm	dITP
MNXM1325[m]	Mitochondria	dITP
MNXM133[c]	Cytoplasm	Acetoacetyl-CoA
MNXM133[x]	Peroxisome	Acetoacetyl-CoA
MNXM1330[p]	Membrane	Imidazole-4-acetate
MNXM13328[m]	Mitochondria	0
MNXM13336[c]	Cytoplasm	0
MNXM13336[p]	Membrane	0
MNXM13336[x]	Peroxisome	0
MNXM1334[c]	Cytoplasm	O-Phospho-L-homoserine
MNXM13365[c]	Cytoplasm	0
MNXM13365[p]	Membrane	0
MNXM13365[x]	Peroxisome	0
MNXM13370[c]	Cytoplasm	0
MNXM13370[p]	Membrane	0
MNXM13370[x]	Peroxisome	0
MNXM13382[c]	Cytoplasm	0
MNXM13382[p]	Membrane	0
MNXM13382[x]	Peroxisome	0
MNXM134[c]	Cytoplasm	L-Histidine
MNXM134[e]	Extracellular	L-Histidine
MNXM134[m]	Mitochondria	L-Histidine
MNXM134[p]	Membrane	L-Histidine
MNXM135[c]	Cytoplasm	arachidonic acid
MNXM135[e]	Extracellular	arachidonic acid
MNXM1351[m]	Mitochondria	1-(5-Phosphoribosyl)-ATP
MNXM1351[p]	Membrane	1-(5-Phosphoribosyl)-ATP
MNXM1362[m]	Mitochondria	4,4-Dimethyl-5alpha-cholest-7-en-3beta-ol|4,4-gem-dimethyl-5alpha-cholest-7-en-3beta-ol
MNXM1365[c]	Cytoplasm	5-O-(1-Carboxyvinyl)-3-phosphoshikimate
MNXM1365[p]	Membrane	5-O-(1-Carboxyvinyl)-3-phosphoshikimate
MNXM1369[c]	Cytoplasm	Bilirubin beta-diglucuronide
MNXM1369[e]	Extracellular	Bilirubin beta-diglucuronide
MNXM138[c]	Cytoplasm	Carbamoyl phosphate
MNXM138[e]	Extracellular	Carbamoyl phosphate
MNXM138[m]	Mitochondria	Carbamoyl phosphate
MNXM138[n]	Nucleous	Carbamoyl phosphate
MNXM1380[c]	Cytoplasm	D-Fructose
MNXM1380[e]	Extracellular	D-Fructose
MNXM1380[p]	Membrane	D-Fructose
MNXM1384[c]	Cytoplasm	N-Acetyl-L-glutamyl 5-phosphate
MNXM1384[m]	Mitochondria	N-Acetyl-L-glutamyl 5-phosphate
MNXM139[c]	Cytoplasm	Geranylgeranyl diphosphate
MNXM139[p]	Membrane	Geranylgeranyl diphosphate
MNXM1392[c]	Cytoplasm	5-Formyltetrahydrofolate
MNXM1392[e]	Extracellular	5-Formyltetrahydrofolate
MNXM1397[p]	Membrane	1-(5-Phosphoribosyl)-5-[(5-phosphoribosylamino)methylideneamino]imidazole-4-carboxamide
MNXM14[c]	Cytoplasm	AMP
MNXM14[e]	Extracellular	AMP
MNXM14[m]	Mitochondria	AMP
MNXM14[n]	Nucleous	AMP
MNXM14[p]	Membrane	AMP
MNXM140[c]	Cytoplasm	L-Leucine
MNXM140[e]	Extracellular	L-Leucine
MNXM140[p]	Membrane	L-Leucine
MNXM1401[m]	Mitochondria	3,4-Dihydroxyphenylacetaldehyde
MNXM1403[c]	Cytoplasm	Phenylpropanoate
MNXM1403[e]	Extracellular	Phenylpropanoate
MNXM1403[p]	Membrane	Phenylpropanoate
MNXM1410[m]	Mitochondria	5-Oxopentanoate
MNXM1411[m]	Mitochondria	D-glucosaminylphosphatidylinositol
MNXM142[c]	Cytoplasm	L-Threonine
MNXM142[e]	Extracellular	L-Threonine
MNXM142[m]	Mitochondria	L-Threonine
MNXM142[p]	Membrane	L-Threonine
MNXM1422[c]	Cytoplasm	D-erythro-1-(Imidazol-4-yl)glycerol 3-phosphate
MNXM143[c]	Cytoplasm	N-Acetyl-D-glucosamine
MNXM143[e]	Extracellular	N-Acetyl-D-glucosamine
MNXM143[p]	Membrane	N-Acetyl-D-glucosamine
MNXM1434[c]	Cytoplasm	Melibiose
MNXM1434[e]	Extracellular	Melibiose
MNXM1434[p]	Membrane	Melibiose
MNXM144[c]	Cytoplasm	beta-Alanine
MNXM144[e]	Extracellular	beta-Alanine
MNXM144[m]	Mitochondria	beta-Alanine
MNXM144[p]	Membrane	beta-Alanine
MNXM1449[c]	Cytoplasm	timnodonyl coenzyme A
MNXM145[c]	Cytoplasm	D-Ribulose 5-phosphate
MNXM145[e]	Extracellular	D-Ribulose 5-phosphate
MNXM1450[c]	Cytoplasm	stearidonyl coenzyme A
MNXM1455[m]	Mitochondria	1-(2-Carboxyphenylamino)-1-deoxy-D-ribulose 5-phosphate
MNXM1456[c]	Cytoplasm	3-(Imidazol-4-yl)-2-oxopropyl phosphate
MNXM1456[m]	Mitochondria	3-(Imidazol-4-yl)-2-oxopropyl phosphate
MNXM1456[n]	Nucleous	3-(Imidazol-4-yl)-2-oxopropyl phosphate
MNXM1461[c]	Cytoplasm	4alpha-Methyl-5alpha-cholest-7-ene-3-one|4alpha-methyl-5alpha-cholest-7-en-3-one
MNXM1461[n]	Nucleous	4alpha-Methyl-5alpha-cholest-7-ene-3-one|4alpha-methyl-5alpha-cholest-7-en-3-one
MNXM1462[c]	Cytoplasm	tetrahydrosarcinapterin
MNXM1464[c]	Cytoplasm	Aerobactin
MNXM1464[p]	Membrane	Aerobactin
MNXM1468[p]	Membrane	Chloroacetate|Monochloroacetate|monochloroacetic acid|chloroacetic acid
MNXM147[c]	Cytoplasm	L-Asparagine
MNXM147[e]	Extracellular	L-Asparagine
MNXM147[m]	Mitochondria	L-Asparagine
MNXM147[p]	Membrane	L-Asparagine
MNXM14755[p]	Membrane	4-Hydroxy-3-polyprenylbenzoate|4-Hydroxy-3-polyprenylbenzoate
MNXM148[c]	Cytoplasm	Oxidized thioredoxin
MNXM148[m]	Mitochondria	Oxidized thioredoxin
MNXM148[p]	Membrane	Oxidized thioredoxin
MNXM1482[c]	Cytoplasm	L-Histidinol phosphate
MNXM1482[m]	Mitochondria	L-Histidinol phosphate
MNXM1482[n]	Nucleous	L-Histidinol phosphate
MNXM1485[c]	Cytoplasm	methanesulfonate
MNXM1485[e]	Extracellular	methanesulfonate
MNXM1485[p]	Membrane	methanesulfonate
MNXM1489[m]	Mitochondria	N-(5-Phospho-D-ribosyl)anthranilate
MNXM14895[m]	Mitochondria	(5-L-Glutamyl)-peptide
MNXM14908[c]	Cytoplasm	DNA 5-methylcytosine
MNXM1495[c]	Cytoplasm	Phosphatidylglycerol (ditetradecanoyl, n-C14:0)
MNXM1495[p]	Membrane	Phosphatidylglycerol (ditetradecanoyl, n-C14:0)
MNXM15[c]	Cytoplasm	Ammonia
MNXM15[e]	Extracellular	Ammonia
MNXM15[m]	Mitochondria	Ammonia
MNXM15[n]	Nucleous	Ammonia
MNXM15[p]	Membrane	Ammonia
MNXM150[c]	Cytoplasm	5-Methylthioadenosine
MNXM151[c]	Cytoplasm	Oxidized glutathione
MNXM151[e]	Extracellular	Oxidized glutathione
MNXM1512[c]	Cytoplasm	tetracosatetraenoyl coenzyme A
MNXM1515[p]	Membrane	1-(5-Phosphoribosyl)-AMP
MNXM152[c]	Cytoplasm	dTDP
MNXM152[m]	Mitochondria	dTDP
MNXM1527[p]	Membrane	N4-Acetylaminobutanal
MNXM153[c]	Cytoplasm	3-(4-Hydroxyphenyl)pyruvate
MNXM153[m]	Mitochondria	3-(4-Hydroxyphenyl)pyruvate
MNXM1532[c]	Cytoplasm	5-Amino-6-(5'-phosphoribosylamino)uracil
MNXM154[c]	Cytoplasm	Acetoacetate
MNXM154[e]	Extracellular	Acetoacetate
MNXM154[m]	Mitochondria	Acetoacetate
MNXM154[x]	Peroxisome	Acetoacetate
MNXM1542[c]	Cytoplasm	beta-D-Fructofuranose|b-D-Fructose|beta-D-Fructose
MNXM1547[c]	Cytoplasm	Choline sulfate
MNXM1547[p]	Membrane	Choline sulfate
MNXM155[c]	Cytoplasm	Reduced thioredoxin
MNXM155[m]	Mitochondria	Reduced thioredoxin
MNXM155[p]	Membrane	Reduced thioredoxin
MNXM1552[c]	Cytoplasm	D-Arginine
MNXM1552[n]	Nucleous	D-Arginine
MNXM1553[c]	Cytoplasm	D-Fructose 1-phosphate
MNXM156[c]	Cytoplasm	D-Alanine
MNXM156[e]	Extracellular	D-Alanine
MNXM156[n]	Nucleous	D-Alanine
MNXM1560[c]	Cytoplasm	glycocholate
MNXM1560[e]	Extracellular	glycocholate
MNXM1560[x]	Peroxisome	glycocholate
MNXM1562[c]	Cytoplasm	Hg2+
MNXM1562[e]	Extracellular	Hg2+
MNXM1562[p]	Membrane	Hg2+
MNXM157[c]	Cytoplasm	Methanol
MNXM157[e]	Extracellular	Methanol
MNXM1572[p]	Membrane	Methylmalonate|2-methylmalonate
MNXM158[c]	Cytoplasm	Uracil
MNXM158[e]	Extracellular	Uracil
MNXM158[m]	Mitochondria	Uracil
MNXM158[p]	Membrane	Uracil
MNXM159[m]	Mitochondria	2-Oxobutanoate
MNXM1596[c]	Cytoplasm	trypanothione|2-amino-4-[1-([[3-(4-{2-[2-(4-amino-4-carboxy-butyrylamino)-3-mercapto-propionylamino]-acetylamino]-butylamino)-propylcarbamoyl]-methyl}-carbamoyl)-2-mercapto-ethylcarbamoyl]-butyric acid|N1,N8-bis-(gamma-L-glutamyl-L-cysteinyl-glycyl)-spermidine|N1,N8-bis(glutathionyl)spermidine|reduced trypanothione
MNXM16[c]	Cytoplasm	S-Adenosyl-L-methionine
MNXM16[e]	Extracellular	S-Adenosyl-L-methionine
MNXM16[m]	Mitochondria	S-Adenosyl-L-methionine
MNXM16[n]	Nucleous	S-Adenosyl-L-methionine
MNXM16[p]	Membrane	S-Adenosyl-L-methionine
MNXM160[c]	Cytoplasm	D-Glucose 6-phosphate
MNXM160[e]	Extracellular	D-Glucose 6-phosphate
MNXM1602[c]	Cytoplasm	3-Carboxy-4-methyl-2-oxopentanoate
MNXM1602[m]	Mitochondria	3-Carboxy-4-methyl-2-oxopentanoate
MNXM161[c]	Cytoplasm	Pyridoxal 5'-phosphate
MNXM161[e]	Extracellular	Pyridoxal 5'-phosphate
MNXM1624[p]	Membrane	2(alpha-D-Mannosyl)-D-glycerate
MNXM163[c]	Cytoplasm	Iodide
MNXM163[e]	Extracellular	Iodide
MNXM1633[m]	Mitochondria	3,4-Dihydroxymandelaldehyde
MNXM1634[c]	Cytoplasm	3-(3-hydroxy-phenyl)propionate
MNXM1634[e]	Extracellular	3-(3-hydroxy-phenyl)propionate
MNXM1634[p]	Membrane	3-(3-hydroxy-phenyl)propionate
MNXM1635[p]	Membrane	2-Octaprenyl-6-hydroxyphenol
MNXM164[c]	Cytoplasm	4-Hydroxybenzoate
MNXM164[e]	Extracellular	4-Hydroxybenzoate
MNXM164[m]	Mitochondria	4-Hydroxybenzoate
MNXM164[p]	Membrane	4-Hydroxybenzoate
MNXM165[c]	Cytoplasm	Maltose
MNXM165[e]	Extracellular	Maltose
MNXM165[p]	Membrane	Maltose
MNXM16501[c]	Cytoplasm	Caldesmon|Caldesmon
MNXM1653[c]	Cytoplasm	Hexanoate (n-C6:0)
MNXM1653[e]	Extracellular	Hexanoate (n-C6:0)
MNXM1653[p]	Membrane	Hexanoate (n-C6:0)
MNXM1660[c]	Cytoplasm	D-Fructuronate
MNXM1660[e]	Extracellular	D-Fructuronate
MNXM1660[p]	Membrane	D-Fructuronate
MNXM1663[c]	Cytoplasm	Dihydrolipolprotein
MNXM16642[c]	Cytoplasm	CH3OO-|Methylhydrogen peroxide|lipid hydroperoxide|methylhydroperoxide|methyl hydrogen peroxide
MNXM1667[c]	Cytoplasm	Galactitol 1-phosphate
MNXM1669[e]	Extracellular	Histone N6-methyl-L-lysine
MNXM1669[n]	Nucleous	Histone N6-methyl-L-lysine
MNXM167[c]	Cytoplasm	Sucrose
MNXM167[e]	Extracellular	Sucrose
MNXM168[c]	Cytoplasm	Adenine
MNXM168[e]	Extracellular	Adenine
MNXM16897[p]	Membrane	phospholipid methylene fatty acid
MNXM16908[c]	Cytoplasm	(5')ppPur-mRNA
MNXM16908[n]	Nucleous	(5')ppPur-mRNA
MNXM17[c]	Cytoplasm	UDP
MNXM17[e]	Extracellular	UDP
MNXM17[p]	Membrane	UDP
MNXM1700[m]	Mitochondria	acyl-dihydroxyacetone phosphate
MNXM1706[c]	Cytoplasm	2-Isopropylmaleate
MNXM17065[p]	Membrane	D-erythro-ascorbate|dehydro-D-arabinono-1,4-lactone|(5R)-3,4-dihydroxy-5-(hydroxymethyl)furan-2(5H)-one|D-erythroascorbic acid
MNXM1707[p]	Membrane	2-Octaprenyl-6-methoxyphenol
MNXM17106[c]	Cytoplasm	D-Glucuronate 1-phosphate
MNXM17106[e]	Extracellular	D-Glucuronate 1-phosphate
MNXM1714[c]	Cytoplasm	5-Amino-2-oxopentanoate
MNXM1714[n]	Nucleous	5-Amino-2-oxopentanoate
MNXM172[m]	Mitochondria	Succinic semialdehyde
MNXM173[c]	Cytoplasm	L-Carnitine
MNXM173[e]	Extracellular	L-Carnitine
MNXM173[x]	Peroxisome	L-Carnitine
MNXM174[c]	Cytoplasm	Xanthine
MNXM174[e]	Extracellular	Xanthine
MNXM174[p]	Membrane	Xanthine
MNXM1740[c]	Cytoplasm	Dolichyl phosphate D-mannose
MNXM1740[p]	Membrane	Dolichyl phosphate D-mannose
MNXM1741[c]	Cytoplasm	fecosterol
MNXM1742[c]	Cytoplasm	fructoselysine
MNXM1742[e]	Extracellular	fructoselysine
MNXM1742[p]	Membrane	fructoselysine
MNXM1745[p]	Membrane	Imidazole-4-acetaldehyde
MNXM176[c]	Cytoplasm	Ubiquinone
MNXM176[e]	Extracellular	Ubiquinone
MNXM176[m]	Mitochondria	Ubiquinone
MNXM176[n]	Nucleous	Ubiquinone
MNXM176[p]	Membrane	Ubiquinone
MNXM177[c]	Cytoplasm	Protein
MNXM177[e]	Extracellular	Protein
MNXM177[m]	Mitochondria	Protein
MNXM177[n]	Nucleous	Protein
MNXM177[p]	Membrane	Protein
MNXM1771[c]	Cytoplasm	Phosphatidylglycerol (didodecanoyl, n-C12:0)
MNXM1771[p]	Membrane	Phosphatidylglycerol (didodecanoyl, n-C12:0)
MNXM1783[m]	Mitochondria	Ubiquinone-6
MNXM1783[p]	Membrane	Ubiquinone-6
MNXM179[c]	Cytoplasm	L-Lactate
MNXM179[e]	Extracellular	L-Lactate
MNXM179[m]	Mitochondria	L-Lactate
MNXM179[p]	Membrane	L-Lactate
MNXM1792[m]	Mitochondria	cis-2-Methylaconitate
MNXM1816[p]	Membrane	chloroacetaldehyde|2-Chloro-1-ethanal|Monochloroacetaldehyde|Chloroaldehyde|Chloroacetaldehyde|chloroacetaldehyde|2-Chloroethanal
MNXM182[c]	Cytoplasm	D-Mannose
MNXM182[e]	Extracellular	D-Mannose
MNXM182[p]	Membrane	D-Mannose
MNXM182[x]	Peroxisome	D-Mannose
MNXM18216[p]	Membrane	a glycoprotein with the oligosaccharide chain attached by N-glycosyl linkage to protein L-asparagine
MNXM1824[c]	Cytoplasm	Dolichyl phosphate|Dolichyl phosphate|Dolichol phosphate
MNXM1824[n]	Nucleous	Dolichyl phosphate|Dolichyl phosphate|Dolichol phosphate
MNXM1824[p]	Membrane	Dolichyl phosphate|Dolichyl phosphate|Dolichol phosphate
MNXM183[c]	Cytoplasm	5,10-Methylenetetrahydrofolate
MNXM183[m]	Mitochondria	5,10-Methylenetetrahydrofolate
MNXM183[p]	Membrane	5,10-Methylenetetrahydrofolate
MNXM1850[c]	Cytoplasm	phosphatidylethanolamine (homo sapiens)
MNXM1850[e]	Extracellular	phosphatidylethanolamine (homo sapiens)
MNXM1850[m]	Mitochondria	phosphatidylethanolamine (homo sapiens)
MNXM186[c]	Cytoplasm	D-Xylulose 5-phosphate
MNXM186[e]	Extracellular	D-Xylulose 5-phosphate
MNXM1860[m]	Mitochondria	XTP
MNXM187[c]	Cytoplasm	Ethanolamine phosphate
MNXM1875[c]	Cytoplasm	(S)-3-Hydroxyacyl-CoA
MNXM188[c]	Cytoplasm	Anthranilate
MNXM188[m]	Mitochondria	Anthranilate
MNXM189[c]	Cytoplasm	(R)-Glycerate
MNXM189[e]	Extracellular	(R)-Glycerate
MNXM189[m]	Mitochondria	(R)-Glycerate
MNXM189[p]	Membrane	(R)-Glycerate
MNXM19[c]	Cytoplasm	S-Adenosyl-L-homocysteine
MNXM19[e]	Extracellular	S-Adenosyl-L-homocysteine
MNXM19[m]	Mitochondria	S-Adenosyl-L-homocysteine
MNXM19[n]	Nucleous	S-Adenosyl-L-homocysteine
MNXM19[p]	Membrane	S-Adenosyl-L-homocysteine
MNXM191[c]	Cytoplasm	Ubiquinol-8
MNXM192[c]	Cytoplasm	4-Aminobutanoate
MNXM192[e]	Extracellular	4-Aminobutanoate
MNXM192[m]	Mitochondria	4-Aminobutanoate
MNXM192[p]	Membrane	4-Aminobutanoate
MNXM1922[m]	Mitochondria	dIMP
MNXM194[p]	Membrane	Nicotinate D-ribonucleotide
MNXM1945[c]	Cytoplasm	phosphatidylethanolamine (dihexadec-9enoyl, n-C16:1)
MNXM1945[p]	Membrane	phosphatidylethanolamine (dihexadec-9enoyl, n-C16:1)
MNXM1949[c]	Cytoplasm	sulfoacetate
MNXM1949[p]	Membrane	sulfoacetate
MNXM195[c]	Cytoplasm	H2
MNXM195[e]	Extracellular	H2
MNXM1955[p]	Membrane	Undecaprenyl-diphospho-N-acetylmuramoyl-L-alanyl-gamma-D-glutamyl-L-lysyl-D-alanyl-D-alanine
MNXM196[e]	Extracellular	Fe3+
MNXM1961[p]	Membrane	5-Hydroxyindoleacetate
MNXM1964[m]	Mitochondria	(6S)-6-betahydroxy-1,4,5,6-tetrahydronicotinamide-adenine dinucleotide|(6S)-6beta-hydroxy-1,4,5,6-tetrahydronicotinamide-adenine dinucleotide
MNXM197[c]	Cytoplasm	Hydroxymethylglutaryl-CoA
MNXM197[p]	Membrane	Hydroxymethylglutaryl-CoA
MNXM1973[m]	Mitochondria	1-Alkyl-2-acetyl-sn-glycero-3-phosphocholine|2-acetyl-1-O-alkyl-sn-glycero-3-phosphocholine|2-acetyl-1-alkyl-sn-glycero-3-phosphocholine
MNXM19734[c]	Cytoplasm	N-substituted amino acid
MNXM19734[m]	Mitochondria	N-substituted amino acid
MNXM198[c]	Cytoplasm	Trehalose
MNXM198[e]	Extracellular	Trehalose
MNXM1989[m]	Mitochondria	3-Methoxy-4-hydroxyphenylglycolaldehyde
MNXM199[c]	Cytoplasm	L-Valine
MNXM199[e]	Extracellular	L-Valine
MNXM199[m]	Mitochondria	L-Valine
MNXM199[p]	Membrane	L-Valine
MNXM1994[c]	Cytoplasm	6-hydroxyhexanoate|6-Hydroxyhexanoic acid
MNXM1994[n]	Nucleous	6-hydroxyhexanoate|6-Hydroxyhexanoic acid
MNXM1999[m]	Mitochondria	Acyl phosphate|Acylphosphate|An acylphosphate
MNXM2[c]	Cytoplasm	H2O
MNXM2[e]	Extracellular	H2O
MNXM2[n]	Nucleous	H2O
MNXM2[p]	Membrane	H2O
MNXM2[x]	Peroxisome	H2O
MNXM20[c]	Cytoplasm	2-Oxoglutarate
MNXM20[e]	Extracellular	2-Oxoglutarate
MNXM20[m]	Mitochondria	2-Oxoglutarate
MNXM20[n]	Nucleous	2-Oxoglutarate
MNXM20[p]	Membrane	2-Oxoglutarate
MNXM20[x]	Peroxisome	2-Oxoglutarate
MNXM200[c]	Cytoplasm	1D-myo-Inositol 1,4,5-trisphosphate
MNXM200[n]	Nucleous	1D-myo-Inositol 1,4,5-trisphosphate
MNXM20039[c]	Cytoplasm	O-Phospho-tau-protein|O-Phospho-tau-protein
MNXM2004[p]	Membrane	Glucocerebroside|Glucosylceramide
MNXM201[p]	Membrane	CDPdiacylglycerol, yeast-specific
MNXM2028[c]	Cytoplasm	Phosphatidylcholine (homo sapiens)
MNXM2028[e]	Extracellular	Phosphatidylcholine (homo sapiens)
MNXM2028[m]	Mitochondria	Phosphatidylcholine (homo sapiens)
MNXM2029[c]	Cytoplasm	Phosphatidylglycerol (ditetradec-7-enoyl, n-C14:1)
MNXM2029[p]	Membrane	Phosphatidylglycerol (ditetradec-7-enoyl, n-C14:1)
MNXM203[p]	Membrane	Sphingosine
MNXM20458[c]	Cytoplasm	Phospho-[DNA-directed RNA polymerase]|Phospho-[DNA-directed RNA polymerase]
MNXM205[c]	Cytoplasm	Dopamine
MNXM205[e]	Extracellular	Dopamine
MNXM205[p]	Membrane	Dopamine
MNXM2063[c]	Cytoplasm	1D-myo-Inositol 4-phosphate
MNXM207[c]	Cytoplasm	Nitrate
MNXM207[e]	Extracellular	Nitrate
MNXM207[p]	Membrane	Nitrate
MNXM208[m]	Mitochondria	Reduced FMN
MNXM2083[p]	Membrane	4-Acetamidobutanoate
MNXM2091[m]	Mitochondria	5-L-glutamyl amino acid|N(alpha)-(L-gamma-glutamyl) amino acid|L-gamma-Glutamyl amino acid|5-L-Glutamyl amino acid|5-L-glutamyl amino acid|L-gamma-glutamyl amino acid
MNXM20930[c]	Cytoplasm	Caldesmon phosphate|Caldesmon phosphate
MNXM21[c]	Cytoplasm	Acetyl-CoA
MNXM21[e]	Extracellular	Acetyl-CoA
MNXM21[m]	Mitochondria	Acetyl-CoA
MNXM21[n]	Nucleous	Acetyl-CoA
MNXM21[p]	Membrane	Acetyl-CoA
MNXM21[x]	Peroxisome	Acetyl-CoA
MNXM210[c]	Cytoplasm	Phenylpyruvate
MNXM210[e]	Extracellular	Phenylpyruvate
MNXM210[m]	Mitochondria	Phenylpyruvate
MNXM2109[c]	Cytoplasm	cocaine
MNXM2109[m]	Mitochondria	cocaine
MNXM2109[n]	Nucleous	cocaine
MNXM2109[p]	Membrane	cocaine
MNXM211[c]	Cytoplasm	L-Citrulline
MNXM212[c]	Cytoplasm	Adenosine
MNXM212[e]	Extracellular	Adenosine
MNXM212[m]	Mitochondria	Adenosine
MNXM212[p]	Membrane	Adenosine
MNXM21289[c]	Cytoplasm	protein N6-(dihydrolipoyl)lysine|protein 6-N-(dihydrolipoyl)lysine
MNXM213[c]	Cytoplasm	Hypoxanthine
MNXM213[e]	Extracellular	Hypoxanthine
MNXM213[p]	Membrane	Hypoxanthine
MNXM213[x]	Peroxisome	Hypoxanthine
MNXM21320[m]	Mitochondria	protein L-methionine-(R)-sulfoxide|protein-L-methionine (R)-sulfoxide|peptide-L-methionine (R)-S-oxide|protein-L-methionine-(R)-sulfoxide
MNXM21326[m]	Mitochondria	Protein N5-alkylglutamine
MNXM214[m]	Mitochondria	Crotonoyl-CoA
MNXM2143[m]	Mitochondria	ethane nitronate|ethyl nitronate|C2H5NO2|ethylnitronate|nitroethane
MNXM2144[p]	Membrane	obtusifoliol
MNXM2146[c]	Cytoplasm	Oxidized flavoprotein|Oxidized flavoprotein
MNXM2149[p]	Membrane	Perillyl aldehyde
MNXM215[c]	Cytoplasm	alpha-D-Mannose_6-phosphate|MAN6P|Mannose 6-Phosphate|a-D-Mannose 6-phosphate|alpha-D-Mannose 6-P|D-Mannose 6-phosphate
MNXM2150[c]	Cytoplasm	phosphatidylethanolamine (dioctadec-11-enoyl, n-C18:1)
MNXM2150[p]	Membrane	phosphatidylethanolamine (dioctadec-11-enoyl, n-C18:1)
MNXM2152[m]	Mitochondria	Precorrin_1
MNXM2154[c]	Cytoplasm	Reduced flavoprotein|Reduced flavoprotein
MNXM217[c]	Cytoplasm	Benzoate
MNXM217[e]	Extracellular	Benzoate
MNXM217[m]	Mitochondria	Benzoate
MNXM217[n]	Nucleous	Benzoate
MNXM217[p]	Membrane	Benzoate
MNXM2174[c]	Cytoplasm	dIDP
MNXM2175[c]	Cytoplasm	2'-deoxyribonucleoside diphosphate
MNXM2178[c]	Cytoplasm	2-Demethylmenaquinone 8
MNXM218[c]	Cytoplasm	Ethanolamine
MNXM218[e]	Extracellular	Ethanolamine
MNXM218[p]	Membrane	Ethanolamine
MNXM2195[p]	Membrane	3-Octaprenyl-4-hydroxybenzoate
MNXM21985[c]	Cytoplasm	tau-Protein|tau-Protein
MNXM22[c]	Cytoplasm	Hydrogen peroxide
MNXM22[e]	Extracellular	Hydrogen peroxide
MNXM22[m]	Mitochondria	Hydrogen peroxide
MNXM22[n]	Nucleous	Hydrogen peroxide
MNXM22[p]	Membrane	Hydrogen peroxide
MNXM22[x]	Peroxisome	Hydrogen peroxide
MNXM220[c]	Cytoplasm	CDP
MNXM220[n]	Nucleous	CDP
MNXM220[p]	Membrane	CDP
MNXM221[m]	Mitochondria	phosphatidylserine, yeast-specific
MNXM221[n]	Nucleous	phosphatidylserine, yeast-specific
MNXM221[p]	Membrane	phosphatidylserine, yeast-specific
MNXM2214[c]	Cytoplasm	apoprotein [acyl carrier protein]
MNXM2214[m]	Mitochondria	apoprotein [acyl carrier protein]
MNXM222[c]	Cytoplasm	Glycolate
MNXM222[e]	Extracellular	Glycolate
MNXM222[p]	Membrane	Glycolate
MNXM222[x]	Peroxisome	Glycolate
MNXM2226[c]	Cytoplasm	ecgonine methyl ester
MNXM2226[m]	Mitochondria	ecgonine methyl ester
MNXM2226[n]	Nucleous	ecgonine methyl ester
MNXM2226[p]	Membrane	ecgonine methyl ester
MNXM2229[c]	Cytoplasm	reduced electron-transfer flavoprotein
MNXM2229[m]	Mitochondria	reduced electron-transfer flavoprotein
MNXM223[c]	Cytoplasm	Menaquinol 8
MNXM224[c]	Cytoplasm	Tetradecanoyl-CoA (n-C14:0CoA)
MNXM224[m]	Mitochondria	Tetradecanoyl-CoA (n-C14:0CoA)
MNXM225[c]	Cytoplasm	UDP-N-acetyl-D-galactosamine
MNXM225[e]	Extracellular	UDP-N-acetyl-D-galactosamine
MNXM2255[c]	Cytoplasm	Mn2+
MNXM2255[e]	Extracellular	Mn2+
MNXM2255[p]	Membrane	Mn2+
MNXM226[m]	Mitochondria	1-Acyl-sn-glycerol 3-phosphate
MNXM226[p]	Membrane	1-Acyl-sn-glycerol 3-phosphate
MNXM2260[p]	Membrane	N,N-Dimethylaniline N-oxide
MNXM227[c]	Cytoplasm	N-Acetylneuraminate
MNXM227[e]	Extracellular	N-Acetylneuraminate
MNXM227[p]	Membrane	N-Acetylneuraminate
MNXM2282[c]	Cytoplasm	Selenate
MNXM2282[e]	Extracellular	Selenate
MNXM2288[c]	Cytoplasm	taurocholic acid
MNXM2288[e]	Extracellular	taurocholic acid
MNXM229[c]	Cytoplasm	Choline phosphate
MNXM229[n]	Nucleous	Choline phosphate
MNXM2292[c]	Cytoplasm	trypanothione disulfide
MNXM2299[m]	Mitochondria	gamma-L-Glutamyl-L-amino_acid|L-g-Glutamyl-amino acid|(5-L-Glutamyl)-L-amino acid
MNXM23[c]	Cytoplasm	Pyruvate
MNXM23[e]	Extracellular	Pyruvate
MNXM23[m]	Mitochondria	Pyruvate
MNXM23[n]	Nucleous	Pyruvate
MNXM23[p]	Membrane	Pyruvate
MNXM231[c]	Cytoplasm	L-Isoleucine
MNXM231[e]	Extracellular	L-Isoleucine
MNXM231[m]	Mitochondria	L-Isoleucine
MNXM231[p]	Membrane	L-Isoleucine
MNXM232[c]	Cytoplasm	Ubiquinone-8
MNXM232[p]	Membrane	Ubiquinone-8
MNXM233[c]	Cytoplasm	Butanoyl-CoA
MNXM233[m]	Mitochondria	Butanoyl-CoA
MNXM234[c]	Cytoplasm	dUMP
MNXM234[e]	Extracellular	dUMP
MNXM234[m]	Mitochondria	dUMP
MNXM235[c]	Cytoplasm	Orotate
MNXM235[e]	Extracellular	Orotate
MNXM235[m]	Mitochondria	Orotate
MNXM23586[c]	Cytoplasm	Octanoyl-ACP (n-C8:0ACP)
MNXM236[c]	Cytoplasm	octadecanoate (n-C18:0)
MNXM236[e]	Extracellular	octadecanoate (n-C18:0)
MNXM236[p]	Membrane	octadecanoate (n-C18:0)
MNXM237[c]	Cytoplasm	10-Formyltetrahydrofolate
MNXM237[m]	Mitochondria	10-Formyltetrahydrofolate
MNXM237[n]	Nucleous	10-Formyltetrahydrofolate
MNXM2371[n]	Nucleous	dTDP-4-dehydro-6-deoxy-L-mannose
MNXM238[c]	Cytoplasm	3-Methyl-2-oxobutanoate
MNXM238[m]	Mitochondria	3-Methyl-2-oxobutanoate
MNXM238[p]	Membrane	3-Methyl-2-oxobutanoate
MNXM2394[c]	Cytoplasm	Maltose 6'-phosphate
MNXM240[c]	Cytoplasm	benzoyl-CoA|benzoyl-S-CoA|S-benzoate coenzyme A
MNXM240[m]	Mitochondria	benzoyl-CoA|benzoyl-S-CoA|S-benzoate coenzyme A
MNXM2401[c]	Cytoplasm	N-acetyl-alpha-D-galactosaminyl-1-phosphate|N-acetyl-alpha-D-galactosamine 1-phosphate
MNXM2414[p]	Membrane	Perillic acid
MNXM242[c]	Cytoplasm	D-Ribose
MNXM242[e]	Extracellular	D-Ribose
MNXM2422[p]	Membrane	Acetylenecarboxylate|Acetylenemonocarboxylic acid|Acetylenecarboxylic acid|propynoate
MNXM2426[c]	Cytoplasm	a nucleoside|D-ribosyl-base2|D-Ribosyl-base1|a ribonucleoside
MNXM2429[m]	Mitochondria	Se-methyl-L-selenocysteine|Se-methyl-selenocysteine|Se-methylselenocysteine|Se-methyl--L-selenocysteine
MNXM243[c]	Cytoplasm	cAMP
MNXM243[e]	Extracellular	cAMP
MNXM243[n]	Nucleous	cAMP
MNXM2440[p]	Membrane	ubiquinone-9|coenzyme Q9
MNXM245[c]	Cytoplasm	L-Glutamate 5-semialdehyde
MNXM245[m]	Mitochondria	L-Glutamate 5-semialdehyde
MNXM246[c]	Cytoplasm	D-Carnitine
MNXM246[p]	Membrane	D-Carnitine
MNXM247[c]	Cytoplasm	L-Prolyl-tRNA(Pro)
MNXM247[m]	Mitochondria	L-Prolyl-tRNA(Pro)
MNXM248[c]	Cytoplasm	triglyceride, yeast-specific
MNXM248[e]	Extracellular	triglyceride, yeast-specific
MNXM248[m]	Mitochondria	triglyceride, yeast-specific
MNXM248[n]	Nucleous	triglyceride, yeast-specific
MNXM248[p]	Membrane	triglyceride, yeast-specific
MNXM2494[p]	Membrane	Zymostenol
MNXM25[c]	Cytoplasm	Succinate
MNXM25[e]	Extracellular	Succinate
MNXM25[m]	Mitochondria	Succinate
MNXM25[p]	Membrane	Succinate
MNXM25[x]	Peroxisome	Succinate
MNXM252[c]	Cytoplasm	(S)-Dihydroorotate
MNXM252[m]	Mitochondria	(S)-Dihydroorotate
MNXM255[c]	Cytoplasm	Methylamine
MNXM255[e]	Extracellular	Methylamine
MNXM256[c]	Cytoplasm	Thiamine diphosphate
MNXM256[e]	Extracellular	Thiamine diphosphate
MNXM256[n]	Nucleous	Thiamine diphosphate
MNXM2563[c]	Cytoplasm	Tetrahydropteroyltri-L-glutamate
MNXM257[c]	Cytoplasm	dTMP
MNXM257[e]	Extracellular	dTMP
MNXM257[m]	Mitochondria	dTMP
MNXM257[p]	Membrane	dTMP
MNXM258[c]	Cytoplasm	D-Erythrose 4-phosphate
MNXM258[m]	Mitochondria	D-Erythrose 4-phosphate
MNXM258[p]	Membrane	D-Erythrose 4-phosphate
MNXM259[c]	Cytoplasm	Guanine
MNXM259[e]	Extracellular	Guanine
MNXM259[p]	Membrane	Guanine
MNXM26[c]	Cytoplasm	Acetate
MNXM26[e]	Extracellular	Acetate
MNXM26[m]	Mitochondria	Acetate
MNXM26[p]	Membrane	Acetate
MNXM26[x]	Peroxisome	Acetate
MNXM261[c]	Cytoplasm	3-Phospho-D-glyceroyl phosphate
MNXM261[m]	Mitochondria	3-Phospho-D-glyceroyl phosphate
MNXM2619[p]	Membrane	4alpha-methyl-5alpha-ergosta-8,14,24(28)-trien-3beta-ol
MNXM2623[c]	Cytoplasm	5-Methyltetrahydropteroyltri-L-glutamate
MNXM263[c]	Cytoplasm	2-Oxoadipate
MNXM263[m]	Mitochondria	2-Oxoadipate
MNXM265[c]	Cytoplasm	2-Oxo_acid|Oxo acid|Keto acid|a 2-Oxo acid
MNXM265[m]	Mitochondria	2-Oxo_acid|Oxo acid|Keto acid|a 2-Oxo acid
MNXM265[n]	Nucleous	2-Oxo_acid|Oxo acid|Keto acid|a 2-Oxo acid
MNXM266[c]	Cytoplasm	dCMP
MNXM266[e]	Extracellular	dCMP
MNXM266[p]	Membrane	dCMP
MNXM2671[c]	Cytoplasm	electron-transfer flavoprotein
MNXM2671[m]	Mitochondria	electron-transfer flavoprotein
MNXM268[c]	Cytoplasm	L-2-Aminoadipate
MNXM268[m]	Mitochondria	L-2-Aminoadipate
MNXM27[p]	Membrane	Sodium
MNXM27[x]	Peroxisome	Sodium
MNXM270[c]	Cytoplasm	Riboflavin
MNXM270[e]	Extracellular	Riboflavin
MNXM270[m]	Mitochondria	Riboflavin
MNXM270[n]	Nucleous	Riboflavin
MNXM271[c]	Cytoplasm	Sedoheptulose 7-phosphate
MNXM2710[p]	Membrane	Phosphatidyl-N-methylethanolamine, yeast-specific
MNXM2716[p]	Membrane	prop-2-ynal|Formylacetylene|Propargylaldehyde|prop-2-ynal|Propiolaldehyde|2-Propyn-1-al|Propioaldehyde
MNXM272[c]	Cytoplasm	Stearoyl-CoA (n-C18:0CoA)
MNXM2723[c]	Cytoplasm	R total 2 position
MNXM275[c]	Cytoplasm	D-Glycerate 2-phosphate
MNXM275[m]	Mitochondria	D-Glycerate 2-phosphate
MNXM2752[c]	Cytoplasm	7-(5-oxoadipoamido)cephalosporanic acid|(7R)-7-(5-carboxy-5-oxopentanoyl)aminocephalosporinate
MNXM2752[n]	Nucleous	7-(5-oxoadipoamido)cephalosporanic acid|(7R)-7-(5-carboxy-5-oxopentanoyl)aminocephalosporinate
MNXM277[c]	Cytoplasm	Aldehyde|a fatty aldehyde
MNXM277[m]	Mitochondria	Aldehyde|a fatty aldehyde
MNXM277[n]	Nucleous	Aldehyde|a fatty aldehyde
MNXM277[p]	Membrane	Aldehyde|a fatty aldehyde
MNXM2784[c]	Cytoplasm	(3S)-3-Hydroxyadipyl-CoA
MNXM279[p]	Membrane	3,4-Dihydroxy-L-phenylalanine
MNXM28[c]	Cytoplasm	L-Methionyl-tRNA (Met)
MNXM28[m]	Mitochondria	L-Methionyl-tRNA (Met)
MNXM280[m]	Mitochondria	Acetyl phosphate
MNXM2808[c]	Cytoplasm	beta-L-arabinose 1-phosphate
MNXM281[c]	Cytoplasm	7,8-Dihydrofolate
MNXM281[e]	Extracellular	7,8-Dihydrofolate
MNXM282[c]	Cytoplasm	Taurine
MNXM282[e]	Extracellular	Taurine
MNXM282[m]	Mitochondria	Taurine
MNXM282[x]	Peroxisome	Taurine
MNXM2825[c]	Cytoplasm	Ferrichrome
MNXM283[c]	Cytoplasm	CDPcholine
MNXM2847[p]	Membrane	nonaprenyl-4-hydroxybenzoate|3-nonaprenyl-4-hydroxybenzoate
MNXM285[c]	Cytoplasm	D-Lactate
MNXM285[e]	Extracellular	D-Lactate
MNXM285[m]	Mitochondria	D-Lactate
MNXM285[p]	Membrane	D-Lactate
MNXM2858[c]	Cytoplasm	phosphatidylethanolamine (didodecanoyl, n-C12:0)
MNXM2858[p]	Membrane	phosphatidylethanolamine (didodecanoyl, n-C12:0)
MNXM286[c]	Cytoplasm	dATP
MNXM286[e]	Extracellular	dATP
MNXM286[m]	Mitochondria	dATP
MNXM286[n]	Nucleous	dATP
MNXM287[c]	Cytoplasm	Adenosine 5'-phosphosulfate
MNXM288[c]	Cytoplasm	Uridine
MNXM288[e]	Extracellular	Uridine
MNXM288[m]	Mitochondria	Uridine
MNXM288[p]	Membrane	Uridine
MNXM2887[c]	Cytoplasm	3,4-dihydroxy-2-butanone 4-phosphate
MNXM2887[e]	Extracellular	3,4-dihydroxy-2-butanone 4-phosphate
MNXM29[c]	Cytoplasm	Glycine
MNXM29[e]	Extracellular	Glycine
MNXM29[m]	Mitochondria	Glycine
MNXM29[p]	Membrane	Glycine
MNXM2911[c]	Cytoplasm	2'-Deoxyribonucleoside triphosphate
MNXM2911[e]	Extracellular	2'-Deoxyribonucleoside triphosphate
MNXM2911[m]	Mitochondria	2'-Deoxyribonucleoside triphosphate
MNXM2911[n]	Nucleous	2'-Deoxyribonucleoside triphosphate
MNXM2911[p]	Membrane	2'-Deoxyribonucleoside triphosphate
MNXM292[c]	Cytoplasm	Squalene
MNXM292[p]	Membrane	Squalene
MNXM2929[c]	Cytoplasm	Oxaloglutarate
MNXM2929[m]	Mitochondria	Oxaloglutarate
MNXM2968[m]	Mitochondria	Aldophosphamide|Aldophosphamide
MNXM297[p]	Membrane	Phosphatidylcholine, yeast-specific
MNXM298[c]	Cytoplasm	Xanthosine 5'-phosphate
MNXM298[e]	Extracellular	Xanthosine 5'-phosphate
MNXM298[m]	Mitochondria	Xanthosine 5'-phosphate
MNXM2999[c]	Cytoplasm	coprogen unloaded (no Fe(III))
MNXM2999[e]	Extracellular	coprogen unloaded (no Fe(III))
MNXM2999[p]	Membrane	coprogen unloaded (no Fe(III))
MNXM3[c]	Cytoplasm	ATP
MNXM3[e]	Extracellular	ATP
MNXM3[m]	Mitochondria	ATP
MNXM3[n]	Nucleous	ATP
MNXM3[p]	Membrane	ATP
MNXM3[x]	Peroxisome	ATP
MNXM30[c]	Cytoplasm	GDP
MNXM30[e]	Extracellular	GDP
MNXM30[m]	Mitochondria	GDP
MNXM30[p]	Membrane	GDP
MNXM3007[c]	Cytoplasm	hexose 6-phosphate
MNXM301[m]	Mitochondria	L-1-Pyrroline-5-carboxylate|1PYR5C|L-delta1-Pyrroline-5-carboxylate|(S)-1-Pyrroline-5-carboxylate
MNXM302[c]	Cytoplasm	Sphinganine
MNXM303[c]	Cytoplasm	Ethanol
MNXM303[e]	Extracellular	Ethanol
MNXM303[m]	Mitochondria	Ethanol
MNXM303[n]	Nucleous	Ethanol
MNXM303[p]	Membrane	Ethanol
MNXM304[c]	Cytoplasm	Biotin
MNXM304[e]	Extracellular	Biotin
MNXM304[n]	Nucleous	Biotin
MNXM304[p]	Membrane	Biotin
MNXM3060[c]	Cytoplasm	N-Acetyl-D-glucosamine(anhydrous)N-Acetylmuramic acid
MNXM3060[e]	Extracellular	N-Acetyl-D-glucosamine(anhydrous)N-Acetylmuramic acid
MNXM3060[p]	Membrane	N-Acetyl-D-glucosamine(anhydrous)N-Acetylmuramic acid
MNXM308[c]	Cytoplasm	diacylglycerol
MNXM308[e]	Extracellular	diacylglycerol
MNXM308[m]	Mitochondria	diacylglycerol
MNXM308[p]	Membrane	diacylglycerol
MNXM309[p]	Membrane	Deamino-NAD+
MNXM3090[m]	Mitochondria	S-Adenosyl-4-methylthio-2-oxobutanoate
MNXM3094[c]	Cytoplasm	Sugar|Sugar
MNXM3094[m]	Mitochondria	Sugar|Sugar
MNXM3094[n]	Nucleous	Sugar|Sugar
MNXM31[c]	Cytoplasm	CMP
MNXM31[e]	Extracellular	CMP
MNXM31[p]	Membrane	CMP
MNXM310[c]	Cytoplasm	Methylglyoxal
MNXM310[e]	Extracellular	Methylglyoxal
MNXM311[c]	Cytoplasm	Pyridoxal
MNXM311[e]	Extracellular	Pyridoxal
MNXM313[c]	Cytoplasm	N-Acetyl-D-glucosamine 6-phosphate
MNXM314[e]	Extracellular	tetradecanoate (n-C14:0)
MNXM314[p]	Membrane	tetradecanoate (n-C14:0)
MNXM31421[m]	Mitochondria	(alpha-D-Mannosyl)4-beta-D-mannosyl-diacetylchitobiosyldiphosphodolichol
MNXM31425[p]	Membrane	(alpha-D-mannosyl)8-beta-D-mannosyldiacetylchitobiosyldiphosphodolichol
MNXM31536[c]	Cytoplasm	phosphatidylethanolamine (dioctadecanoyl, n-C18:0)
MNXM31536[p]	Membrane	phosphatidylethanolamine (dioctadecanoyl, n-C18:0)
MNXM316[m]	Mitochondria	5'-Deoxyadenosine
MNXM316[n]	Nucleous	5'-Deoxyadenosine
MNXM3167[p]	Membrane	3-Hexaprenyl-4-hydroxybenzoate
MNXM317[c]	Cytoplasm	Tetrahydrofolyl-[Glu](2)
MNXM317[m]	Mitochondria	Tetrahydrofolyl-[Glu](2)
MNXM3173[c]	Cytoplasm	3alpha,7alpha,12alpha,26-Tetrahydroxy-5beta-cholestane
MNXM31772[c]	Cytoplasm	Adrenaline
MNXM31772[e]	Extracellular	Adrenaline
MNXM318[c]	Cytoplasm	5-Methyltetrahydrofolate
MNXM318[e]	Extracellular	5-Methyltetrahydrofolate
MNXM319[c]	Cytoplasm	L-Cystathionine
MNXM319[p]	Membrane	L-Cystathionine
MNXM319[x]	Peroxisome	L-Cystathionine
MNXM3196[m]	Mitochondria	6-Thioinosine-5'-monophosphate|6-Thioinosine-5'-monophosphate|9-(5-Phospho-1-ribofuranosyl)-6-mercaptopurine
MNXM3199[c]	Cytoplasm	7-methyl-3-oxooct-6-enoyl-CoA
MNXM3199[m]	Mitochondria	7-methyl-3-oxooct-6-enoyl-CoA
MNXM32[c]	Cytoplasm	L-Alanine
MNXM32[e]	Extracellular	L-Alanine
MNXM32[n]	Nucleous	L-Alanine
MNXM32[p]	Membrane	L-Alanine
MNXM321[c]	Cytoplasm	S-Adenosylmethioninamine
MNXM3213[c]	Cytoplasm	alpha-D-Aldose 1-phosphate|beta-L-Aldose 1-phosphate|Monosaccharide 1-phosphate|alpha-D-Aldose 1-phosphate
MNXM32178[c]	Cytoplasm	phosphatidylethanolamine (dihexadecanoyl, n-C16:0)
MNXM32178[p]	Membrane	phosphatidylethanolamine (dihexadecanoyl, n-C16:0)
MNXM32180[c]	Cytoplasm	Phosphatidylglycerophosphate (dihexadecanoyl, n-C16:0)
MNXM32180[p]	Membrane	Phosphatidylglycerophosphate (dihexadecanoyl, n-C16:0)
MNXM322[c]	Cytoplasm	Thiamin
MNXM322[e]	Extracellular	Thiamin
MNXM322[n]	Nucleous	Thiamin
MNXM323[c]	Cytoplasm	Thiosulfate
MNXM323[e]	Extracellular	Thiosulfate
MNXM323[m]	Mitochondria	Thiosulfate
MNXM323[p]	Membrane	Thiosulfate
MNXM325[c]	Cytoplasm	6-Phospho-D-gluconate
MNXM325[n]	Nucleous	6-Phospho-D-gluconate
MNXM327[p]	Membrane	Estrone
MNXM3278[c]	Cytoplasm	phosphoprotein
MNXM3278[e]	Extracellular	phosphoprotein
MNXM3278[m]	Mitochondria	phosphoprotein
MNXM3278[n]	Nucleous	phosphoprotein
MNXM3278[p]	Membrane	phosphoprotein
MNXM328[c]	Cytoplasm	Agmatine
MNXM328[e]	Extracellular	Agmatine
MNXM328[p]	Membrane	Agmatine
MNXM3287[m]	Mitochondria	Homovanillate
MNXM3292[p]	Membrane	L-methionine (S)-sulfoxide|L-methionine-(S)-S-oxide|L-methionine (S)-S-oxide|L-methionine-(S)-sulfoxide
MNXM3297[c]	Cytoplasm	lignoceric acid
MNXM3297[e]	Extracellular	lignoceric acid
MNXM330[c]	Cytoplasm	Superoxide anion
MNXM330[e]	Extracellular	Superoxide anion
MNXM333[c]	Cytoplasm	(R)-Mevalonate
MNXM333[p]	Membrane	(R)-Mevalonate
MNXM334[c]	Cytoplasm	Inosine
MNXM334[e]	Extracellular	Inosine
MNXM334[m]	Mitochondria	Inosine
MNXM334[p]	Membrane	Inosine
MNXM336[c]	Cytoplasm	alpha-D-Galactose 1-phosphate
MNXM336[e]	Extracellular	alpha-D-Galactose 1-phosphate
MNXM336[m]	Mitochondria	alpha-D-Galactose 1-phosphate
MNXM336[p]	Membrane	alpha-D-Galactose 1-phosphate
MNXM337[c]	Cytoplasm	chorismate
MNXM337[m]	Mitochondria	chorismate
MNXM338[c]	Cytoplasm	Cytidine
MNXM338[e]	Extracellular	Cytidine
MNXM338[m]	Mitochondria	Cytidine
MNXM338[n]	Nucleous	Cytidine
MNXM3383[m]	Mitochondria	3-Methoxy-4-hydroxymandelate
MNXM3395[c]	Cytoplasm	3alpha,7alpha,24-Trihydroxy-5beta-cholestanoyl-CoA
MNXM34[c]	Cytoplasm	Farnesyl diphosphate
MNXM34[p]	Membrane	Farnesyl diphosphate
MNXM340[c]	Cytoplasm	N-Acetyl-D-glucosamine 1-phosphate
MNXM340[e]	Extracellular	N-Acetyl-D-glucosamine 1-phosphate
MNXM340[p]	Membrane	N-Acetyl-D-glucosamine 1-phosphate
MNXM341[c]	Cytoplasm	D-Gluconate
MNXM341[e]	Extracellular	D-Gluconate
MNXM341[p]	Membrane	D-Gluconate
MNXM342[c]	Cytoplasm	Octanoyl-CoA (n-C8:0CoA)
MNXM342[m]	Mitochondria	Octanoyl-CoA (n-C8:0CoA)
MNXM342[x]	Peroxisome	Octanoyl-CoA (n-C8:0CoA)
MNXM344[c]	Cytoplasm	dGTP
MNXM344[e]	Extracellular	dGTP
MNXM344[m]	Mitochondria	dGTP
MNXM344[n]	Nucleous	dGTP
MNXM346[c]	Cytoplasm	Protoporphyrin
MNXM346[m]	Mitochondria	Protoporphyrin
MNXM3470[c]	Cytoplasm	2(alpha-D-Mannosyl-6-phosphate)-D-glycerate
MNXM3473[m]	Mitochondria	3,4-Dihydroxymandelate
MNXM349[c]	Cytoplasm	Glycolaldehyde
MNXM349[m]	Mitochondria	Glycolaldehyde
MNXM35[c]	Cytoplasm	Oxidized ferredoxin
MNXM35[e]	Extracellular	Oxidized ferredoxin
MNXM35[m]	Mitochondria	Oxidized ferredoxin
MNXM35[n]	Nucleous	Oxidized ferredoxin
MNXM35[p]	Membrane	Oxidized ferredoxin
MNXM351[c]	Cytoplasm	Protoporphyrinogen IX
MNXM351[m]	Mitochondria	Protoporphyrinogen IX
MNXM351[x]	Peroxisome	Protoporphyrinogen IX
MNXM352[e]	Extracellular	trimethylamine
MNXM352[p]	Membrane	trimethylamine
MNXM353[c]	Cytoplasm	L-Homoserine
MNXM353[e]	Extracellular	L-Homoserine
MNXM353[n]	Nucleous	L-Homoserine
MNXM353[p]	Membrane	L-Homoserine
MNXM354[n]	Nucleous	Sphingomyelin
MNXM355[c]	Cytoplasm	NMN
MNXM355[e]	Extracellular	NMN
MNXM355[p]	Membrane	NMN
MNXM357[p]	Membrane	Serotonin
MNXM358[p]	Membrane	Estradiol
MNXM360[c]	Cytoplasm	dCTP
MNXM360[e]	Extracellular	dCTP
MNXM360[m]	Mitochondria	dCTP
MNXM360[n]	Nucleous	dCTP
MNXM361[c]	Cytoplasm	L-Aspartate 4-semialdehyde
MNXM362[c]	Cytoplasm	Lactose
MNXM362[e]	Extracellular	Lactose
MNXM362[p]	Membrane	Lactose
MNXM363[c]	Cytoplasm	Dodecanoyl-CoA (n-C12:0CoA)
MNXM363[m]	Mitochondria	Dodecanoyl-CoA (n-C12:0CoA)
MNXM364[c]	Cytoplasm	(R)-Pantothenate
MNXM364[e]	Extracellular	(R)-Pantothenate
MNXM364[n]	Nucleous	(R)-Pantothenate
MNXM365[c]	Cytoplasm	5-Amino-1-(5-Phospho-D-ribosyl)imidazole-4-carboxamide
MNXM365[m]	Mitochondria	5-Amino-1-(5-Phospho-D-ribosyl)imidazole-4-carboxamide
MNXM366[c]	Cytoplasm	Pyridoxamine 5'-phosphate
MNXM366[e]	Extracellular	Pyridoxamine 5'-phosphate
MNXM367[c]	Cytoplasm	sn-Glycero-3-phosphocholine
MNXM367[e]	Extracellular	sn-Glycero-3-phosphocholine
MNXM3673[c]	Cytoplasm	nickel
MNXM3673[e]	Extracellular	nickel
MNXM3673[p]	Membrane	nickel
MNXM36740[c]	Cytoplasm	a 3-oxo acid|a 3-oxo acid|3-oxo monocarboxylic acid anions|3-oxo monocarboxylic acid anion
MNXM368[c]	Cytoplasm	sn-Glycero-3-phosphoethanolamine
MNXM368[e]	Extracellular	sn-Glycero-3-phosphoethanolamine
MNXM3691[p]	Membrane	Phosphatidyl-N-dimethylethanolamine
MNXM37[c]	Cytoplasm	L-Glutamine
MNXM37[e]	Extracellular	L-Glutamine
MNXM37[m]	Mitochondria	L-Glutamine
MNXM37[n]	Nucleous	L-Glutamine
MNXM37[p]	Membrane	L-Glutamine
MNXM370[c]	Cytoplasm	D-Glucosamine 6-phosphate
MNXM370[e]	Extracellular	D-Glucosamine 6-phosphate
MNXM370[p]	Membrane	D-Glucosamine 6-phosphate
MNXM3713[c]	Cytoplasm	SN-38|SN-38
MNXM3713[m]	Mitochondria	SN-38|SN-38
MNXM3713[n]	Nucleous	SN-38|SN-38
MNXM3713[p]	Membrane	SN-38|SN-38
MNXM3723[c]	Cytoplasm	tRNA guanine|tRNA guanine
MNXM3723[n]	Nucleous	tRNA guanine|tRNA guanine
MNXM373[c]	Cytoplasm	Pantetheine 4'-phosphate
MNXM373[m]	Mitochondria	Pantetheine 4'-phosphate
MNXM374[c]	Cytoplasm	dADP
MNXM374[m]	Mitochondria	dADP
MNXM376[c]	Cytoplasm	Hydroquinone
MNXM376[m]	Mitochondria	Hydroquinone
MNXM377[c]	Cytoplasm	Indole
MNXM377[e]	Extracellular	Indole
MNXM377[p]	Membrane	Indole
MNXM379[m]	Mitochondria	O-Phospho-L-serine
MNXM38[m]	Mitochondria	Flavin adenine dinucleotide reduced
MNXM380[n]	Nucleous	4a-hydroxytetrahydrobiopterin|4a-hydroxy-(6R)-L-erythro-5,6,7,8-tetrahydrobiopterin|4a-hydroxy-tetrahydrobiopterin|(6R)-6-(L-erythro-1,2-dihydroxypropyl)-5,6,7,8-tetrahydro-4a-hydroxypterin
MNXM3804[c]	Cytoplasm	2-(3-Carboxy-3-aminopropyl)-L-histidine
MNXM3805[c]	Cytoplasm	2-[3-Carboxy-3-(methylammonio)propyl]-L-histidine
MNXM381[m]	Mitochondria	L-Amino acid|An L-amino acid|L-alpha-amino acid|a D-amino acid|L-Amino acids|Xaa|Aliphatic amino acids
MNXM38125[m]	Mitochondria	5-Glutamyl-taurine
MNXM383[p]	Membrane	Indole-3-acetate
MNXM3835[m]	Mitochondria	3-Carbamoyl-2-phenylpropionaldehyde|3-Carbamoyl-2-phenylpropionaldehyde
MNXM384[c]	Cytoplasm	L-Saccharopine
MNXM386[c]	Cytoplasm	Thymine
MNXM386[p]	Membrane	Thymine
MNXM3863[c]	Cytoplasm	4-Hydroxyphenylacetate
MNXM3863[e]	Extracellular	4-Hydroxyphenylacetate
MNXM3863[m]	Mitochondria	4-Hydroxyphenylacetate
MNXM3867[c]	Cytoplasm	4-nitrophenyl ester of phosphoric acid|p-nitrophenyl-phosphate|p-nitrophenyl phosphate:|n-nitrophenyl phosphate|p-nitrophenylphosphate|4-nitrophenyl phosphate monoanion|p-nitrophenyl phosphate|p-nitrophenolphosphate|4-nitrophenylphosphate|4-nitrophenyl phosphate|4-nitrophenyl phosphate dianion|4-nitrophenol phosphate|p-nitrophenol phosphate
MNXM3867[e]	Extracellular	4-nitrophenyl ester of phosphoric acid|p-nitrophenyl-phosphate|p-nitrophenyl phosphate:|n-nitrophenyl phosphate|p-nitrophenylphosphate|4-nitrophenyl phosphate monoanion|p-nitrophenyl phosphate|p-nitrophenolphosphate|4-nitrophenylphosphate|4-nitrophenyl phosphate|4-nitrophenyl phosphate dianion|4-nitrophenol phosphate|p-nitrophenol phosphate
MNXM3867[m]	Mitochondria	4-nitrophenyl ester of phosphoric acid|p-nitrophenyl-phosphate|p-nitrophenyl phosphate:|n-nitrophenyl phosphate|p-nitrophenylphosphate|4-nitrophenyl phosphate monoanion|p-nitrophenyl phosphate|p-nitrophenolphosphate|4-nitrophenylphosphate|4-nitrophenyl phosphate|4-nitrophenyl phosphate dianion|4-nitrophenol phosphate|p-nitrophenol phosphate
MNXM3867[n]	Nucleous	4-nitrophenyl ester of phosphoric acid|p-nitrophenyl-phosphate|p-nitrophenyl phosphate:|n-nitrophenyl phosphate|p-nitrophenylphosphate|4-nitrophenyl phosphate monoanion|p-nitrophenyl phosphate|p-nitrophenolphosphate|4-nitrophenylphosphate|4-nitrophenyl phosphate|4-nitrophenyl phosphate dianion|4-nitrophenol phosphate|p-nitrophenol phosphate
MNXM3867[p]	Membrane	4-nitrophenyl ester of phosphoric acid|p-nitrophenyl-phosphate|p-nitrophenyl phosphate:|n-nitrophenyl phosphate|p-nitrophenylphosphate|4-nitrophenyl phosphate monoanion|p-nitrophenyl phosphate|p-nitrophenolphosphate|4-nitrophenylphosphate|4-nitrophenyl phosphate|4-nitrophenyl phosphate dianion|4-nitrophenol phosphate|p-nitrophenol phosphate
MNXM388[c]	Cytoplasm	5-amino-1-(5-phospho-D-ribosyl)imidazole
MNXM388[m]	Mitochondria	5-amino-1-(5-phospho-D-ribosyl)imidazole
MNXM389[c]	Cytoplasm	3-Methylbut-2-enoyl-CoA
MNXM389[m]	Mitochondria	3-Methylbut-2-enoyl-CoA
MNXM39[c]	Cytoplasm	Formate
MNXM39[e]	Extracellular	Formate
MNXM39[m]	Mitochondria	Formate
MNXM39[n]	Nucleous	Formate
MNXM39[p]	Membrane	Formate
MNXM39043[c]	Cytoplasm	Dihydroneopterin
MNXM39043[m]	Mitochondria	Dihydroneopterin
MNXM392[c]	Cytoplasm	Hydroxypyruvate
MNXM3920[c]	Cytoplasm	benzoylacetyl-CoA|Benzoyl acetyl-CoA|Benzoylacetyl-Coenzyme A|benzoylacetyl-CoA|3-oxo-3-phenylpropionyl-CoA|3-oxo-3-phenylpropionyl-coenzyme A|Benzoyl acetyl coenzyme A|3'-phosphoadenosine 5'-{3-[(3R)-3-hydroxy-2,2-dimethyl-4-oxo-4-{[3-oxo-3-({2-[(3-oxo-3-phenylpropanoyl)sulfanyl]ethyl}amino)propyl]amino}butyl] dihydrogen diphosphate}
MNXM3920[m]	Mitochondria	benzoylacetyl-CoA|Benzoyl acetyl-CoA|Benzoylacetyl-Coenzyme A|benzoylacetyl-CoA|3-oxo-3-phenylpropionyl-CoA|3-oxo-3-phenylpropionyl-coenzyme A|Benzoyl acetyl coenzyme A|3'-phosphoadenosine 5'-{3-[(3R)-3-hydroxy-2,2-dimethyl-4-oxo-4-{[3-oxo-3-({2-[(3-oxo-3-phenylpropanoyl)sulfanyl]ethyl}amino)propyl]amino}butyl] dihydrogen diphosphate}
MNXM393[c]	Cytoplasm	D-Sorbitol 6-phosphate
MNXM394[c]	Cytoplasm	dTTP
MNXM394[e]	Extracellular	dTTP
MNXM394[m]	Mitochondria	dTTP
MNXM394[n]	Nucleous	dTTP
MNXM396[c]	Cytoplasm	3-Hydroxy-2-methylpropanoate
MNXM397[c]	Cytoplasm	2-Amino-4-hydroxy-6-(erythro-1,2,3-trihydroxypropyl)dihydropteridine triphosphate
MNXM397[m]	Mitochondria	2-Amino-4-hydroxy-6-(erythro-1,2,3-trihydroxypropyl)dihydropteridine triphosphate
MNXM398[c]	Cytoplasm	Acetone
MNXM398[e]	Extracellular	Acetone
MNXM398[m]	Mitochondria	Acetone
MNXM3980[c]	Cytoplasm	diphthine|Peptide diphthine
MNXM399[c]	Cytoplasm	coenzyme m
MNXM4[e]	Extracellular	O2
MNXM4[m]	Mitochondria	O2
MNXM4[n]	Nucleous	O2
MNXM4[p]	Membrane	O2
MNXM4[x]	Peroxisome	O2
MNXM40[c]	Cytoplasm	Malonyl-CoA
MNXM40[m]	Mitochondria	Malonyl-CoA
MNXM401[c]	Cytoplasm	Guanosine
MNXM401[e]	Extracellular	Guanosine
MNXM401[p]	Membrane	Guanosine
MNXM404[c]	Cytoplasm	4-Methyl-2-oxopentanoate
MNXM404[m]	Mitochondria	4-Methyl-2-oxopentanoate
MNXM4047[p]	Membrane	N,N-Dimethylaniline
MNXM405[c]	Cytoplasm	5-Amino-4-oxopentanoate
MNXM405[e]	Extracellular	5-Amino-4-oxopentanoate
MNXM405[m]	Mitochondria	5-Amino-4-oxopentanoate
MNXM407[c]	Cytoplasm	5-Methylthio-5-deoxy-D-ribose 1-phosphate
MNXM41[c]	Cytoplasm	D-Glucose
MNXM41[e]	Extracellular	D-Glucose
MNXM41[m]	Mitochondria	D-Glucose
MNXM41[p]	Membrane	D-Glucose
MNXM410[c]	Cytoplasm	Coproporphyrinogen III
MNXM410[x]	Peroxisome	Coproporphyrinogen III
MNXM411[c]	Cytoplasm	dCDP
MNXM411[m]	Mitochondria	dCDP
MNXM4118[m]	Mitochondria	DEHYDROACYL-CoA|Dehydroacyl-coenzyme A
MNXM4118[n]	Nucleous	DEHYDROACYL-CoA|Dehydroacyl-coenzyme A
MNXM4118[p]	Membrane	DEHYDROACYL-CoA|Dehydroacyl-coenzyme A
MNXM4118[x]	Peroxisome	DEHYDROACYL-CoA|Dehydroacyl-coenzyme A
MNXM412[c]	Cytoplasm	gamma-L-Glutamyl-L-cysteine
MNXM412[n]	Nucleous	gamma-L-Glutamyl-L-cysteine
MNXM41231[m]	Mitochondria	alpha-D-mannosyl-beta-D-mannosyl-diacylchitobiosyldiphosphodolichol
MNXM413[c]	Cytoplasm	NDP|A nucleoside diphosphate|ribonucleoside 5'-diphosphate|Ribonucleoside diphosphate|Nucleoside diphosphate
MNXM413[e]	Extracellular	NDP|A nucleoside diphosphate|ribonucleoside 5'-diphosphate|Ribonucleoside diphosphate|Nucleoside diphosphate
MNXM413[m]	Mitochondria	NDP|A nucleoside diphosphate|ribonucleoside 5'-diphosphate|Ribonucleoside diphosphate|Nucleoside diphosphate
MNXM413[n]	Nucleous	NDP|A nucleoside diphosphate|ribonucleoside 5'-diphosphate|Ribonucleoside diphosphate|Nucleoside diphosphate
MNXM413[p]	Membrane	NDP|A nucleoside diphosphate|ribonucleoside 5'-diphosphate|Ribonucleoside diphosphate|Nucleoside diphosphate
MNXM414[c]	Cytoplasm	Uroporphyrinogen III
MNXM414[m]	Mitochondria	Uroporphyrinogen III
MNXM414[n]	Nucleous	Uroporphyrinogen III
MNXM415[c]	Cytoplasm	D-4'-Phosphopantothenate
MNXM415[n]	Nucleous	D-4'-Phosphopantothenate
MNXM417[c]	Cytoplasm	beta-D-Fructose_1,6-bisphosphate|D-Fructose 1,6-bisphosphate|beta-D-Fructose 1,6-P2|Fructose 1,6-diphosphate|FDP|Fru1,6P|Fructose 1,6-P2|b-D-Fructose 1,6-P2|Fructose-1,6-bisphosphate
MNXM417[p]	Membrane	beta-D-Fructose_1,6-bisphosphate|D-Fructose 1,6-bisphosphate|beta-D-Fructose 1,6-P2|Fructose 1,6-diphosphate|FDP|Fru1,6P|Fructose 1,6-P2|b-D-Fructose 1,6-P2|Fructose-1,6-bisphosphate
MNXM418[c]	Cytoplasm	O-Acetyl-L-serine
MNXM418[e]	Extracellular	O-Acetyl-L-serine
MNXM418[p]	Membrane	O-Acetyl-L-serine
MNXM4183[m]	Mitochondria	3-Methoxy-4-hydroxyphenylacetaldehyde
MNXM42[c]	Cytoplasm	L-Aspartate
MNXM42[e]	Extracellular	L-Aspartate
MNXM42[m]	Mitochondria	L-Aspartate
MNXM42[p]	Membrane	L-Aspartate
MNXM42[x]	Peroxisome	L-Aspartate
MNXM420[c]	Cytoplasm	Thymidine
MNXM420[e]	Extracellular	Thymidine
MNXM420[m]	Mitochondria	Thymidine
MNXM420[p]	Membrane	Thymidine
MNXM42008[m]	Mitochondria	Alpha-amino acid|Amino acids|an alpha-amino acid|an amino acid|Amino acid
MNXM421[c]	Cytoplasm	4-Aminobenzoate
MNXM421[e]	Extracellular	4-Aminobenzoate
MNXM421[m]	Mitochondria	4-Aminobenzoate
MNXM422[p]	Membrane	4-Aminobutanal
MNXM423[c]	Cytoplasm	ITP
MNXM423[m]	Mitochondria	ITP
MNXM423[n]	Nucleous	ITP
MNXM426[c]	Cytoplasm	2-Acetolactate|alpha-acetolactate|2-Hydroxy-2-methyl-3-oxobutanoate
MNXM426[m]	Mitochondria	2-Acetolactate|alpha-acetolactate|2-Hydroxy-2-methyl-3-oxobutanoate
MNXM427[c]	Cytoplasm	D-Mannose 6-phosphate
MNXM427[e]	Extracellular	D-Mannose 6-phosphate
MNXM427[p]	Membrane	D-Mannose 6-phosphate
MNXM429[c]	Cytoplasm	6-phospho-D-glucono-1,5-lactone
MNXM429[n]	Nucleous	6-phospho-D-glucono-1,5-lactone
MNXM43[c]	Cytoplasm	Chloride
MNXM43[e]	Extracellular	Chloride
MNXM430[c]	Cytoplasm	C20:4-CoA
MNXM430[x]	Peroxisome	C20:4-CoA
MNXM435[c]	Cytoplasm	D-Glyceraldehyde
MNXM435[e]	Extracellular	D-Glyceraldehyde
MNXM435[n]	Nucleous	D-Glyceraldehyde
MNXM435[p]	Membrane	D-Glyceraldehyde
MNXM436[c]	Cytoplasm	dGDP
MNXM436[m]	Mitochondria	dGDP
MNXM436[n]	Nucleous	dGDP
MNXM43631[m]	Mitochondria	benzoyl phosphate
MNXM437[e]	Extracellular	Trimethylamine N-oxide
MNXM437[p]	Membrane	Trimethylamine N-oxide
MNXM4375[n]	Nucleous	4alpha-methyl-5alpha-cholest-7-en-3beta-ol|Lophenol
MNXM44[c]	Cytoplasm	Acyl-CoA
MNXM44[m]	Mitochondria	Acyl-CoA
MNXM44[n]	Nucleous	Acyl-CoA
MNXM44[p]	Membrane	Acyl-CoA
MNXM44[x]	Peroxisome	Acyl-CoA
MNXM44319[e]	Extracellular	Biocytin
MNXM444[p]	Membrane	Dimethyl sulfide
MNXM446[c]	Cytoplasm	(S)-3-Hydroxybutanoyl-CoA
MNXM4485[m]	Mitochondria	beta-D-Mannosyldiacetylchitobiosyldiphosphodolichol
MNXM4485[p]	Membrane	beta-D-Mannosyldiacetylchitobiosyldiphosphodolichol
MNXM449[p]	Membrane	CDPethanolamine
MNXM45[c]	Cytoplasm	Adenosine 3',5'-bisphosphate
MNXM45[e]	Extracellular	Adenosine 3',5'-bisphosphate
MNXM45[m]	Mitochondria	Adenosine 3',5'-bisphosphate
MNXM450[c]	Cytoplasm	Cholate
MNXM450[e]	Extracellular	Cholate
MNXM4505[c]	Cytoplasm	Cadmium
MNXM4505[e]	Extracellular	Cadmium
MNXM4505[p]	Membrane	Cadmium
MNXM452[c]	Cytoplasm	dUTP
MNXM452[m]	Mitochondria	dUTP
MNXM453[n]	Nucleous	N2-Formyl-N1-(5-phospho-D-ribosyl)glycinamide
MNXM453[p]	Membrane	N2-Formyl-N1-(5-phospho-D-ribosyl)glycinamide
MNXM454[c]	Cytoplasm	Pyridoxine 5'-phosphate
MNXM454[e]	Extracellular	Pyridoxine 5'-phosphate
MNXM456[c]	Cytoplasm	5-Formamido-1-(5-phospho-D-ribosyl)imidazole-4-carboxamide
MNXM457[c]	Cytoplasm	Betaine aldehyde
MNXM457[e]	Extracellular	Betaine aldehyde
MNXM457[m]	Mitochondria	Betaine aldehyde
MNXM457[p]	Membrane	Betaine aldehyde
MNXM458[c]	Cytoplasm	Butyrate (n-C4:0)
MNXM458[p]	Membrane	Butyrate (n-C4:0)
MNXM46[c]	Cytoplasm	Oxaloacetate
MNXM46[m]	Mitochondria	Oxaloacetate
MNXM46[x]	Peroxisome	Oxaloacetate
MNXM460[c]	Cytoplasm	Dihydroxyacetone
MNXM460[e]	Extracellular	Dihydroxyacetone
MNXM460[p]	Membrane	Dihydroxyacetone
MNXM461[c]	Cytoplasm	L-Arabinose
MNXM461[p]	Membrane	L-Arabinose
MNXM4614[e]	Extracellular	acetyl-histone|acetyl-histone H3|acetyl-histone H4
MNXM4614[m]	Mitochondria	acetyl-histone|acetyl-histone H3|acetyl-histone H4
MNXM4614[n]	Nucleous	acetyl-histone|acetyl-histone H3|acetyl-histone H4
MNXM4621[c]	Cytoplasm	Irinotecan|(19S)-10,19-diethyl-19-hydroxy-14,18-dioxo-17-oxa-3,13-diazapentacyclo[11.8.0.0^{2,11}.0^{4,9}.0^{15,20}]henicosa-1(21),2(11),3,5,7,9,15(20)-heptaen-7-yl 4-(piperidin-1-yl)piperidine-1-carboxylate|irinotecan|Irinotecan Hcl;Irinotecan Hydrochloride;Irinotecan Hydrochloride Trihydrate;Irinotecanum [INN-Latin]
MNXM4621[m]	Mitochondria	Irinotecan|(19S)-10,19-diethyl-19-hydroxy-14,18-dioxo-17-oxa-3,13-diazapentacyclo[11.8.0.0^{2,11}.0^{4,9}.0^{15,20}]henicosa-1(21),2(11),3,5,7,9,15(20)-heptaen-7-yl 4-(piperidin-1-yl)piperidine-1-carboxylate|irinotecan|Irinotecan Hcl;Irinotecan Hydrochloride;Irinotecan Hydrochloride Trihydrate;Irinotecanum [INN-Latin]
MNXM4621[n]	Nucleous	Irinotecan|(19S)-10,19-diethyl-19-hydroxy-14,18-dioxo-17-oxa-3,13-diazapentacyclo[11.8.0.0^{2,11}.0^{4,9}.0^{15,20}]henicosa-1(21),2(11),3,5,7,9,15(20)-heptaen-7-yl 4-(piperidin-1-yl)piperidine-1-carboxylate|irinotecan|Irinotecan Hcl;Irinotecan Hydrochloride;Irinotecan Hydrochloride Trihydrate;Irinotecanum [INN-Latin]
MNXM4621[p]	Membrane	Irinotecan|(19S)-10,19-diethyl-19-hydroxy-14,18-dioxo-17-oxa-3,13-diazapentacyclo[11.8.0.0^{2,11}.0^{4,9}.0^{15,20}]henicosa-1(21),2(11),3,5,7,9,15(20)-heptaen-7-yl 4-(piperidin-1-yl)piperidine-1-carboxylate|irinotecan|Irinotecan Hcl;Irinotecan Hydrochloride;Irinotecan Hydrochloride Trihydrate;Irinotecanum [INN-Latin]
MNXM463[c]	Cytoplasm	N1-(5-Phospho-D-ribosyl)glycinamide
MNXM463[n]	Nucleous	N1-(5-Phospho-D-ribosyl)glycinamide
MNXM46301[c]	Cytoplasm	chitin
MNXM46301[e]	Extracellular	chitin
MNXM46301[p]	Membrane	chitin
MNXM465[m]	Mitochondria	N-Carbamoyl-L-aspartate
MNXM469[c]	Cytoplasm	D-Sorbitol
MNXM469[e]	Extracellular	D-Sorbitol
MNXM47[c]	Cytoplasm	UDP-N-acetyl-D-glucosamine
MNXM47[e]	Extracellular	UDP-N-acetyl-D-glucosamine
MNXM47[p]	Membrane	UDP-N-acetyl-D-glucosamine
MNXM471[m]	Mitochondria	Isovaleryl-CoA
MNXM473[c]	Cytoplasm	Phenylacetaldehyde
MNXM473[e]	Extracellular	Phenylacetaldehyde
MNXM473[m]	Mitochondria	Phenylacetaldehyde
MNXM473[p]	Membrane	Phenylacetaldehyde
MNXM474[c]	Cytoplasm	Quinate
MNXM474[e]	Extracellular	Quinate
MNXM474[p]	Membrane	Quinate
MNXM47414[c]	Cytoplasm	Cob(I)alamin
MNXM47414[e]	Extracellular	Cob(I)alamin
MNXM47414[p]	Membrane	Cob(I)alamin
MNXM47455[c]	Cytoplasm	Cobinamide
MNXM47455[e]	Extracellular	Cobinamide
MNXM47455[p]	Membrane	Cobinamide
MNXM47647[c]	Cytoplasm	core oligosaccharide lipid A
MNXM47647[p]	Membrane	core oligosaccharide lipid A
MNXM478[p]	Membrane	3-Dehydroquinate
MNXM479[m]	Mitochondria	4-Hydroxyphenylacetaldehyde
MNXM4802[e]	Extracellular	R'C(R)S-S(R)CR'
MNXM4802[n]	Nucleous	R'C(R)S-S(R)CR'
MNXM4806[c]	Cytoplasm	Nucleoside 3'-phosphate
MNXM481[p]	Membrane	Dephospho-CoA
MNXM483[c]	Cytoplasm	N-((R)-4-Phosphopantothenoyl)-L-cysteine
MNXM483[m]	Mitochondria	N-((R)-4-Phosphopantothenoyl)-L-cysteine
MNXM484[c]	Cytoplasm	NTP|rNTP|Ribonucleoside triphosphate|Nucleoside triphosphate|A nucleoside triphosphate
MNXM484[e]	Extracellular	NTP|rNTP|Ribonucleoside triphosphate|Nucleoside triphosphate|A nucleoside triphosphate
MNXM484[m]	Mitochondria	NTP|rNTP|Ribonucleoside triphosphate|Nucleoside triphosphate|A nucleoside triphosphate
MNXM484[n]	Nucleous	NTP|rNTP|Ribonucleoside triphosphate|Nucleoside triphosphate|A nucleoside triphosphate
MNXM484[p]	Membrane	NTP|rNTP|Ribonucleoside triphosphate|Nucleoside triphosphate|A nucleoside triphosphate
MNXM486[c]	Cytoplasm	Decanoyl-CoA (n-C10:0CoA)
MNXM486[m]	Mitochondria	Decanoyl-CoA (n-C10:0CoA)
MNXM487[c]	Cytoplasm	Sphinganine 1-phosphate
MNXM487[e]	Extracellular	Sphinganine 1-phosphate
MNXM489[c]	Cytoplasm	Adenosylcobalamin
MNXM489[p]	Membrane	Adenosylcobalamin
MNXM49[c]	Cytoplasm	3'-Phosphoadenylyl sulfate
MNXM491[m]	Mitochondria	myo-Inositol hexakisphosphate
MNXM492[c]	Cytoplasm	Deoxyuridine
MNXM492[e]	Extracellular	Deoxyuridine
MNXM493[m]	Mitochondria	3-Aminopropanal
MNXM493[p]	Membrane	3-Aminopropanal
MNXM495[c]	Cytoplasm	IDP
MNXM495[e]	Extracellular	IDP
MNXM495[n]	Nucleous	IDP
MNXM4968[c]	Cytoplasm	2-Hydroxybutyrate
MNXM4968[e]	Extracellular	2-Hydroxybutyrate
MNXM497[c]	Cytoplasm	Phenylacetic acid
MNXM497[e]	Extracellular	Phenylacetic acid
MNXM497[m]	Mitochondria	Phenylacetic acid
MNXM4985[p]	Membrane	3-demethylubiquinone-9|3-Demethylubiquinone-9|2-hydroxy-3-methoxy-6-methyl-5-[(2E,6E,10E,14E,18E,22E,26E,30E)-3,7,11,15,19,23,27,31,35-nonamethylhexatriaconta-2,6,10,14,18,22,26,30,34-nonaen-1-yl]cyclohexa-2,5-diene-1,4-dione|3-demethylubiquinone-9
MNXM5[c]	Cytoplasm	Nicotinamide adenine dinucleotide phosphate
MNXM5[e]	Extracellular	Nicotinamide adenine dinucleotide phosphate
MNXM5[m]	Mitochondria	Nicotinamide adenine dinucleotide phosphate
MNXM5[n]	Nucleous	Nicotinamide adenine dinucleotide phosphate
MNXM5[p]	Membrane	Nicotinamide adenine dinucleotide phosphate
MNXM500[c]	Cytoplasm	D-Fructose 1,6-bisphosphate
MNXM500[p]	Membrane	D-Fructose 1,6-bisphosphate
MNXM503[c]	Cytoplasm	Prephenate
MNXM503[e]	Extracellular	Prephenate
MNXM5042[c]	Cytoplasm	adrenic acid
MNXM5042[e]	Extracellular	adrenic acid
MNXM507[c]	Cytoplasm	5-amino-1-(5-phospho-D-ribosyl)imidazole-4-carboxylate
MNXM507[m]	Mitochondria	5-amino-1-(5-phospho-D-ribosyl)imidazole-4-carboxylate
MNXM508[c]	Cytoplasm	beta-D-glucose 6-phosphate
MNXM509[c]	Cytoplasm	Menaquinone 8
MNXM51[c]	Cytoplasm	GTP
MNXM51[e]	Extracellular	GTP
MNXM51[m]	Mitochondria	GTP
MNXM51[n]	Nucleous	GTP
MNXM511[m]	Mitochondria	5,10-Methenyltetrahydrofolate
MNXM511[p]	Membrane	5,10-Methenyltetrahydrofolate
MNXM5155[c]	Cytoplasm	ferricytochrome c2|ferricytochrome c2|Ferricytochrome c2
MNXM5155[m]	Mitochondria	ferricytochrome c2|ferricytochrome c2|Ferricytochrome c2
MNXM5156[c]	Cytoplasm	ferrocytochrome c2|ferrocytochrome c2|Ferrocytochrome c2
MNXM5156[m]	Mitochondria	ferrocytochrome c2|ferrocytochrome c2|Ferrocytochrome c2
MNXM516[n]	Nucleous	GDP-4-dehydro-6-deoxy-D-mannose
MNXM518[p]	Membrane	Indole-3-acetaldehyde
MNXM519[c]	Cytoplasm	Orotidine 5'-phosphate
MNXM519[m]	Mitochondria	Orotidine 5'-phosphate
MNXM52[c]	Cytoplasm	UDPglucose
MNXM52[e]	Extracellular	UDPglucose
MNXM52[p]	Membrane	UDPglucose
MNXM524[c]	Cytoplasm	2-Methyl-3-acetoacetyl-CoA
MNXM524[m]	Mitochondria	2-Methyl-3-acetoacetyl-CoA
MNXM5245[n]	Nucleous	Nucleoside 3',5'-cyclic phosphate
MNXM526[c]	Cytoplasm	4-Nitrophenol
MNXM526[e]	Extracellular	4-Nitrophenol
MNXM526[m]	Mitochondria	4-Nitrophenol
MNXM526[n]	Nucleous	4-Nitrophenol
MNXM526[p]	Membrane	4-Nitrophenol
MNXM528[c]	Cytoplasm	Hexadecanal
MNXM5285[p]	Membrane	protein C-terminal S-farnesyl-L-cysteine methyl ester
MNXM5288[e]	Extracellular	R'C(R)SH
MNXM5288[n]	Nucleous	R'C(R)SH
MNXM53[c]	Cytoplasm	L-Serine
MNXM53[e]	Extracellular	L-Serine
MNXM53[m]	Mitochondria	L-Serine
MNXM53[p]	Membrane	L-Serine
MNXM53[x]	Peroxisome	L-Serine
MNXM5306[c]	Cytoplasm	tetracosapentaenoyl coenzyme A, n-3
MNXM5315[n]	Nucleous	tRNA TpsiC
MNXM5319[m]	Mitochondria	Ubiquinol-6
MNXM53290[e]	Extracellular	Ferrichrome minus Fe(III)
MNXM533[c]	Cytoplasm	D-Glucosamine
MNXM533[e]	Extracellular	D-Glucosamine
MNXM533[p]	Membrane	D-Glucosamine
MNXM537[c]	Cytoplasm	Ferrocytochrome C
MNXM537[m]	Mitochondria	Ferrocytochrome C
MNXM538[c]	Cytoplasm	Nucleoside 5'-phosphate|nucleoside 5'-phosphates|Nucleoside 5'-monophosphate|Nucleoside 5'-monophosphates|Nucleoside phosphates|Nucleoside monophosphates|nucleoside phosphate|Nucleoside monophosphate|nucleoside 5'monophosphate
MNXM538[m]	Mitochondria	Nucleoside 5'-phosphate|nucleoside 5'-phosphates|Nucleoside 5'-monophosphate|Nucleoside 5'-monophosphates|Nucleoside phosphates|Nucleoside monophosphates|nucleoside phosphate|Nucleoside monophosphate|nucleoside 5'monophosphate
MNXM538[n]	Nucleous	Nucleoside 5'-phosphate|nucleoside 5'-phosphates|Nucleoside 5'-monophosphate|Nucleoside 5'-monophosphates|Nucleoside phosphates|Nucleoside monophosphates|nucleoside phosphate|Nucleoside monophosphate|nucleoside 5'monophosphate
MNXM540[c]	Cytoplasm	1D-myo-Inositol 3-phosphate
MNXM541[c]	Cytoplasm	3-Phosphohydroxypyruvate
MNXM541[m]	Mitochondria	3-Phosphohydroxypyruvate
MNXM541[n]	Nucleous	3-Phosphohydroxypyruvate
MNXM5416[m]	Mitochondria	3-Methylimidazole acetaldehyde
MNXM5427[c]	Cytoplasm	estradiol glucuronide
MNXM5427[e]	Extracellular	estradiol glucuronide
MNXM54305[m]	Mitochondria	gamma-Glutamyl-Se-methylselenocysteine
MNXM546[m]	Mitochondria	dGMP
MNXM5466[p]	Membrane	2-hexaprenyl-5-hydroxy-6-methoxy-3-methyl-1,4-benzoquinone|2-hexaprenyl-5-hydroxy-6-methoxy-3-methyl-1,4-benzoquinone|2-[(2E,6E,10E,14E,18E)-3,7,11,15,19,23-hexamethyltetracosa-2,6,10,14,18,22-hexaen-1-yl]-5-hydroxy-6-methoxy-3-methyl-1,4-benzoquinone|2-Hexaprenyl-3-methyl-5-hydroxy-6-methoxy-1,4-benzoquinone
MNXM547[m]	Mitochondria	Hydroxymethylbilane
MNXM547[n]	Nucleous	Hydroxymethylbilane
MNXM5473[m]	Mitochondria	2-methoxy-6-all-trans-polyprenyl-1,4-benzoquinol
MNXM55[c]	Cytoplasm	L-Cysteine
MNXM55[e]	Extracellular	L-Cysteine
MNXM55[n]	Nucleous	L-Cysteine
MNXM55[p]	Membrane	L-Cysteine
MNXM550[c]	Cytoplasm	N(omega)-(L-Arginino)succinate
MNXM5529[c]	Cytoplasm	a 3-oxo-DELTA5-steroid|5-androstene-3-one
MNXM553[c]	Cytoplasm	Hexanoyl-CoA (n-C6:0CoA)
MNXM553[m]	Mitochondria	Hexanoyl-CoA (n-C6:0CoA)
MNXM55302[c]	Cytoplasm	A glycerophosphodiester
MNXM554[c]	Cytoplasm	Porphobilinogen
MNXM554[m]	Mitochondria	Porphobilinogen
MNXM555[p]	Membrane	Quinolinate
MNXM5555[p]	Membrane	5-hydroxy-6-methoxy-3-methyl-2-octaprenyl-1,4-benzoquinone|5-hydroxy-6-methoxy-3-methyl-2-octaprenyl-1,4-benzoquinone|2-Octaprenyl-3-methyl-5-hydroxy-6-methoxy-1,4-benzoquinone|2-hydroxy-6-methyl-3-methoxy-5-[(2E,6E,10E,14E,18E,22E,26E)-3,7,11,15,19,23,27,31-octamethyldotriaconta-2,6,10,14,18,22,26,30-octaen-1-yl]cyclohexa-2,5-diene-1,4-dione
MNXM5558[c]	Cytoplasm	5-Methyl-3-oxo-4-hexenoyl-CoA|5-Methyl-3-oxo-4-hexenoyl-CoA
MNXM5558[m]	Mitochondria	5-Methyl-3-oxo-4-hexenoyl-CoA|5-Methyl-3-oxo-4-hexenoyl-CoA
MNXM5560[c]	Cytoplasm	5-Methylhex-4-enoyl-CoA|5-Methylhex-4-enoyl-CoA
MNXM5560[m]	Mitochondria	5-Methylhex-4-enoyl-CoA|5-Methylhex-4-enoyl-CoA
MNXM5569[m]	Mitochondria	6-methoxy-3-methyl-2-all-trans-polyprenyl-1,4-benzoquinol
MNXM558[c]	Cytoplasm	2-Demethylmenaquinol 8
MNXM559[p]	Membrane	3-Dehydrosphinganine
MNXM5590[c]	Cytoplasm	Succinyllipoate_(linked_with_enzyme)
MNXM5590[m]	Mitochondria	Succinyllipoate_(linked_with_enzyme)
MNXM56[c]	Cytoplasm	Formaldehyde
MNXM56[e]	Extracellular	Formaldehyde
MNXM56353[c]	Cytoplasm	Hexadecenoyl-CoA (n-C16:1CoA)
MNXM56353[x]	Peroxisome	Hexadecenoyl-CoA (n-C16:1CoA)
MNXM565[c]	Cytoplasm	N6-(1,2-Dicarboxyethyl)-AMP
MNXM565[m]	Mitochondria	N6-(1,2-Dicarboxyethyl)-AMP
MNXM5655[c]	Cytoplasm	carboxybiotin-carboxyl-carrier protein
MNXM5655[m]	Mitochondria	carboxybiotin-carboxyl-carrier protein
MNXM5656[m]	Mitochondria	Carboxyphosphamide|Carboxycyclophosphamide|Carboxyphosphamide
MNXM567[c]	Cytoplasm	(R)-5-Phosphomevalonate
MNXM567[p]	Membrane	(R)-5-Phosphomevalonate
MNXM568[c]	Cytoplasm	2-(Formamido)-N1-(5-phospho-D-ribosyl)acetamidine
MNXM568[p]	Membrane	2-(Formamido)-N1-(5-phospho-D-ribosyl)acetamidine
MNXM57[c]	Cytoplasm	Reduced glutathione
MNXM57[e]	Extracellular	Reduced glutathione
MNXM57[m]	Mitochondria	Reduced glutathione
MNXM570[p]	Membrane	5-Hydroxy-L-tryptophan
MNXM572[c]	Cytoplasm	dUDP
MNXM572[m]	Mitochondria	dUDP
MNXM574[c]	Cytoplasm	zymosterol intermediate 2
MNXM574[e]	Extracellular	zymosterol intermediate 2
MNXM5749[c]	Cytoplasm	Ferricytochrome
MNXM5750[c]	Cytoplasm	a ferrocytochrome
MNXM5759[c]	Cytoplasm	G(5')pppR-RNA
MNXM5759[n]	Nucleous	G(5')pppR-RNA
MNXM5798[c]	Cytoplasm	(+)-7-Isojasmonic acid CoA|(+)-7-Isojasmonic acid CoA
MNXM5798[m]	Mitochondria	(+)-7-Isojasmonic acid CoA|(+)-7-Isojasmonic acid CoA
MNXM58[c]	Cytoplasm	Sulfate
MNXM58[e]	Extracellular	Sulfate
MNXM58[p]	Membrane	Sulfate
MNXM580[m]	Mitochondria	trans-Dec-2-enoyl-CoA
MNXM581[m]	Mitochondria	trans-Hexadec-2-enoyl-CoA
MNXM5819[c]	Cytoplasm	methanophenazine (oxidized)
MNXM5820[c]	Cytoplasm	methanophenazine (reduced)
MNXM5845[c]	Cytoplasm	N5-methyl-tetrahydrosarcinapterin
MNXM5857[c]	Cytoplasm	NPC|NPC
MNXM5857[m]	Mitochondria	NPC|NPC
MNXM5857[n]	Nucleous	NPC|NPC
MNXM5857[p]	Membrane	NPC|NPC
MNXM5865[c]	Cytoplasm	3-Hydroxy-OPC4-CoA|3-Hydroxy-OPC4-CoA
MNXM5866[c]	Cytoplasm	3-Oxo-OPC4-CoA|3-Oxo-OPC4-CoA
MNXM5866[m]	Mitochondria	3-Oxo-OPC4-CoA|3-Oxo-OPC4-CoA
MNXM5867[c]	Cytoplasm	OPC4-CoA|[(2R,3R,5R)-5-(6-aminopurin-9-yl)-4-hydroxy-2-[({hydroxy[hydroxy(3R)-3-hydroxy-2,2-dimethyl-3-[(2-{[2-({4-[(2S)-3-oxo-2-[(2Z)-pent-2-en-1-yl]cyclopentyl]butanoyl}sulfanyl)ethyl]carbamoyl}ethyl)carbamoyl]propoxyphosphoryl]oxyphosphoryl}oxy)methyl]oxolan-3-|{[(2R,3R,5R)-5-(6-amino-9H-purin-9-yl)-4-hydroxy-2-({[hydroxy({hydroxy[(3R)-3-hydroxy-2,2-dimethyl-3-[(2-{[2-({4-[(2S)-3-oxo-2-[(2Z)-p…
MNXM5867[m]	Mitochondria	OPC4-CoA|[(2R,3R,5R)-5-(6-aminopurin-9-yl)-4-hydroxy-2-[({hydroxy[hydroxy(3R)-3-hydroxy-2,2-dimethyl-3-[(2-{[2-({4-[(2S)-3-oxo-2-[(2Z)-pent-2-en-1-yl]cyclopentyl]butanoyl}sulfanyl)ethyl]carbamoyl}ethyl)carbamoyl]propoxyphosphoryl]oxyphosphoryl}oxy)methyl]oxolan-3-|{[(2R,3R,5R)-5-(6-amino-9H-purin-9-yl)-4-hydroxy-2-({[hydroxy({hydroxy[(3R)-3-hydroxy-2,2-dimethyl-3-[(2-{[2-({4-[(2S)-3-oxo-2-[(2Z)-p…
MNXM5869[c]	Cytoplasm	3-Hydroxy-OPC6-CoA|3-Hydroxy-OPC6-CoA
MNXM5870[c]	Cytoplasm	3-Oxo-OPC6-CoA|3-Oxo-OPC6-CoA
MNXM5870[m]	Mitochondria	3-Oxo-OPC6-CoA|3-Oxo-OPC6-CoA
MNXM5871[c]	Cytoplasm	OPC6-CoA|[(2R,3R,5R)-5-(6-aminopurin-9-yl)-4-hydroxy-2-[({hydroxy[hydroxy(3R)-3-hydroxy-2,2-dimethyl-3-[(2-{[2-({6-[(2S)-3-oxo-2-[(2Z)-pent-2-en-1-yl]cyclopentyl]hexanoyl}sulfanyl)ethyl]carbamoyl}ethyl)carbamoyl]propoxyphosphoryl]oxyphosphoryl}oxy)methyl]oxolan-3-|{[(2R,3R,5R)-5-(6-amino-9H-purin-9-yl)-4-hydroxy-2-({[hydroxy({hydroxy[(3R)-3-hydroxy-2,2-dimethyl-3-[(2-{[2-({6-[(2S)-3-oxo-2-[(2Z)-p…
MNXM5871[m]	Mitochondria	OPC6-CoA|[(2R,3R,5R)-5-(6-aminopurin-9-yl)-4-hydroxy-2-[({hydroxy[hydroxy(3R)-3-hydroxy-2,2-dimethyl-3-[(2-{[2-({6-[(2S)-3-oxo-2-[(2Z)-pent-2-en-1-yl]cyclopentyl]hexanoyl}sulfanyl)ethyl]carbamoyl}ethyl)carbamoyl]propoxyphosphoryl]oxyphosphoryl}oxy)methyl]oxolan-3-|{[(2R,3R,5R)-5-(6-amino-9H-purin-9-yl)-4-hydroxy-2-({[hydroxy({hydroxy[(3R)-3-hydroxy-2,2-dimethyl-3-[(2-{[2-({6-[(2S)-3-oxo-2-[(2Z)-p…
MNXM5873[c]	Cytoplasm	3-Hydroxy-OPC8-CoA|3-Hydroxy-OPC8-CoA
MNXM5874[c]	Cytoplasm	3-Oxo-OPC8-CoA|3-Oxo-OPC8-CoA
MNXM5874[m]	Mitochondria	3-Oxo-OPC8-CoA|3-Oxo-OPC8-CoA
MNXM589[m]	Mitochondria	Leukotriene C4
MNXM59[c]	Cytoplasm	1,2-Diacylglycerol (E.coli)
MNXM59[e]	Extracellular	1,2-Diacylglycerol (E.coli)
MNXM59[m]	Mitochondria	1,2-Diacylglycerol (E.coli)
MNXM59[n]	Nucleous	1,2-Diacylglycerol (E.coli)
MNXM59[p]	Membrane	1,2-Diacylglycerol (E.coli)
MNXM591[c]	Cytoplasm	presqualene diphosphate
MNXM593[c]	Cytoplasm	(R)-Pantoate
MNXM593[m]	Mitochondria	(R)-Pantoate
MNXM593[n]	Nucleous	(R)-Pantoate
MNXM5936[c]	Cytoplasm	sugar phosphate|phosphosugar|phosphorylated sugars|phospho sugars|phosphorylated sugar|phosphosugars|monosaccharide phosphates|phospho sugar
MNXM5936[m]	Mitochondria	sugar phosphate|phosphosugar|phosphorylated sugars|phospho sugars|phosphorylated sugar|phosphosugars|monosaccharide phosphates|phospho sugar
MNXM5936[n]	Nucleous	sugar phosphate|phosphosugar|phosphorylated sugars|phospho sugars|phosphorylated sugar|phosphosugars|monosaccharide phosphates|phospho sugar
MNXM5944[c]	Cytoplasm	tetracosapentaenoyl coenzyme A, n-6
MNXM5944[x]	Peroxisome	tetracosapentaenoyl coenzyme A, n-6
MNXM5967[c]	Cytoplasm	Tryparedoxin|Tryparedoxin
MNXM5968[c]	Cytoplasm	Tryparedoxin disulfide|Tryparedoxin disulfide
MNXM597[e]	Extracellular	D-Xylulose
MNXM5982[c]	Cytoplasm	UDP-sugar|UDP-sugars|UDP-sugar
MNXM6[c]	Cytoplasm	Nicotinamide adenine dinucleotide phosphate - reduced
MNXM6[e]	Extracellular	Nicotinamide adenine dinucleotide phosphate - reduced
MNXM6[m]	Mitochondria	Nicotinamide adenine dinucleotide phosphate - reduced
MNXM6[n]	Nucleous	Nicotinamide adenine dinucleotide phosphate - reduced
MNXM6[p]	Membrane	Nicotinamide adenine dinucleotide phosphate - reduced
MNXM6[x]	Peroxisome	Nicotinamide adenine dinucleotide phosphate - reduced
MNXM60[c]	Cytoplasm	carbonic acid
MNXM60[e]	Extracellular	carbonic acid
MNXM60[m]	Mitochondria	carbonic acid
MNXM602[c]	Cytoplasm	Shikimate
MNXM602[e]	Extracellular	Shikimate
MNXM602[p]	Membrane	Shikimate
MNXM60402[c]	Cytoplasm	1-Acyl-sn-glycerol_3-phosphocholine|1-Acylglycerophosphocholine|2-Lysolecithin|1-Acyl-sn-glycero-3-phosphocholine
MNXM60402[p]	Membrane	1-Acyl-sn-glycerol_3-phosphocholine|1-Acylglycerophosphocholine|2-Lysolecithin|1-Acyl-sn-glycero-3-phosphocholine
MNXM607[c]	Cytoplasm	(S)-2-[5-Amino-1-(5-phospho-D-ribosyl)imidazole-4-carboxamido]succinate
MNXM607[m]	Mitochondria	(S)-2-[5-Amino-1-(5-phospho-D-ribosyl)imidazole-4-carboxamido]succinate
MNXM6075[p]	Membrane	2-Polyprenyl-6-methoxyphenol|2-Polyprenyl-6-methoxyphenol
MNXM6085[m]	Mitochondria	3-Carbamoyl-2-phenylpropionic acid|3-Carbamoyl-2-phenylpropionic acid
MNXM61[c]	Cytoplasm	L-Methionine
MNXM61[e]	Extracellular	L-Methionine
MNXM61[m]	Mitochondria	L-Methionine
MNXM61[n]	Nucleous	L-Methionine
MNXM61[p]	Membrane	L-Methionine
MNXM61025[c]	Cytoplasm	Maltoheptaose
MNXM61025[e]	Extracellular	Maltoheptaose
MNXM61028[c]	Cytoplasm	Maltohexaose
MNXM61028[e]	Extracellular	Maltohexaose
MNXM61038[c]	Cytoplasm	Maltotriose
MNXM61038[e]	Extracellular	Maltotriose
MNXM61038[p]	Membrane	Maltotriose
MNXM611[p]	Membrane	3-Dehydroshikimate
MNXM6129[m]	Mitochondria	6-Mercaptopurine ribonucleoside triphosphate|6-Thioinosine-5'-triphosphate|6-Mercaptopurine ribonucleoside triphosphate
MNXM6145[c]	Cytoplasm	[dihydrolipoyllysine-residue acetyltransferase] S-acetyldihydrolipoyllysine
MNXM6145[m]	Mitochondria	[dihydrolipoyllysine-residue acetyltransferase] S-acetyldihydrolipoyllysine
MNXM615[e]	Extracellular	D-Mannitol
MNXM615[p]	Membrane	D-Mannitol
MNXM6224[p]	Membrane	Dolichyl beta-D-glucosyl phosphate
MNXM624[c]	Cytoplasm	1D-myo-Inositol 1,3,4,5-tetrakisphosphate
MNXM624[n]	Nucleous	1D-myo-Inositol 1,3,4,5-tetrakisphosphate
MNXM625[c]	Cytoplasm	Deoxyadenosine
MNXM625[e]	Extracellular	Deoxyadenosine
MNXM626[p]	Membrane	4-Trimethylammoniobutanoate
MNXM63[c]	Cytoplasm	CTP
MNXM63[e]	Extracellular	CTP
MNXM63[m]	Mitochondria	CTP
MNXM63[n]	Nucleous	CTP
MNXM63[p]	Membrane	CTP
MNXM63035[m]	Mitochondria	Nalpha-Acetylpeptide
MNXM63076[p]	Membrane	N,N'-diacetylchitobiosyldiphosphodolichol|N,N'-Diacetylchitobiosyldiphosphodolichol|N,N'-diacetylchitobiosyldiphosphodolichol
MNXM6332[e]	Extracellular	monoacylglycerol 2 (homo sapiens)
MNXM634[c]	Cytoplasm	DNA
MNXM634[e]	Extracellular	DNA
MNXM634[m]	Mitochondria	DNA
MNXM634[n]	Nucleous	DNA
MNXM63488[c]	Cytoplasm	N-Acetyl-D-glucosamine(anhydrous)N-Acetylmuramyl-tetrapeptide
MNXM63488[p]	Membrane	N-Acetyl-D-glucosamine(anhydrous)N-Acetylmuramyl-tetrapeptide
MNXM639[c]	Cytoplasm	peptide
MNXM639[e]	Extracellular	peptide
MNXM639[m]	Mitochondria	peptide
MNXM64[m]	Mitochondria	long-chain fatty acid|long-chain fatty acid|long-chain fatty acids|LCFAs|LCFA|Higher fatty acid|Long-chain fatty acid
MNXM64000[m]	Mitochondria	Amine|Nitrogenous compounds
MNXM6401[m]	Mitochondria	Protein glutamine
MNXM64021[m]	Mitochondria	N-Tetradecanoylglycylpeptide
MNXM6406[p]	Membrane	[Protein]-L-serine
MNXM6407[c]	Cytoplasm	protein N-ubiquityllysine
MNXM6407[n]	Nucleous	protein N-ubiquityllysine
MNXM6409[c]	Cytoplasm	psicoselysine
MNXM6409[e]	Extracellular	psicoselysine
MNXM6409[p]	Membrane	psicoselysine
MNXM642[m]	Mitochondria	trans-Dodec-2-enoyl-CoA
MNXM6447[c]	Cytoplasm	testosterone glucuronide
MNXM6447[e]	Extracellular	testosterone glucuronide
MNXM645[m]	Mitochondria	3,4-Dihydroxyphenylacetate
MNXM646[c]	Cytoplasm	1D-myo-Inositol 1-phosphate
MNXM6463[c]	Cytoplasm	Ubiquitin
MNXM6463[n]	Nucleous	Ubiquitin
MNXM647[c]	Cytoplasm	Deoxyguanosine
MNXM647[e]	Extracellular	Deoxyguanosine
MNXM647[p]	Membrane	Deoxyguanosine
MNXM6479[c]	Cytoplasm	0
MNXM6479[m]	Mitochondria	0
MNXM6479[p]	Membrane	0
MNXM6479[x]	Peroxisome	0
MNXM648[c]	Cytoplasm	2,5-Diamino-6-(ribosylamino)-4-(3H)-pyrimidinone 5'-phosphate
MNXM6492[p]	Membrane	1,3-beta-D-Glucan
MNXM650[m]	Mitochondria	Propenoyl-CoA
MNXM651[m]	Mitochondria	D-Fructose 2,6-bisphosphate
MNXM651[n]	Nucleous	D-Fructose 2,6-bisphosphate
MNXM652[c]	Cytoplasm	Methanethiol
MNXM652[e]	Extracellular	Methanethiol
MNXM6526[c]	Cytoplasm	(6Z,9Z,12Z,15Z,18Z)-3-Oxotetracosapenta-6,9,12,15,18-enoyl-CoA|(6Z,9Z,12Z,15Z,18Z)-3-Oxotetracosapenta-6,9,12,15,18-enoyl-CoA
MNXM6526[m]	Mitochondria	(6Z,9Z,12Z,15Z,18Z)-3-Oxotetracosapenta-6,9,12,15,18-enoyl-CoA|(6Z,9Z,12Z,15Z,18Z)-3-Oxotetracosapenta-6,9,12,15,18-enoyl-CoA
MNXM653[c]	Cytoplasm	magnesium
MNXM653[e]	Extracellular	magnesium
MNXM653[p]	Membrane	magnesium
MNXM65309[c]	Cytoplasm	octadecenoate (n-C18:1)
MNXM65309[e]	Extracellular	octadecenoate (n-C18:1)
MNXM65309[p]	Membrane	octadecenoate (n-C18:1)
MNXM654[m]	Mitochondria	trans-Tetradec-2-enoyl-CoA
MNXM658[c]	Cytoplasm	arsenite
MNXM658[e]	Extracellular	arsenite
MNXM658[p]	Membrane	arsenite
MNXM659[c]	Cytoplasm	L-Fucose
MNXM659[e]	Extracellular	L-Fucose
MNXM659[p]	Membrane	L-Fucose
MNXM66[c]	Cytoplasm	Glycerol 3-phosphate
MNXM66[e]	Extracellular	Glycerol 3-phosphate
MNXM66[m]	Mitochondria	Glycerol 3-phosphate
MNXM66[p]	Membrane	Glycerol 3-phosphate
MNXM661[c]	Cytoplasm	Prostaglandin E2
MNXM661[e]	Extracellular	Prostaglandin E2
MNXM662[c]	Cytoplasm	Thiamin monophosphate
MNXM662[e]	Extracellular	Thiamin monophosphate
MNXM662[m]	Mitochondria	Thiamin monophosphate
MNXM663[c]	Cytoplasm	(R)-3-Hydroxybutanoate
MNXM663[e]	Extracellular	(R)-3-Hydroxybutanoate
MNXM663[m]	Mitochondria	(R)-3-Hydroxybutanoate
MNXM665[c]	Cytoplasm	3',5'-Cyclic GMP
MNXM665[e]	Extracellular	3',5'-Cyclic GMP
MNXM665[n]	Nucleous	3',5'-Cyclic GMP
MNXM67[n]	Nucleous	1-Phosphatidyl-D-myo-inositol 4,5-bisphosphate, yeast-specific
MNXM671[c]	Cytoplasm	methylcoenzyme m
MNXM672[c]	Cytoplasm	dihydrosirohydrochlorin
MNXM672[m]	Mitochondria	dihydrosirohydrochlorin
MNXM674[c]	Cytoplasm	(S)-3-Hydroxydecanoyl-CoA
MNXM6758[p]	Membrane	2-Polyprenyl-6-hydroxyphenol|2-Polyprenyl-6-hydroxyphenol|3-Polyprenylcatechol
MNXM677[c]	Cytoplasm	3-Oxodecanoyl-CoA
MNXM677[m]	Mitochondria	3-Oxodecanoyl-CoA
MNXM68[c]	Cytoplasm	D-Fructose 6-phosphate
MNXM68[e]	Extracellular	D-Fructose 6-phosphate
MNXM68[m]	Mitochondria	D-Fructose 6-phosphate
MNXM68[n]	Nucleous	D-Fructose 6-phosphate
MNXM68[p]	Membrane	D-Fructose 6-phosphate
MNXM683[c]	Cytoplasm	Cys-Gly
MNXM683[e]	Extracellular	Cys-Gly
MNXM683[m]	Mitochondria	Cys-Gly
MNXM683[p]	Membrane	Cys-Gly
MNXM686[c]	Cytoplasm	Octadecenoyl-CoA (n-C18:1CoA)
MNXM686[x]	Peroxisome	Octadecenoyl-CoA (n-C18:1CoA)
MNXM687[c]	Cytoplasm	Xanthosine
MNXM687[e]	Extracellular	Xanthosine
MNXM687[p]	Membrane	Xanthosine
MNXM688[p]	Membrane	3alpha,7alpha-Dihydroxy-5beta-cholestanate
MNXM689[n]	Nucleous	(R)-5-Diphosphomevalonate
MNXM689[p]	Membrane	(R)-5-Diphosphomevalonate
MNXM69[c]	Cytoplasm	Glyoxylate
MNXM69[m]	Mitochondria	Glyoxylate
MNXM69[x]	Peroxisome	Glyoxylate
MNXM693[c]	Cytoplasm	D-Galacturonate
MNXM693[e]	Extracellular	D-Galacturonate
MNXM693[p]	Membrane	D-Galacturonate
MNXM694[c]	Cytoplasm	D-Serine
MNXM694[e]	Extracellular	D-Serine
MNXM694[p]	Membrane	D-Serine
MNXM697[c]	Cytoplasm	L-Leucyl-tRNA(Leu)
MNXM699[c]	Cytoplasm	O-Acetyl-L-homoserine
MNXM699[n]	Nucleous	O-Acetyl-L-homoserine
MNXM7[c]	Cytoplasm	ADP
MNXM7[e]	Extracellular	ADP
MNXM7[m]	Mitochondria	ADP
MNXM7[n]	Nucleous	ADP
MNXM7[p]	Membrane	ADP
MNXM7[x]	Peroxisome	ADP
MNXM70[c]	Cytoplasm	L-Arginine
MNXM70[e]	Extracellular	L-Arginine
MNXM70[m]	Mitochondria	L-Arginine
MNXM70[p]	Membrane	L-Arginine
MNXM701[c]	Cytoplasm	(S)-3-Hydroxy-2-methylbutyryl-CoA
MNXM704[c]	Cytoplasm	Deoxycytidine
MNXM704[e]	Extracellular	Deoxycytidine
MNXM705[c]	Cytoplasm	3-Oxododecanoyl-CoA
MNXM705[m]	Mitochondria	3-Oxododecanoyl-CoA
MNXM706[c]	Cytoplasm	3-Oxooctanoyl-CoA
MNXM706[m]	Mitochondria	3-Oxooctanoyl-CoA
MNXM707[c]	Cytoplasm	3-Oxotetradecanoyl-CoA
MNXM707[m]	Mitochondria	3-Oxotetradecanoyl-CoA
MNXM7083[c]	Cytoplasm	An aromatic amino acid
MNXM7083[m]	Mitochondria	An aromatic amino acid
MNXM71[c]	Cytoplasm	tRNA(Gln)
MNXM71[m]	Mitochondria	tRNA(Gln)
MNXM71[p]	Membrane	tRNA(Gln)
MNXM710[p]	Membrane	7-Dehydrocholesterol
MNXM711[c]	Cytoplasm	Co2+
MNXM711[p]	Membrane	Co2+
MNXM7138[c]	Cytoplasm	butanesulfonate
MNXM7138[e]	Extracellular	butanesulfonate
MNXM7138[p]	Membrane	butanesulfonate
MNXM7161[c]	Cytoplasm	cervonic acid, C22:6 n-3
MNXM7161[e]	Extracellular	cervonic acid, C22:6 n-3
MNXM717[c]	Cytoplasm	3-Oxohexanoyl-CoA
MNXM717[m]	Mitochondria	3-Oxohexanoyl-CoA
MNXM7191[c]	Cytoplasm	Cob(I)alamin-HBI
MNXM7191[e]	Extracellular	Cob(I)alamin-HBI
MNXM721[c]	Cytoplasm	D-Mannose 1-phosphate
MNXM73[c]	Cytoplasm	Phosphoenolpyruvate
MNXM73[m]	Mitochondria	Phosphoenolpyruvate
MNXM73[p]	Membrane	Phosphoenolpyruvate
MNXM730[m]	Mitochondria	N-Acetyl-L-glutamate
MNXM7312[c]	Cytoplasm	Disulfide
MNXM73204[c]	Cytoplasm	pentanesulfonate
MNXM73204[p]	Membrane	pentanesulfonate
MNXM733[c]	Cytoplasm
MNXM73312[n]	Nucleous
MNXM734[m]	Mitochondria
MNXM738[c]	Cytoplasm
MNXM738[m]	Mitochondria
MNXM74[c]	Cytoplasm
MNXM7438[e]	Extracellular
MNXM744[c]	Cytoplasm
MNXM744[e]	Extracellular
MNXM744[p]	Membrane
MNXM745[p]	Membrane
MNXM75[c]	Cytoplasm
MNXM75[e]	Extracellular
MNXM75[m]	Mitochondria
MNXM75[n]	Nucleous
MNXM75[p]	Membrane
MNXM750[c]	Cytoplasm
MNXM750[e]	Extracellular
MNXM750[p]	Membrane
MNXM75102[c]	Cytoplasm
MNXM75102[p]	Membrane
MNXM75104[c]	Cytoplasm
MNXM75104[p]	Membrane
MNXM7517[c]	Cytoplasm
MNXM753[m]	Mitochondria
MNXM754[c]	Cytoplasm
MNXM754[p]	Membrane
MNXM757[c]	Cytoplasm
MNXM7575[c]	Cytoplasm
MNXM7575[m]	Mitochondria
MNXM76[c]	Cytoplasm
MNXM76[e]	Extracellular
MNXM76[m]	Mitochondria
MNXM76[p]	Membrane
MNXM7606[p]	Membrane
MNXM761[c]	Cytoplasm
MNXM761[e]	Extracellular
MNXM761[m]	Mitochondria
MNXM761[p]	Membrane
MNXM766[c]	Cytoplasm
MNXM767[c]	Cytoplasm
MNXM769[c]	Cytoplasm
MNXM769[m]	Mitochondria
MNXM77[c]	Cytoplasm
MNXM77[m]	Mitochondria
MNXM7711[p]	Membrane
MNXM7713[c]	Cytoplasm
MNXM7713[e]	Extracellular
MNXM7713[m]	Mitochondria
MNXM7713[n]	Nucleous
MNXM7713[p]	Membrane
MNXM774[c]	Cytoplasm
MNXM774[n]	Nucleous
MNXM778[p]	Membrane
MNXM78[c]	Cytoplasm
MNXM78[e]	Extracellular
MNXM78[m]	Mitochondria
MNXM78[n]	Nucleous
MNXM78[p]	Membrane
MNXM78[x]	Peroxisome
MNXM783[c]	Cytoplasm
MNXM783[n]	Nucleous
MNXM78362[c]	Cytoplasm
MNXM784[m]	Mitochondria
MNXM7848[n]	Nucleous
MNXM7865[p]	Membrane
MNXM7893[p]	Membrane
MNXM7899[c]	Cytoplasm
MNXM7899[m]	Mitochondria
MNXM7899[p]	Membrane
MNXM7899[x]	Peroxisome
MNXM79[c]	Cytoplasm
MNXM79[e]	Extracellular
MNXM79[m]	Mitochondria
MNXM79[n]	Nucleous
MNXM790[p]	Membrane
MNXM7902[m]	Mitochondria
MNXM791[c]	Cytoplasm
MNXM793[c]	Cytoplasm
MNXM793[e]	Extracellular
MNXM8[c]	Cytoplasm
MNXM8[e]	Extracellular
MNXM8[m]	Mitochondria
MNXM8[n]	Nucleous
MNXM8[p]	Membrane
MNXM8[x]	Peroxisome
MNXM80[c]	Cytoplasm
MNXM80[e]	Extracellular
MNXM80[m]	Mitochondria
MNXM80[n]	Nucleous
MNXM80[p]	Membrane
MNXM801[p]	Membrane
MNXM80906[n]	Nucleous
MNXM810[p]	Membrane
MNXM811[p]	Membrane
MNXM81221[c]	Cytoplasm
MNXM813[c]	Cytoplasm
MNXM813[e]	Extracellular
MNXM813[m]	Mitochondria
MNXM813[p]	Membrane
MNXM8132[c]	Cytoplasm
MNXM817[c]	Cytoplasm
MNXM817[m]	Mitochondria
MNXM82[c]	Cytoplasm
MNXM82[m]	Mitochondria
MNXM82[p]	Membrane
MNXM820[c]	Cytoplasm
MNXM82173[c]	Cytoplasm
MNXM825[c]	Cytoplasm
MNXM8275[p]	Membrane
MNXM83[c]	Cytoplasm
MNXM83[n]	Nucleous
MNXM83[p]	Membrane
MNXM831[c]	Cytoplasm
MNXM831[n]	Nucleous
MNXM832[c]	Cytoplasm
MNXM832[e]	Extracellular
MNXM832[m]	Mitochondria
MNXM832[n]	Nucleous
MNXM832[p]	Membrane
MNXM8372[c]	Cytoplasm
MNXM83847[p]	Membrane
MNXM83848[c]	Cytoplasm
MNXM83848[x]	Peroxisome
MNXM841[m]	Mitochondria
MNXM8440[m]	Mitochondria
MNXM846[c]	Cytoplasm
MNXM853[c]	Cytoplasm
MNXM853[m]	Mitochondria
MNXM8560[p]	Membrane
MNXM86[c]	Cytoplasm
MNXM86[m]	Mitochondria
MNXM861[n]	Nucleous
MNXM863[c]	Cytoplasm
MNXM863[m]	Mitochondria
MNXM865[c]	Cytoplasm
MNXM866[c]	Cytoplasm
MNXM866[m]	Mitochondria
MNXM8681[e]	Extracellular
MNXM8689[c]	Cytoplasm
MNXM8689[e]	Extracellular
MNXM8690[c]	Cytoplasm
MNXM8690[e]	Extracellular
MNXM8691[c]	Cytoplasm
MNXM8691[e]	Extracellular
MNXM87[c]	Cytoplasm
MNXM87[e]	Extracellular
MNXM873[c]	Cytoplasm
MNXM874[p]	Membrane
MNXM875[c]	Cytoplasm
MNXM875[m]	Mitochondria
MNXM88[c]	Cytoplasm
MNXM88[m]	Mitochondria
MNXM88[p]	Membrane
MNXM88[x]	Peroxisome
MNXM883[e]	Extracellular
MNXM883[p]	Membrane
MNXM885[m]	Mitochondria
MNXM8906[c]	Cytoplasm
MNXM891[c]	Cytoplasm
MNXM89361[c]	Cytoplasm
MNXM89361[e]	Extracellular
MNXM89361[p]	Membrane
MNXM894[c]	Cytoplasm
MNXM894[m]	Mitochondria
MNXM894[x]	Peroxisome
MNXM89557[c]	Cytoplasm
MNXM89557[e]	Extracellular
MNXM89557[m]	Mitochondria
MNXM89557[n]	Nucleous
MNXM89557[p]	Membrane
MNXM89557[x]	Peroxisome
MNXM89576[c]	Cytoplasm
MNXM89582[c]	Cytoplasm
MNXM89582[e]	Extracellular
MNXM89582[m]	Mitochondria
MNXM89582[p]	Membrane
MNXM89588[c]	Cytoplasm
MNXM89588[e]	Extracellular
MNXM89588[p]	Membrane
MNXM89602[c]	Cytoplasm
MNXM89602[e]	Extracellular
MNXM89602[m]	Mitochondria
MNXM89602[p]	Membrane
MNXM89612[c]	Cytoplasm
MNXM89612[e]	Extracellular
MNXM89612[m]	Mitochondria
MNXM89612[n]	Nucleous
MNXM89612[p]	Membrane
MNXM89621[c]	Cytoplasm
MNXM89621[m]	Mitochondria
MNXM89621[n]	Nucleous
MNXM89621[p]	Membrane
MNXM89653[c]	Cytoplasm
MNXM89653[p]	Membrane
MNXM89661[c]	Cytoplasm
MNXM89661[e]	Extracellular
MNXM89661[m]	Mitochondria
MNXM89661[p]	Membrane
MNXM89661[x]	Peroxisome
MNXM89689[c]	Cytoplasm
MNXM89689[e]	Extracellular
MNXM89689[p]	Membrane
MNXM89719[m]	Mitochondria
MNXM89752[c]	Cytoplasm
MNXM89752[m]	Mitochondria
MNXM89761[c]	Cytoplasm
MNXM89761[m]	Mitochondria
MNXM89763[c]	Cytoplasm
MNXM89795[c]	Cytoplasm
MNXM89795[e]	Extracellular
MNXM89795[p]	Membrane
MNXM89798[c]	Cytoplasm
MNXM89802[c]	Cytoplasm
MNXM89802[n]	Nucleous
MNXM89803[c]	Cytoplasm
MNXM89803[m]	Mitochondria
MNXM89804[n]	Nucleous
MNXM89810[c]	Cytoplasm
MNXM89810[m]	Mitochondria
MNXM89810[p]	Membrane
MNXM89815[c]	Cytoplasm
MNXM89822[c]	Cytoplasm
MNXM89822[m]	Mitochondria
MNXM89831[c]	Cytoplasm
MNXM89832[c]	Cytoplasm
MNXM89832[m]	Mitochondria
MNXM8986[m]	Mitochondria
MNXM89870[c]	Cytoplasm
MNXM89870[n]	Nucleous
MNXM89895[c]	Cytoplasm
MNXM89895[m]	Mitochondria
MNXM899[n]	Nucleous
MNXM89905[m]	Mitochondria
MNXM89922[c]	Cytoplasm
MNXM89983[c]	Cytoplasm
MNXM9[c]	Cytoplasm
MNXM9[e]	Extracellular
MNXM9[m]	Mitochondria
MNXM9[n]	Nucleous
MNXM9[p]	Membrane
MNXM9[x]	Peroxisome
MNXM90[c]	Cytoplasm
MNXM90[e]	Extracellular
MNXM90[m]	Mitochondria
MNXM90[p]	Membrane
MNXM90003[c]	Cytoplasm
MNXM90012[c]	Cytoplasm
MNXM90033[c]	Cytoplasm
MNXM90047[n]	Nucleous
MNXM90110[c]	Cytoplasm
MNXM90126[c]	Cytoplasm
MNXM90242[c]	Cytoplasm
MNXM90242[p]	Membrane
MNXM90307[c]	Cytoplasm
MNXM90307[e]	Extracellular
MNXM90307[m]	Mitochondria
MNXM90307[n]	Nucleous
MNXM90307[p]	Membrane
MNXM90340[c]	Cytoplasm
MNXM90369[c]	Cytoplasm
MNXM90369[x]	Peroxisome
MNXM904[c]	Cytoplasm
MNXM904[e]	Extracellular
MNXM90435[c]	Cytoplasm
MNXM90435[p]	Membrane
MNXM9046[n]	Nucleous
MNXM90461[c]	Cytoplasm
MNXM90461[e]	Extracellular
MNXM90461[p]	Membrane
MNXM9050[c]	Cytoplasm
MNXM9050[m]	Mitochondria
MNXM90509[c]	Cytoplasm
MNXM90509[p]	Membrane
MNXM9051[c]	Cytoplasm
MNXM90511[c]	Cytoplasm
MNXM90511[p]	Membrane
MNXM90512[c]	Cytoplasm
MNXM90512[p]	Membrane
MNXM9053[p]	Membrane
MNXM90541[n]	Nucleous
MNXM9056[c]	Cytoplasm
MNXM9056[e]	Extracellular
MNXM9056[m]	Mitochondria
MNXM9056[n]	Nucleous
MNXM9056[p]	Membrane
MNXM90665[c]	Cytoplasm
MNXM90665[m]	Mitochondria
MNXM90666[c]	Cytoplasm
MNXM90667[c]	Cytoplasm
MNXM90667[m]	Mitochondria
MNXM90668[c]	Cytoplasm
MNXM90668[m]	Mitochondria
MNXM90751[c]	Cytoplasm
MNXM90751[n]	Nucleous
MNXM90752[c]	Cytoplasm
MNXM90752[m]	Mitochondria
MNXM90753[c]	Cytoplasm
MNXM90753[n]	Nucleous
MNXM90755[n]	Nucleous
MNXM90839[c]	Cytoplasm
MNXM90839[m]	Mitochondria
MNXM90860[m]	Mitochondria
MNXM90860[p]	Membrane
MNXM90878[c]	Cytoplasm
MNXM90879[c]	Cytoplasm
MNXM90879[m]	Mitochondria
MNXM90880[c]	Cytoplasm
MNXM90881[c]	Cytoplasm
MNXM90882[c]	Cytoplasm
MNXM90882[m]	Mitochondria
MNXM90883[c]	Cytoplasm
MNXM90883[m]	Mitochondria
MNXM90885[c]	Cytoplasm
MNXM90886[c]	Cytoplasm
MNXM90886[m]	Mitochondria
MNXM90941[c]	Cytoplasm
MNXM90941[e]	Extracellular
MNXM90941[p]	Membrane
MNXM90977[n]	Nucleous
MNXM90977[p]	Membrane
MNXM91[c]	Cytoplasm
MNXM91[m]	Mitochondria
MNXM91[p]	Membrane
MNXM91028[c]	Cytoplasm
MNXM91028[m]	Mitochondria
MNXM91241[p]	Membrane
MNXM913[p]	Membrane
MNXM91319[c]	Cytoplasm
MNXM91319[m]	Mitochondria
MNXM91418[m]	Mitochondria
MNXM91491[c]	Cytoplasm
MNXM91674[p]	Membrane
MNXM91685[c]	Cytoplasm
MNXM91685[p]	Membrane
MNXM91688[c]	Cytoplasm
MNXM91688[p]	Membrane
MNXM91690[c]	Cytoplasm
MNXM91690[p]	Membrane
MNXM91691[c]	Cytoplasm
MNXM91691[p]	Membrane
MNXM91778[c]	Cytoplasm
[truncated: 456 more rows]

## Sheet: Transport Reactions
ID	Reaction
R201	1.5MNXM27[e]+MNXM9[e]:<==>:1.5MNXM27[c]+MNXM9[c]
R202	1.8MNXM1[c]+MNXM114363[c]+MNXM5820[c]:-->:MNXM921[c]+MNXM399[c]+1.8MNXM1[e]+MNXM5819[c]
R203	1.8MNXM1[c]+MNXM195[e]+MNXM5819[c]:-->:1.8MNXM1[e]+MNXM5820[c]
R204	2.5MNXM1[c]+0.5MNXM4[c]+MNXM191[c]:-->:2.5MNXM1[e]+MNXM2[c]+MNXM232[c]
R205	2MNXM27[e]+MNXM2288[e]:-->:2MNXM27[c]+MNXM2288[c]
R206	2MNXM27[e]+MNXM420[e]:-->:2MNXM27[c]+MNXM420[c]
R207	2MNXM38[m]+2MNXM1[m]+2MNXM6[m]+MNXM1450[c]:-->:1.125MNXM2278[c]+2MNXM96415[m]+2MNXM5[m]
R208	2MNXM38[m]+2MNXM1[m]+2MNXM6[m]+MNXM1512[c]:-->:1.5MNXM4800[c]+2MNXM96415[m]+2MNXM5[m]
R209	3MNXM1[c]+MNXM12235[c]+MNXM6[c]:-->:2MNXM1[e]+MNXM7517[c]+MNXM5[c]
R210	3MNXM1[c]+MNXM509[c]+MNXM10[c]:-->:2MNXM1[e]+MNXM223[c]+MNXM8[c]
R211	3MNXM1[e]+2MNXM27[c]:-->:3MNXM1[c]+2MNXM27[e]
R212	3MNXM1[e]+MNXM98[e]:-->:3MNXM1[c]+MNXM98[c]
R213	3MNXM1[p]+2MNXM27[c]:-->:3MNXM1[c]+2MNXM27[p]
R214	3MNXM1[p]+MNXM98[p]:-->:3MNXM1[c]+MNXM98[c]
R215	3MNXM144[c]+MNXM3[c]+MNXM2[c]:-->:MNXM7[c]+3MNXM144[e]+MNXM1[c]+MNXM9[c]
R216	3MNXM27[e]+MNXM2282[e]:<==>:3MNXM27[c]+MNXM2282[c]
R217	3MNXM27[e]+MNXM58[e]:<==>:3MNXM27[c]+MNXM58[c]
R218	3MNXM27[e]+MNXM9[e]:<==>:3MNXM27[c]+MNXM9[c]
R219	3MNXM27[e]+MNXM9[e]:-->:3MNXM27[c]+MNXM9[c]
R220	3MNXM31772[c]+2MNXM3[c]+2MNXM2[c]:-->:2MNXM7[c]+3MNXM31772[e]+2MNXM1[c]+2MNXM9[c]
R221	3MNXM38[m]+2MNXM1[m]+2MNXM6[m]+MNXM1449[c]:-->:1.25MNXM2278[c]+3MNXM96415[m]+2MNXM5[m]
R222	3MNXM38[m]+2MNXM1[m]+2MNXM6[m]+MNXM5306[c]:-->:1.5MNXM4800[c]+3MNXM96415[m]+2MNXM5[m]
R223	3MNXM38[m]+2MNXM1[m]+2MNXM6[m]+MNXM5944[c]:-->:1.5MNXM4800[c]+3MNXM96415[m]+2MNXM5[m]
R224	3MNXM38[m]+3MNXM1[m]+3MNXM6[m]+MNXM846[c]:-->:1.5MNXM4800[c]+3MNXM96415[m]+3MNXM5[m]
R225	3MNXM60[e]+MNXM27[e]:<==>:3MNXM60[c]+MNXM27[c]
R226	3MNXM793[c]+2MNXM3[c]+2MNXM2[c]:-->:3MNXM793[e]+2MNXM7[c]+2MNXM1[c]+2MNXM9[c]
R227	4MNXM537[m]+6MNXM1[m]+MNXM4[m]:-->:4MNXM114072[m]+6MNXM1[c]+2MNXM2[m]
R228	4MNXM537[m]+7.92MNXM1[m]+MNXM4[m]:-->:4MNXM114072[m]+4MNXM1[c]+1.96MNXM2[m]+0.02MNXM330[m]
R229	MNXM1[c]+2MNXM27[e]+MNXM53[e]:<==>:MNXM1[e]+2MNXM27[c]+MNXM53[c]
R230	MNXM1[c]+MNXM10[c]+MNXM1783[m]:-->:MNXM8[c]+MNXM5319[m]
R231	MNXM1[c]+MNXM10[m]+MNXM5[m]:<==>:MNXM1[m]+MNXM8[m]+MNXM6[m]
R232	MNXM1[c]+MNXM114070[c]:<==>:MNXM1[x]+MNXM114070[x]
R234	MNXM1[c]+MNXM134[e]+2MNXM27[e]:<==>:MNXM1[e]+MNXM134[c]+2MNXM27[c]
R235	MNXM1[c]+MNXM179[c]:<==>:MNXM1[m]+MNXM179[m]
R236	MNXM1[c]+MNXM285[c]:<==>:MNXM1[m]+MNXM285[m]
R237	MNXM1[c]+MNXM78[c]:<==>:MNXM1[m]+MNXM78[m]
R238	MNXM1[e]+MNXM107[e]:<==>:MNXM1[c]+MNXM107[c]
R239	MNXM1[e]+MNXM1119[e]:-->:MNXM1[c]+MNXM1119[c]
R240	MNXM1[e]+MNXM114[e]:<==>:MNXM1[c]+MNXM114[c]
R241	MNXM1[e]+MNXM114[e]:-->:MNXM1[c]+MNXM114[c]
R242	MNXM1[e]+MNXM1151[e]:-->:MNXM1[c]+MNXM1151[c]
R243	MNXM1[e]+MNXM118[e]:<==>:MNXM1[c]+MNXM118[c]
R244	MNXM1[e]+MNXM118[e]:-->:MNXM1[c]+MNXM118[c]
R245	MNXM1[e]+MNXM124[e]:-->:MNXM1[c]+MNXM124[c]
R246	MNXM1[e]+MNXM127[e]:<==>:MNXM1[c]+MNXM127[c]
R247	MNXM1[e]+MNXM134[e]:<==>:MNXM1[c]+MNXM134[c]
R248	MNXM1[e]+MNXM140[e]:<==>:MNXM1[c]+MNXM140[c]
R249	MNXM1[e]+MNXM1403[e]:<==>:MNXM1[c]+MNXM1403[c]
R250	MNXM1[e]+MNXM1434[e]:-->:MNXM1[c]+MNXM1434[c]
R251	MNXM1[e]+MNXM15[c]:<==>:MNXM1[c]+MNXM15[e]
R252	MNXM1[e]+MNXM158[e]:<==>:MNXM1[c]+MNXM158[c]
R253	MNXM1[e]+MNXM158[e]:-->:MNXM1[c]+MNXM158[c]
R254	MNXM1[e]+MNXM165[e]:-->:MNXM1[c]+MNXM165[c]
R255	MNXM1[e]+MNXM174[e]:-->:MNXM1[c]+MNXM174[c]
R256	MNXM1[e]+MNXM179[c]:-->:MNXM1[c]+MNXM179[e]
R257	MNXM1[e]+MNXM182[e]:-->:MNXM1[c]+MNXM182[c]
R258	MNXM1[e]+MNXM199[e]:<==>:MNXM1[c]+MNXM199[c]
R259	MNXM1[e]+MNXM207[c]:-->:MNXM1[c]+MNXM207[e]
R260	MNXM1[e]+MNXM207[e]:-->:MNXM1[c]+MNXM207[c]
R261	MNXM1[e]+MNXM213[e]:<==>:MNXM1[c]+MNXM213[c]
R262	MNXM1[e]+MNXM223[c]+MNXM437[e]:-->:MNXM2[e]+MNXM509[c]+MNXM352[e]
R263	MNXM1[e]+MNXM2255[e]:-->:MNXM1[c]+MNXM2255[c]
R264	MNXM1[e]+MNXM23[e]:<==>:MNXM1[c]+MNXM23[c]
R265	MNXM1[e]+MNXM23[e]:-->:MNXM1[c]+MNXM23[c]
R266	MNXM1[e]+MNXM235[e]:-->:MNXM1[c]+MNXM235[c]
R267	MNXM1[e]+MNXM236[e]:-->:MNXM1[c]+MNXM236[c]
R268	MNXM1[e]+MNXM242[e]:-->:MNXM1[c]+MNXM242[c]
R269	MNXM1[e]+MNXM25[c]:-->:MNXM1[c]+MNXM25[e]
R270	MNXM1[e]+MNXM255[e]:<==>:MNXM1[c]+MNXM255[c]
R271	MNXM1[e]+MNXM27[c]:<==>:MNXM1[c]+MNXM27[e]
R272	MNXM1[e]+MNXM27[c]:-->:MNXM1[c]+MNXM27[e]
R273	MNXM1[e]+MNXM270[e]:-->:MNXM1[c]+MNXM270[c]
R274	MNXM1[e]+MNXM285[e]:<==>:MNXM1[c]+MNXM285[c]
R275	MNXM1[e]+MNXM288[e]:<==>:MNXM1[c]+MNXM288[c]
R276	MNXM1[e]+MNXM288[e]:-->:MNXM1[c]+MNXM288[c]
R277	MNXM1[e]+MNXM334[e]:<==>:MNXM1[c]+MNXM334[c]
R278	MNXM1[e]+MNXM334[e]:-->:MNXM1[c]+MNXM334[c]
R279	MNXM1[e]+MNXM355[e]:-->:MNXM1[c]+MNXM355[c]
R280	MNXM1[e]+MNXM362[e]:<==>:MNXM1[c]+MNXM362[c]
R281	MNXM1[e]+MNXM364[e]:<==>:MNXM1[c]+MNXM364[c]
R282	MNXM1[e]+MNXM497[e]:<==>:MNXM1[c]+MNXM497[c]
R283	MNXM1[e]+MNXM53[e]:<==>:MNXM1[c]+MNXM53[c]
R284	MNXM1[e]+MNXM602[e]:<==>:MNXM1[c]+MNXM602[c]
R285	MNXM1[e]+MNXM61[e]:<==>:MNXM1[c]+MNXM61[c]
R286	MNXM1[e]+MNXM639[e]:-->:MNXM1[c]+MNXM639[c]
R287	MNXM1[e]+MNXM687[e]:<==>:MNXM1[c]+MNXM687[c]
R288	MNXM1[e]+MNXM687[e]:-->:MNXM1[c]+MNXM687[c]
R289	MNXM1[e]+MNXM694[e]:<==>:MNXM1[c]+MNXM694[c]
R290	MNXM1[e]+MNXM694[e]:-->:MNXM1[c]+MNXM694[c]
R291	MNXM1[e]+MNXM89689[e]:<==>:MNXM1[c]+MNXM89689[c]
R292	MNXM1[e]+MNXM9[e]:<==>:MNXM1[c]+MNXM9[c]
R293	MNXM1[e]+MNXM95[c]:<==>:MNXM1[c]+MNXM95[e]
R294	MNXM1[e]+MNXM97[e]:<==>:MNXM1[c]+MNXM97[c]
R295	MNXM1[e]+MNXM976[e]:<==>:MNXM1[c]+MNXM976[c]
R296	MNXM1[e]+MNXM98[e]:<==>:MNXM1[c]+MNXM98[c]
R298	MNXM1[m]+MNXM134[m]:<==>:MNXM1[c]+MNXM134[c]
R299	MNXM1[m]+MNXM61[m]:<==>:MNXM1[c]+MNXM61[c]
R300	MNXM1[m]+MNXM78[c]:<==>:MNXM1[c]+MNXM78[m]
R301	MNXM1[m]+MNXM97[m]:<==>:MNXM1[c]+MNXM97[c]
R302	MNXM1[p]+MNXM1282[p]:-->:MNXM1[c]+MNXM1282[c]
R303	MNXM1[p]+MNXM1403[p]:<==>:MNXM1[c]+MNXM1403[c]
R304	MNXM1[p]+MNXM142[c]:-->:MNXM1[c]+MNXM142[p]
R305	MNXM1[p]+MNXM142[p]:<==>:MNXM1[c]+MNXM142[c]
R306	MNXM1[p]+MNXM1562[c]:-->:MNXM1[c]+MNXM1562[p]
R307	MNXM1[p]+MNXM158[p]:<==>:MNXM1[c]+MNXM158[c]
R308	MNXM1[p]+MNXM158[p]:-->:MNXM1[c]+MNXM158[c]
R309	MNXM1[p]+MNXM1653[p]:<==>:MNXM1[c]+MNXM1653[c]
R310	MNXM1[p]+MNXM179[p]:<==>:MNXM1[c]+MNXM179[c]
R311	MNXM1[p]+MNXM199[p]:<==>:MNXM1[c]+MNXM199[c]
R312	MNXM1[p]+MNXM23[p]:<==>:MNXM1[c]+MNXM23[c]
R313	MNXM1[p]+MNXM25[c]:-->:MNXM1[c]+MNXM25[p]
R314	MNXM1[p]+MNXM288[p]:<==>:MNXM1[c]+MNXM288[c]
R315	MNXM1[p]+MNXM288[p]:-->:MNXM1[c]+MNXM288[c]
R316	MNXM1[p]+MNXM353[c]:-->:MNXM1[c]+MNXM353[p]
R317	MNXM1[p]+MNXM362[c]:-->:MNXM1[c]+MNXM362[p]
R318	MNXM1[p]+MNXM362[p]:<==>:MNXM1[c]+MNXM362[c]
R319	MNXM1[p]+MNXM386[c]:-->:MNXM1[c]+MNXM386[p]
R320	MNXM1[p]+MNXM420[p]:<==>:MNXM1[c]+MNXM420[c]
R321	MNXM1[p]+MNXM473[p]:<==>:MNXM1[c]+MNXM473[c]
R322	MNXM1[p]+MNXM6409[p]:-->:MNXM1[c]+MNXM6409[c]
R323	MNXM1[p]+MNXM687[p]:<==>:MNXM1[c]+MNXM687[c]
R324	MNXM1[p]+MNXM754[p]:<==>:MNXM1[c]+MNXM754[c]
R325	MNXM1[p]+MNXM76[p]:<==>:MNXM1[c]+MNXM76[c]
R326	MNXM1[p]+MNXM9[p]:<==>:MNXM1[c]+MNXM9[c]
R327	MNXM1[p]+MNXM94[p]:<==>:MNXM1[c]+MNXM94[c]
R328	MNXM1[p]+MNXM97[p]:<==>:MNXM1[c]+MNXM97[c]
R329	MNXM1[p]+MNXM982[p]:<==>:MNXM1[c]+MNXM982[c]
R332	MNXM1028[x]:-->:MNXM1028[c]
R331	MNXM1028[x]+MNXM173[c]:-->:MNXM1028[c]+MNXM173[x]
R333	MNXM103[c]:<==>:MNXM103[m]
R339	MNXM107[c]:-->:MNXM107[e]
R338	MNXM107[c]+MNXM207[e]:-->:MNXM107[e]+MNXM207[c]
R341	MNXM108[c]:-->:MNXM108[x]
R340	MNXM108[c]+MNXM27[c]:<==>:MNXM108[e]+MNXM27[e]
R342	MNXM108[e]:<==>:MNXM108[c]
R343	MNXM108[e]:-->:MNXM108[c]
R348	MNXM111[e]:<==>:MNXM111[p]
R350	MNXM111[p]:-->:MNXM111[c]
R349	MNXM111[p]+MNXM1[p]:-->:MNXM111[c]+MNXM1[c]
R351	MNXM1119[e]:<==>:MNXM1119[p]
R352	MNXM113[c]:<==>:MNXM113[n]
R353	MNXM113[e]:<==>:MNXM113[p]
R355	MNXM114191[e]+MNXM1[p]:-->:MNXM114191[p]+MNXM1[c]
R359	MNXM114297[e]+MNXM1[p]:-->:MNXM114297[p]+MNXM1[c]
R365	MNXM12[c]:<==>:MNXM12[m]
R366	MNXM12[c]:<==>:MNXM12[x]
R367	MNXM12[e]:<==>:MNXM12[c]
R368	MNXM1219[c]:<==>:MNXM1219[m]
R369	MNXM1233[e]+MNXM73[c]:-->:MNXM1667[c]+MNXM23[c]
R371	MNXM125[e]:<==>:MNXM125[p]
R374	MNXM127[e]:<==>:MNXM127[p]
R372	MNXM127[e]+2MNXM27[e]:<==>:MNXM127[c]+2MNXM27[c]
R373	MNXM127[e]+MNXM27[e]:<==>:MNXM127[c]+MNXM27[c]
R375	MNXM127[p]+MNXM27[p]:-->:MNXM127[c]+MNXM27[c]
R376	MNXM1282[e]:<==>:MNXM1282[p]
R380	MNXM13[c]:<==>:MNXM13[m]
R383	MNXM13[c]:<==>:MNXM13[x]
R384	MNXM13[p]:<==>:MNXM13[c]
R385	MNXM131[c]+MNXM89661[x]:<==>:MNXM131[x]+MNXM89661[c]
R388	MNXM134[e]:-->:MNXM134[c]
R389	MNXM135[c]+MNXM27[c]:<==>:MNXM135[e]+MNXM27[e]
R391	MNXM135[e]:<==>:MNXM135[c]
R394	MNXM138[c]:<==>:MNXM138[n]
R395	MNXM1380[e]:<==>:MNXM1380[p]
R396	MNXM1380[p]+MNXM73[c]:-->:MNXM1553[c]+MNXM23[c]
R397	MNXM1392[e]+MNXM2[c]:<==>:MNXM1392[c]+MNXM2[e]
R398	MNXM14[e]:<==>:MNXM14[p]
R399	MNXM140[e]:<==>:MNXM140[p]
R401	MNXM1403[e]:<==>:MNXM1403[p]
R403	MNXM143[e]:<==>:MNXM143[p]
R402	MNXM143[e]+MNXM73[c]:-->:MNXM313[c]+MNXM23[c]
R405	MNXM143[p]+MNXM73[c]:-->:MNXM313[c]+MNXM23[c]
R406	MNXM1434[e]:<==>:MNXM1434[p]
R407	MNXM144[c]:<==>:MNXM144[m]
R408	MNXM1464[p]+MNXM3[c]+MNXM2[c]:-->:MNXM7[c]+MNXM1464[c]+MNXM1[c]+MNXM9[c]
R409	MNXM147[c]+MNXM27[e]+MNXM142[e]:-->:MNXM147[e]+MNXM27[c]+MNXM142[c]
R417	MNXM147[e]:<==>:MNXM147[p]
R410	MNXM147[e]+MNXM1[c]+2MNXM27[e]:<==>:MNXM147[c]+MNXM1[e]+2MNXM27[c]
R411	MNXM147[e]+MNXM1[e]:<==>:MNXM147[c]+MNXM1[c]
R414	MNXM147[e]+MNXM27[e]:-->:MNXM147[c]+MNXM27[c]
R412	MNXM147[e]+MNXM27[e]+MNXM142[c]:-->:MNXM147[c]+MNXM27[c]+MNXM142[e]
R413	MNXM147[e]+MNXM27[e]+MNXM53[c]:-->:MNXM147[c]+MNXM27[c]+MNXM53[e]
R415	MNXM147[e]+MNXM3[c]+MNXM2[c]:-->:MNXM7[c]+MNXM147[c]+MNXM1[c]+MNXM9[c]
R416	MNXM147[e]+MNXM55[c]+MNXM27[e]:-->:MNXM147[c]+MNXM55[e]+MNXM27[c]
R418	MNXM147[p]+MNXM1[p]:<==>:MNXM147[c]+MNXM1[c]
R419	MNXM147[p]+MNXM3[c]+MNXM2[c]:-->:MNXM7[c]+MNXM147[c]+MNXM1[c]+MNXM9[c]
R420	MNXM1485[e]:<==>:MNXM1485[p]
R421	MNXM15[e]:<==>:MNXM15[c]
R422	MNXM151[e]:-->:MNXM151[c]
R423	MNXM152[m]+MNXM452[c]:-->:MNXM152[c]+MNXM452[m]
R425	MNXM154[c]:<==>:MNXM154[x]
R424	MNXM154[c]+MNXM1[c]:<==>:MNXM154[m]+MNXM1[m]
R426	MNXM154[e]+MNXM1[e]:<==>:MNXM154[c]+MNXM1[c]
R429	MNXM1560[e]:<==>:MNXM1560[c]
R427	MNXM1560[e]+2MNXM27[e]:-->:MNXM1560[c]+2MNXM27[c]
R428	MNXM1560[e]+MNXM60[c]:<==>:MNXM1560[c]+MNXM60[e]
R430	MNXM1560[x]:<==>:MNXM1560[c]
R431	MNXM1562[e]:<==>:MNXM1562[p]
R436	MNXM16[c]:<==>:MNXM16[m]
R437	MNXM16[c]:<==>:MNXM16[n]
R439	MNXM16[e]+MNXM1[e]:-->:MNXM16[c]+MNXM1[c]
R440	MNXM1602[c]:<==>:MNXM1602[m]
R441	MNXM1624[p]+MNXM73[c]:-->:MNXM3470[c]+MNXM23[c]
R442	MNXM163[e]+2MNXM27[e]:<==>:MNXM163[c]+2MNXM27[c]
R445	MNXM1634[e]:<==>:MNXM1634[p]
R444	MNXM1634[e]+MNXM1[e]:<==>:MNXM1634[c]+MNXM1[c]
R446	MNXM164[c]:<==>:MNXM164[m]
R447	MNXM164[e]:<==>:MNXM164[p]
R448	MNXM164[p]+MNXM1[p]:<==>:MNXM164[c]+MNXM1[c]
R452	MNXM165[e]:-->:MNXM165[p]
R451	MNXM165[e]+MNXM73[c]:-->:MNXM2394[c]+MNXM23[c]
R453	MNXM1653[e]:<==>:MNXM1653[p]
R454	MNXM1660[e]:<==>:MNXM1660[p]
R455	MNXM1660[p]+MNXM1[p]:<==>:MNXM1660[c]+MNXM1[c]
R456	MNXM168[e]:<==>:MNXM168[c]
R460	MNXM173[c]:-->:MNXM173[x]
R461	MNXM174[e]:<==>:MNXM174[c]
R462	MNXM174[e]:<==>:MNXM174[p]
R463	MNXM1742[e]:<==>:MNXM1742[p]
R464	MNXM1742[p]+MNXM1[p]:-->:MNXM1742[c]+MNXM1[c]
R466	MNXM179[c]:-->:MNXM179[m]
R468	MNXM179[e]:<==>:MNXM179[p]
R467	MNXM179[e]+MNXM27[e]:<==>:MNXM179[c]+MNXM27[c]
R473	MNXM182[e]:<==>:MNXM182[c]
R474	MNXM182[e]:<==>:MNXM182[p]
R471	MNXM182[e]+MNXM27[e]:<==>:MNXM182[c]+MNXM27[c]
R472	MNXM182[e]+MNXM73[c]:-->:MNXM427[c]+MNXM23[c]
R479	MNXM183[c]:<==>:MNXM183[m]
R482	MNXM189[e]:<==>:MNXM189[p]
R483	MNXM189[p]+MNXM1[p]:<==>:MNXM189[c]+MNXM1[c]
R484	MNXM19[c]:<==>:MNXM19[m]
R485	MNXM19[c]:<==>:MNXM19[n]
R487	MNXM19[m]+MNXM16[c]:<==>:MNXM19[c]+MNXM16[m]
R488	MNXM192[c]:<==>:MNXM192[m]
R490	MNXM195[c]:<==>:MNXM195[e]
R491	MNXM199[c]:<==>:MNXM199[m]
R492	MNXM199[e]:<==>:MNXM199[c]
R493	MNXM199[e]:<==>:MNXM199[p]
R496	MNXM2[c]:<==>:MNXM2[m]
R494	MNXM2[c]+MNXM662[e]:<==>:MNXM2[e]+MNXM662[c]
R495	MNXM2[c]+MNXM79[e]:<==>:MNXM2[e]+MNXM79[c]
R499	MNXM2[e]:<==>:MNXM2[c]
R500	MNXM2[e]:<==>:MNXM2[p]
R501	MNXM2[m]+MNXM662[c]:<==>:MNXM2[c]+MNXM662[m]
R502	MNXM2[m]+MNXM9[c]:<==>:MNXM2[c]+MNXM9[m]
R503	MNXM2[n]:<==>:MNXM2[c]
R506	MNXM20[c]:<==>:MNXM20[x]
R504	MNXM20[c]+MNXM1[c]:<==>:MNXM20[n]+MNXM1[n]
R505	MNXM20[c]+MNXM98[e]:<==>:MNXM20[e]+MNXM98[c]
R509	MNXM20[e]:<==>:MNXM20[p]
R507	MNXM20[e]+3MNXM27[e]:<==>:MNXM20[c]+3MNXM27[c]
R508	MNXM20[e]+MNXM1[e]:<==>:MNXM20[c]+MNXM1[c]
R510	MNXM20[m]+MNXM2929[c]:<==>:MNXM20[c]+MNXM2929[m]
R511	MNXM20[m]+MNXM98[c]:<==>:MNXM20[c]+MNXM98[m]
R512	MNXM20[p]+MNXM1[p]:<==>:MNXM20[c]+MNXM1[c]
R516	MNXM205[e]:<==>:MNXM205[p]
R515	MNXM205[e]+2MNXM27[e]:<==>:MNXM205[c]+2MNXM27[c]
R523	MNXM21[c]:<==>:MNXM21[n]
R526	MNXM212[c]:<==>:MNXM212[m]
R527	MNXM212[e]+2MNXM27[e]:-->:MNXM212[c]+2MNXM27[c]
R528	MNXM212[p]+MNXM1[p]:<==>:MNXM212[c]+MNXM1[c]
R529	MNXM213[c]:-->:MNXM213[x]
R530	MNXM213[e]:<==>:MNXM213[p]
R532	MNXM213[p]:<==>:MNXM213[c]
R534	MNXM217[e]:<==>:MNXM217[c]
R535	MNXM217[e]:<==>:MNXM217[p]
R537	MNXM218[e]:<==>:MNXM218[p]
R536	MNXM218[e]+MNXM1[e]:<==>:MNXM218[c]+MNXM1[c]
R540	MNXM22[c]:<==>:MNXM22[m]
R541	MNXM22[c]:<==>:MNXM22[x]
R542	MNXM22[e]:<==>:MNXM22[c]
R543	MNXM22[e]:<==>:MNXM22[p]
R544	MNXM220[c]:<==>:MNXM220[n]
R549	MNXM222[c]:-->:MNXM222[x]
R551	MNXM222[e]:<==>:MNXM222[p]
R550	MNXM222[e]+MNXM1[e]:<==>:MNXM222[c]+MNXM1[c]
R552	MNXM222[p]+MNXM1[p]:<==>:MNXM222[c]+MNXM1[c]
R553	MNXM222[p]+MNXM27[p]:-->:MNXM222[c]+MNXM27[c]
R554	MNXM223[c]+MNXM207[p]:-->:MNXM2[p]+MNXM509[c]+MNXM107[p]
R557	MNXM2255[e]:<==>:MNXM2255[p]
R558	MNXM2255[p]:-->:MNXM2255[c]
R560	MNXM227[e]:<==>:MNXM227[p]
R559	MNXM227[e]+MNXM1[e]:-->:MNXM227[c]+MNXM1[c]
R561	MNXM227[p]+MNXM1[p]:-->:MNXM227[c]+MNXM1[c]
R564	MNXM2288[e]:<==>:MNXM2288[c]
R565	MNXM231[c]:<==>:MNXM231[m]
R567	MNXM231[e]:<==>:MNXM231[c]
R568	MNXM231[e]:<==>:MNXM231[p]
R566	MNXM231[e]+MNXM27[e]:-->:MNXM231[c]+MNXM27[c]
R570	MNXM237[c]:<==>:MNXM237[m]
R574	MNXM238[c]:<==>:MNXM238[m]
R573	MNXM238[c]+MNXM1[c]:-->:MNXM238[m]+MNXM1[m]
R578	MNXM252[c]+MNXM8440[m]:-->:MNXM235[c]+MNXM9200[m]
R582	MNXM257[e]:<==>:MNXM257[p]
R583	MNXM258[c]:<==>:MNXM258[m]
R585	MNXM259[e]:<==>:MNXM259[c]
R586	MNXM259[e]:<==>:MNXM259[p]
R584	MNXM259[e]+MNXM1[e]:<==>:MNXM259[c]+MNXM1[c]
R587	MNXM259[p]:<==>:MNXM259[c]
R588	MNXM26[c]:<==>:MNXM26[m]
R589	MNXM26[c]:<==>:MNXM26[x]
R591	MNXM26[e]:<==>:MNXM26[p]
R590	MNXM26[e]+MNXM1[e]:<==>:MNXM26[c]+MNXM1[c]
R592	MNXM26[p]+MNXM1[p]:<==>:MNXM26[c]+MNXM1[c]
R593	MNXM26[p]+MNXM1[p]:-->:MNXM26[c]+MNXM1[c]
R594	MNXM26[p]+MNXM27[p]:-->:MNXM26[c]+MNXM27[c]
R596	MNXM263[m]:-->:MNXM263[c]
R597	MNXM266[e]:<==>:MNXM266[p]
R600	MNXM268[c]+MNXM20[m]:<==>:MNXM268[m]+MNXM20[c]
R603	MNXM27[c]:<==>:MNXM27[x]
R601	MNXM27[c]+MNXM282[c]:<==>:MNXM27[x]+MNXM282[x]
R602	MNXM27[c]+MNXM65309[c]:<==>:MNXM27[e]+MNXM65309[e]
R611	MNXM27[e]:<==>:MNXM27[c]
R604	MNXM27[e]+MNXM114[e]:<==>:MNXM27[c]+MNXM114[c]
R605	MNXM27[e]+MNXM114[e]:-->:MNXM27[c]+MNXM114[c]
R606	MNXM27[e]+MNXM199[e]:-->:MNXM27[c]+MNXM199[c]
R607	MNXM27[e]+MNXM288[e]:-->:MNXM27[c]+MNXM288[c]
R608	MNXM27[e]+MNXM364[e]:-->:MNXM27[c]+MNXM364[c]
R609	MNXM27[e]+MNXM94[e]:-->:MNXM27[c]+MNXM94[c]
R610	MNXM27[e]+MNXM97[e]:-->:MNXM27[c]+MNXM97[c]
R615	MNXM285[e]:<==>:MNXM285[p]
R618	MNXM286[c]+MNXM572[m]:-->:MNXM286[m]+MNXM572[c]
R619	MNXM29[c]+MNXM1[c]:<==>:MNXM29[m]+MNXM1[m]
R620	MNXM29[p]+MNXM1[p]:-->:MNXM29[c]+MNXM1[c]
R621	MNXM29[p]+MNXM27[p]:-->:MNXM29[c]+MNXM27[c]
R626	MNXM2999[c]+MNXM1[p]:-->:MNXM2999[p]+MNXM1[c]
R627	MNXM2999[p]+MNXM1[p]:-->:MNXM2999[e]+MNXM1[c]
R729	MNXM3[c]:<==>:MNXM3[n]
R730	MNXM3[c]:<==>:MNXM3[x]
R628	MNXM3[c]+2MNXM128[c]+MNXM2[c]:-->:MNXM7[c]+2MNXM128[e]+MNXM1[e]+MNXM9[c]
R629	MNXM3[c]+MNXM1[c]+MNXM2[c]:-->:MNXM7[c]+2MNXM1[e]+MNXM9[c]
R630	MNXM3[c]+MNXM103[c]+MNXM2[c]:-->:MNXM7[c]+MNXM103[e]+MNXM1[c]+MNXM9[c]
R632	MNXM3[c]+MNXM114191[p]+MNXM2[c]:-->:MNXM7[c]+MNXM114191[c]+MNXM1[c]+MNXM9[c]
R633	MNXM3[c]+MNXM12[c]+MNXM1[p]+MNXM1653[p]:-->:MNXM14[c]+MNXM1[c]+MNXM553[c]+MNXM11[c]
R634	MNXM3[c]+MNXM12[c]+MNXM1[p]+MNXM236[p]:-->:MNXM14[c]+MNXM1[c]+MNXM11[c]+MNXM272[c]
R635	MNXM3[c]+MNXM12[c]+MNXM1[p]+MNXM314[p]:-->:MNXM14[c]+MNXM1[c]+MNXM11[c]+MNXM224[c]
R636	MNXM3[c]+MNXM12[c]+MNXM1[p]+MNXM65309[p]:-->:MNXM14[c]+MNXM1[c]+MNXM686[c]+MNXM11[c]
R637	MNXM3[c]+MNXM12[c]+MNXM1[p]+MNXM750[p]:-->:MNXM14[c]+MNXM1[c]+MNXM342[c]+MNXM11[c]
R638	MNXM3[c]+MNXM12[c]+MNXM1[p]+MNXM83847[p]:-->:MNXM14[c]+MNXM1[c]+MNXM11[c]+MNXM83848[c]
R639	MNXM3[c]+MNXM12[c]+MNXM1[p]+MNXM950[p]:-->:MNXM14[c]+MNXM1[c]+MNXM56353[c]+MNXM11[c]
R640	MNXM3[c]+MNXM131[e]+MNXM2[c]:-->:MNXM7[c]+MNXM131[c]+MNXM1[c]+MNXM9[c]
R641	MNXM3[c]+MNXM1369[c]+MNXM2[c]:<==>:MNXM7[c]+MNXM1369[e]+MNXM1[c]+MNXM9[c]
R642	MNXM3[c]+MNXM1547[p]+MNXM2[c]:-->:MNXM7[c]+MNXM1547[c]+MNXM1[c]+MNXM9[c]
R643	MNXM3[c]+MNXM173[e]+MNXM2[c]:-->:MNXM7[c]+MNXM173[c]+MNXM1[c]+MNXM9[c]
R704	MNXM3[c]+MNXM2[c]:-->:MNXM7[c]+MNXM1[e]+MNXM9[c]
R644	MNXM3[c]+MNXM2[c]+2MNXM27[e]+MNXM364[e]:-->:MNXM7[c]+MNXM1[c]+2MNXM27[c]+MNXM9[c]+MNXM364[c]
R645	MNXM3[c]+MNXM2[c]+2MNXM95[e]+3MNXM27[c]:-->:MNXM7[c]+MNXM1[c]+2MNXM95[c]+3MNXM27[e]+MNXM9[c]
R646	MNXM3[c]+MNXM2[c]+MNXM1026[p]:-->:MNXM7[c]+MNXM1[c]+MNXM1026[c]+MNXM9[c]
R647	MNXM3[c]+MNXM2[c]+MNXM1155[e]:-->:MNXM7[c]+MNXM1[c]+MNXM1155[c]+MNXM9[c]
R648	MNXM3[c]+MNXM2[c]+MNXM124[e]:-->:MNXM7[c]+MNXM1[c]+MNXM9[c]+MNXM124[c]
R649	MNXM3[c]+MNXM2[c]+MNXM124[p]:-->:MNXM7[c]+MNXM1[c]+MNXM9[c]+MNXM124[c]
R650	MNXM3[c]+MNXM2[c]+MNXM1485[p]:-->:MNXM7[c]+MNXM1[c]+MNXM1485[c]+MNXM9[c]
[truncated: 738 more rows]

## Sheet: Lower Bounds
Reaction	Value
[truncated: 2,276 more rows]

[truncated: 1 more sheets: Upper Bounds]
