# Supplementary material for: Lipid Metabolic Versatility in Malassezia spp. Yeasts Studied through Metabolic Modeling
Source: Front Microbiol. 2017 Sep 14;8:1772. doi: 10.3389/fmicb.2017.01772 (PMC5603697; doi:10.3389/fmicb.2017.01772)
Supplement: Supplementary file 2 [file Data_Sheet_2.zip › MalasseziaPachidermatys.xlsx]

## Sheet: Reactions
Metanetx ID	Compartment	MNX_equation	Human_readable_equation	DG	EC	Gene
MNXR1000[p]	Membrane	1 MNXM1 + 1 MNXM1036 + 1 MNXM6 = 1 MNXM5 + 1 MNXM913	1 H(+) + 1 4,4-dimethyl-5alpha-cholesta-8,14,24-trien-3beta-ol + 1 NADPH = 1 NADP(+) + 1 14-demethyllanosterol	1.26353	1.3.1.70	Malapachy2211
MNXR10112[c]	Cytoplasm	1 MNXM1792 + 1 MNXM2 = 1 MNXM9861	1 (Z)-but-2-ene-1,2,3-tricarboxylate + 1 H2O = 1 2-methylcitrate(3-)	0.912994	4.2.1.79	Malapachy2487
MNXR10183[c]	Cytoplasm	1 MNXM13 + 1 MNXM351 = 1 MNXM18307 + 1 MNXM4	1 CO(2) + 1 protoporphyrinogen(2-) = 1 Harderoporphyrinogen + 1 O2		1.3.3.3	Malapachy1471
MNXR1022[p]	Membrane	1 MNXM1 + 1 MNXM1109 + 1 MNXM6 = 1 MNXM5 + 1 MNXM922	1 H(+) + 1 ergosta-5,7,22,24(28)-tetraen-3beta-ol + 1 NADPH = 1 NADP(+) + 1 ergosterol	8.13353	1.3.1.71	Malapachy4023
MNXR10344[c]	Cytoplasm	1 MNXM19 + 1 MNXM3651 = 1 MNXM1 + 1 MNXM16 + 1 MNXM5759	1 S-adenosyl-L-homocysteine + 1 m7G(5')pppR-RNA = 1 H(+) + 1 S-adenosyl-L-methionine + 1 G(5')pppR-RNA	-27.2822	2.1.1.56	Malapachy3547
MNXR1045[c]	Cytoplasm	2 MNXM22 = 2 MNXM2 + 1 MNXM4	2 hydrogen peroxide = 2 H2O + 1 O2	-45.454	1.11.1.6	Malapachy2336
MNXR10505[c]	Cytoplasm	1 MNXM127 + 1 MNXM3 = 1 MNXM1 + 1 MNXM540 + 1 MNXM7	1 myo-inositol + 1 ATP = 1 H(+) + 1 1D-myo-inositol 3-phosphate(2-) + 1 ADP		2.7.1.64
MNXR10598[c]	Cytoplasm	1 MNXM1 + 1 MNXM1922 + 1 MNXM7 = 1 MNXM3 + 1 MNXM935	1 H(+) + 1 dIMP + 1 ADP = 1 ATP + 1 2'-deoxyinosine		2.7.1.113,2.7.1.76
MNXR1067[c]	Cytoplasm	1 MNXM15 + 2 MNXM3 + 1 MNXM60 = 2 MNXM1 + 1 MNXM138 + 2 MNXM7 + 1 MNXM9	1 NH4(+) + 2 ATP + 1 bicarbonate = 2 H(+) + 1 carbamoyl phosphate(2-) + 2 ADP + 1 phosphate	-1.43762	6.3.5.5	Malapachy2373,Malapachy3649,Malapachy2573,Malapachy2753
MNXR1067[p]	Membrane	1 MNXM15 + 2 MNXM3 + 1 MNXM60 = 2 MNXM1 + 1 MNXM138 + 2 MNXM7 + 1 MNXM9	1 NH4(+) + 2 ATP + 1 bicarbonate = 2 H(+) + 1 carbamoyl phosphate(2-) + 2 ADP + 1 phosphate	-1.43762	6.3.5.5	Malapachy2373,Malapachy3649,Malapachy2573,Malapachy2753
MNXR1107[c]	Cytoplasm	1 MNXM1229 + 1 MNXM283 = 1 MNXM1 + 1 MNXM2028 + 1 MNXM31	1 diacylglycerol (homo sapiens) + 1 CDP-choline(1-) = 1 H(+) + 1 Phosphatidylcholine (homo sapiens) + 1 CMP
MNXR111[m]	Mitochondria	1 MNXM1 + 1 MNXM10 + 1 MNXM1633 = 1 MNXM2931 + 1 MNXM8	1 H(+) + 1 NADH(2-) + 1 3,4-dihydroxymandelaldehyde = 1 3,4-dihydroxyphenylethyleneglycol + 1 NAD(+)	2.54178	1.1.1.1	Malapachy4243
MNXR115[m]	Mitochondria	1 MNXM1401 + 1 MNXM2 + 1 MNXM8 = 2 MNXM1 + 1 MNXM10 + 1 MNXM645	1 3,4-dihydroxyphenylacetaldehyde + 1 H2O + 1 NAD(+) = 2 H(+) + 1 NADH(2-) + 1 (3,4-dihydroxyphenyl)acetate	-13.1053	1.2.1.5	Malapachy0140
MNXR1151[m]	Mitochondria	1 MNXM1 + 1 MNXM10 + 1 MNXM457 = 1 MNXM8 + 1 MNXM90	1 H(+) + 1 NADH(2-) + 1 betaine aldehyde = 1 NAD(+) + 1 choline	2.54182	1.1.1.1	Malapachy4243
MNXR1159[c]	Cytoplasm	1 MNXM337 = 1 MNXM503	1 chorismate(2-) = 1 prephenate	-9.8	5.4.99.5	Malapachy0673
MNXR1160[c]	Cytoplasm	1 MNXM1365 = 1 MNXM337 + 1 MNXM9	1 5-O-(1-carboxylatovinyl)-3-phosphonatoshikimate = 1 chorismate(2-) + 1 phosphate	3.42645	4.2.3.5	Malapachy1537
MNXR11626[c]	Cytoplasm	1 MNXM181 + 1 MNXM2 + 1 MNXM8 = 1 MNXM1 + 1 MNXM10 + 1 MNXM320 + 1 MNXM4	1 catechol + 1 H2O + 1 NAD(+) = 1 H(+) + 1 NADH(2-) + 1 phenol + 1 O2		1.14.13.-,1.14.13.29,1.14.13.7
MNXR11794[c]	Cytoplasm	1 MNXM1274 + 1 MNXM3 = 1 MNXM1 + 1 MNXM3007 + 1 MNXM7	1 D-hexose + 1 ATP = 1 H(+) + 1 D-hexose 6-phosphate + 1 ADP	0	2.7.1.1	Malapachy1434
MNXR12173[m]	Mitochondria	1 MNXM1 + 1 MNXM10 + 1 MNXM4972 = 1 MNXM4910 + 1 MNXM8	1 H(+) + 1 NADH(2-) + 1 2-naphthaldehyde = 1 (2-naphthyl)methanol + 1 NAD(+)	23.084	1.1.1.1	Malapachy4243
MNXR1238[c]	Cytoplasm	1 MNXM1 + 1 MNXM217 + 1 MNXM2226 = 1 MNXM2 + 1 MNXM2109	1 H(+) + 1 benzoate + 1 ecgonine methyl ester = 1 H2O + 1 cocaine	-2.7671	3.1.1.1	Malapachy2052,Malapachy3520,Malapachy0481,Malapachy1498,Malapachy3407,Malapachy3754,Malapachy4203,Malapachy2050,Malapachy0315,Malapachy1294,Malapachy0295,Malapachy1321,Malapachy3853,Malapachy2905,Malapachy4219,Malapachy2356,Malapachy1312,Malapachy3413,Malapachy2969,Malapachy1955,Malapachy1638,Malapachy3408,Malapachy1392,Malapachy0498,Malapachy0861,Malapachy3541,Malapachy0238,Malapachy1279
MNXR1238[e]	Extracellular	1 MNXM1 + 1 MNXM217 + 1 MNXM2226 = 1 MNXM2 + 1 MNXM2109	1 H(+) + 1 benzoate + 1 ecgonine methyl ester = 1 H2O + 1 cocaine	-2.7671	3.1.1.1	Malapachy2052,Malapachy3520,Malapachy0481,Malapachy1498,Malapachy3407,Malapachy3754,Malapachy4203,Malapachy2050,Malapachy0315,Malapachy1294,Malapachy0295,Malapachy1321,Malapachy3853,Malapachy2905,Malapachy4219,Malapachy2356,Malapachy1312,Malapachy3413,Malapachy2969,Malapachy1955,Malapachy1638,Malapachy3408,Malapachy1392,Malapachy0498,Malapachy0861,Malapachy3541,Malapachy0238,Malapachy1279
MNXR1238[m]	Mitochondria	1 MNXM1 + 1 MNXM217 + 1 MNXM2226 = 1 MNXM2 + 1 MNXM2109	1 H(+) + 1 benzoate + 1 ecgonine methyl ester = 1 H2O + 1 cocaine	-2.7671	3.1.1.1	Malapachy2052,Malapachy3520,Malapachy0481,Malapachy1498,Malapachy3407,Malapachy3754,Malapachy4203,Malapachy2050,Malapachy0315,Malapachy1294,Malapachy0295,Malapachy1321,Malapachy3853,Malapachy2905,Malapachy4219,Malapachy2356,Malapachy1312,Malapachy3413,Malapachy2969,Malapachy1955,Malapachy1638,Malapachy3408,Malapachy1392,Malapachy0498,Malapachy0861,Malapachy3541,Malapachy0238,Malapachy1279
MNXR1238[n]	Nucleous	1 MNXM1 + 1 MNXM217 + 1 MNXM2226 = 1 MNXM2 + 1 MNXM2109	1 H(+) + 1 benzoate + 1 ecgonine methyl ester = 1 H2O + 1 cocaine	-2.7671	3.1.1.1	Malapachy2052,Malapachy3520,Malapachy0481,Malapachy1498,Malapachy3407,Malapachy3754,Malapachy4203,Malapachy2050,Malapachy0315,Malapachy1294,Malapachy0295,Malapachy1321,Malapachy3853,Malapachy2905,Malapachy4219,Malapachy2356,Malapachy1312,Malapachy3413,Malapachy2969,Malapachy1955,Malapachy1638,Malapachy3408,Malapachy1392,Malapachy0498,Malapachy0861,Malapachy3541,Malapachy0238,Malapachy1279
MNXR1238[p]	Membrane	1 MNXM1 + 1 MNXM217 + 1 MNXM2226 = 1 MNXM2 + 1 MNXM2109	1 H(+) + 1 benzoate + 1 ecgonine methyl ester = 1 H2O + 1 cocaine	-2.7671	3.1.1.1	Malapachy2052,Malapachy3520,Malapachy0481,Malapachy1498,Malapachy3407,Malapachy3754,Malapachy4203,Malapachy2050,Malapachy0315,Malapachy1294,Malapachy0295,Malapachy1321,Malapachy3853,Malapachy2905,Malapachy4219,Malapachy2356,Malapachy1312,Malapachy3413,Malapachy2969,Malapachy1955,Malapachy1638,Malapachy3408,Malapachy1392,Malapachy0498,Malapachy0861,Malapachy3541,Malapachy0238,Malapachy1279
MNXR12579[c]	Cytoplasm	1 MNXM12 + 1 MNXM4614 = 1 MNXM21 + 1 MNXM7432	1 CoA + 1 Histone N6-acetyl-L-lysine = 1 acetyl-CoA(4-) + 1 Histone H3		2.3.1.48	Malapachy3296,Malapachy2362,Malapachy2067,Malapachy2534,Malapachy3083,Malapachy0380,Malapachy0441,Malapachy1150
MNXR127[c]	Cytoplasm	1 MNXM985 = 1 MNXM985	1 (2S)-2-isopropylmalate(2-) = 1 (2S)-2-isopropylmalate(2-)
MNXR1272[c]	Cytoplasm	2 MNXM13 + 2 MNXM2 + 1 MNXM351 = 2 MNXM1 + 1 MNXM4 + 1 MNXM410	2 CO(2) + 2 H2O + 1 protoporphyrinogen(2-) = 2 H(+) + 1 O2 + 1 coproporphyrinogen III(4-)	-88.9652	1.3.3.3	Malapachy1471
MNXR128[c]	Cytoplasm	1 MNXM1602 = 1 MNXM1602	1 (2S)-2-isopropyl-3-oxosuccinate(2-) = 1 (2S)-2-isopropyl-3-oxosuccinate(2-)
MNXR1298[m]	Mitochondria	1 MNXM1 + 1 MNXM12 + 1 MNXM131 = 1 MNXM2 + 1 MNXM21 + 1 MNXM46	1 H(+) + 1 CoA + 1 citrate = 1 H2O + 1 acetyl-CoA(4-) + 1 oxaloacetate	-10.5153	2.3.3.1	Malapachy0772
MNXR13031[c]	Cytoplasm	1 MNXM1182 + 1 MNXM2 = 1 MNXM1 + 1 MNXM12 + 1 MNXM188	1 anthraniloyl-CoA(4-) + 1 H2O = 1 H(+) + 1 CoA + 1 anthranilate		3.1.2.23
MNXR1317[c]	Cytoplasm	1 MNXM121 + 1 MNXM15 + 1 MNXM3 = 2 MNXM1 + 1 MNXM63 + 1 MNXM7 + 1 MNXM9	1 UTP + 1 NH4(+) + 1 ATP = 2 H(+) + 1 CTP + 1 ADP + 1 phosphate	-17.0529	6.3.4.2	Malapachy1862
MNXR132[c]	Cytoplasm	1 MNXM1 + 1 MNXM559 + 1 MNXM6 = 1 MNXM302 + 1 MNXM5	1 H(+) + 1 3-dehydro-D-sphinganine + 1 NADPH = 1 sphinganine + 1 NADP(+)		1.1.1.102	Malapachy2314
MNXR132[p]	Membrane	1 MNXM1 + 1 MNXM559 + 1 MNXM6 = 1 MNXM302 + 1 MNXM5	1 H(+) + 1 3-dehydro-D-sphinganine + 1 NADPH = 1 sphinganine + 1 NADP(+)	-0.166489	1.1.1.102	Malapachy2314
MNXR13313[c]	Cytoplasm	1 MNXM183 + 1 MNXM4 + 1 MNXM8 = 1 MNXM1 + 1 MNXM10 + 1 MNXM511	1 (6R)-5,10-methylenetetrahydrofolate + 1 O2 + 1 NAD(+) = 1 H(+) + 1 NADH(2-) + 1 (6R)-5,10-methenyltetrahydrofolate		1.5.1.5	Malapachy1144,Malapachy3339
MNXR1417[m]	Mitochondria	1 MNXM1 + 1 MNXM109 + 1 MNXM7 = 1 MNXM3 + 1 MNXM59	1 H(+) + 1 a 1,2-diacylglycerol-3-phosphate + 1 ADP = 1 ATP + 1 1,2-diacyl-sn-glycerol	-4.54474	2.7.1.107	Malapachy1725
MNXR14516[c]	Cytoplasm	1 MNXM22 + 1 MNXM4802 = 1 MNXM4 + 2 MNXM5288	1 hydrogen peroxide + 1 R'C(R)S-S(R)CR' = 1 O2 + 2 R'C(R)SH	-8.20776	1.8.3.2	Malapachy3349,Malapachy3019
MNXR14523[c]	Cytoplasm	2 MNXM2 + 4 MNXM5155 = 1 MNXM4 + 4 MNXM5156	2 H2O + 4 ferricytochrome c2 = 1 O2 + 4 ferrocytochrome c2	0	1.9.3.1	Malapachy1016,Malapachy0342,Malapachy3621,Malapachy1281,Malapachy1719,Malapachy3432,Malapachy2106,Malapachy3842,Malapachy0899
MNXR14523[m]	Mitochondria	2 MNXM2 + 4 MNXM5155 = 1 MNXM4 + 4 MNXM5156	2 H2O + 4 ferricytochrome c2 = 1 O2 + 4 ferrocytochrome c2	0	1.9.3.1	Malapachy1016,Malapachy0342,Malapachy3621,Malapachy1281,Malapachy1719,Malapachy3432,Malapachy2106,Malapachy3842,Malapachy0899
MNXR14523[n]	Nucleous	2 MNXM2 + 4 MNXM5155 = 1 MNXM4 + 4 MNXM5156	2 H2O + 4 ferricytochrome c2 = 1 O2 + 4 ferrocytochrome c2	0	1.9.3.1	Malapachy1016,Malapachy0342,Malapachy3621,Malapachy1281,Malapachy1719,Malapachy3432,Malapachy2106,Malapachy3842,Malapachy0899
MNXR14523[p]	Membrane	2 MNXM2 + 4 MNXM5155 = 1 MNXM4 + 4 MNXM5156	2 H2O + 4 ferricytochrome c2 = 1 O2 + 4 ferrocytochrome c2	0	1.9.3.1	Malapachy1016,Malapachy0342,Malapachy3621,Malapachy1281,Malapachy1719,Malapachy3432,Malapachy2106,Malapachy3842,Malapachy0899
MNXR14528[m]	Mitochondria	2 MNXM1084 + 1 MNXM8 = 1 MNXM10 + 2 MNXM1083	2 ferrocytochrome b5 + 1 NAD(+) = 1 NADH(2-) + 2 ferricytochrome b5	0	1.6.2.2	Malapachy2266
MNXR14530[c]	Cytoplasm	1 MNXM1 + 1 MNXM5 + 2 MNXM5750 = 2 MNXM5749 + 1 MNXM6	1 H(+) + 1 NADP(+) + 2 ferrocytochrome = 2 ferricytochrome + 1 NADPH	0	1.6.2.4	Malapachy3436,Malapachy2359
MNXR14532[c]	Cytoplasm	1 MNXM1 + 1 MNXM5 + 2 MNXM5156 = 2 MNXM5155 + 1 MNXM6	1 H(+) + 1 NADP(+) + 2 ferrocytochrome c2 = 2 ferricytochrome c2 + 1 NADPH		1.6.2.5
MNXR1455[m]	Mitochondria	1 MNXM1140 + 1 MNXM13 + 1 MNXM3 = 3 MNXM1 + 1 MNXM1020 + 1 MNXM7 + 1 MNXM9	1 7,8-diaminononanoate cation + 1 CO(2) + 1 ATP = 3 H(+) + 1 dethiobiotin(1-) + 1 ADP + 1 phosphate	-26.03	6.3.3.3	Malapachy0014
MNXR14582[c]	Cytoplasm	1 MNXM11 + 1 MNXM634 = 1 MNXM286 + 1 MNXM634	1 diphosphate(3-) + 1 DNA = 1 dATP + 1 DNA	163.906	2.7.7.7	Malapachy3911,Malapachy1160,Malapachy2454,Malapachy1986,Malapachy1299,Malapachy2765,Malapachy1470,Malapachy3214,Malapachy0902,Malapachy2552,Malapachy1017,Malapachy0668,Malapachy2311,Malapachy2854,Malapachy1365
MNXR14582[m]	Mitochondria	1 MNXM11 + 1 MNXM634 = 1 MNXM286 + 1 MNXM634	1 diphosphate(3-) + 1 DNA = 1 dATP + 1 DNA	163.906	2.7.7.7	Malapachy3911,Malapachy1160,Malapachy2454,Malapachy1986,Malapachy1299,Malapachy2765,Malapachy1470,Malapachy3214,Malapachy0902,Malapachy2552,Malapachy1017,Malapachy0668,Malapachy2311,Malapachy2854,Malapachy1365
MNXR14582[n]	Nucleous	1 MNXM11 + 1 MNXM634 = 1 MNXM286 + 1 MNXM634	1 diphosphate(3-) + 1 DNA = 1 dATP + 1 DNA	163.906	2.7.7.7	Malapachy3911,Malapachy1160,Malapachy2454,Malapachy1986,Malapachy1299,Malapachy2765,Malapachy1470,Malapachy3214,Malapachy0902,Malapachy2552,Malapachy1017,Malapachy0668,Malapachy2311,Malapachy2854,Malapachy1365
MNXR14583[c]	Cytoplasm	1 MNXM11 + 1 MNXM634 = 1 MNXM344 + 1 MNXM634	1 diphosphate(3-) + 1 DNA = 1 dGTP + 1 DNA	163.906	2.7.7.7	Malapachy3911,Malapachy1160,Malapachy2454,Malapachy1986,Malapachy1299,Malapachy2765,Malapachy1470,Malapachy3214,Malapachy0902,Malapachy2552,Malapachy1017,Malapachy0668,Malapachy2311,Malapachy2854,Malapachy1365
MNXR14583[m]	Mitochondria	1 MNXM11 + 1 MNXM634 = 1 MNXM344 + 1 MNXM634	1 diphosphate(3-) + 1 DNA = 1 dGTP + 1 DNA	163.906	2.7.7.7	Malapachy3911,Malapachy1160,Malapachy2454,Malapachy1986,Malapachy1299,Malapachy2765,Malapachy1470,Malapachy3214,Malapachy0902,Malapachy2552,Malapachy1017,Malapachy0668,Malapachy2311,Malapachy2854,Malapachy1365
MNXR14583[n]	Nucleous	1 MNXM11 + 1 MNXM634 = 1 MNXM344 + 1 MNXM634	1 diphosphate(3-) + 1 DNA = 1 dGTP + 1 DNA	163.906	2.7.7.7	Malapachy3911,Malapachy1160,Malapachy2454,Malapachy1986,Malapachy1299,Malapachy2765,Malapachy1470,Malapachy3214,Malapachy0902,Malapachy2552,Malapachy1017,Malapachy0668,Malapachy2311,Malapachy2854,Malapachy1365
MNXR14584[c]	Cytoplasm	1 MNXM11 + 1 MNXM634 = 1 MNXM360 + 1 MNXM634	1 diphosphate(3-) + 1 DNA = 1 dCTP + 1 DNA	163.906	2.7.7.7	Malapachy3911,Malapachy1160,Malapachy2454,Malapachy1986,Malapachy1299,Malapachy2765,Malapachy1470,Malapachy3214,Malapachy0902,Malapachy2552,Malapachy1017,Malapachy0668,Malapachy2311,Malapachy2854,Malapachy1365
MNXR14584[m]	Mitochondria	1 MNXM11 + 1 MNXM634 = 1 MNXM360 + 1 MNXM634	1 diphosphate(3-) + 1 DNA = 1 dCTP + 1 DNA	163.906	2.7.7.7	Malapachy3911,Malapachy1160,Malapachy2454,Malapachy1986,Malapachy1299,Malapachy2765,Malapachy1470,Malapachy3214,Malapachy0902,Malapachy2552,Malapachy1017,Malapachy0668,Malapachy2311,Malapachy2854,Malapachy1365
MNXR14584[n]	Nucleous	1 MNXM11 + 1 MNXM634 = 1 MNXM360 + 1 MNXM634	1 diphosphate(3-) + 1 DNA = 1 dCTP + 1 DNA	163.906	2.7.7.7	Malapachy3911,Malapachy1160,Malapachy2454,Malapachy1986,Malapachy1299,Malapachy2765,Malapachy1470,Malapachy3214,Malapachy0902,Malapachy2552,Malapachy1017,Malapachy0668,Malapachy2311,Malapachy2854,Malapachy1365
MNXR14585[c]	Cytoplasm	1 MNXM11 + 1 MNXM634 = 1 MNXM394 + 1 MNXM634	1 diphosphate(3-) + 1 DNA = 1 dTTP + 1 DNA	163.906	2.7.7.7	Malapachy3911,Malapachy1160,Malapachy2454,Malapachy1986,Malapachy1299,Malapachy2765,Malapachy1470,Malapachy3214,Malapachy0902,Malapachy2552,Malapachy1017,Malapachy0668,Malapachy2311,Malapachy2854,Malapachy1365
MNXR14585[m]	Mitochondria	1 MNXM11 + 1 MNXM634 = 1 MNXM394 + 1 MNXM634	1 diphosphate(3-) + 1 DNA = 1 dTTP + 1 DNA	163.906	2.7.7.7	Malapachy3911,Malapachy1160,Malapachy2454,Malapachy1986,Malapachy1299,Malapachy2765,Malapachy1470,Malapachy3214,Malapachy0902,Malapachy2552,Malapachy1017,Malapachy0668,Malapachy2311,Malapachy2854,Malapachy1365
MNXR14585[n]	Nucleous	1 MNXM11 + 1 MNXM634 = 1 MNXM394 + 1 MNXM634	1 diphosphate(3-) + 1 DNA = 1 dTTP + 1 DNA	163.906	2.7.7.7	Malapachy3911,Malapachy1160,Malapachy2454,Malapachy1986,Malapachy1299,Malapachy2765,Malapachy1470,Malapachy3214,Malapachy0902,Malapachy2552,Malapachy1017,Malapachy0668,Malapachy2311,Malapachy2854,Malapachy1365
MNXR1461[c]	Cytoplasm	1 MNXM15 + 1 MNXM234 = 1 MNXM1 + 1 MNXM2 + 1 MNXM266	1 NH4(+) + 1 dUMP = 1 H(+) + 1 H2O + 1 dCMP(2-)	8.627	3.5.4.12	Malapachy3127
MNXR14611[c]	Cytoplasm	1 MNXM11 + 1 MNXM1248 = 1 MNXM121 + 1 MNXM1248	1 diphosphate(3-) + 1 RNA = 1 UTP + 1 RNA	0	2.7.7.6	Malapachy1120,Malapachy0896,Malapachy1063,Malapachy1882,Malapachy2147,Malapachy2432,Malapachy1086,Malapachy3385,Malapachy2338,Malapachy3887,Malapachy0491,Malapachy1226,Malapachy0978,Malapachy4121,Malapachy3622,Malapachy3329,Malapachy3452,Malapachy3695,Malapachy0004,Malapachy0152,Malapachy3092,Malapachy0289,Malapachy2282,Malapachy0234,Malapachy1201,Malapachy3383,Malapachy1559,Malapachy2465,Malapac…
MNXR14611[e]	Extracellular	1 MNXM11 + 1 MNXM1248 = 1 MNXM121 + 1 MNXM1248	1 diphosphate(3-) + 1 RNA = 1 UTP + 1 RNA	0	2.7.7.6	Malapachy1120,Malapachy0896,Malapachy1063,Malapachy1882,Malapachy2147,Malapachy2432,Malapachy1086,Malapachy3385,Malapachy2338,Malapachy3887,Malapachy0491,Malapachy1226,Malapachy0978,Malapachy4121,Malapachy3622,Malapachy3329,Malapachy3452,Malapachy3695,Malapachy0004,Malapachy0152,Malapachy3092,Malapachy0289,Malapachy2282,Malapachy0234,Malapachy1201,Malapachy3383,Malapachy1559,Malapachy2465,Malapac…
MNXR14611[m]	Mitochondria	1 MNXM11 + 1 MNXM1248 = 1 MNXM121 + 1 MNXM1248	1 diphosphate(3-) + 1 RNA = 1 UTP + 1 RNA	0	2.7.7.6	Malapachy1120,Malapachy0896,Malapachy1063,Malapachy1882,Malapachy2147,Malapachy2432,Malapachy1086,Malapachy3385,Malapachy2338,Malapachy3887,Malapachy0491,Malapachy1226,Malapachy0978,Malapachy4121,Malapachy3622,Malapachy3329,Malapachy3452,Malapachy3695,Malapachy0004,Malapachy0152,Malapachy3092,Malapachy0289,Malapachy2282,Malapachy0234,Malapachy1201,Malapachy3383,Malapachy1559,Malapachy2465,Malapac…
MNXR14611[n]	Nucleous	1 MNXM11 + 1 MNXM1248 = 1 MNXM121 + 1 MNXM1248	1 diphosphate(3-) + 1 RNA = 1 UTP + 1 RNA	0	2.7.7.48,2.7.7.6	Malapachy1882,Malapachy1120,Malapachy0896,Malapachy1063,Malapachy2147,Malapachy2432,Malapachy1086,Malapachy3385,Malapachy2338,Malapachy3887,Malapachy0491,Malapachy1226,Malapachy0978,Malapachy4121,Malapachy3622,Malapachy3329,Malapachy3452,Malapachy3695,Malapachy0004,Malapachy0152,Malapachy3092,Malapachy0289,Malapachy2282,Malapachy0234,Malapachy1201,Malapachy3383,Malapachy1559,Malapachy2465,Malapac…
MNXR14611[p]	Membrane	1 MNXM11 + 1 MNXM1248 = 1 MNXM121 + 1 MNXM1248	1 diphosphate(3-) + 1 RNA = 1 UTP + 1 RNA	0	2.7.7.6	Malapachy1120,Malapachy0896,Malapachy1063,Malapachy1882,Malapachy2147,Malapachy2432,Malapachy1086,Malapachy3385,Malapachy2338,Malapachy3887,Malapachy0491,Malapachy1226,Malapachy0978,Malapachy4121,Malapachy3622,Malapachy3329,Malapachy3452,Malapachy3695,Malapachy0004,Malapachy0152,Malapachy3092,Malapachy0289,Malapachy2282,Malapachy0234,Malapachy1201,Malapachy3383,Malapachy1559,Malapachy2465,Malapac…
MNXR14612[c]	Cytoplasm	1 MNXM11 + 1 MNXM1248 = 1 MNXM1248 + 1 MNXM484	1 diphosphate(3-) + 1 RNA = 1 RNA + 1 ribonucleoside triphosphate	0	2.7.7.6	Malapachy1120,Malapachy0896,Malapachy1063,Malapachy1882,Malapachy2147,Malapachy2432,Malapachy1086,Malapachy3385,Malapachy2338,Malapachy3887,Malapachy0491,Malapachy1226,Malapachy0978,Malapachy4121,Malapachy3622,Malapachy3329,Malapachy3452,Malapachy3695,Malapachy0004,Malapachy0152,Malapachy3092,Malapachy0289,Malapachy2282,Malapachy0234,Malapachy1201,Malapachy3383,Malapachy1559,Malapachy2465,Malapac…
MNXR14612[e]	Extracellular	1 MNXM11 + 1 MNXM1248 = 1 MNXM1248 + 1 MNXM484	1 diphosphate(3-) + 1 RNA = 1 RNA + 1 ribonucleoside triphosphate	0	2.7.7.6	Malapachy1120,Malapachy0896,Malapachy1063,Malapachy1882,Malapachy2147,Malapachy2432,Malapachy1086,Malapachy3385,Malapachy2338,Malapachy3887,Malapachy0491,Malapachy1226,Malapachy0978,Malapachy4121,Malapachy3622,Malapachy3329,Malapachy3452,Malapachy3695,Malapachy0004,Malapachy0152,Malapachy3092,Malapachy0289,Malapachy2282,Malapachy0234,Malapachy1201,Malapachy3383,Malapachy1559,Malapachy2465,Malapac…
MNXR14612[m]	Mitochondria	1 MNXM11 + 1 MNXM1248 = 1 MNXM1248 + 1 MNXM484	1 diphosphate(3-) + 1 RNA = 1 RNA + 1 ribonucleoside triphosphate	0	2.7.7.6	Malapachy1120,Malapachy0896,Malapachy1063,Malapachy1882,Malapachy2147,Malapachy2432,Malapachy1086,Malapachy3385,Malapachy2338,Malapachy3887,Malapachy0491,Malapachy1226,Malapachy0978,Malapachy4121,Malapachy3622,Malapachy3329,Malapachy3452,Malapachy3695,Malapachy0004,Malapachy0152,Malapachy3092,Malapachy0289,Malapachy2282,Malapachy0234,Malapachy1201,Malapachy3383,Malapachy1559,Malapachy2465,Malapac…
MNXR14612[n]	Nucleous	1 MNXM11 + 1 MNXM1248 = 1 MNXM1248 + 1 MNXM484	1 diphosphate(3-) + 1 RNA = 1 RNA + 1 ribonucleoside triphosphate	0	2.7.7.48,2.7.7.6	Malapachy1882,Malapachy1120,Malapachy0896,Malapachy1063,Malapachy2147,Malapachy2432,Malapachy1086,Malapachy3385,Malapachy2338,Malapachy3887,Malapachy0491,Malapachy1226,Malapachy0978,Malapachy4121,Malapachy3622,Malapachy3329,Malapachy3452,Malapachy3695,Malapachy0004,Malapachy0152,Malapachy3092,Malapachy0289,Malapachy2282,Malapachy0234,Malapachy1201,Malapachy3383,Malapachy1559,Malapachy2465,Malapac…
MNXR14612[p]	Membrane	1 MNXM11 + 1 MNXM1248 = 1 MNXM1248 + 1 MNXM484	1 diphosphate(3-) + 1 RNA = 1 RNA + 1 ribonucleoside triphosphate	0	2.7.7.6	Malapachy1120,Malapachy0896,Malapachy1063,Malapachy1882,Malapachy2147,Malapachy2432,Malapachy1086,Malapachy3385,Malapachy2338,Malapachy3887,Malapachy0491,Malapachy1226,Malapachy0978,Malapachy4121,Malapachy3622,Malapachy3329,Malapachy3452,Malapachy3695,Malapachy0004,Malapachy0152,Malapachy3092,Malapachy0289,Malapachy2282,Malapachy0234,Malapachy1201,Malapachy3383,Malapachy1559,Malapachy2465,Malapac…
MNXR14632[n]	Nucleous	1 MNXM16 + 1 MNXM3723 = 1 MNXM19 + 1 MNXM7848	1 S-adenosyl-L-methionine + 1 tRNA guanine = 1 S-adenosyl-L-homocysteine + 1 tRNA containing N7-methylguanine	-24.7651	2.1.1.33	Malapachy3592
MNXR14636[c]	Cytoplasm	1 MNXM1 + 1 MNXM277 + 1 MNXM6 = 1 MNXM5 + 1 MNXM832	1 H(+) + 1 aldehyde + 1 NADPH = 1 NADP(+) + 1 a primary alcohol	23.4557	1.1.1.2	Malapachy3757
MNXR14662[c]	Cytoplasm	1 MNXM1 + 1 MNXM107 + 1 MNXM5156 = 1 MNXM2 + 1 MNXM228 + 1 MNXM5155	1 H(+) + 1 nitrite + 1 ferrocytochrome c2 = 1 H2O + 1 nitric oxide + 1 ferricytochrome c2		1.7.2.1
MNXR14790[m]	Mitochondria	1 MNXM101 + 1 MNXM265 = 1 MNXM245 + 1 MNXM381	1 L-ornithinium(1+) + 1 a 2-oxocarboxylate = 1 L-glutamic 5-semialdehyde zwitterion + 1 an L-amino acid	-41.4603	2.6.1.13	Malapachy1093
MNXR1486[c]	Cytoplasm	1 MNXM1219 + 1 MNXM9 = 1 MNXM2 + 1 MNXM258 + 1 MNXM73	1 7-phospho-2-dehydro-3-deoxy-D-arabino-heptonate + 1 phosphate = 1 H2O + 1 D-erythrose 4-phosphate(2-) + 1 phosphoenolpyruvate	-7.15301	2.5.1.54	Malapachy1128,Malapachy3348,Malapachy3594
MNXR14890[c]	Cytoplasm	1 MNXM1 + 1 MNXM215 + 1 MNXM7 = 1 MNXM3 + 1 MNXM99	1 H(+) + 1 alpha-D-glucose 6-phosphate(2-) + 1 ADP = 1 ATP + 1 alpha-D-glucose	-14.8159	2.7.1.1	Malapachy1434
MNXR14994[c]	Cytoplasm	2 MNXM1083 + 2 MNXM2 + 1 MNXM686 = 2 MNXM1 + 2 MNXM1084 + 1 MNXM272 + 1 MNXM4	2 ferricytochrome b5 + 2 H2O + 1 oleoyl-CoA = 2 H(+) + 2 ferrocytochrome b5 + 1 stearoyl-CoA + 1 O2	-73.3775	1.14.19.1	Malapachy2914
MNXR15137[c]	Cytoplasm	1 MNXM1612 + 1 MNXM2 = 1 MNXM277 + 1 MNXM367	1 1-(1-alkenyl)-sn-glycero-3-phosphocholine + 1 H2O = 1 aldehyde + 1 L-alpha-glycerophosphocholine		3.3.2.2
MNXR15182[c]	Cytoplasm	1 MNXM1 + 1 MNXM393 + 1 MNXM7 = 1 MNXM3 + 1 MNXM469	1 H(+) + 1 D-glucitol 6-phosphate + 1 ADP = 1 ATP + 1 D-glucitol	0	2.7.1.1	Malapachy1434
MNXR15207[m]	Mitochondria	2 MNXM1 + 1 MNXM10 + 1 MNXM2422 = 1 MNXM2 + 1 MNXM2716 + 1 MNXM8	2 H(+) + 1 NADH(2-) + 1 propynoate = 1 H2O + 1 prop-2-ynal + 1 NAD(+)	-13.1053	1.2.1.3	Malapachy0140
MNXR15227[c]	Cytoplasm	1 MNXM107 + 1 MNXM2 + 2 MNXM5749 = 1 MNXM207 + 2 MNXM5750	1 nitrite + 1 H2O + 2 ferricytochrome = 1 nitrate + 2 ferrocytochrome		1.9.6.1
MNXR15257[c]	Cytoplasm	1 MNXM15 + 1 MNXM2970 = 1 MNXM1 + 1 MNXM1274 + 1 MNXM1851	1 NH4(+) + 1 alpha-D-hexose 1-phosphate(2-) = 1 H(+) + 1 D-hexose + 1 phosphoramidate		2.7.1.62
MNXR15260[c]	Cytoplasm	1 MNXM1236 + 1 MNXM92 = 1 MNXM1251 + 1 MNXM25	1 L-citramalate(2-) + 1 succinyl-CoA(5-) = 1 (3S)-citramalyl-CoA(5-) + 1 succinate(2-)		2.8.3.7
MNXR15271[c]	Cytoplasm	1 MNXM1 + 1 MNXM10 + 1 MNXM5529 = 1 MNXM8 + 1 MNXM8132	1 H(+) + 1 NADH(2-) + 1 3-Oxo-delta5-steroid = 1 NAD(+) + 1 3beta-Hydroxy-delta5-steroid	20.164	1.1.1.145	Malapachy1838
MNXR15305[p]	Membrane	1 MNXM1 + 1 MNXM10 + 1 MNXM4 + 1 MNXM810 = 2 MNXM2 + 1 MNXM710 + 1 MNXM8	1 H(+) + 1 NADH(2-) + 1 O2 + 1 5alpha-cholest-7-en-3beta-ol = 2 H2O + 1 cholesta-5,7-dien-3beta-ol + 1 NAD(+)	-90.6346	1.14.21.6	Malapachy0912
MNXR1535[c]	Cytoplasm	1 MNXM2 + 1 MNXM238 = 1 MNXM734	1 H2O + 1 3-methyl-2-oxobutanoate = 1 2,3-dihydroxy-3-methylbutanoate	-6.74701	4.2.1.9	Malapachy2214
MNXR1537[c]	Cytoplasm	1 MNXM1 + 1 MNXM7 + 1 MNXM77 = 1 MNXM3 + 1 MNXM460	1 H(+) + 1 ADP + 1 glycerone phosphate = 1 ATP + 1 glycerone	-13.5059	2.7.1.29	Malapachy2976
MNXR154[m]	Mitochondria	1 MNXM1058 = 1 MNXM2 + 1 MNXM214	1 (R)-3-hydroxybutanoyl-CoA(4-) = 1 H2O + 1 crotonoyl-CoA(4-)	2.16296	4.2.1.55	Malapachy0662
MNXR15472[m]	Mitochondria	2 MNXM1 + 1 MNXM10 + 1 MNXM1572 = 1 MNXM2 + 1 MNXM8 + 1 MNXM933	2 H(+) + 1 NADH(2-) + 1 methylmalonate(2-) = 1 H2O + 1 NAD(+) + 1 (S)-methylmalonate semialdehyde	-2.8342	1.2.1.3	Malapachy0140
MNXR1561[c]	Cytoplasm	1 MNXM1 + 1 MNXM281 + 1 MNXM6 = 1 MNXM5 + 1 MNXM79	1 H(+) + 1 dihydrofolate(2-) + 1 NADPH = 1 NADP(+) + 1 (6S)-5,6,7,8-tetrahydrofolate	5.5058	1.5.1.3	Malapachy4271
MNXR15690[c]	Cytoplasm	1 MNXM10 + 1 MNXM13 + 1 MNXM1461 = 1 MNXM8 + 1 MNXM853	1 NADH(2-) + 1 CO(2) + 1 4alpha-methyllathosterone = 1 NAD(+) + 1 3beta-hydroxy-4beta-methyl-5alpha-cholest-7-ene-4alpha-carboxylate	-11.9853	1.1.1.170	Malapachy1838
MNXR15696[c]	Cytoplasm	1 MNXM1065 + 1 MNXM2 + 1 MNXM8 = 1 MNXM1 + 1 MNXM10 + 1 MNXM1362 + 1 MNXM4	1 4beta-(hydroxymethyl)-4alpha-methyl-5alpha-cholest-7-en-3beta-ol + 1 H2O + 1 NAD(+) = 1 H(+) + 1 NADH(2-) + 1 4,4-dimethyl-5alpha-cholest-7-en-3beta-ol + 1 O2	-276.484	1.14.13.72	Malapachy2964
MNXR1576[c]	Cytoplasm	1 MNXM1 + 1 MNXM465 = 1 MNXM2 + 1 MNXM252	1 H(+) + 1 N-carbamoyl-L-aspartate(2-) = 1 H2O + 1 (S)-dihydroorotate	-4.58124	3.5.2.3	Malapachy0810
MNXR15797[m]	Mitochondria	1 MNXM1138 + 1 MNXM8 = 1 MNXM1 + 1 MNXM10 + 1 MNXM1174	1 5beta-cholestane-3alpha,7alpha,26-triol + 1 NAD(+) = 1 H(+) + 1 NADH(2-) + 1 3alpha,7alpha-dihydroxy-5beta-cholestan-26-al	-99.6275	1.1.1.1	Malapachy4243
MNXR159[m]	Mitochondria	1 MNXM13 + 1 MNXM205 = 1 MNXM1 + 1 MNXM279	1 CO(2) + 1 dopamine = 1 H(+) + 1 L-dopa zwitterion	-3.09001	4.1.1.28	Malapachy1823
MNXR15906[c]	Cytoplasm	1 MNXM1 + 1 MNXM831 = 1 MNXM2624	1 H(+) + 1 6-oxohexanoate = 1 6-hydroxyhexano-6-lactone		1.14.13.66
MNXR15907[c]	Cytoplasm	1 MNXM11244 + 1 MNXM6 = 1 MNXM1 + 1 MNXM11245 + 1 MNXM5	1 Cytochrome P-450 oxidized form + 1 NADPH = 1 H(+) + 1 Cytochrome P-450 reduced form + 1 NADP(+)	0	1.6.2.4	Malapachy3436,Malapachy2359
MNXR1594[c]	Cytoplasm	1 MNXM1219 = 1 MNXM478 + 1 MNXM9	1 7-phospho-2-dehydro-3-deoxy-D-arabino-heptonate = 1 (-)-3-dehydroquinate + 1 phosphate	-6.15182	4.2.3.4	Malapachy2572,Malapachy1370
MNXR1594[p]	Membrane	1 MNXM1219 = 1 MNXM478 + 1 MNXM9	1 7-phospho-2-dehydro-3-deoxy-D-arabino-heptonate = 1 (-)-3-dehydroquinate + 1 phosphate	-6.15182	4.2.3.4	Malapachy2572,Malapachy1370
MNXR15970[c]	Cytoplasm	1 MNXM1994 + 1 MNXM5 = 1 MNXM1 + 1 MNXM6 + 1 MNXM831	1 6-hydroxyhexanoate + 1 NADP(+) = 1 H(+) + 1 NADPH + 1 6-oxohexanoate	23.4557	1.1.1.2	Malapachy3757
MNXR15972[m]	Mitochondria	1 MNXM1 + 1 MNXM10 + 1 MNXM5312 = 1 MNXM6087 + 1 MNXM8	1 H(+) + 1 NADH(2-) + 1 trans-3-Chloroallyl aldehyde = 1 3-chloroprop-2-en-1-ol + 1 NAD(+)	23.084	1.1.1.1	Malapachy4243
MNXR15973[m]	Mitochondria	1 MNXM1 + 1 MNXM10 + 1 MNXM6216 = 1 MNXM5676 + 1 MNXM8	1 H(+) + 1 NADH(2-) + 1 cis-3-Chloroallyl aldehyde = 1 cis-3-chloroprop-2-en-1-ol + 1 NAD(+)	23.084	1.1.1.1	Malapachy4243
MNXR16009[m]	Mitochondria	1 MNXM1816 + 1 MNXM2 + 1 MNXM8 = 2 MNXM1 + 1 MNXM10 + 1 MNXM1468	1 chloroacetaldehyde + 1 H2O + 1 NAD(+) = 2 H(+) + 1 NADH(2-) + 1 chloroacetate	-13.1053	1.2.1.3	Malapachy0140
MNXR16027[c]	Cytoplasm	1 MNXM1615 + 1 MNXM2 = 1 MNXM5844	1 1-methylpyrrolinium + 1 H2O = 1 N-methylaminobutanal
MNXR1605[c]	Cytoplasm	1 MNXM16 + 1 MNXM3804 = 1 MNXM1 + 1 MNXM19 + 1 MNXM3805	1 S-adenosyl-L-methionine + 1 2-(3-amino-3-carboxypropyl)-L-histidine dizwitterion = 1 H(+) + 1 S-adenosyl-L-homocysteine + 1 2-[3-carboxylato-3-(methylammonio)propyl]-L-histidine dizwitterion	-31.0023	2.1.1.98	Malapachy4092
MNXR16270[c]	Cytoplasm	1 MNXM1035 + 2 MNXM2 + 1 MNXM8 = 1 MNXM1 + 1 MNXM10 + 1 MNXM1065 + 1 MNXM4	1 3beta-hydroxy-4beta-methyl-5alpha-cholest-7-ene-4alpha-carbaldehyde + 2 H2O + 1 NAD(+) = 1 H(+) + 1 NADH(2-) + 1 4beta-(hydroxymethyl)-4alpha-methyl-5alpha-cholest-7-en-3beta-ol + 1 O2	-276.484	1.14.13.72	Malapachy2964
MNXR16271[c]	Cytoplasm	1 MNXM10 + 1 MNXM1035 + 1 MNXM4 = 1 MNXM2 + 1 MNXM8 + 1 MNXM853	1 NADH(2-) + 1 3beta-hydroxy-4beta-methyl-5alpha-cholest-7-ene-4alpha-carbaldehyde + 1 O2 = 1 H2O + 1 NAD(+) + 1 3beta-hydroxy-4beta-methyl-5alpha-cholest-7-ene-4alpha-carboxylate	-276.484	1.14.13.72	Malapachy2964
MNXR16366[c]	Cytoplasm	1 MNXM26 + 1 MNXM7902 = 1 MNXM2 + 1 MNXM9315	1 acetate + 1 = 1 H2O + 1	8.28821	3.5.1.89	Malapachy3486
MNXR16403[p]	Membrane	1 MNXM2 + 1 MNXM9288 = 1 MNXM41 + 1 MNXM9298	1 H2O + 1 = 1 D-glucopyranose + 1	-3.11267	3.2.1.106	Malapachy1622
MNXR16404[m]	Mitochondria	1 MNXM2 + 1 MNXM9298 = 1 MNXM41 + 1 MNXM9295	1 H2O + 1 = 1 D-glucopyranose + 1	-58.8818	3.2.1.84	Malapachy4133
MNXR16405[m]	Mitochondria	1 MNXM2 + 1 MNXM9295 = 1 MNXM41 + 1 MNXM6479	1 H2O + 1 = 1 D-glucopyranose + 1	-58.8818	3.2.1.84	Malapachy4133
MNXR16406[c]	Cytoplasm	4 MNXM182 + 1 MNXM9328 = 4 MNXM2 + 1 MNXM6479	4 D-mannopyranose + 1 = 4 H2O + 1	0	3.2.1.113	Malapachy2710,Malapachy1303
MNXR16406[m]	Mitochondria	4 MNXM182 + 1 MNXM9328 = 4 MNXM2 + 1 MNXM6479	4 D-mannopyranose + 1 = 4 H2O + 1	0	3.2.1.113	Malapachy2710,Malapachy1303
MNXR16762[c]	Cytoplasm	1 MNXM109 + 1 MNXM4408 = 1 MNXM2 + 1 MNXM7902	1 a 1,2-diacylglycerol-3-phosphate + 1 6-(alpha-D-glucosazaniumyl)-1D-myo-inositol = 1 H2O + 1		3.1.4.50
MNXR16845[c]	Cytoplasm	1 MNXM182 + 1 MNXM7899 = 1 MNXM2 + 1 MNXM6479	1 D-mannopyranose + 1 = 1 H2O + 1	0	3.2.1.113	Malapachy2710,Malapachy1303
MNXR16845[m]	Mitochondria	1 MNXM182 + 1 MNXM7899 = 1 MNXM2 + 1 MNXM6479	1 D-mannopyranose + 1 = 1 H2O + 1	0	3.2.1.113	Malapachy2710,Malapachy1303
MNXR16954[c]	Cytoplasm	1 MNXM16 + 1 MNXM2261 = 1 MNXM1 + 1 MNXM19 + 1 MNXM229	1 S-adenosyl-L-methionine + 1 N,N-dimethylethanolamine phosphate(1-) = 1 H(+) + 1 S-adenosyl-L-homocysteine + 1 choline phosphate		2.1.1.103
MNXR16994[m]	Mitochondria	1 MNXM1 + 1 MNXM10 + 1 MNXM6043 = 1 MNXM6494 + 1 MNXM8	1 H(+) + 1 NADH(2-) + 1 1-naphthaldehyde = 1 (1-naphthyl)methanol + 1 NAD(+)	23.084	1.1.1.1	Malapachy4243
MNXR17[c]	Cytoplasm	1 MNXM15 + 1 MNXM22 + 1 MNXM493 = 1 MNXM2 + 1 MNXM350 + 1 MNXM4	1 NH4(+) + 1 hydrogen peroxide + 1 3-ammoniopropanal = 1 H2O + 1 propane-1,3-diamine + 1 O2	-23.3389	1.4.3.21	Malapachy3764
MNXR17240[c]	Cytoplasm	1 MNXM12309 + 1 MNXM2 = 1 MNXM127 + 1 MNXM9	1 myo-inositol phosphate + 1 H2O = 1 myo-inositol + 1 phosphate	0	3.1.3.25	Malapachy1465
MNXR1764[c]	Cytoplasm	1 MNXM16 + 1 MNXM205 = 1 MNXM1 + 1 MNXM19 + 1 MNXM3848	1 S-adenosyl-L-methionine + 1 dopamine = 1 H(+) + 1 S-adenosyl-L-homocysteine + 1 3-methoxytyramine		2.1.1.6
MNXR17648[m]	Mitochondria	1 MNXM2 + 1 MNXM5876 = 1 MNXM5873	1 H2O + 1 OPC8-trans-2-enoyl-CoA = 1 OPC8-3-hydroxyacyl-CoA	22.7053	4.2.1.17	Malapachy0662
MNXR17649[m]	Mitochondria	1 MNXM1 + 1 MNXM10 + 1 MNXM5874 = 1 MNXM5873 + 1 MNXM8	1 H(+) + 1 NADH(2-) + 1 OPC8-3-ketoacyl-CoA = 1 OPC8-3-hydroxyacyl-CoA + 1 NAD(+)	21.624	1.1.1.35	Malapachy4195,Malapachy1103
MNXR17650[c]	Cytoplasm	1 MNXM12 + 1 MNXM5874 = 1 MNXM21 + 1 MNXM5871	1 CoA + 1 OPC8-3-ketoacyl-CoA = 1 acetyl-CoA(4-) + 1 OPC6-CoA	-16.7223	2.3.1.16	Malapachy1930,Malapachy2682
MNXR17650[Peroxisome	Peroxisome	1 MNXM12 + 1 MNXM5874 = 1 MNXM21 + 1 MNXM5871	1 CoA + 1 OPC8-3-ketoacyl-CoA = 1 acetyl-CoA(4-) + 1 OPC6-CoA
MNXR17652[m]	Mitochondria	1 MNXM2 + 1 MNXM5872 = 1 MNXM5869	1 H2O + 1 OPC6-trans-2-enoyl-CoA = 1 OPC6-3-hydroxyacyl-CoA	22.7053	4.2.1.17	Malapachy0662
MNXR17653[m]	Mitochondria	1 MNXM1 + 1 MNXM10 + 1 MNXM5870 = 1 MNXM5869 + 1 MNXM8	1 H(+) + 1 NADH(2-) + 1 OPC6-3-ketoacyl-CoA = 1 OPC6-3-hydroxyacyl-CoA + 1 NAD(+)	21.624	1.1.1.35	Malapachy4195,Malapachy1103
MNXR17654[c]	Cytoplasm	1 MNXM12 + 1 MNXM5870 = 1 MNXM21 + 1 MNXM5867	1 CoA + 1 OPC6-3-ketoacyl-CoA = 1 acetyl-CoA(4-) + 1 OPC4-CoA	-16.7223	2.3.1.16	Malapachy1930,Malapachy2682
MNXR17654[Peroxisome	Peroxisome	1 MNXM12 + 1 MNXM5870 = 1 MNXM21 + 1 MNXM5867	1 CoA + 1 OPC6-3-ketoacyl-CoA = 1 acetyl-CoA(4-) + 1 OPC4-CoA
MNXR17656[m]	Mitochondria	1 MNXM2 + 1 MNXM5868 = 1 MNXM5865	1 H2O + 1 OPC4-trans-2-enoyl-CoA = 1 OPC4-3-hydroxyacyl-CoA	22.7053	4.2.1.17	Malapachy0662
MNXR17657[m]	Mitochondria	1 MNXM1 + 1 MNXM10 + 1 MNXM5866 = 1 MNXM5865 + 1 MNXM8	1 H(+) + 1 NADH(2-) + 1 OPC4-3-ketoacyl-CoA = 1 OPC4-3-hydroxyacyl-CoA + 1 NAD(+)	21.624	1.1.1.35	Malapachy4195,Malapachy1103
MNXR17658[c]	Cytoplasm	1 MNXM12 + 1 MNXM5866 = 1 MNXM21 + 1 MNXM5798	1 CoA + 1 OPC4-3-ketoacyl-CoA = 1 acetyl-CoA(4-) + 1 jasmonoyl-CoA	-16.7223	2.3.1.16	Malapachy1930,Malapachy2682
MNXR17658[Peroxisome	Peroxisome	1 MNXM12 + 1 MNXM5866 = 1 MNXM21 + 1 MNXM5798	1 CoA + 1 OPC4-3-ketoacyl-CoA = 1 acetyl-CoA(4-) + 1 jasmonoyl-CoA
MNXR177[m]	Mitochondria	1 MNXM1989 + 1 MNXM2 + 1 MNXM8 = 2 MNXM1 + 1 MNXM10 + 1 MNXM3383	1 3-methoxy-4-hydroxyphenylglycolaldehyde + 1 H2O + 1 NAD(+) = 2 H(+) + 1 NADH(2-) + 1 vanillylmandelate	-13.1053	1.2.1.5	Malapachy0140
MNXR1772[c]	Cytoplasm	1 MNXM1 + 1 MNXM12 + 1 MNXM7 = 1 MNXM3 + 1 MNXM481	1 H(+) + 1 CoA + 1 ADP = 1 ATP + 1 3'-dephospho-CoA(2-)	-17.3123	2.7.1.24	Malapachy1577
MNXR1773[c]	Cytoplasm	2 MNXM1 + 1 MNXM14 + 1 MNXM373 = 1 MNXM2 + 1 MNXM481	2 H(+) + 1 AMP + 1 D-pantetheine 4'-phosphate = 1 H2O + 1 3'-dephospho-CoA(2-)		3.6.1.9
MNXR17833[c]	Cytoplasm	1 MNXM1 + 1 MNXM10 + 1 MNXM5558 = 1 MNXM5522 + 1 MNXM8	1 H(+) + 1 NADH(2-) + 1 5-methyl-3-oxo-4-hexenoyl-CoA = 1 3-hydroxy-5-methylhex-4-enoyl-CoA + 1 NAD(+)		1.1.1.35	Malapachy4195,Malapachy1103
MNXR17834[c]	Cytoplasm	1 MNXM12 + 1 MNXM5558 = 1 MNXM21 + 1 MNXM389	1 CoA + 1 5-methyl-3-oxo-4-hexenoyl-CoA = 1 acetyl-CoA(4-) + 1 3-methylbut-2-enoyl-CoA	-7.06	2.3.1.16	Malapachy1930,Malapachy2682
MNXR17834[Peroxisome	Peroxisome	1 MNXM12 + 1 MNXM5558 = 1 MNXM21 + 1 MNXM389	1 CoA + 1 5-methyl-3-oxo-4-hexenoyl-CoA = 1 acetyl-CoA(4-) + 1 3-methylbut-2-enoyl-CoA
MNXR1788[c]	Cytoplasm	1 MNXM1 + 1 MNXM6 + 1 MNXM959 = 1 MNXM5 + 1 MNXM593	1 H(+) + 1 NADPH + 1 2-dehydropantoate = 1 NADP(+) + 1 (R)-pantoate	2.29352	1.1.1.169	Malapachy2805,Malapachy3061,Malapachy0799
MNXR179[c]	Cytoplasm	1 MNXM15 + 1 MNXM22 + 1 MNXM4183 = 1 MNXM2 + 1 MNXM3848 + 1 MNXM4	1 NH4(+) + 1 hydrogen peroxide + 1 (4-hydroxy-3-methoxyphenyl)acetaldehyde = 1 H2O + 1 3-methoxytyramine + 1 O2	-23.963	1.4.3.4	Malapachy2048,Malapachy3977,Malapachy0314
MNXR17919[c]	Cytoplasm	1 MNXM1210 + 1 MNXM8 = 1 MNXM1 + 1 MNXM10 + 1 MNXM20	1 2-hydroxyglutarate(2-) + 1 NAD(+) = 1 H(+) + 1 NADH(2-) + 1 2-oxoglutarate	2.8418	1.1.1.95	Malapachy1539
MNXR17974[m]	Mitochondria	1 MNXM10616 + 1 MNXM8 = 1 MNXM1 + 1 MNXM10 + 1 MNXM2968	1 Alcophosphamide + 1 NAD(+) = 1 H(+) + 1 NADH(2-) + 1 Aldophosphamide	23.084	1.1.1.1	Malapachy4243
MNXR17999[m]	Mitochondria	1 MNXM1 + 1 MNXM10 + 1 MNXM3835 = 1 MNXM6074 + 1 MNXM8	1 H(+) + 1 NADH(2-) + 1 3-Carbamoyl-2-phenylpropionaldehyde = 1 2-Phenyl-1,3-propanediol monocarbamate + 1 NAD(+)	23.084	1.1.1.1	Malapachy4243
MNXR18107[c]	Cytoplasm	1 MNXM12 + 1 MNXM2109 = 1 MNXM2226 + 1 MNXM240	1 CoA + 1 cocaine = 1 ecgonine methyl ester + 1 benzoyl-CoA		2.3.1.-
MNXR18108[c]	Cytoplasm	1 MNXM1595 = 1 MNXM1615	1 tropiniumone = 1 1-methylpyrrolinium
MNXR1816[c]	Cytoplasm	1 MNXM1 + 1 MNXM11 + 1 MNXM234 = 1 MNXM2 + 1 MNXM452	1 H(+) + 1 diphosphate(3-) + 1 dUMP = 1 H2O + 1 dUTP	-113.549	3.6.1.19	Malapachy1821
MNXR18208[c]	Cytoplasm	2 MNXM1083 + 1 MNXM6 = 2 MNXM1084 + 1 MNXM5	2 ferricytochrome b5 + 1 NADPH = 2 ferrocytochrome b5 + 1 NADP(+)	3.14236	1.6.2.4	Malapachy3436,Malapachy2359
MNXR18214[m]	Mitochondria	1 MNXM1 + 1 MNXM457 + 1 MNXM6 = 1 MNXM5 + 1 MNXM90	1 H(+) + 1 betaine aldehyde + 1 NADPH = 1 NADP(+) + 1 choline	1.29352	1.1.1.1	Malapachy4243
MNXR18339[c]	Cytoplasm	1 MNXM13365 + 1 MNXM182 = 1 MNXM13370 + 1 MNXM2	1 + 1 D-mannopyranose = 1 + 1 H2O	99.5982	3.2.1.24	Malapachy2710,Malapachy1303
MNXR18339[m]	Mitochondria	1 MNXM13365 + 1 MNXM182 = 1 MNXM13370 + 1 MNXM2	1 + 1 D-mannopyranose = 1 + 1 H2O	99.5982	3.2.1.24	Malapachy2710,Malapachy1303
MNXR18340[c]	Cytoplasm	1 MNXM13336 + 1 MNXM182 = 1 MNXM13382 + 1 MNXM2	1 + 1 D-mannopyranose = 1 + 1 H2O	99.5982	3.2.1.24	Malapachy2710,Malapachy1303
MNXR18340[m]	Mitochondria	1 MNXM13336 + 1 MNXM182 = 1 MNXM13382 + 1 MNXM2	1 + 1 D-mannopyranose = 1 + 1 H2O	99.5982	3.2.1.24	Malapachy2710,Malapachy1303
MNXR18371[m]	Mitochondria	1 MNXM16 + 1 MNXM6758 = 1 MNXM1 + 1 MNXM19 + 1 MNXM6075	1 S-adenosyl-L-methionine + 1 2-Polyprenyl-6-hydroxyphenol = 1 H(+) + 1 S-adenosyl-L-homocysteine + 1 2-Polyprenyl-6-methoxyphenol	-4.35999	2.1.1.222	Malapachy0047
MNXR1852[p]	Membrane	1 MNXM2494 = 1 MNXM810	1 5alpha-cholest-8-en-3beta-ol = 1 5alpha-cholest-7-en-3beta-ol	-24.629	5.3.3.5	Malapachy2383
MNXR18583[c]	Cytoplasm	1 MNXM1531 + 1 MNXM2 + 1 MNXM258 = 1 MNXM208 + 1 MNXM4	1 5,6-dimethylbenzimidazole + 1 H2O + 1 D-erythrose 4-phosphate(2-) = 1 FMNH2 + 1 O2		1.14.99.40
MNXR18600[c]	Cytoplasm	1 MNXM10203 + 1 MNXM2 = 1 MNXM1 + 1 MNXM164 + 1 MNXM376	1 4-Hydroxyphenyl-4-hydroxybenzoate + 1 H2O = 1 H(+) + 1 4-hydroxybenzoate + 1 hydroquinone		3.1.1.-
MNXR1863[m]	Mitochondria	1 MNXM2 + 1 MNXM214 = 1 MNXM446	1 H2O + 1 crotonoyl-CoA(4-) = 1 (S)-3-hydroxybutanoyl-CoA(4-)	2.16296	4.2.1.17	Malapachy0662
MNXR1866[m]	Mitochondria	1 MNXM2 + 1 MNXM753 = 1 MNXM757	1 H2O + 1 trans-hex-2-enoyl-CoA = 1 (S)-3-hydroxyhexanoyl-CoA	2.16296	4.2.1.17	Malapachy0662
MNXR1867[m]	Mitochondria	1 MNXM2 + 1 MNXM784 = 1 MNXM766	1 H2O + 1 trans-oct-2-enoyl-CoA = 1 (S)-3-hydroxyoctanoyl-CoA	22.7053	4.2.1.17	Malapachy0662
MNXR1868[m]	Mitochondria	1 MNXM2 + 1 MNXM580 = 1 MNXM674	1 H2O + 1 trans-dec-2-enoyl-CoA = 1 (S)-3-hydroxydecanoyl-CoA	2.16303	4.2.1.17	Malapachy0662
MNXR1869[m]	Mitochondria	1 MNXM2 + 1 MNXM642 = 1 MNXM733	1 H2O + 1 trans-dodec-2-enoyl-CoA(4-) = 1 (S)-3-hydroxylauroyl-CoA	22.7053	4.2.1.17	Malapachy0662
MNXR1870[m]	Mitochondria	1 MNXM2 + 1 MNXM654 = 1 MNXM767	1 H2O + 1 trans-tetradec-2-enoyl-CoA = 1 (S)-3-hydroxytetradecanoyl-CoA	-2.16303	4.2.1.17	Malapachy0662
MNXR1871[m]	Mitochondria	1 MNXM2 + 1 MNXM581 = 1 MNXM825	1 H2O + 1 (E)-hexadec-2-enoyl-CoA = 1 (S)-3-hydroxypalmitoyl-CoA	-2.16296	4.2.1.17	Malapachy0662
MNXR1873[m]	Mitochondria	1 MNXM2 + 1 MNXM609 = 1 MNXM701	1 H2O + 1 2-methylbut-2-enoyl-CoA = 1 (2S,3S)-3-hydroxy-2-methylbutanoyl-CoA(4-)	1.60297	4.2.1.17	Malapachy0662
MNXR1898[c]	Cytoplasm	1 MNXM275 = 1 MNXM2 + 1 MNXM73	1 2-phospho-D-glycerate = 1 H2O + 1 phosphoenolpyruvate	-0.187012	4.2.1.11	Malapachy2681
MNXR19333[c]	Cytoplasm	1 MNXM107 + 1 MNXM75 + 1 MNXM9214 = 1 MNXM2143 + 1 MNXM4	1 nitrite + 1 acetaldehyde + 1 [unspecified degradation products] = 1 nitroethane + 1 O2		1.13.12.16	Malapachy0643,Malapachy4201
MNXR19339[p]	Membrane	1 MNXM16 + 1 MNXM9053 = 1 MNXM19 + 1 MNXM5285	1 S-adenosyl-L-methionine + 1 a protein c-terminal S-farnesyl-L-cysteine = 1 S-adenosyl-L-homocysteine + 1 a protein c-terminal s-farnesyl-l-cysteine methyl ester	-35.5193	2.1.1.100	Malapachy0821
MNXR19348[c]	Cytoplasm	1 MNXM12666 + 1 MNXM16 = 1 MNXM1 + 1 MNXM16897 + 1 MNXM19	1 a phospholipid olefinic fatty acid + 1 S-adenosyl-L-methionine = 1 H(+) + 1 a phospholipid methylene fatty acid + 1 S-adenosyl-L-homocysteine	-40.9623	2.1.1.16	Malapachy3461
MNXR19553[c]	Cytoplasm	1 MNXM12341 + 1 MNXM3 = 1 MNXM1 + 1 MNXM2401 + 1 MNXM7	1 N-acetyl-alpha-D-galactosamine + 1 ATP = 1 H(+) + 1 N-acetyl-alpha-D-galactosamine 1-phosphate + 1 ADP		2.7.1.157
MNXR19561[n]	Nucleous	1 MNXM1 + 1 MNXM7 + 1 MNXM9056 = 1 MNXM3 + 1 MNXM7713	1 H(+) + 1 ADP + 1 a protein-L-tyrosine phosphate = 1 ATP + 1 a [protein]-L-tyrosine	-4.54468	2.7.12.1	Malapachy1220,Malapachy1373
MNXR1997[c]	Cytoplasm	1 MNXM1 + 1 MNXM11 + 1 MNXM14 + 1 MNXM363 = 1 MNXM1 + 1 MNXM12 + 1 MNXM3 + 1 MNXM402	1 H(+) + 1 diphosphate(3-) + 1 AMP + 1 lauroyl-CoA(4-) = 1 H(+) + 1 CoA + 1 ATP + 1 laurate		6.2.1.3	Malapachy0976,Malapachy0054
MNXR2003[c]	Cytoplasm	1 MNXM108 + 1 MNXM12 + 1 MNXM3 = 1 MNXM11 + 1 MNXM14 + 1 MNXM88	1 palmitate + 1 CoA + 1 ATP = 1 diphosphate(3-) + 1 AMP + 1 palmitoyl-CoA	-14.7817	6.2.1.3	Malapachy0976,Malapachy0054
MNXR20182[c]	Cytoplasm	1 MNXM16501 + 1 MNXM9 = 1 MNXM2 + 1 MNXM20930	1 a caldesmon + 1 phosphate = 1 H2O + 1 a caldesmon phosphate		3.1.3.55
MNXR20243[c]	Cytoplasm	1 MNXM1334 + 1 MNXM55 = 1 MNXM319 + 1 MNXM9	1 O-phosphonato-L-homoserine(2-) + 1 L-cysteine zwitterion = 1 L-cystathionine dizwitterion + 1 phosphate		2.5.1
MNXR2040[c]	Cytoplasm	1 MNXM1 + 1 MNXM11 + 1 MNXM14 + 1 MNXM553 = 1 MNXM1 + 1 MNXM12 + 1 MNXM1653 + 1 MNXM3	1 H(+) + 1 diphosphate(3-) + 1 AMP + 1 hexanoyl-CoA = 1 H(+) + 1 CoA + 1 caproate + 1 ATP		6.2.1.3	Malapachy0976,Malapachy0054
MNXR20561[c]	Cytoplasm	1 MNXM11 + 1 MNXM16909 = 1 MNXM1 + 1 MNXM16908 + 1 MNXM51	1 diphosphate(3-) + 1 a G(5')ppPur-mRNA = 1 H(+) + 1 a (5')ppPur-mRNA + 1 GTP		2.7.7.50	Malapachy1998
MNXR2062[c]	Cytoplasm	1 MNXM1051 + 1 MNXM8 = 1 MNXM1 + 1 MNXM10 + 1 MNXM952	1 S-(hydroxymethyl)glutathione(1-) + 1 NAD(+) = 1 H(+) + 1 NADH(2-) + 1 S-formylglutathionate(1-)	-19.0294	1.1.1.284	Malapachy0089
MNXR20666[c]	Cytoplasm	1 MNXM2 + 1 MNXM9056 = 1 MNXM7713 + 1 MNXM9	1 H2O + 1 a protein-L-tyrosine phosphate = 1 a [protein]-L-tyrosine + 1 phosphate	-3.05414	3.1.3.48	Malapachy3181,Malapachy3150,Malapachy3899,Malapachy3620,Malapachy3617,Malapachy4013,Malapachy0115,Malapachy3449,Malapachy3714,Malapachy2921,Malapachy1373,Malapachy1725,Malapachy2164,Malapachy1220,Malapachy2002
MNXR20666[m]	Mitochondria	1 MNXM2 + 1 MNXM9056 = 1 MNXM7713 + 1 MNXM9	1 H2O + 1 a protein-L-tyrosine phosphate = 1 a [protein]-L-tyrosine + 1 phosphate	-3.05414	3.1.3.48	Malapachy3181,Malapachy3150,Malapachy3899,Malapachy3620,Malapachy3617,Malapachy4013,Malapachy0115,Malapachy3449,Malapachy3714,Malapachy2921,Malapachy1373,Malapachy1725,Malapachy2164,Malapachy1220,Malapachy2002
MNXR20666[n]	Nucleous	1 MNXM2 + 1 MNXM9056 = 1 MNXM7713 + 1 MNXM9	1 H2O + 1 a protein-L-tyrosine phosphate = 1 a [protein]-L-tyrosine + 1 phosphate	-3.05414	3.1.3.48	Malapachy3181,Malapachy3150,Malapachy3899,Malapachy3620,Malapachy3617,Malapachy4013,Malapachy0115,Malapachy3449,Malapachy3714,Malapachy2921,Malapachy1373,Malapachy1725,Malapachy2164,Malapachy1220,Malapachy2002
MNXR20666[p]	Membrane	1 MNXM2 + 1 MNXM9056 = 1 MNXM7713 + 1 MNXM9	1 H2O + 1 a protein-L-tyrosine phosphate = 1 a [protein]-L-tyrosine + 1 phosphate	-3.05414	3.1.3.48	Malapachy3181,Malapachy3150,Malapachy3899,Malapachy3620,Malapachy3617,Malapachy4013,Malapachy0115,Malapachy3449,Malapachy3714,Malapachy2921,Malapachy1373,Malapachy1725,Malapachy2164,Malapachy1220,Malapachy2002
MNXR209[c]	Cytoplasm	1 MNXM12 + 1 MNXM1264 = 1 MNXM21 + 1 MNXM92	1 CoA + 1 3-oxoadipyl-CoA(5-) = 1 acetyl-CoA(4-) + 1 succinyl-CoA(5-)	7.05994	2.3.1.16	Malapachy1930,Malapachy2682
MNXR209[Peroxisome	Peroxisome	1 MNXM12 + 1 MNXM1264 = 1 MNXM21 + 1 MNXM92	1 CoA + 1 3-oxoadipyl-CoA(5-) = 1 acetyl-CoA(4-) + 1 succinyl-CoA(5-)
MNXR20998[c]	Cytoplasm	1 MNXM22 + 1 MNXM5872 = 1 MNXM4 + 1 MNXM5871	1 hydrogen peroxide + 1 OPC6-trans-2-enoyl-CoA = 1 O2 + 1 OPC6-CoA		1.3.3.6	Malapachy0432
MNXR20999[c]	Cytoplasm	1 MNXM22 + 1 MNXM5868 = 1 MNXM4 + 1 MNXM5867	1 hydrogen peroxide + 1 OPC4-trans-2-enoyl-CoA = 1 O2 + 1 OPC4-CoA		1.3.3.6	Malapachy0432
MNXR21100[c]	Cytoplasm	1 MNXM1 + 1 MNXM10 + 1 MNXM1989 = 1 MNXM6093 + 1 MNXM8	1 H(+) + 1 NADH(2-) + 1 3-methoxy-4-hydroxyphenylglycolaldehyde = 1 3-methoxy-4-hydroxyphenylglycol + 1 NAD(+)		1.1.1.1	Malapachy4243
MNXR21608[c]	Cytoplasm	1 MNXM14029 + 4 MNXM16 = 1 MNXM14044 + 4 MNXM19	1 adenine1518/adenine1519 in 16S rRNA + 4 S-adenosyl-L-methionine = 1 N6-dimethyladenine1518/N6-dimethyladenine1519in 16S rRNA + 4 S-adenosyl-L-homocysteine		2.1.1.182
MNXR21609[c]	Cytoplasm	1 MNXM14055 + 4 MNXM16 = 1 MNXM14056 + 4 MNXM19	1 adenine1779/adenine1780 in 18S rRNA + 4 S-adenosyl-L-methionine = 1 N6-dimethyladenine1779/N6-dimethyladenine1780in 18S rRNA + 4 S-adenosyl-L-homocysteine		2.1.1.183
MNXR21773[c]	Cytoplasm	1 MNXM1084 + 1 MNXM2 + 1 MNXM8 + 1 MNXM941 = 1 MNXM10 + 1 MNXM1083 + 1 MNXM4 + 1 MNXM830	1 ferrocytochrome b5 + 1 H2O + 1 NAD(+) + 1 7-dehydrodesmosterol = 1 NADH(2-) + 1 ferricytochrome b5 + 1 O2 + 1 5alpha-cholesta-7,24-dien-3beta-ol		1.3.3
MNXR21822[c]	Cytoplasm	1 MNXM10261 + 1 MNXM1084 + 1 MNXM2 + 1 MNXM8 = 1 MNXM10 + 1 MNXM1083 + 1 MNXM4 + 1 MNXM8154	1 4alpha-hydroxymethyl-5alpha-cholesta-7,24-dien-3beta-ol + 1 ferrocytochrome b5 + 1 H2O + 1 NAD(+) = 1 NADH(2-) + 1 ferricytochrome b5 + 1 O2 + 1 4alpha-methyl-5alpha-cholesta-7,24-dien-3beta-ol		1.14.13
MNXR2184[c]	Cytoplasm	1 MNXM417 = 1 MNXM74 + 1 MNXM77	1 D-fructofuranose 1,6-bisphosphate(4-) = 1 D-glyceraldehyde 3-phosphate + 1 glycerone phosphate	8.2265	4.1.2.13	Malapachy3192
MNXR2190[m]	Mitochondria	1 MNXM2 + 1 MNXM651 = 1 MNXM68 + 1 MNXM9	1 H2O + 1 beta-D-fructofuranose 2,6-bisphosphate(4-) = 1 D-fructose 6-phosphate(2-) + 1 phosphate	11.9835	3.1.3.46	Malapachy0564,Malapachy1144
MNXR222[c]	Cytoplasm	1 MNXM1401 + 1 MNXM15 + 1 MNXM22 = 1 MNXM2 + 1 MNXM205 + 1 MNXM4	1 3,4-dihydroxyphenylacetaldehyde + 1 NH4(+) + 1 hydrogen peroxide = 1 H2O + 1 dopamine + 1 O2	-23.963	1.4.3.21,1.4.3.4	Malapachy3764,Malapachy2048,Malapachy3977,Malapachy0314
MNXR2258[p]	Membrane	1 MNXM1288 + 1 MNXM2 = 1 MNXM1 + 1 MNXM260 + 1 MNXM39	1 N-formyl-L-kynurenine zwitterion + 1 H2O = 1 H(+) + 1 L-kynurenine zwitterion + 1 formate	-1.11712	3.5.1.9	Malapachy0157
MNXR22774[c]	Cytoplasm	1 MNXM12418 + 1 MNXM2 + 1 MNXM5 = 1 MNXM350 + 1 MNXM4 + 1 MNXM6	1 N4-hydroxy-1-aminopropane + 1 H2O + 1 NADP(+) = 1 propane-1,3-diamine + 1 O2 + 1 NADPH
MNXR2319[c]	Cytoplasm	1 MNXM237 + 1 MNXM7 + 1 MNXM9 = 1 MNXM3 + 1 MNXM39 + 1 MNXM79	1 10-formyltetrahydrofolate + 1 ADP + 1 phosphate = 1 ATP + 1 formate + 1 (6S)-5,6,7,8-tetrahydrofolate	-25.4417	6.3.4.3	Malapachy2787,Malapachy1144
MNXR2319[m]	Mitochondria	1 MNXM237 + 1 MNXM7 + 1 MNXM9 = 1 MNXM3 + 1 MNXM39 + 1 MNXM79	1 10-formyltetrahydrofolate + 1 ADP + 1 phosphate = 1 ATP + 1 formate + 1 (6S)-5,6,7,8-tetrahydrofolate	-25.4417	6.3.4.3	Malapachy2787,Malapachy1144
MNXR2338[m]	Mitochondria	1 MNXM2 + 1 MNXM93 = 1 MNXM98	1 H2O + 1 fumarate(2-) = 1 (S)-malate	0.613007	4.2.1.2	Malapachy3830
MNXR24117[c]	Cytoplasm	1 MNXM16363 + 1 MNXM2 = 2 MNXM1 + 1 MNXM3867 + 1 MNXM526	1 bis(p-nitrophenyl) phosphate + 1 H2O = 2 H(+) + 1 4-nitrophenyl phosphate + 1 4-nitrophenolate
MNXR2417[c]	Cytoplasm	1 MNXM1 + 1 MNXM12 + 1 MNXM340 = 1 MNXM21 + 1 MNXM969	1 H(+) + 1 CoA + 1 N-acetyl-alpha-D-glucosamine 1-phosphate(2-) = 1 acetyl-CoA(4-) + 1 alpha-D-glucosamine 1-phosphate(1-)		2.3.1.157,2.3.1.4
MNXR24333[c]	Cytoplasm	1 MNXM2 + 1 MNXM541 = 1 MNXM392 + 1 MNXM9	1 H2O + 1 3-phospho-hydroxypyruvate = 1 3-hydroxypyruvate + 1 phosphate
MNXR2438[c]	Cytoplasm	1 MNXM1 + 1 MNXM10 + 1 MNXM77 = 1 MNXM66 + 1 MNXM8	1 H(+) + 1 NADH(2-) + 1 glycerone phosphate = 1 sn-glycerol 3-phosphate(2-) + 1 NAD(+)	4.15186	1.1.1.8,1.1.1.94	Malapachy3942
MNXR2439[c]	Cytoplasm	1 MNXM1 + 1 MNXM6 + 1 MNXM77 = 1 MNXM5 + 1 MNXM66	1 H(+) + 1 NADPH + 1 glycerone phosphate = 1 NADP(+) + 1 sn-glycerol 3-phosphate(2-)	-6.11932	1.1.1.94	Malapachy3942
MNXR2454[c]	Cytoplasm	1 MNXM1 + 1 MNXM1280 + 1 MNXM6 = 1 MNXM245 + 1 MNXM5 + 1 MNXM9	1 H(+) + 1 L-gamma-glutamyl phosphate(2-) + 1 NADPH = 1 L-glutamic 5-semialdehyde zwitterion + 1 NADP(+) + 1 phosphate	1.78357	1.2.1.41	Malapachy0926
MNXR2456[c]	Cytoplasm	1 MNXM1 + 1 MNXM429 + 1 MNXM6 = 1 MNXM5 + 1 MNXM508	1 H(+) + 1 6-O-phosphono-D-glucono-1,5-lactone + 1 NADPH = 1 NADP(+) + 1 beta-D-glucose 6-phosphate(2-)	-5.92645	1.1.1.49	Malapachy0535
MNXR24600[c]	Cytoplasm	1 MNXM1 + 1 MNXM4 + 1 MNXM4291 + 1 MNXM6 = 1 MNXM2 + 1 MNXM5 + 1 MNXM5473	1 H(+) + 1 O2 + 1 2-hexaprenyl-6-methoxyphenol + 1 NADPH = 1 H2O + 1 NADP(+) + 1 2-methoxy-6-all-trans-polyprenyl-1,4-benzoquinol		1.14.13
MNXR24605[c]	Cytoplasm	1 MNXM16 + 1 MNXM5473 = 1 MNXM1 + 1 MNXM19 + 1 MNXM5569	1 S-adenosyl-L-methionine + 1 2-methoxy-6-all-trans-polyprenyl-1,4-benzoquinol = 1 H(+) + 1 S-adenosyl-L-homocysteine + 1 6-methoxy-3-methyl-2-all-trans-polyprenyl-1,4-benzoquinol	-20.6401	2.1.1.201	Malapachy3823
MNXR24681[c]	Cytoplasm	1 MNXM2154 + 1 MNXM2767 + 1 MNXM4 = 2 MNXM2 + 1 MNXM2146 + 1 MNXM3143	1 a reduced flavoprotein + 1 19-hydroxytestosterone + 1 O2 = 2 H2O + 1 an oxidized flavoprotein + 1 19-oxo-testosterone		1.14.14.1
MNXR24791[c]	Cytoplasm	1 MNXM20039 + 1 MNXM7 = 1 MNXM21985 + 1 MNXM3	1 an O-phospho-tau protein + 1 ADP = 1 a tau protein + 1 ATP	0	2.7.11.26	Malapachy1656
MNXR2549[c]	Cytoplasm	1 MNXM1 + 1 MNXM10 + 1 MNXM261 = 1 MNXM74 + 1 MNXM8 + 1 MNXM9	1 H(+) + 1 NADH(2-) + 1 3-phosphonato-D-glyceroyl phosphate(4-) = 1 D-glyceraldehyde 3-phosphate + 1 NAD(+) + 1 phosphate	-15.1946	1.2.1.12	Malapachy3460
MNXR2551[c]	Cytoplasm	1 MNXM1 + 1 MNXM453 + 1 MNXM79 = 1 MNXM237 + 1 MNXM463	1 H(+) + 1 N(2)-formyl-N(1)-(5-phospho-D-ribosyl)glycinamide(2-) + 1 (6S)-5,6,7,8-tetrahydrofolate = 1 10-formyltetrahydrofolate + 1 N(1)-(5-phospho-D-ribosyl)glycinamide(1-)	16.4718	2.1.2.2	Malapachy1595
MNXR2552[c]	Cytoplasm	1 MNXM1 + 1 MNXM453 + 1 MNXM7 + 1 MNXM9 = 1 MNXM3 + 1 MNXM39 + 1 MNXM463	1 H(+) + 1 N(2)-formyl-N(1)-(5-phospho-D-ribosyl)glycinamide(2-) + 1 ADP + 1 phosphate = 1 ATP + 1 formate + 1 N(1)-(5-phospho-D-ribosyl)glycinamide(1-)		2.1.2,2.1.2.-
MNXR2572[c]	Cytoplasm	1 MNXM1663 + 1 MNXM8 = 1 MNXM1 + 1 MNXM10 + 1 MNXM998	1 dihydrolipoylprotein + 1 NAD(+) = 1 H(+) + 1 NADH(2-) + 1 lipoylprotein	19.4041	1.8.1.4	Malapachy3444
MNXR2619[c]	Cytoplasm	1 MNXM183 + 1 MNXM2 + 1 MNXM29 = 1 MNXM53 + 1 MNXM79	1 (6R)-5,10-methylenetetrahydrofolate + 1 H2O + 1 glycine = 1 L-serine + 1 (6S)-5,6,7,8-tetrahydrofolate	-2.867	2.1.2.1	Malapachy1995
MNXR26370[m]	Mitochondria	1 MNXM1875 = 1 MNXM2 + 1 MNXM4118	1 (S)-3-hydroxyacyl-CoA(4-) = 1 H2O + 1 trans-2,3-didehydroacyl-CoA	22.7053	4.2.1.17	Malapachy0662
MNXR26412[c]	Cytoplasm	1 MNXM145 = 1 MNXM1 + 1 MNXM2887 + 1 MNXM39	1 D-ribulose 5-phosphate(2-) = 1 H(+) + 1 (2S)-2-hydroxy-3-oxobutyl phosphate + 1 formate	-21.3941	4.1.99.12	Malapachy2811
MNXR26514[c]	Cytoplasm	1 MNXM1 + 1 MNXM10 + 1 MNXM963 = 1 MNXM341 + 1 MNXM8	1 H(+) + 1 NADH(2-) + 1 5-dehydro-D-gluconate = 1 D-gluconate + 1 NAD(+)	-8.14941	1.1.1.69	Malapachy0964
MNXR26544[c]	Cytoplasm	2 MNXM1 + 3 MNXM10 + 1 MNXM1362 + 3 MNXM4 = 4 MNXM2 + 3 MNXM8 + 1 MNXM853	2 H(+) + 3 NADH(2-) + 1 4,4-dimethyl-5alpha-cholest-7-en-3beta-ol + 3 O2 = 4 H2O + 3 NAD(+) + 1 3beta-hydroxy-4beta-methyl-5alpha-cholest-7-ene-4alpha-carboxylate	-276.484	1.14.13.72	Malapachy2964
MNXR26545[c]	Cytoplasm	2 MNXM1 + 1 MNXM1362 + 3 MNXM4 + 3 MNXM6 = 4 MNXM2 + 3 MNXM5 + 1 MNXM853	2 H(+) + 1 4,4-dimethyl-5alpha-cholest-7-en-3beta-ol + 3 O2 + 3 NADPH = 4 H2O + 3 NADP(+) + 1 3beta-hydroxy-4beta-methyl-5alpha-cholest-7-ene-4alpha-carboxylate	-276.484	1.14.13.72	Malapachy2964
MNXR272[m]	Mitochondria	1 MNXM13 + 1 MNXM357 = 1 MNXM1 + 1 MNXM570	1 CO(2) + 1 serotonin = 1 H(+) + 1 5-hydroxy-L-tryptophan zwitterion	-3.09	4.1.1.28	Malapachy1823
MNXR27312[c]	Cytoplasm	1 MNXM11809 + 1 MNXM5 = 1 MNXM6 + 1 MNXM831	1 Hexan-1-ol-6-oate + 1 NADP(+) = 1 NADPH + 1 6-oxohexanoate
MNXR2740[m]	Mitochondria	2 MNXM1 + 1 MNXM10 + 1 MNXM189 = 1 MNXM2 + 1 MNXM435 + 1 MNXM8	2 H(+) + 1 NADH(2-) + 1 D-glycerate = 1 H2O + 1 D-glyceraldehyde + 1 NAD(+)	0	1.2.1.3	Malapachy0140
MNXR275[m]	Mitochondria	1 MNXM1057 + 1 MNXM2 + 1 MNXM8 = 2 MNXM1 + 1 MNXM10 + 1 MNXM1961	1 (5-hydroxyindol-3-yl)acetaldehyde + 1 H2O + 1 NAD(+) = 2 H(+) + 1 NADH(2-) + 1 (5-hydroxyindol-3-yl)acetate	-25.2243	1.2.1.3	Malapachy0140
MNXR2756[m]	Mitochondria	1 MNXM189 + 1 MNXM3 = 1 MNXM1 + 1 MNXM126 + 1 MNXM7	1 D-glycerate + 1 ATP = 1 H(+) + 1 3-phospho-D-glycerate + 1 ADP	-15.6541	2.7.1.31	Malapachy3862
MNXR2769[c]	Cytoplasm	1 MNXM189 + 1 MNXM8 = 1 MNXM1 + 1 MNXM10 + 1 MNXM392	1 D-glycerate + 1 NAD(+) = 1 H(+) + 1 NADH(2-) + 1 3-hydroxypyruvate		1.1.1.26,1.1.1.29,1.1.1.79
MNXR2772[c]	Cytoplasm	1 MNXM1253 + 1 MNXM2 = 1 MNXM1 + 1 MNXM285 + 1 MNXM57	1 (R)-S-lactoylglutathionate(1-) + 1 H2O = 1 H(+) + 1 (R)-lactate + 1 glutathione	-6.37711	3.1.2.6	Malapachy0488
MNXR27766[c]	Cytoplasm	1 MNXM1 + 1 MNXM337 = 1 MNXM1 + 1 MNXM337	1 H(+) + 1 chorismate(2-) = 1 H(+) + 1 chorismate(2-)
MNXR2788[c]	Cytoplasm	1 MNXM15 + 1 MNXM298 + 1 MNXM3 = 2 MNXM1 + 1 MNXM11 + 1 MNXM113 + 1 MNXM14	1 NH4(+) + 1 5'-xanthylate(2-) + 1 ATP = 2 H(+) + 1 diphosphate(3-) + 1 GMP(3-) + 1 AMP	-14.9659	6.3.5.2	Malapachy2753,Malapachy1303
MNXR2788[m]	Mitochondria	1 MNXM15 + 1 MNXM298 + 1 MNXM3 = 2 MNXM1 + 1 MNXM11 + 1 MNXM113 + 1 MNXM14	1 NH4(+) + 1 5'-xanthylate(2-) + 1 ATP = 2 H(+) + 1 diphosphate(3-) + 1 GMP(3-) + 1 AMP	-14.9659	6.3.5.2	Malapachy2753,Malapachy1303
MNXR27896[c]	Cytoplasm	1 MNXM11 = 1 MNXM2911	1 diphosphate(3-) = 1 2'-deoxyribonucleoside triphosphate		2.7.7.49,2.7.7.7,2.7.7.31	Malapachy2560,Malapachy3911,Malapachy1160,Malapachy2454,Malapachy1986,Malapachy1299,Malapachy2765,Malapachy1470,Malapachy3214,Malapachy0902,Malapachy2552,Malapachy1017,Malapachy0668,Malapachy2311,Malapachy2854,Malapachy1365,None
MNXR2793[c]	Cytoplasm	1 MNXM13 + 1 MNXM145 + 1 MNXM6 = 1 MNXM325 + 1 MNXM5	1 CO(2) + 1 D-ribulose 5-phosphate(2-) + 1 NADPH = 1 6-phosphonatooxy-D-gluconate + 1 NADP(+)	-1.38416	1.1.1.44	Malapachy1748
MNXR2802[c]	Cytoplasm	1 MNXM1 + 1 MNXM66 + 1 MNXM90 = 1 MNXM2 + 1 MNXM367	1 H(+) + 1 sn-glycerol 3-phosphate(2-) + 1 choline = 1 H2O + 1 L-alpha-glycerophosphocholine	3.78465	3.1.4.46	Malapachy2653
MNXR2803[c]	Cytoplasm	1 MNXM1 + 1 MNXM218 + 1 MNXM66 = 1 MNXM2 + 1 MNXM368	1 H(+) + 1 ethanolamine + 1 sn-glycerol 3-phosphate(2-) = 1 H2O + 1 sn-glycero-3-phosphoethanolamine zwitterion	66.0355	3.1.4.46	Malapachy2653
MNXR2826[c]	Cytoplasm	1 MNXM1 + 1 MNXM151 + 1 MNXM6 = 1 MNXM5 + 2 MNXM57	1 H(+) + 1 glutathione disulfide(2-) + 1 NADPH = 1 NADP(+) + 2 glutathione	-1.64062	1.8.1.7	Malapachy1597
MNXR28278[c]	Cytoplasm	1 MNXM1 + 1 MNXM10 + 1 MNXM769 = 1 MNXM376 + 1 MNXM8	1 H(+) + 1 NADH(2-) + 1 1,4-benzoquinone = 1 hydroquinone + 1 NAD(+)		1.6.5.2
MNXR2828[c]	Cytoplasm	1 MNXM151 + 2 MNXM2 = 1 MNXM22 + 2 MNXM57	1 glutathione disulfide(2-) + 2 H2O = 1 hydrogen peroxide + 2 glutathione	-74.8282	1.11.1.9	Malapachy3030,Malapachy3035
MNXR2832[c]	Cytoplasm	1 MNXM1 + 1 MNXM57 + 1 MNXM7 + 1 MNXM9 = 1 MNXM29 + 1 MNXM3 + 1 MNXM412	1 H(+) + 1 glutathione + 1 ADP + 1 phosphate = 1 glycine + 1 ATP + 1 L-gamma-glutamyl-L-cysteinate(1-)	-6.26587	6.3.2.3	Malapachy2979
MNXR2834[c]	Cytoplasm	1 MNXM1 + 1 MNXM39 + 1 MNXM397 = 1 MNXM2 + 1 MNXM51	1 H(+) + 1 formate + 1 7,8-dihydroneopterin 3'-triphosphate(4-) = 1 H2O + 1 GTP	-12.0882	3.5.4.16	Malapachy1550
MNXR2835[n]	Nucleous	2 MNXM1 + 1 MNXM11 + 1 MNXM39 + 1 MNXM648 = 3 MNXM2 + 1 MNXM51	2 H(+) + 1 diphosphate(3-) + 1 formate + 1 2,5-diamino-4-hydroxy-6-(5-phosphonatoribosylamino)pyrimidine(3-) = 3 H2O + 1 GTP	-96.9801	3.5.4.25	Malapachy3719
MNXR2856[c]	Cytoplasm	1 MNXM13 + 1 MNXM2 = 1 MNXM1 + 1 MNXM60	1 CO(2) + 1 H2O = 1 H(+) + 1 bicarbonate	-48.847	4.2.1.1	Malapachy3798
MNXR28896[c]	Cytoplasm	1 MNXM13209 + 1 MNXM2 = 2 MNXM1 + 1 MNXM12123 + 1 MNXM80	1 UDP-2-3-hydroxyoctadecanoyl-3(3-hydroxypalmetoyl)glucosamine + 1 H2O = 2 H(+) + 1 lipidX-HP + 1 UMP(2-)
MNXR2899[m]	Mitochondria	1 MNXM1 + 1 MNXM10 + 1 MNXM133 = 1 MNXM446 + 1 MNXM8	1 H(+) + 1 NADH(2-) + 1 acetoacetyl-CoA(4-) = 1 (S)-3-hydroxybutanoyl-CoA(4-) + 1 NAD(+)	1.08179	1.1.1.35	Malapachy4195,Malapachy1103
MNXR2901[m]	Mitochondria	1 MNXM1 + 1 MNXM10 + 1 MNXM717 = 1 MNXM757 + 1 MNXM8	1 H(+) + 1 NADH(2-) + 1 3-oxohexanoyl-CoA = 1 (S)-3-hydroxyhexanoyl-CoA + 1 NAD(+)	1.08179	1.1.1.35	Malapachy4195,Malapachy1103
MNXR29013[c]	Cytoplasm	1 MNXM10302 + 1 MNXM9 = 1 MNXM1265 + 1 MNXM73	1 5-enolpyruvyl-3-phosphoshikimate + 1 phosphate = 1 3-phosphoshikimate + 1 phosphoenolpyruvate
MNXR2902[m]	Mitochondria	1 MNXM1 + 1 MNXM10 + 1 MNXM706 = 1 MNXM766 + 1 MNXM8	1 H(+) + 1 NADH(2-) + 1 3-oxooctanoyl-CoA = 1 (S)-3-hydroxyoctanoyl-CoA + 1 NAD(+)	1.08179	1.1.1.35	Malapachy4195,Malapachy1103
MNXR2903[m]	Mitochondria	1 MNXM1 + 1 MNXM10 + 1 MNXM677 = 1 MNXM674 + 1 MNXM8	1 H(+) + 1 NADH(2-) + 1 3-oxodecanoyl-CoA = 1 (S)-3-hydroxydecanoyl-CoA + 1 NAD(+)	1.08173	1.1.1.35	Malapachy4195,Malapachy1103
MNXR2904[m]	Mitochondria	1 MNXM1 + 1 MNXM10 + 1 MNXM705 = 1 MNXM733 + 1 MNXM8	1 H(+) + 1 NADH(2-) + 1 3-oxolauroyl-CoA = 1 (S)-3-hydroxylauroyl-CoA + 1 NAD(+)	21.624	1.1.1.35	Malapachy4195,Malapachy1103
MNXR2905[m]	Mitochondria	1 MNXM1 + 1 MNXM10 + 1 MNXM707 = 1 MNXM767 + 1 MNXM8	1 H(+) + 1 NADH(2-) + 1 3-oxotetradecanoyl-CoA = 1 (S)-3-hydroxytetradecanoyl-CoA + 1 NAD(+)	1.08185	1.1.1.35	Malapachy4195,Malapachy1103
MNXR2906[m]	Mitochondria	1 MNXM1 + 1 MNXM10 + 1 MNXM738 = 1 MNXM8 + 1 MNXM825	1 H(+) + 1 NADH(2-) + 1 3-oxopalmitoyl-CoA(4-) = 1 NAD(+) + 1 (S)-3-hydroxypalmitoyl-CoA	1.08173	1.1.1.35	Malapachy4195,Malapachy1103
MNXR29089[c]	Cytoplasm	32.3 MNXM257 + 17.7 MNXM266 + 337.2 MNXM3 + 32.3 MNXM432 + 17.7 MNXM546 = 100 MNXM634 + 337.2 MNXM7 + 337.2 MNXM9	32.3 dTMP + 17.7 dCMP(2-) + 337.2 ATP + 32.3 dAMP + 17.7 dGMP(2-) = 100 DNA + 337.2 ADP + 337.2 phosphate
MNXR2909[m]	Mitochondria	1 MNXM1 + 1 MNXM10 + 1 MNXM524 = 1 MNXM701 + 1 MNXM8	1 H(+) + 1 NADH(2-) + 1 2-methylacetoacetyl-CoA(4-) = 1 (2S,3S)-3-hydroxy-2-methylbutanoyl-CoA(4-) + 1 NAD(+)	1.08173	1.1.1.35	Malapachy4195,Malapachy1103
MNXR2910[m]	Mitochondria	1 MNXM1875 + 1 MNXM8 = 1 MNXM1 + 1 MNXM10 + 1 MNXM1310	1 (S)-3-hydroxyacyl-CoA(4-) + 1 NAD(+) = 1 H(+) + 1 NADH(2-) + 1 3-oxo-fatty acyl-CoA(4-)	21.624	1.1.1.35	Malapachy4195,Malapachy1103
MNXR2911[c]	Cytoplasm	1 MNXM2 + 1 MNXM920 = 1 MNXM984	1 H2O + 1 but-1-ene-1,2,4-tricarboxylate = 1 (1R,2S)-homoisocitrate	0.0529785	4.2.1.36	Malapachy4210
MNXR2925[c]	Cytoplasm	1 MNXM1 + 1 MNXM1056 + 1 MNXM12 = 1 MNXM2 + 1 MNXM20 + 1 MNXM21	1 H(+) + 1 (2R)-homocitrate + 1 CoA = 1 H2O + 1 2-oxoglutarate + 1 acetyl-CoA(4-)	-10.0954	2.3.3.14	Malapachy1332
MNXR29256[c]	Cytoplasm	1 MNXM16 + 1 MNXM2563 = 1 MNXM1 + 1 MNXM19 + 1 MNXM2623	1 S-adenosyl-L-methionine + 1 tetrahydropteroyltri-L-glutamate(4-) = 1 H(+) + 1 S-adenosyl-L-homocysteine + 1 5-methyltetrahydropteroyltri-L-glutamate(4-)
MNXR2946[m]	Mitochondria	1 MNXM1 + 1 MNXM7 + 1 MNXM960 = 1 MNXM3 + 1 MNXM962	1 H(+) + 1 ADP + 1 4-methyl-5-(2-phosphonatooxyethyl)thiazole(2-) = 1 ATP + 1 5-(2-hydroxyethyl)-4-methylthiazole	-14.8159	2.7.1.50	Malapachy0864
MNXR2948[c]	Cytoplasm	1 MNXM1 + 1 MNXM370 + 1 MNXM7 = 1 MNXM3 + 1 MNXM533	1 H(+) + 1 2-ammonio-2-deoxy-D-glucopyranose 6-phosphate(1-) + 1 ADP = 1 ATP + 1 2-ammonio-2-deoxy-D-glucopyranose	-13.5676	2.7.1.1	Malapachy1434
MNXR2949[c]	Cytoplasm	1 MNXM182 + 1 MNXM3 = 1 MNXM1 + 1 MNXM427 + 1 MNXM7	1 D-mannopyranose + 1 ATP = 1 H(+) + 1 D-mannopyranose 6-phosphate(2-) + 1 ADP	-14.8159	2.7.1.1	Malapachy1434
MNXR2968[m]	Mitochondria	1 MNXM1281 + 1 MNXM2 + 2 MNXM8 = 3 MNXM1 + 2 MNXM10 + 1 MNXM134	1 L-histidinol(1+) + 1 H2O + 2 NAD(+) = 3 H(+) + 2 NADH(2-) + 1 L-histidine zwitterion	-9.93933	1.1.1.23	Malapachy3759,Malapachy2067
MNXR2968[p]	Membrane	1 MNXM1281 + 1 MNXM2 + 2 MNXM8 = 3 MNXM1 + 2 MNXM10 + 1 MNXM134	1 L-histidinol(1+) + 1 H2O + 2 NAD(+) = 3 H(+) + 2 NADH(2-) + 1 L-histidine zwitterion	-9.93933	1.1.1.23	Malapachy3759,Malapachy2067
MNXR2969[c]	Cytoplasm	1 MNXM1281 + 1 MNXM9 = 1 MNXM1482 + 1 MNXM2	1 L-histidinol(1+) + 1 phosphate = 1 L-histidinol phosphate(1-) + 1 H2O	5.96873	3.1.3.15	Malapachy0486
MNXR29705[c]	Cytoplasm	1 MNXM10030 + 1 MNXM8 = 1 MNXM1 + 1 MNXM10 + 1 MNXM717	1 3-hydroxyhexanoyl-CoA + 1 NAD(+) = 1 H(+) + 1 NADH(2-) + 1 3-oxohexanoyl-CoA
MNXR2980[m]	Mitochondria	4 MNXM15 + 1 MNXM547 = 1 MNXM2 + 4 MNXM554	4 NH4(+) + 1 preuroporphyrinogen(8-) = 1 H2O + 4 porphobilinogen(1-)	-49.5648	2.5.1.61	Malapachy1580
MNXR2981[p]	Membrane	1 MNXM12 + 1 MNXM333 + 2 MNXM5 = 2 MNXM1 + 1 MNXM197 + 2 MNXM6	1 CoA + 1 (R)-mevalonate + 2 NADP(+) = 2 H(+) + 1 (3S)-3-hydroxy-3-methylglutaryl-CoA(5-) + 2 NADPH	-9.17932	1.1.1.34	Malapachy0043
MNXR2982[c]	Cytoplasm	1 MNXM133 + 1 MNXM2 + 1 MNXM21 = 1 MNXM1 + 1 MNXM12 + 1 MNXM197	1 acetoacetyl-CoA(4-) + 1 H2O + 1 acetyl-CoA(4-) = 1 H(+) + 1 CoA + 1 (3S)-3-hydroxy-3-methylglutaryl-CoA(5-)	-9.5835	2.3.3.10	Malapachy1174
MNXR2983[c]	Cytoplasm	1 MNXM197 = 1 MNXM197	1 (3S)-3-hydroxy-3-methylglutaryl-CoA(5-) = 1 (3S)-3-hydroxy-3-methylglutaryl-CoA(5-)
MNXR2985[c]	Cytoplasm	1 MNXM1 + 1 MNXM7 + 1 MNXM790 = 1 MNXM3 + 1 MNXM874	1 H(+) + 1 ADP + 1 4-amino-2-methyl-5-phosphonatomethylpyrimidine(2-) = 1 ATP + 1 4-amino-5-hydroxymethyl-2-methylpyrimidine	-14.8159	2.7.1.49	Malapachy2738
MNXR29949[c]	Cytoplasm	1 MNXM10023 + 1 MNXM8 = 1 MNXM1 + 1 MNXM1 + 1 MNXM10 + 1 MNXM133	1 3-Hydroxybutyryl-CoA + 1 NAD(+) = 1 H(+) + 1 H(+) + 1 NADH(2-) + 1 acetoacetyl-CoA(4-)		1.1.1.36
MNXR30093[c]	Cytoplasm	1 MNXM1 + 1 MNXM10 + 1 MNXM389 = 1 MNXM471 + 1 MNXM8	1 H(+) + 1 NADH(2-) + 1 3-methylbut-2-enoyl-CoA = 1 isovaleryl-CoA + 1 NAD(+)		1.3.99.10
MNXR3028[p]	Membrane	1 MNXM1 + 1 MNXM327 + 1 MNXM6 = 1 MNXM358 + 1 MNXM5	1 H(+) + 1 estrone + 1 NADPH = 1 17beta-estradiol + 1 NADP(+)	-10.6494	1.1.1.62	Malapachy3759
MNXR3033[p]	Membrane	1 MNXM1 + 1 MNXM10 + 1 MNXM327 = 1 MNXM358 + 1 MNXM8	1 H(+) + 1 NADH(2-) + 1 estrone = 1 17beta-estradiol + 1 NAD(+)	-10.6494	1.1.1.62	Malapachy3759
MNXR30340[c]	Cytoplasm	1 MNXM376 + 1 MNXM77 = 1 MNXM66 + 1 MNXM769	1 hydroquinone + 1 glycerone phosphate = 1 sn-glycerol 3-phosphate(2-) + 1 1,4-benzoquinone	-29.1522	1.1.5.3	Malapachy0532,Malapachy0539
MNXR30340[m]	Mitochondria	1 MNXM376 + 1 MNXM77 = 1 MNXM66 + 1 MNXM769	1 hydroquinone + 1 glycerone phosphate = 1 sn-glycerol 3-phosphate(2-) + 1 1,4-benzoquinone	-29.1522	1.1.5.3	Malapachy0532,Malapachy0539
MNXR30347[m]	Mitochondria	1 MNXM235 + 1 MNXM376 = 1 MNXM252 + 1 MNXM769	1 orotate + 1 hydroquinone = 1 (S)-dihydroorotate + 1 1,4-benzoquinone	2.21776	1.3.5.2	Malapachy1145
MNXR3044[m]	Mitochondria	1 MNXM1 + 1 MNXM10 + 1 MNXM361 = 1 MNXM353 + 1 MNXM8	1 H(+) + 1 NADH(2-) + 1 L-aspartate 4-semialdehyde = 1 L-homoserine zwitterion + 1 NAD(+)	-7.72937	1.1.1.3	Malapachy4025
MNXR3045[m]	Mitochondria	1 MNXM1 + 1 MNXM361 + 1 MNXM6 = 1 MNXM353 + 1 MNXM5	1 H(+) + 1 L-aspartate 4-semialdehyde + 1 NADPH = 1 L-homoserine zwitterion + 1 NADP(+)	-7.72937	1.1.1.3	Malapachy4025
MNXR3046[c]	Cytoplasm	1 MNXM12 + 1 MNXM699 = 1 MNXM21 + 1 MNXM353	1 CoA + 1 O-acetyl-L-homoserine zwitterion = 1 acetyl-CoA(4-) + 1 L-homoserine zwitterion	-3.61005	2.3.1.31	Malapachy0365,Malapachy1716
MNXR3046[m]	Mitochondria	1 MNXM12 + 1 MNXM699 = 1 MNXM21 + 1 MNXM353	1 CoA + 1 O-acetyl-L-homoserine zwitterion = 1 acetyl-CoA(4-) + 1 L-homoserine zwitterion	-3.61005	2.3.1.31	Malapachy0365,Malapachy1716
MNXR3047[c]	Cytoplasm	1 MNXM1 + 1 MNXM1334 + 1 MNXM7 = 1 MNXM3 + 1 MNXM353	1 H(+) + 1 O-phosphonato-L-homoserine(2-) + 1 ADP = 1 ATP + 1 L-homoserine zwitterion	-14.8159	2.7.1.39	Malapachy1929
MNXR30569[m]	Mitochondria	1 MNXM172 + 1 MNXM89557 = 1 MNXM192 + 1 MNXM20	1 4-oxobutanoate + 1 L-glutamate = 1 4-aminobutanoate + 1 2-oxoglutarate	0.324097	2.6.1.19	Malapachy2069
MNXR30582[c]	Cytoplasm	1 MNXM1 + 1 MNXM12 + 1 MNXM730 = 1 MNXM21 + 1 MNXM89557	1 H(+) + 1 CoA + 1 N-acetyl-L-glutamate(2-) = 1 acetyl-CoA(4-) + 1 L-glutamate	-6.53821	2.3.1.1	Malapachy1920,Malapachy4087
MNXR30582[m]	Mitochondria	1 MNXM1 + 1 MNXM12 + 1 MNXM730 = 1 MNXM21 + 1 MNXM89557	1 H(+) + 1 CoA + 1 N-acetyl-L-glutamate(2-) = 1 acetyl-CoA(4-) + 1 L-glutamate	-6.53821	2.3.1.1	Malapachy1920,Malapachy4087
MNXR30608[m]	Mitochondria	1 MNXM131 = 1 MNXM89661	1 citrate = 1 isocitrate(3-)	0.220001	4.2.1.3	Malapachy1285,Malapachy0733
MNXR30609[m]	Mitochondria	1 MNXM2 + 1 MNXM813 = 1 MNXM89661	1 H2O + 1 cis-aconitate(3-) = 1 isocitrate(3-)	-3.133	4.2.1.3	Malapachy1285,Malapachy0733
MNXR30610[m]	Mitochondria	1 MNXM1062 + 1 MNXM89557 = 1 MNXM20 + 1 MNXM817	1 2-acetamido-5-oxopentanoate + 1 L-glutamate = 1 2-oxoglutarate + 1 N(2)-acetyl-L-ornithine zwitterion	0.324127	2.6.1.11	Malapachy3968
MNXR3090[c]	Cytoplasm	1 MNXM1422 = 1 MNXM1456 + 1 MNXM2	1 D-erythro-1-(imidazol-4-yl)glycerol 3-phosphate(2-) = 1 3-(imidazol-4-yl)-2-oxopropyl phosphate(2-) + 1 H2O	-10.627	4.2.1.19	Malapachy1913
MNXR3091[c]	Cytoplasm	1 MNXM13 + 1 MNXM2 + 1 MNXM866 = 1 MNXM1 + 1 MNXM1455	1 CO(2) + 1 H2O + 1 (1S,2R)-1-C-(indol-3-yl)glycerol 3-phosphate(2-) = 1 H(+) + 1 1-(2-carboxylatophenylamino)-1-deoxy-D-ribulose 5-phosphate(3-)	-34.4536	4.1.1.48	Malapachy3595
MNXR30965[c]	Cytoplasm	1 MNXM26 + 1 MNXM55 = 1 MNXM418 + 1 MNXM89582	1 acetate + 1 L-cysteine zwitterion = 1 O-acetyl-L-serine zwitterion + 1 hydrogen sulfide	-11.3741	2.5.1.47	Malapachy3619,Malapachy0730,Malapachy2488
MNXR30965[m]	Mitochondria	1 MNXM26 + 1 MNXM55 = 1 MNXM418 + 1 MNXM89582	1 acetate + 1 L-cysteine zwitterion = 1 O-acetyl-L-serine zwitterion + 1 hydrogen sulfide	-11.3741	2.5.1.47	Malapachy3619,Malapachy0730,Malapachy2488
MNXR3098[m]	Mitochondria	1 MNXM1745 + 1 MNXM2 + 1 MNXM8 = 2 MNXM1 + 1 MNXM10 + 1 MNXM1330	1 imidazole-4-acetaldehyde + 1 H2O + 1 NAD(+) = 2 H(+) + 1 NADH(2-) + 1 imidazole-4-acetate	-13.1053	1.2.1.3	Malapachy0140
MNXR3099[m]	Mitochondria	1 MNXM125 + 1 MNXM2 = 1 MNXM456	1 IMP(2-) + 1 H2O = 1 5-formamido-1-(5-phospho-D-ribosyl)imidazole-4-carboxamide(2-)	26.846	3.5.4.10	Malapachy4086
MNXR3100[c]	Cytoplasm	1 MNXM125 + 1 MNXM2 + 1 MNXM8 = 1 MNXM1 + 1 MNXM10 + 1 MNXM298	1 IMP(2-) + 1 H2O + 1 NAD(+) = 1 H(+) + 1 NADH(2-) + 1 5'-xanthylate(2-)	2.42883	1.1.1.205	Malapachy3083
MNXR3132[c]	Cytoplasm	1 MNXM1 + 1 MNXM10 + 1 MNXM1602 = 1 MNXM8 + 1 MNXM891	1 H(+) + 1 NADH(2-) + 1 (2S)-2-isopropyl-3-oxosuccinate(2-) = 1 NAD(+) + 1 (2R,3S)-3-isopropylmalate(2-)	3.54178	1.1.1.85	Malapachy3955
MNXR3133[c]	Cytoplasm	1 MNXM1706 + 1 MNXM2 = 1 MNXM891	1 2-isopropylmaleate(2-) + 1 H2O = 1 (2R,3S)-3-isopropylmalate(2-)	0.0529938	4.2.1.33	Malapachy1584
MNXR3134[c]	Cytoplasm	1 MNXM1706 + 1 MNXM2 = 1 MNXM985	1 2-isopropylmaleate(2-) + 1 H2O = 1 (2S)-2-isopropylmalate(2-)	1.47299	4.2.1.33	Malapachy1584
MNXR3135[c]	Cytoplasm	1 MNXM1 + 1 MNXM12 + 1 MNXM985 = 1 MNXM2 + 1 MNXM21 + 1 MNXM238	1 H(+) + 1 CoA + 1 (2S)-2-isopropylmalate(2-) = 1 H2O + 1 acetyl-CoA(4-) + 1 3-methyl-2-oxobutanoate	-10.1713	2.3.3.13	Malapachy1623,Malapachy1682
MNXR3135[p]	Membrane	1 MNXM1 + 1 MNXM12 + 1 MNXM985 = 1 MNXM2 + 1 MNXM21 + 1 MNXM238	1 H(+) + 1 CoA + 1 (2S)-2-isopropylmalate(2-) = 1 H2O + 1 acetyl-CoA(4-) + 1 3-methyl-2-oxobutanoate	-10.1713	2.3.3.13	Malapachy1623,Malapachy1682
MNXR314[c]	Cytoplasm	1 MNXM1106 + 1 MNXM2 + 1 MNXM4 = 1 MNXM15 + 1 MNXM22 + 1 MNXM310	1 ammonioacetone + 1 H2O + 1 O2 = 1 NH4(+) + 1 hydrogen peroxide + 1 methylglyoxal	-21.503	1.4.3.21,1.4.3.4	Malapachy3764,Malapachy2048,Malapachy3977,Malapachy0314
MNXR31472[c]	Cytoplasm	1 MNXM508 = 1 MNXM89621	1 beta-D-glucose 6-phosphate(2-) = 1 beta-D-fructofuranose 6-phosphate(2-)	1.38	5.3.1.9	Malapachy2883
MNXR31600[c]	Cytoplasm	1 MNXM13 + 1 MNXM192 = 1 MNXM1 + 1 MNXM89557	1 CO(2) + 1 4-aminobutanoate = 1 H(+) + 1 L-glutamate	-2.46587	4.1.1.15	Malapachy1118,Malapachy1760
MNXR31600[m]	Mitochondria	1 MNXM13 + 1 MNXM192 = 1 MNXM1 + 1 MNXM89557	1 CO(2) + 1 4-aminobutanoate = 1 H(+) + 1 L-glutamate	-2.46587	4.1.1.15	Malapachy1118,Malapachy1760
MNXR31608[m]	Mitochondria	1 MNXM1 + 1 MNXM10 + 1 MNXM20 + 1 MNXM37 = 1 MNXM8 + 2 MNXM89557	1 H(+) + 1 NADH(2-) + 1 2-oxoglutarate + 1 L-glutamine zwitterion = 1 NAD(+) + 2 L-glutamate	4.89767	1.4.1.14	Malapachy3588
MNXR31609[c]	Cytoplasm	1 MNXM1 + 1 MNXM20 + 1 MNXM37 + 1 MNXM6 = 1 MNXM5 + 2 MNXM89557	1 H(+) + 1 2-oxoglutarate + 1 L-glutamine zwitterion + 1 NADPH = 1 NADP(+) + 2 L-glutamate	3.64941	1.4.1.13	Malapachy0964
MNXR3169[c]	Cytoplasm	1 MNXM12 + 1 MNXM1310 = 1 MNXM21 + 1 MNXM44	1 CoA + 1 3-oxo-fatty acyl-CoA(4-) = 1 acetyl-CoA(4-) + 1 acyl-CoA	-16.7223	2.3.1.16	Malapachy1930,Malapachy2682
MNXR3169[Peroxisome	Peroxisome	1 MNXM12 + 1 MNXM1310 = 1 MNXM21 + 1 MNXM44	1 CoA + 1 3-oxo-fatty acyl-CoA(4-) = 1 acetyl-CoA(4-) + 1 acyl-CoA
MNXR31722[c]	Cytoplasm	1 MNXM1456 + 1 MNXM89557 = 1 MNXM1482 + 1 MNXM20	1 3-(imidazol-4-yl)-2-oxopropyl phosphate(2-) + 1 L-glutamate = 1 L-histidinol phosphate(1-) + 1 2-oxoglutarate	1.76001	2.6.1.9	Malapachy4147,Malapachy3899,Malapachy2002
MNXR31722[m]	Mitochondria	1 MNXM1456 + 1 MNXM89557 = 1 MNXM1482 + 1 MNXM20	1 3-(imidazol-4-yl)-2-oxopropyl phosphate(2-) + 1 L-glutamate = 1 L-histidinol phosphate(1-) + 1 2-oxoglutarate	1.76001	2.6.1.9	Malapachy4147,Malapachy3899,Malapachy2002
MNXR31728[m]	Mitochondria	1 MNXM10 + 1 MNXM13 + 1 MNXM20 = 1 MNXM8 + 1 MNXM89661	1 NADH(2-) + 1 CO(2) + 1 2-oxoglutarate = 1 NAD(+) + 1 isocitrate(3-)	1.62415	1.1.1.41	Malapachy0816,Malapachy0798
MNXR31729[c]	Cytoplasm	1 MNXM13 + 1 MNXM20 + 1 MNXM6 = 1 MNXM5 + 1 MNXM89661	1 CO(2) + 1 2-oxoglutarate + 1 NADPH = 1 NADP(+) + 1 isocitrate(3-)	0.375854	1.1.1.42	Malapachy3775
MNXR31733[m]	Mitochondria	1 MNXM25 + 1 MNXM69 = 1 MNXM89661	1 succinate(2-) + 1 glyoxylate = 1 isocitrate(3-)	3.26823	4.1.3.1	Malapachy4063,Malapachy1880
MNXR31733[Peroxisome	Peroxisome	1 MNXM25 + 1 MNXM69 = 1 MNXM89661	1 succinate(2-) + 1 glyoxylate = 1 isocitrate(3-)
MNXR31792[c]	Cytoplasm	1 MNXM140 + 1 MNXM20 = 1 MNXM404 + 1 MNXM89557	1 L-leucine zwitterion + 1 2-oxoglutarate = 1 4-methyl-2-oxopentanoate + 1 L-glutamate	0.654114	2.6.1.42	Malapachy3635
MNXR3185[e]	Extracellular	1 MNXM1 + 1 MNXM260 + 1 MNXM4 + 1 MNXM6 = 1 MNXM2 + 1 MNXM5 + 1 MNXM576	1 H(+) + 1 L-kynurenine zwitterion + 1 O2 + 1 NADPH = 1 H2O + 1 NADP(+) + 1 3-hydroxy-L-kynurenine zwitterion	-91.9005	1.14.13.9	Malapachy1272
MNXR32168[c]	Cytoplasm	1 MNXM20 + 1 MNXM97 = 1 MNXM210 + 1 MNXM89557	1 2-oxoglutarate + 1 L-phenylalanine = 1 keto-phenylpyruvate + 1 L-glutamate	0.225876	2.6.1.57	Malapachy3899,Malapachy2002
MNXR32168[m]	Mitochondria	1 MNXM20 + 1 MNXM97 = 1 MNXM210 + 1 MNXM89557	1 2-oxoglutarate + 1 L-phenylalanine = 1 keto-phenylpyruvate + 1 L-glutamate	0.225876	2.6.1.57	Malapachy3899,Malapachy2002
MNXR32268[c]	Cytoplasm	1 MNXM20 + 1 MNXM379 = 1 MNXM541 + 1 MNXM89557	1 2-oxoglutarate + 1 O-phospho-L-serine = 1 3-phospho-hydroxypyruvate + 1 L-glutamate	0.0758362	2.6.1.52	Malapachy0138
MNXR3231[c]	Cytoplasm	1 MNXM1253 = 1 MNXM310 + 1 MNXM57	1 (R)-S-lactoylglutathionate(1-) = 1 methylglyoxal + 1 glutathione	10.27	4.4.1.5	Malapachy1488
MNXR32524[c]	Cytoplasm	1 MNXM153 + 1 MNXM89557 = 1 MNXM20 + 1 MNXM76	1 3-(4-hydroxyphenyl)pyruvate + 1 L-glutamate = 1 2-oxoglutarate + 1 L-tyrosine zwitterion	-0.605896	2.6.1.5,2.6.1.57	Malapachy4010,Malapachy3218,Malapachy3899,Malapachy2002
MNXR32524[m]	Mitochondria	1 MNXM153 + 1 MNXM89557 = 1 MNXM20 + 1 MNXM76	1 3-(4-hydroxyphenyl)pyruvate + 1 L-glutamate = 1 2-oxoglutarate + 1 L-tyrosine zwitterion	-0.605896	2.6.1.57	Malapachy3899,Malapachy2002
MNXR32635[c]	Cytoplasm	1 MNXM20 + 1 MNXM32 = 1 MNXM23 + 1 MNXM89557	1 2-oxoglutarate + 1 L-alanine zwitterion = 1 pyruvate + 1 L-glutamate	1.86411	2.6.1.2	Malapachy0049
MNXR32641[c]	Cytoplasm	1 MNXM20 + 1 MNXM42 = 1 MNXM46 + 1 MNXM89557	1 2-oxoglutarate + 1 L-aspartate(1-) = 1 oxaloacetate + 1 L-glutamate	2.97	2.6.1.1	Malapachy1370,Malapachy2119,Malapachy2002,Malapachy3899
MNXR32641[m]	Mitochondria	1 MNXM20 + 1 MNXM42 = 1 MNXM46 + 1 MNXM89557	1 2-oxoglutarate + 1 L-aspartate(1-) = 1 oxaloacetate + 1 L-glutamate	2.97	2.6.1.1	Malapachy1370,Malapachy2119,Malapachy2002,Malapachy3899
MNXR32641[p]	Membrane	1 MNXM20 + 1 MNXM42 = 1 MNXM46 + 1 MNXM89557	1 2-oxoglutarate + 1 L-aspartate(1-) = 1 oxaloacetate + 1 L-glutamate	2.97	2.6.1.1	Malapachy1370,Malapachy2119,Malapachy2002,Malapachy3899
MNXR32659[m]	Mitochondria	1 MNXM1 + 1 MNXM336 + 1 MNXM7 = 1 MNXM3 + 1 MNXM89602	1 H(+) + 1 alpha-D-galactose 1-phosphate(2-) + 1 ADP = 1 ATP + 1 D-galactopyranose	-14.8159	2.7.1.6	Malapachy1010
MNXR32670[c]	Cytoplasm	1 MNXM1 + 1 MNXM281 + 1 MNXM7 + 1 MNXM9 = 1 MNXM3 + 1 MNXM89557 + 1 MNXM965	1 H(+) + 1 dihydrofolate(2-) + 1 ADP + 1 phosphate = 1 ATP + 1 L-glutamate + 1 7,8-dihydropteroate		6.3.2.17,6.3.2.12	Malapachy3265,Malapachy2120,None
MNXR32700[c]	Cytoplasm	1 MNXM121 + 1 MNXM2 + 1 MNXM3 + 1 MNXM37 = 2 MNXM1 + 1 MNXM63 + 1 MNXM7 + 1 MNXM89557 + 1 MNXM9	1 UTP + 1 H2O + 1 ATP + 1 L-glutamine zwitterion = 2 H(+) + 1 CTP + 1 ADP + 1 L-glutamate + 1 phosphate	-17.0529	6.3.4.2	Malapachy1862
MNXR32727[c]	Cytoplasm	2 MNXM1 + 1 MNXM11 + 1 MNXM113 + 1 MNXM14 + 1 MNXM89557 = 1 MNXM2 + 1 MNXM298 + 1 MNXM3 + 1 MNXM37	2 H(+) + 1 diphosphate(3-) + 1 GMP(3-) + 1 AMP + 1 L-glutamate = 1 H2O + 1 5'-xanthylate(2-) + 1 ATP + 1 L-glutamine zwitterion	-15.793	6.3.5.2	Malapachy2753,Malapachy1303
MNXR32727[m]	Mitochondria	2 MNXM1 + 1 MNXM11 + 1 MNXM113 + 1 MNXM14 + 1 MNXM89557 = 1 MNXM2 + 1 MNXM298 + 1 MNXM3 + 1 MNXM37	2 H(+) + 1 diphosphate(3-) + 1 GMP(3-) + 1 AMP + 1 L-glutamate = 1 H2O + 1 5'-xanthylate(2-) + 1 ATP + 1 L-glutamine zwitterion	-15.793	6.3.5.2	Malapachy2753,Malapachy1303
MNXR32743[c]	Cytoplasm	1 MNXM1 + 1 MNXM188 + 1 MNXM23 + 1 MNXM89557 = 1 MNXM337 + 1 MNXM37	1 H(+) + 1 anthranilate + 1 pyruvate + 1 L-glutamate = 1 chorismate(2-) + 1 L-glutamine zwitterion	-32.98	4.1.3.27	Malapachy2809,Malapachy3595
MNXR32746[c]	Cytoplasm	1 MNXM15 + 1 MNXM89557 = 1 MNXM2 + 1 MNXM37	1 NH4(+) + 1 L-glutamate = 1 H2O + 1 L-glutamine zwitterion	-0.827126	1.4.1.13,6.3.4.2,6.3.5.2,6.3.5.4,6.3.5.5	Malapachy0964,Malapachy1862,Malapachy2753,Malapachy1303,Malapachy4248,Malapachy4192,Malapachy2814,Malapachy2373,Malapachy3649,Malapachy2573
MNXR32746[m]	Mitochondria	1 MNXM15 + 1 MNXM89557 = 1 MNXM2 + 1 MNXM37	1 NH4(+) + 1 L-glutamate = 1 H2O + 1 L-glutamine zwitterion	-0.827126	6.3.5.2,6.3.5.4	Malapachy2753,Malapachy1303,Malapachy4248,Malapachy4192,Malapachy2814
MNXR32746[p]	Membrane	1 MNXM15 + 1 MNXM89557 = 1 MNXM2 + 1 MNXM37	1 NH4(+) + 1 L-glutamate = 1 H2O + 1 L-glutamine zwitterion	-0.827126	6.3.5.5	Malapachy2373,Malapachy3649,Malapachy2573,Malapachy2753
MNXR32762[m]	Mitochondria	1 MNXM101 + 1 MNXM20 = 1 MNXM245 + 1 MNXM89557	1 L-ornithinium(1+) + 1 2-oxoglutarate = 1 L-glutamic 5-semialdehyde zwitterion + 1 L-glutamate	0.948242	2.6.1.13	Malapachy1093
MNXR32767[c]	Cytoplasm	1 MNXM15 + 1 MNXM3 + 1 MNXM89557 = 1 MNXM1 + 1 MNXM37 + 1 MNXM7 + 1 MNXM9	1 NH4(+) + 1 ATP + 1 L-glutamate = 1 H(+) + 1 L-glutamine zwitterion + 1 ADP + 1 phosphate	-6.77179	6.3.1.2	Malapachy0659
MNXR32778[c]	Cytoplasm	1 MNXM1280 + 1 MNXM7 = 1 MNXM3 + 1 MNXM89557	1 L-gamma-glutamyl phosphate(2-) + 1 ADP = 1 ATP + 1 L-glutamate	8.53833	2.7.2.11	Malapachy3133
MNXR32818[c]	Cytoplasm	1 MNXM1 + 1 MNXM10 + 1 MNXM15 + 1 MNXM20 = 1 MNXM2 + 1 MNXM8 + 1 MNXM89557	1 H(+) + 1 NADH(2-) + 1 NH4(+) + 1 2-oxoglutarate = 1 H2O + 1 NAD(+) + 1 L-glutamate	4.07053	1.4.1.2	Malapachy1544
MNXR32870[m]	Mitochondria	1 MNXM2 + 1 MNXM947 = 1 MNXM90341	1 H2O + 1 methacrylyl-CoA = 1 (S)-3-hydroxyisobutyryl-CoA	-0.867004	4.2.1.17	Malapachy0662
MNXR32879[n]	Nucleous	1 MNXM1 + 1 MNXM412 + 1 MNXM7 + 1 MNXM9 = 1 MNXM3 + 1 MNXM55 + 1 MNXM89557	1 H(+) + 1 L-gamma-glutamyl-L-cysteinate(1-) + 1 ADP + 1 phosphate = 1 ATP + 1 L-cysteine zwitterion + 1 L-glutamate	-9.31586	6.3.2.2	Malapachy2056
MNXR33034[p]	Membrane	1 MNXM1 + 1 MNXM11 + 1 MNXM14 + 1 MNXM8 + 1 MNXM89557 = 1 MNXM2 + 1 MNXM3 + 1 MNXM309 + 1 MNXM37	1 H(+) + 1 diphosphate(3-) + 1 AMP + 1 NAD(+) + 1 L-glutamate = 1 H2O + 1 ATP + 1 deamido-NAD(2-) + 1 L-glutamine zwitterion	-13.9547	6.3.5.1	Malapachy3772
MNXR33036[c]	Cytoplasm	1 MNXM1 + 1 MNXM11 + 1 MNXM14 + 1 MNXM147 + 1 MNXM89557 = 1 MNXM2 + 1 MNXM3 + 1 MNXM37 + 1 MNXM42	1 H(+) + 1 diphosphate(3-) + 1 AMP + 1 L-asparagine zwitterion + 1 L-glutamate = 1 H2O + 1 ATP + 1 L-glutamine zwitterion + 1 L-aspartate(1-)	-15.6188	6.3.5.4	Malapachy4248,Malapachy4192,Malapachy2814
MNXR33036[m]	Mitochondria	1 MNXM1 + 1 MNXM11 + 1 MNXM14 + 1 MNXM147 + 1 MNXM89557 = 1 MNXM2 + 1 MNXM3 + 1 MNXM37 + 1 MNXM42	1 H(+) + 1 diphosphate(3-) + 1 AMP + 1 L-asparagine zwitterion + 1 L-glutamate = 1 H2O + 1 ATP + 1 L-glutamine zwitterion + 1 L-aspartate(1-)	-15.6188	6.3.5.4	Malapachy4248,Malapachy4192,Malapachy2814
MNXR33037[c]	Cytoplasm	2 MNXM1 + 1 MNXM138 + 2 MNXM7 + 1 MNXM89557 + 1 MNXM9 = 1 MNXM2 + 2 MNXM3 + 1 MNXM37 + 1 MNXM60	2 H(+) + 1 carbamoyl phosphate(2-) + 2 ADP + 1 L-glutamate + 1 phosphate = 1 H2O + 2 ATP + 1 L-glutamine zwitterion + 1 bicarbonate	-2.26477	6.3.5.5	Malapachy2373,Malapachy3649,Malapachy2573,Malapachy2753
MNXR33037[p]	Membrane	2 MNXM1 + 1 MNXM138 + 2 MNXM7 + 1 MNXM89557 + 1 MNXM9 = 1 MNXM2 + 2 MNXM3 + 1 MNXM37 + 1 MNXM60	2 H(+) + 1 carbamoyl phosphate(2-) + 2 ADP + 1 L-glutamate + 1 phosphate = 1 H2O + 2 ATP + 1 L-glutamine zwitterion + 1 bicarbonate	-2.26477	6.3.5.5	Malapachy2373,Malapachy3649,Malapachy2573,Malapachy2753
MNXR33333[c]	Cytoplasm	1 MNXM1 + 1 MNXM15 + 1 MNXM20 + 1 MNXM6 = 1 MNXM2 + 1 MNXM5 + 1 MNXM89557	1 H(+) + 1 NH4(+) + 1 2-oxoglutarate + 1 NADPH = 1 H2O + 1 NADP(+) + 1 L-glutamate	2.82227	1.4.1.13	Malapachy0964
MNXR3339[p]	Membrane	1 MNXM1 + 1 MNXM4 + 1 MNXM6 + 1 MNXM810 = 2 MNXM2 + 1 MNXM5 + 1 MNXM710	1 H(+) + 1 O2 + 1 NADPH + 1 5alpha-cholest-7-en-3beta-ol = 2 H2O + 1 NADP(+) + 1 cholesta-5,7-dien-3beta-ol	-90.6346	1.14.21.6	Malapachy0912
MNXR33559[c]	Cytoplasm	1 MNXM101 + 1 MNXM730 = 1 MNXM817 + 1 MNXM89557	1 L-ornithinium(1+) + 1 N-acetyl-L-glutamate(2-) = 1 N(2)-acetyl-L-ornithine zwitterion + 1 L-glutamate	-1.2482	2.3.1.35	Malapachy1096,Malapachy1920
MNXR337[m]	Mitochondria	2 MNXM1 + 1 MNXM10 + 1 MNXM192 = 1 MNXM2 + 1 MNXM422 + 1 MNXM8	2 H(+) + 1 NADH(2-) + 1 4-aminobutanoate = 1 H2O + 1 4-ammoniobutanal + 1 NAD(+)	-12.4812	1.2.1.3	Malapachy0140
MNXR33784[c]	Cytoplasm	1 MNXM1 + 1 MNXM651 + 1 MNXM7 = 1 MNXM3 + 1 MNXM89621	1 H(+) + 1 beta-D-fructofuranose 2,6-bisphosphate(4-) + 1 ADP = 1 ATP + 1 beta-D-fructofuranose 6-phosphate(2-)	-19.5823	2.7.1.105	Malapachy3775,Malapachy0964
MNXR3388[c]	Cytoplasm	1 MNXM1 + 1 MNXM12 + 1 MNXM98 = 1 MNXM2 + 1 MNXM21 + 1 MNXM69	1 H(+) + 1 CoA + 1 (S)-malate = 1 H2O + 1 acetyl-CoA(4-) + 1 glyoxylate	-9.25122	2.3.3.9	Malapachy2702
MNXR33986[e]	Extracellular	1 MNXM1 + 1 MNXM491 + 1 MNXM7 = 1 MNXM3 + 1 MNXM89719	1 H(+) + 1 1D-myo-inositol hexakisphosphate + 1 ADP = 1 ATP + 1 myo-inositol 1,3,4,5,6-pentakisphosphate(10-)	-27.2983	2.7.1.158	Malapachy1900
MNXR341[c]	Cytoplasm	1 MNXM12 + 1 MNXM133 = 2 MNXM21	1 CoA + 1 acetoacetyl-CoA(4-) = 2 acetyl-CoA(4-)	7.06006	2.3.1.9	Malapachy2780
MNXR34119[c]	Cytoplasm	1 MNXM219 + 1 MNXM22 + 1 MNXM89557 = 1 MNXM2 + 1 MNXM384 + 1 MNXM4	1 allysine zwitterion + 1 hydrogen peroxide + 1 L-glutamate = 1 H2O + 1 L-saccharopine + 1 O2		1.5.3.18
MNXR3412[c]	Cytoplasm	1 MNXM11 + 1 MNXM82 = 1 MNXM1 + 1 MNXM51 + 1 MNXM721	1 diphosphate(3-) + 1 GDP-alpha-D-mannose = 1 H(+) + 1 GTP + 1 alpha-D-mannose 1-phosphate(2-)	-103.304	2.7.7.13	Malapachy1050
MNXR342[c]	Cytoplasm	1 MNXM12 + 1 MNXM524 = 1 MNXM21 + 1 MNXM86	1 CoA + 1 2-methylacetoacetyl-CoA(4-) = 1 acetyl-CoA(4-) + 1 propionyl-CoA(4-)	-5.24982	2.3.1.16	Malapachy1930,Malapachy2682
MNXR342[Peroxisome	Peroxisome	1 MNXM12 + 1 MNXM524 = 1 MNXM21 + 1 MNXM86	1 CoA + 1 2-methylacetoacetyl-CoA(4-) = 1 acetyl-CoA(4-) + 1 propionyl-CoA(4-)
MNXR34277[c]	Cytoplasm	1 MNXM215 = 1 MNXM89588	1 alpha-D-glucose 6-phosphate(2-) = 1 alpha-D-glucose 1-phosphate(2-)	0	5.4.2.2	Malapachy1543
MNXR343[c]	Cytoplasm	1 MNXM12 + 1 MNXM717 = 1 MNXM21 + 1 MNXM233	1 CoA + 1 3-oxohexanoyl-CoA = 1 acetyl-CoA(4-) + 1 butanoyl-CoA	7.06	2.3.1.16	Malapachy1930,Malapachy2682
MNXR343[Peroxisome	Peroxisome	1 MNXM12 + 1 MNXM717 = 1 MNXM21 + 1 MNXM233	1 CoA + 1 3-oxohexanoyl-CoA = 1 acetyl-CoA(4-) + 1 butanoyl-CoA
MNXR3434[c]	Cytoplasm	1 MNXM15 + 1 MNXM22 + 1 MNXM56 = 1 MNXM2 + 1 MNXM255 + 1 MNXM4	1 NH4(+) + 1 hydrogen peroxide + 1 formaldehyde = 1 H2O + 1 methylammonium + 1 O2	-21.503	1.4.3.21	Malapachy3764
MNXR344[c]	Cytoplasm	1 MNXM12 + 1 MNXM706 = 1 MNXM21 + 1 MNXM553	1 CoA + 1 3-oxooctanoyl-CoA = 1 acetyl-CoA(4-) + 1 hexanoyl-CoA	7.05994	2.3.1.16	Malapachy1930,Malapachy2682
MNXR344[Peroxisome	Peroxisome	1 MNXM12 + 1 MNXM706 = 1 MNXM21 + 1 MNXM553	1 CoA + 1 3-oxooctanoyl-CoA = 1 acetyl-CoA(4-) + 1 hexanoyl-CoA
MNXR3441[c]	Cytoplasm	1 MNXM1056 = 1 MNXM2 + 1 MNXM920	1 (2R)-homocitrate = 1 H2O + 1 but-1-ene-1,2,4-tricarboxylate		4.2.1.-,4.2.1.114
MNXR345[c]	Cytoplasm	1 MNXM12 + 1 MNXM677 = 1 MNXM21 + 1 MNXM342	1 CoA + 1 3-oxodecanoyl-CoA = 1 acetyl-CoA(4-) + 1 octanoyl-CoA(4-)	7.06006	2.3.1.16	Malapachy1930,Malapachy2682
MNXR345[Peroxisome	Peroxisome	1 MNXM12 + 1 MNXM677 = 1 MNXM21 + 1 MNXM342	1 CoA + 1 3-oxodecanoyl-CoA = 1 acetyl-CoA(4-) + 1 octanoyl-CoA(4-)
MNXR346[c]	Cytoplasm	1 MNXM12 + 1 MNXM705 = 1 MNXM21 + 1 MNXM486	1 CoA + 1 3-oxolauroyl-CoA = 1 acetyl-CoA(4-) + 1 decanoyl-CoA	7.05994	2.3.1.16	Malapachy1930,Malapachy2682
MNXR346[Peroxisome	Peroxisome	1 MNXM12 + 1 MNXM705 = 1 MNXM21 + 1 MNXM486	1 CoA + 1 3-oxolauroyl-CoA = 1 acetyl-CoA(4-) + 1 decanoyl-CoA
MNXR3464[c]	Cytoplasm	1 MNXM1 + 1 MNXM10 + 1 MNXM46 = 1 MNXM8 + 1 MNXM98	1 H(+) + 1 NADH(2-) + 1 oxaloacetate = 1 NAD(+) + 1 (S)-malate	4.46179	1.1.1.37	Malapachy2108,Malapachy3291
MNXR3464[m]	Mitochondria	1 MNXM1 + 1 MNXM10 + 1 MNXM46 = 1 MNXM8 + 1 MNXM98	1 H(+) + 1 NADH(2-) + 1 oxaloacetate = 1 NAD(+) + 1 (S)-malate	4.46179	1.1.1.37	Malapachy2108,Malapachy3291
MNXR347[c]	Cytoplasm	1 MNXM12 + 1 MNXM707 = 1 MNXM21 + 1 MNXM363	1 CoA + 1 3-oxotetradecanoyl-CoA = 1 acetyl-CoA(4-) + 1 lauroyl-CoA(4-)	7.05994	2.3.1.16	Malapachy1930,Malapachy2682
MNXR347[Peroxisome	Peroxisome	1 MNXM12 + 1 MNXM707 = 1 MNXM21 + 1 MNXM363	1 CoA + 1 3-oxotetradecanoyl-CoA = 1 acetyl-CoA(4-) + 1 lauroyl-CoA(4-)
MNXR3470[c]	Cytoplasm	1 MNXM10 + 1 MNXM13 + 1 MNXM23 = 1 MNXM8 + 1 MNXM98	1 NADH(2-) + 1 CO(2) + 1 pyruvate = 1 NAD(+) + 1 (S)-malate	-0.319946	1.1.1.38,1.1.1.39	Malapachy2119
MNXR3471[c]	Cytoplasm	1 MNXM13 + 1 MNXM23 + 1 MNXM6 = 1 MNXM5 + 1 MNXM98	1 CO(2) + 1 pyruvate + 1 NADPH = 1 NADP(+) + 1 (S)-malate	-1.56824	1.1.1.40	Malapachy2119
MNXR348[c]	Cytoplasm	1 MNXM12 + 1 MNXM738 = 1 MNXM21 + 1 MNXM224	1 CoA + 1 3-oxopalmitoyl-CoA(4-) = 1 acetyl-CoA(4-) + 1 myristoyl-CoA(4-)	7.05994	2.3.1.16	Malapachy1930,Malapachy2682
MNXR348[Peroxisome	Peroxisome	1 MNXM12 + 1 MNXM738 = 1 MNXM21 + 1 MNXM224	1 CoA + 1 3-oxopalmitoyl-CoA(4-) = 1 acetyl-CoA(4-) + 1 myristoyl-CoA(4-)
MNXR3487[c]	Cytoplasm	1 MNXM11 + 1 MNXM16 + 1 MNXM9 = 1 MNXM2 + 1 MNXM3 + 1 MNXM61	1 diphosphate(3-) + 1 S-adenosyl-L-methionine + 1 phosphate = 1 H2O + 1 ATP + 1 L-methionine zwitterion	-49.6078	2.5.1.6	Malapachy0188
MNXR3488[c]	Cytoplasm	1 MNXM1 + 1 MNXM26 + 1 MNXM319 = 1 MNXM55 + 1 MNXM699	1 H(+) + 1 acetate + 1 L-cystathionine dizwitterion = 1 L-cysteine zwitterion + 1 O-acetyl-L-homoserine zwitterion		2.5.1.48,4.2.99.9	Malapachy2758,None
MNXR3507[c]	Cytoplasm	1 MNXM1 + 1 MNXM567 + 1 MNXM7 = 1 MNXM3 + 1 MNXM333	1 H(+) + 1 (R)-5-phosphonatomevalonate(3-) + 1 ADP = 1 ATP + 1 (R)-mevalonate	-16.0641	2.7.1.36	Malapachy3620,Malapachy3617
MNXR3507[p]	Membrane	1 MNXM1 + 1 MNXM567 + 1 MNXM7 = 1 MNXM3 + 1 MNXM333	1 H(+) + 1 (R)-5-phosphonatomevalonate(3-) + 1 ADP = 1 ATP + 1 (R)-mevalonate	-16.0641	2.7.1.36	Malapachy3620,Malapachy3617
MNXR3522[c]	Cytoplasm	1 MNXM15 + 1 MNXM22 + 1 MNXM5416 = 1 MNXM2 + 1 MNXM2840 + 1 MNXM4	1 NH4(+) + 1 hydrogen peroxide + 1 1-methylimidazole-4-acetaldehyde = 1 H2O + 1 N(tele)-methylhistaminium + 1 O2	-23.963	1.4.3.4	Malapachy2048,Malapachy3977,Malapachy0314
MNXR3536[m]	Mitochondria	1 MNXM1 + 1 MNXM624 + 1 MNXM7 = 1 MNXM200 + 1 MNXM3	1 H(+) + 1 1D-myo-inositol 1,3,4,5-tetrakisphosphate(8-) + 1 ADP = 1 1D-myo-inositol 1,4,5-trisphosphate + 1 ATP	-22.3052	2.7.1.127	Malapachy1769,Malapachy0836
MNXR3536[n]	Nucleous	1 MNXM1 + 1 MNXM624 + 1 MNXM7 = 1 MNXM200 + 1 MNXM3	1 H(+) + 1 1D-myo-inositol 1,3,4,5-tetrakisphosphate(8-) + 1 ADP = 1 1D-myo-inositol 1,4,5-trisphosphate + 1 ATP	-22.3052	2.7.1.127	Malapachy1769,Malapachy0836
MNXR3542[c]	Cytoplasm	1 MNXM127 + 1 MNXM9 = 1 MNXM2 + 1 MNXM646	1 myo-inositol + 1 phosphate = 1 H2O + 1 1D-myo-inositol 1-phosphate(2-)	7.21701	3.1.3.25	Malapachy1465
MNXR3546[c]	Cytoplasm	1 MNXM127 + 1 MNXM9 = 1 MNXM2 + 1 MNXM540	1 myo-inositol + 1 phosphate = 1 H2O + 1 1D-myo-inositol 3-phosphate(2-)	7.21701	3.1.3.25	Malapachy1465
MNXR3547[c]	Cytoplasm	1 MNXM127 + 1 MNXM9 = 1 MNXM2 + 1 MNXM2063	1 myo-inositol + 1 phosphate = 1 H2O + 1 1D-myo-inositol 4-phosphate(2-)	7.21701	3.1.3.25	Malapachy1465
MNXR35618[c]	Cytoplasm	1 MNXM12 + 1 MNXM2214 = 1 MNXM45 + 1 MNXM925	1 CoA + 1 apo-[acyl-carrier protein] = 1 adenosine 3',5'-bisphosphate + 1 holo-[acyl-carrier protein]	0	2.7.8.7	Malapachy3824,Malapachy0754
MNXR35618[m]	Mitochondria	1 MNXM12 + 1 MNXM2214 = 1 MNXM45 + 1 MNXM925	1 CoA + 1 apo-[acyl-carrier protein] = 1 adenosine 3',5'-bisphosphate + 1 holo-[acyl-carrier protein]	0	2.7.8.7	Malapachy3824,Malapachy0754
MNXR35641[c]	Cytoplasm	1 MNXM427 = 1 MNXM89621	1 D-mannopyranose 6-phosphate(2-) = 1 beta-D-fructofuranose 6-phosphate(2-)	1.38	5.3.1.8	Malapachy3094
MNXR35645[c]	Cytoplasm	1 MNXM258 + 1 MNXM89621 = 1 MNXM271 + 1 MNXM74	1 D-erythrose 4-phosphate(2-) + 1 beta-D-fructofuranose 6-phosphate(2-) = 1 sedoheptulose 7-phosphate(2-) + 1 D-glyceraldehyde 3-phosphate	-2.92004	2.2.1.2	Malapachy0418
MNXR35657[c]	Cytoplasm	1 MNXM1 + 1 MNXM1289 + 1 MNXM6 = 1 MNXM5 + 1 MNXM89661	1 H(+) + 1 oxalatosuccinate(3-) + 1 NADPH = 1 NADP(+) + 1 isocitrate(3-)	-1.36652	1.1.1.42	Malapachy3775
MNXR35726[c]	Cytoplasm	1 MNXM12 + 1 MNXM354 = 1 MNXM2033 + 1 MNXM44	1 CoA + 1 sphingomyelin d18:1(1+) = 1 sphingosylphosphocholine(1+) + 1 acyl-CoA		2.3.1.24	Malapachy0056
MNXR35756[m]	Mitochondria	1 MNXM2 + 1 MNXM651 = 1 MNXM89621 + 1 MNXM9	1 H2O + 1 beta-D-fructofuranose 2,6-bisphosphate(4-) = 1 beta-D-fructofuranose 6-phosphate(2-) + 1 phosphate	11.9835	3.1.3.46	Malapachy0564,Malapachy1144
MNXR35757[c]	Cytoplasm	1 MNXM215 = 1 MNXM89621	1 alpha-D-glucose 6-phosphate(2-) = 1 beta-D-fructofuranose 6-phosphate(2-)	1.38	5.3.1.9	Malapachy2883
MNXR358[m]	Mitochondria	1 MNXM1 + 1 MNXM40 + 1 MNXM7 + 1 MNXM9 = 1 MNXM21 + 1 MNXM3 + 1 MNXM60	1 H(+) + 1 malonyl-CoA(5-) + 1 ADP + 1 phosphate = 1 acetyl-CoA(4-) + 1 ATP + 1 bicarbonate	-4.37219	6.4.1.2	Malapachy1967
MNXR35885[c]	Cytoplasm	1 MNXM1 + 1 MNXM11 + 1 MNXM14 + 1 MNXM89810 = 1 MNXM3 + 1 MNXM37 + 1 MNXM71	1 H(+) + 1 diphosphate(3-) + 1 AMP + 1 Gln-tRNA(Gln) = 1 ATP + 1 L-glutamine zwitterion + 1 tRNA(Gln)	0	6.1.1.18	Malapachy2426,Malapachy2439,Malapachy2427
MNXR35885[m]	Mitochondria	1 MNXM1 + 1 MNXM11 + 1 MNXM14 + 1 MNXM89810 = 1 MNXM3 + 1 MNXM37 + 1 MNXM71	1 H(+) + 1 diphosphate(3-) + 1 AMP + 1 Gln-tRNA(Gln) = 1 ATP + 1 L-glutamine zwitterion + 1 tRNA(Gln)	0	6.1.1.18	Malapachy2426,Malapachy2439,Malapachy2427
MNXR35885[p]	Membrane	1 MNXM1 + 1 MNXM11 + 1 MNXM14 + 1 MNXM89810 = 1 MNXM3 + 1 MNXM37 + 1 MNXM71	1 H(+) + 1 diphosphate(3-) + 1 AMP + 1 Gln-tRNA(Gln) = 1 ATP + 1 L-glutamine zwitterion + 1 tRNA(Gln)	0	6.1.1.18	Malapachy2426,Malapachy2439,Malapachy2427
MNXR35952[c]	Cytoplasm	1 MNXM1542 + 1 MNXM3 = 1 MNXM1 + 1 MNXM7 + 1 MNXM89621	1 beta-D-fructofuranose + 1 ATP = 1 H(+) + 1 ADP + 1 beta-D-fructofuranose 6-phosphate(2-)	0	2.7.1.1	Malapachy1434
MNXR35984[c]	Cytoplasm	1 MNXM148 + 1 MNXM2 + 1 MNXM90860 = 1 MNXM155 + 1 MNXM92544	1 thioredoxin disulfide + 1 H2O + 1 Peptide-L-methionine = 1 thioredoxin + 1 Peptide-L-methionine (S)-S-oxide	0	1.8.4.11	Malapachy0819
MNXR36005[c]	Cytoplasm	(n) MNXM13005 + 1 MNXM3 + 1 MNXM89557 = (n+1) MNXM13005 + 1 MNXM7 + 1 MNXM9	(n) Tetrahydrofolyl-[Glu](n) + 1 ATP + 1 L-glutamate = (n+1) Tetrahydrofolyl-[Glu](n) + 1 ADP + 1 phosphate	38.1004	6.3.2.17	Malapachy3265,Malapachy2120
MNXR36005[m]	Mitochondria	(n) MNXM13005 + 1 MNXM3 + 1 MNXM89557 = (n+1) MNXM13005 + 1 MNXM7 + 1 MNXM9	(n) Tetrahydrofolyl-[Glu](n) + 1 ATP + 1 L-glutamate = (n+1) Tetrahydrofolyl-[Glu](n) + 1 ADP + 1 phosphate	38.1004	6.3.2.17	Malapachy3265,Malapachy2120
MNXR3626[c]	Cytoplasm	1 MNXM183 + 1 MNXM2 + 1 MNXM238 = 1 MNXM79 + 1 MNXM959	1 (6R)-5,10-methylenetetrahydrofolate + 1 H2O + 1 3-methyl-2-oxobutanoate = 1 (6S)-5,6,7,8-tetrahydrofolate + 1 2-dehydropantoate	-1.47299	2.1.2.11	Malapachy2336
MNXR3639[c]	Cytoplasm	1 MNXM150 + 1 MNXM9 = 1 MNXM168 + 1 MNXM407	1 5'-S-methyl-5'-thioadenosine + 1 phosphate = 1 adenine + 1 S-methyl-5-thio-alpha-D-ribose 1-phosphate(2-)	13.64	2.4.2.28	Malapachy1143
MNXR3641[m]	Mitochondria	1 MNXM1 + 1 MNXM237 = 1 MNXM2 + 1 MNXM511	1 H(+) + 1 10-formyltetrahydrofolate = 1 H2O + 1 (6R)-5,10-methenyltetrahydrofolate	-14.8893	3.5.4.9	Malapachy1144
MNXR3642[c]	Cytoplasm	1 MNXM183 + 1 MNXM5 = 1 MNXM511 + 1 MNXM6	1 (6R)-5,10-methylenetetrahydrofolate + 1 NADP(+) = 1 (6R)-5,10-methenyltetrahydrofolate + 1 NADPH	-12.1302	1.5.1.5	Malapachy1144,Malapachy3339
MNXR3642[m]	Mitochondria	1 MNXM183 + 1 MNXM5 = 1 MNXM511 + 1 MNXM6	1 (6R)-5,10-methylenetetrahydrofolate + 1 NADP(+) = 1 (6R)-5,10-methenyltetrahydrofolate + 1 NADPH	-12.1302	1.5.1.5	Malapachy1144,Malapachy3339
MNXR3643[c]	Cytoplasm	1 MNXM10 + 1 MNXM511 = 1 MNXM183 + 1 MNXM8	1 NADH(2-) + 1 (6R)-5,10-methenyltetrahydrofolate = 1 (6R)-5,10-methylenetetrahydrofolate + 1 NAD(+)		1.5.1.5,1.5.1.15	Malapachy1144,Malapachy3339,None
MNXR3644[c]	Cytoplasm	1 MNXM1 + 1 MNXM10 + 1 MNXM183 = 1 MNXM318 + 1 MNXM8	1 H(+) + 1 NADH(2-) + 1 (6R)-5,10-methylenetetrahydrofolate = 1 5-methyltetrahydrofolate(2-) + 1 NAD(+)	21.6541	1.5.1.20	Malapachy1989,Malapachy3280
MNXR3645[c]	Cytoplasm	1 MNXM1 + 1 MNXM183 + 1 MNXM6 = 1 MNXM318 + 1 MNXM5	1 H(+) + 1 (6R)-5,10-methylenetetrahydrofolate + 1 NADPH = 1 5-methyltetrahydrofolate(2-) + 1 NADP(+)	21.6541	1.5.1.20	Malapachy1989,Malapachy3280
MNXR3689[m]	Mitochondria	1 MNXM1527 + 1 MNXM2 + 1 MNXM8 = 2 MNXM1 + 1 MNXM10 + 1 MNXM2083	1 4-acetamidobutanal + 1 H2O + 1 NAD(+) = 2 H(+) + 1 NADH(2-) + 1 4-acetamidobutanoate	-13.1053	1.2.1.3	Malapachy0140
MNXR37151[c]	Cytoplasm	1 MNXM16 + 1 MNXM93473 = 1 MNXM1 + 1 MNXM1669 + 1 MNXM19	1 S-adenosyl-L-methionine + 1 histone-L-lysine = 1 H(+) + 1 histone N6-methyl-L-lysine + 1 S-adenosyl-L-homocysteine	-31.0023	2.1.1.43	Malapachy3710,Malapachy3344
MNXR37151[n]	Nucleous	1 MNXM16 + 1 MNXM93473 = 1 MNXM1 + 1 MNXM1669 + 1 MNXM19	1 S-adenosyl-L-methionine + 1 histone-L-lysine = 1 H(+) + 1 histone N6-methyl-L-lysine + 1 S-adenosyl-L-homocysteine	-31.0023	2.1.1.43	Malapachy3710,Malapachy3344
MNXR37417[c]	Cytoplasm	1 MNXM1380 + 1 MNXM3 = 1 MNXM1 + 1 MNXM7 + 1 MNXM89621	1 keto-D-fructose + 1 ATP = 1 H(+) + 1 ADP + 1 beta-D-fructofuranose 6-phosphate(2-)	0	2.7.1.1	Malapachy1434
MNXR3742[c]	Cytoplasm	1 MNXM1062 + 1 MNXM2 = 1 MNXM245 + 1 MNXM26	1 2-acetamido-5-oxopentanoate + 1 H2O = 1 L-glutamic 5-semialdehyde zwitterion + 1 acetate
MNXR3759[c]	Cytoplasm	1 MNXM1 + 1 MNXM5 + 1 MNXM7 = 1 MNXM3 + 1 MNXM8	1 H(+) + 1 NADP(+) + 1 ADP = 1 ATP + 1 NAD(+)	-16.064	2.7.1.23	Malapachy1624,Malapachy1725,Malapachy2768
MNXR3759[m]	Mitochondria	1 MNXM1 + 1 MNXM5 + 1 MNXM7 = 1 MNXM3 + 1 MNXM8	1 H(+) + 1 NADP(+) + 1 ADP = 1 ATP + 1 NAD(+)	-16.064	2.7.1.23	Malapachy1624,Malapachy1725,Malapachy2768
MNXR3759[n]	Nucleous	1 MNXM1 + 1 MNXM5 + 1 MNXM7 = 1 MNXM3 + 1 MNXM8	1 H(+) + 1 NADP(+) + 1 ADP = 1 ATP + 1 NAD(+)	-16.064	2.7.1.23	Malapachy1624,Malapachy1725,Malapachy2768
MNXR37666[c]	Cytoplasm	1 MNXM11182 + 1 MNXM6224 = 1 MNXM1 + 1 MNXM1824 + 1 MNXM91674	1 a (glucosyl)2(mannosyl)9-(N-acetylglucosaminyl)2-diphosphodolichol + 1 a dolichyl beta-D-glucosyl phosphate = 1 H(+) + 1 a dolichyl phosphate + 1 dolichyl diphosphooligosaccharide		2.4.1.256	Malapachy3120
MNXR377[c]	Cytoplasm	1 MNXM313 = 1 MNXM340	1 N-acetyl-D-glucosamine 6-phosphate = 1 N-acetyl-alpha-D-glucosamine 1-phosphate(2-)	0	5.4.2.3	Malapachy3590
MNXR382[m]	Mitochondria	1 MNXM1384 + 1 MNXM7 = 1 MNXM3 + 1 MNXM730	1 N-acetyl-L-gamma-glutamyl phosphate(3-) + 1 ADP = 1 ATP + 1 N-acetyl-L-glutamate(2-)	7.91418	2.7.2.8	Malapachy0967
MNXR3822[c]	Cytoplasm	1 MNXM194 = 1 MNXM194	1 nicotinate beta-D-ribonucleotide = 1 nicotinate beta-D-ribonucleotide
MNXR3827[c]	Cytoplasm	1 MNXM11 + 1 MNXM8 = 1 MNXM1 + 1 MNXM3 + 1 MNXM355	1 diphosphate(3-) + 1 NAD(+) = 1 H(+) + 1 ATP + 1 beta-nicotinamide D-ribonucleotide	-54.0525	2.7.7.1	Malapachy3138
MNXR3836[c]	Cytoplasm	1 MNXM11 + 1 MNXM309 = 1 MNXM1 + 1 MNXM194 + 1 MNXM3	1 diphosphate(3-) + 1 deamido-NAD(2-) = 1 H(+) + 1 nicotinate beta-D-ribonucleotide + 1 ATP	-54.0525	2.7.7.18	Malapachy3138
MNXR386[e]	Extracellular	1 MNXM1 + 1 MNXM26 + 1 MNXM90 = 1 MNXM2 + 1 MNXM793	1 H(+) + 1 acetate + 1 choline = 1 H2O + 1 acetylcholine	-4.28712	3.1.1.8	Malapachy1321
MNXR389[c]	Cytoplasm	1 MNXM12 + 1 MNXM131 + 1 MNXM3 = 1 MNXM21 + 1 MNXM46 + 1 MNXM7 + 1 MNXM9	1 CoA + 1 citrate + 1 ATP = 1 acetyl-CoA(4-) + 1 oxaloacetate + 1 ADP + 1 phosphate	-2.91638	2.3.3.8	Malapachy2752,Malapachy0643
MNXR3894[c]	Cytoplasm	1 MNXM1 + 1 MNXM11 + 1 MNXM546 = 1 MNXM2 + 1 MNXM344	1 H(+) + 1 diphosphate(3-) + 1 dGMP(2-) = 1 H2O + 1 dGTP	-113.549	3.6.1.19	Malapachy1821
MNXR3896[c]	Cytoplasm	1 MNXM1860 + 1 MNXM2 = 1 MNXM1 + 1 MNXM11 + 1 MNXM298	1 XTP + 1 H2O = 1 H(+) + 1 diphosphate(3-) + 1 5'-xanthylate(2-)	-113.549	3.6.1.19	Malapachy1821
MNXR3897[c]	Cytoplasm	1 MNXM1 + 1 MNXM11 + 1 MNXM113 = 1 MNXM2 + 1 MNXM51	1 H(+) + 1 diphosphate(3-) + 1 GMP(3-) = 1 H2O + 1 GTP	-113.549	3.6.1.19	Malapachy1821
MNXR3903[c]	Cytoplasm	1 MNXM121 + 1 MNXM2 = 1 MNXM1 + 1 MNXM11 + 1 MNXM80	1 UTP + 1 H2O = 1 H(+) + 1 diphosphate(3-) + 1 UMP(2-)	-113.549	3.6.1.19	Malapachy1821
MNXR3904[c]	Cytoplasm	1 MNXM1 + 1 MNXM11 + 1 MNXM125 = 1 MNXM2 + 1 MNXM423	1 H(+) + 1 diphosphate(3-) + 1 IMP(2-) = 1 H2O + 1 ITP	-113.549	3.6.1.19	Malapachy1821
MNXR392[c]	Cytoplasm	1 MNXM13 + 1 MNXM426 = 1 MNXM1 + 2 MNXM23	1 CO(2) + 1 2-acetyllactate = 1 H(+) + 2 pyruvate	-9.48587	2.2.1.6	Malapachy4080,Malapachy2683
MNXR392[m]	Mitochondria	1 MNXM13 + 1 MNXM426 = 1 MNXM1 + 2 MNXM23	1 CO(2) + 1 2-acetyllactate = 1 H(+) + 2 pyruvate	-9.48587	2.2.1.6	Malapachy4080,Malapachy2683
MNXR3932[c]	Cytoplasm	1 MNXM13 + 1 MNXM23 = 1 MNXM1 + 1 MNXM46	1 CO(2) + 1 pyruvate = 1 H(+) + 1 oxaloacetate	-4.78175	1.1.1.38,1.1.1.40	Malapachy2119
MNXR3940[c]	Cytoplasm	1 MNXM101 + 1 MNXM138 = 1 MNXM1 + 1 MNXM211 + 1 MNXM9	1 L-ornithinium(1+) + 1 carbamoyl phosphate(2-) = 1 H(+) + 1 L-citrulline zwitterion + 1 phosphate	-15.05	2.1.3.3	Malapachy3030
MNXR3953[m]	Mitochondria	1 MNXM16 + 1 MNXM1635 = 1 MNXM1 + 1 MNXM1707 + 1 MNXM19	1 S-adenosyl-L-methionine + 1 3-(all-trans-octaprenyl)benzene-1,2-diol = 1 H(+) + 1 2-methoxy-6-(all-trans-octaprenyl)phenol + 1 S-adenosyl-L-homocysteine	-4.35999	2.1.1.222	Malapachy0047
MNXR3962[c]	Cytoplasm	1 MNXM13 + 1 MNXM404 = 1 MNXM1 + 1 MNXM1602	1 CO(2) + 1 4-methyl-2-oxopentanoate = 1 H(+) + 1 (2S)-2-isopropyl-3-oxosuccinate(2-)	-1.84176	1.1.1.85	Malapachy3955
MNXR3967[n]	Nucleous	1 MNXM13 + 1 MNXM80 = 1 MNXM1 + 1 MNXM519	1 CO(2) + 1 UMP(2-) = 1 H(+) + 1 orotidine 5'-phosphate(3-)	1.77237	4.1.1.23	Malapachy0665
MNXR39679[c]	Cytoplasm	1 MNXM1 + 1 MNXM11 + 1 MNXM14 + 1 MNXM89822 = 1 MNXM3 + 1 MNXM76 + 1 MNXM90668	1 H(+) + 1 diphosphate(3-) + 1 AMP + 1 L-tyrosyl-tRNA(Tyr) = 1 ATP + 1 L-tyrosine zwitterion + 1 tRNA(Tyr)	0	6.1.1.1	Malapachy1482,Malapachy2424
MNXR39679[m]	Mitochondria	1 MNXM1 + 1 MNXM11 + 1 MNXM14 + 1 MNXM89822 = 1 MNXM3 + 1 MNXM76 + 1 MNXM90668	1 H(+) + 1 diphosphate(3-) + 1 AMP + 1 L-tyrosyl-tRNA(Tyr) = 1 ATP + 1 L-tyrosine zwitterion + 1 tRNA(Tyr)	0	6.1.1.1	Malapachy1482,Malapachy2424
MNXR39683[c]	Cytoplasm	1 MNXM2 + 1 MNXM417 = 1 MNXM89621 + 1 MNXM9	1 H2O + 1 D-fructofuranose 1,6-bisphosphate(4-) = 1 beta-D-fructofuranose 6-phosphate(2-) + 1 phosphate	6.89355	3.1.3.11	Malapachy0760,Malapachy2362
MNXR39686[c]	Cytoplasm	1 MNXM1 + 1 MNXM11 + 1 MNXM14 + 1 MNXM89815 = 1 MNXM3 + 1 MNXM32 + 1 MNXM89576	1 H(+) + 1 diphosphate(3-) + 1 AMP + 1 Ala-tRNA(Ala) = 1 ATP + 1 L-alanine zwitterion + 1 tRNA(Ala)	0	6.1.1.7	Malapachy2309
MNXR39691[c]	Cytoplasm	1 MNXM114 + 1 MNXM3 + 1 MNXM90667 = 1 MNXM1 + 1 MNXM11 + 1 MNXM14 + 1 MNXM247	1 L-proline + 1 ATP + 1 tRNA(Pro) = 1 H(+) + 1 diphosphate(3-) + 1 AMP + 1 L-prolyl-tRNA(Pro)	0	6.1.1.15	Malapachy2161,Malapachy1764
MNXR39691[n]	Nucleous	1 MNXM114 + 1 MNXM3 + 1 MNXM90667 = 1 MNXM1 + 1 MNXM11 + 1 MNXM14 + 1 MNXM247	1 L-proline + 1 ATP + 1 tRNA(Pro) = 1 H(+) + 1 diphosphate(3-) + 1 AMP + 1 L-prolyl-tRNA(Pro)	0	6.1.1.15	Malapachy2161,Malapachy1764
MNXR39694[c]	Cytoplasm	1 MNXM1 + 1 MNXM417 + 1 MNXM7 = 1 MNXM3 + 1 MNXM89621	1 H(+) + 1 D-fructofuranose 1,6-bisphosphate(4-) + 1 ADP = 1 ATP + 1 beta-D-fructofuranose 6-phosphate(2-)	-14.4924	2.7.1.11	Malapachy2921
MNXR3986[c]	Cytoplasm	1 MNXM118 + 1 MNXM13 = 1 MNXM1 + 1 MNXM101	1 putrescine + 1 CO(2) = 1 H(+) + 1 L-ornithinium(1+)	-3.71412	4.1.1.17	Malapachy0618
MNXR4009[m]	Mitochondria	1 MNXM1410 + 1 MNXM2 + 1 MNXM8 = 2 MNXM1 + 1 MNXM10 + 1 MNXM1021	1 5-oxopentanoate + 1 H2O + 1 NAD(+) = 2 H(+) + 1 NADH(2-) + 1 glutarate(2-)	-13.7294	1.2.1.20	Malapachy3754
MNXR4062[c]	Cytoplasm	1 MNXM114 + 1 MNXM8 = 1 MNXM1 + 1 MNXM1 + 1 MNXM10 + 1 MNXM301	1 L-proline + 1 NAD(+) = 1 H(+) + 1 H(+) + 1 NADH(2-) + 1 (S)-1-pyrroline-5-carboxylate	-23.3936
MNXR4088[c]	Cytoplasm	1 MNXM144 + 1 MNXM3 + 1 MNXM593 = 1 MNXM1 + 1 MNXM11 + 1 MNXM14 + 1 MNXM364	1 beta-alanine zwitterion + 1 ATP + 1 (R)-pantoate = 1 H(+) + 1 diphosphate(3-) + 1 AMP + 1 (R)-pantothenate	-18.6259	6.3.2.1	Malapachy3430
MNXR4112[c]	Cytoplasm	1 MNXM1 + 1 MNXM46 + 1 MNXM7 + 1 MNXM9 = 1 MNXM23 + 1 MNXM3 + 1 MNXM60	1 H(+) + 1 oxaloacetate + 1 ADP + 1 phosphate = 1 pyruvate + 1 ATP + 1 bicarbonate	-1.36993	6.4.1.1	Malapachy2057
MNXR4127[n]	Nucleous	1 MNXM1 + 1 MNXM14 = 1 MNXM2 + 1 MNXM243	1 H(+) + 1 AMP = 1 H2O + 1 3',5'-cyclic AMP(1-)	-60.7122	3.1.4.17	Malapachy3669
MNXR4130[n]	Nucleous	1 MNXM1 + 1 MNXM113 = 1 MNXM2 + 1 MNXM665	1 H(+) + 1 GMP(3-) = 1 H2O + 1 3',5'-cyclic GMP(1-)	-105.921	3.1.4.17	Malapachy3669
MNXR4138[n]	Nucleous	1 MNXM161 + 1 MNXM22 = 1 MNXM4 + 1 MNXM454	1 pyridoxal 5'-phosphate + 1 hydrogen peroxide = 1 O2 + 1 pyridoxine 5'-phosphate(2-)	-27.99	1.4.3.5	Malapachy3784
MNXR4149[c]	Cytoplasm	1 MNXM15 + 1 MNXM22 + 1 MNXM473 = 1 MNXM2 + 1 MNXM4 + 1 MNXM660	1 NH4(+) + 1 hydrogen peroxide + 1 phenylacetaldehyde = 1 H2O + 1 O2 + 1 phenylethylamine	-23.963	1.4.3.21,1.4.3.4	Malapachy3764,Malapachy2048,Malapachy3977,Malapachy0314
MNXR4166[p]	Membrane	1 MNXM115 + 1 MNXM16 = 1 MNXM1 + 1 MNXM19 + 1 MNXM2710	1 phosphatidylethanolamine zwitterion + 1 S-adenosyl-L-methionine = 1 H(+) + 1 S-adenosyl-L-homocysteine + 1 phosphatidyl-N-methylethanolamine zwitterion	-31.0023	2.1.1.17	Malapachy1035
MNXR4184[c]	Cytoplasm	1 MNXM126 + 1 MNXM8 = 1 MNXM1 + 1 MNXM10 + 1 MNXM541	1 3-phospho-D-glycerate + 1 NAD(+) = 1 H(+) + 1 NADH(2-) + 1 3-phospho-hydroxypyruvate	1.03186	1.1.1.95	Malapachy1539
MNXR4189[c]	Cytoplasm	1 MNXM126 + 1 MNXM3 = 1 MNXM261 + 1 MNXM7	1 3-phospho-D-glycerate + 1 ATP = 1 3-phosphonato-D-glyceroyl phosphate(4-) + 1 ADP	-7.51001	2.7.2.3	Malapachy1993
MNXR4190[c]	Cytoplasm	1 MNXM1 + 1 MNXM325 = 1 MNXM2 + 1 MNXM429	1 H(+) + 1 6-phosphonatooxy-D-gluconate = 1 H2O + 1 6-O-phosphono-D-glucono-1,5-lactone	-7.35544	3.1.1.31	Malapachy3541
MNXR4192[c]	Cytoplasm	4 MNXM16 + 1 MNXM7363 = 4 MNXM1 + 1 MNXM12630 + 4 MNXM19	4 S-adenosyl-L-methionine + 1 fucose rhamnose rhamnose phenol phthiocerol dimycocerosate (Mtb) = 4 H(+) + 1 phenolic glycolipid (Mtb) + 4 S-adenosyl-L-homocysteine
MNXR4195[c]	Cytoplasm	1 MNXM126 = 1 MNXM275	1 3-phospho-D-glycerate = 1 2-phospho-D-glycerate	-1.32001	5.4.2.11,5.4.2.12	Malapachy1040,Malapachy3256,Malapachy3706
MNXR4351[c]	Cytoplasm	1 MNXM427 = 1 MNXM721	1 D-mannopyranose 6-phosphate(2-) = 1 alpha-D-mannose 1-phosphate(2-)	0	5.4.2.8	Malapachy3718
MNXR4362[c]	Cytoplasm	1 MNXM1 + 1 MNXM415 + 1 MNXM7 = 1 MNXM3 + 1 MNXM364	1 H(+) + 1 (R)-4'-phosphopantothenate + 1 ADP = 1 ATP + 1 (R)-pantothenate	-16.0641	2.7.1.33	Malapachy3089
MNXR4373[c]	Cytoplasm	1 MNXM11 + 1 MNXM2 = 1 MNXM1 + 2 MNXM9	1 diphosphate(3-) + 1 H2O = 1 H(+) + 2 phosphate	4.14697	3.6.1.1	Malapachy3186,Malapachy2523
MNXR4380[c]	Cytoplasm	1 MNXM1 + 2 MNXM2 + 1 MNXM554 = 2 MNXM405	1 H(+) + 2 H2O + 1 porphobilinogen(1-) = 2 5-aminolevulinate	-33.7081	4.2.1.24	Malapachy1408
MNXR4382[e]	Extracellular	1 MNXM13 + 1 MNXM373 = 1 MNXM1 + 1 MNXM483	1 CO(2) + 1 D-pantetheine 4'-phosphate = 1 H(+) + 1 N-[(R)-4-phosphonatopantothenoyl]-L-cysteinate	-1.21768	4.1.1.36	Malapachy1977
MNXR4383[c]	Cytoplasm	1 MNXM13 + 1 MNXM7 + 1 MNXM73 = 1 MNXM3 + 1 MNXM46	1 CO(2) + 1 ADP + 1 phosphoenolpyruvate = 1 ATP + 1 oxaloacetate	-7.01587	4.1.1.49	Malapachy2433
MNXR4400[c]	Cytoplasm	1 MNXM1 + 1 MNXM11 + 1 MNXM31 + 1 MNXM483 = 1 MNXM415 + 1 MNXM55 + 1 MNXM63	1 H(+) + 1 diphosphate(3-) + 1 CMP + 1 N-[(R)-4-phosphonatopantothenoyl]-L-cysteinate = 1 (R)-4'-phosphopantothenate + 1 L-cysteine zwitterion + 1 CTP	-115.266	6.3.2.5	Malapachy0977
MNXR4402[m]	Mitochondria	1 MNXM10 + 1 MNXM13 + 1 MNXM153 = 1 MNXM503 + 1 MNXM8	1 NADH(2-) + 1 CO(2) + 1 3-(4-hydroxyphenyl)pyruvate = 1 prephenate + 1 NAD(+)	-17.55	1.3.1.12	Malapachy1987
MNXR4403[m]	Mitochondria	1 MNXM13 + 1 MNXM153 + 1 MNXM6 = 1 MNXM5 + 1 MNXM503	1 CO(2) + 1 3-(4-hydroxyphenyl)pyruvate + 1 NADPH = 1 NADP(+) + 1 prephenate	-18.7983	1.3.1.13	Malapachy1987
MNXR4404[p]	Membrane	1 MNXM13 + 1 MNXM2 + 1 MNXM210 = 1 MNXM1 + 1 MNXM503	1 CO(2) + 1 H2O + 1 keto-phenylpyruvate = 1 H(+) + 1 prephenate	-27.8188	4.2.1.51	Malapachy3674
MNXR4422[c]	Cytoplasm	1 MNXM1455 = 1 MNXM1489	1 1-(2-carboxylatophenylamino)-1-deoxy-D-ribulose 5-phosphate(3-) = 1 N-(5-phosphonato-beta-D-ribosyl)anthranilate	0.62	5.3.1.24	Malapachy3595,Malapachy2969
MNXR4424[m]	Mitochondria	1 MNXM1397 = 1 MNXM1515 + 1 MNXM2	1 1-(5-phospho-D-ribosyl)-5-[(5-phospho-D-ribosylamino)methylideneamino]imidazole-4-carboxamide(4-) = 1 1-(5-phosphoribosyl)-5'-AMP + 1 H2O	49.466	3.5.4.19	Malapachy2067,Malapachy1279
MNXR4424[p]	Membrane	1 MNXM1397 = 1 MNXM1515 + 1 MNXM2	1 1-(5-phospho-D-ribosyl)-5-[(5-phospho-D-ribosylamino)methylideneamino]imidazole-4-carboxamide(4-) = 1 1-(5-phosphoribosyl)-5'-AMP + 1 H2O	49.466	3.5.4.19	Malapachy2067,Malapachy1279
MNXR4425[c]	Cytoplasm	1 MNXM1 + 1 MNXM607 + 1 MNXM7 + 1 MNXM9 = 1 MNXM3 + 1 MNXM42 + 1 MNXM507	1 H(+) + 1 (2S)-2-[5-amino-1-(5-O-phosphonato-beta-D-ribosyl)imidazole-4-carboxamido]succinate + 1 ADP + 1 phosphate = 1 ATP + 1 L-aspartate(1-) + 1 5-amino-1-(5-phosphonato-D-ribosyl)imidazole-4-carboxylate	-7.65832	6.3.2.6	Malapachy3639
MNXR4426[m]	Mitochondria	1 MNXM1351 + 1 MNXM2 = 1 MNXM1 + 1 MNXM11 + 1 MNXM1515	1 1-(5-phospho-D-ribosyl)-ATP + 1 H2O = 1 H(+) + 1 diphosphate(3-) + 1 1-(5-phosphoribosyl)-5'-AMP	-124.327	3.6.1.31	Malapachy3990,Malapachy2067
MNXR4427[c]	Cytoplasm	1 MNXM157 + 1 MNXM22 = 2 MNXM2 + 1 MNXM56	1 methanol + 1 hydrogen peroxide = 2 H2O + 1 formaldehyde	-70.654	1.11.1.7	Malapachy2336,Malapachy3030,Malapachy0798,Malapachy3775,Malapachy3199,Malapachy1298,Malapachy3902
MNXR4427[m]	Mitochondria	1 MNXM157 + 1 MNXM22 = 2 MNXM2 + 1 MNXM56	1 methanol + 1 hydrogen peroxide = 2 H2O + 1 formaldehyde	-70.654	1.11.1.7	Malapachy2336,Malapachy3030,Malapachy0798,Malapachy3775,Malapachy3199,Malapachy1298,Malapachy3902
MNXR4427[Peroxisome	Peroxisome	1 MNXM157 + 1 MNXM22 = 2 MNXM2 + 1 MNXM56	1 methanol + 1 hydrogen peroxide = 2 H2O + 1 formaldehyde
MNXR443[m]	Mitochondria	1 MNXM131 = 1 MNXM2 + 1 MNXM813	1 citrate = 1 H2O + 1 cis-aconitate(3-)	3.353	4.2.1.3	Malapachy1285,Malapachy0733
MNXR4458[m]	Mitochondria	1 MNXM1263 = 1 MNXM2 + 1 MNXM650	1 3-hydroxypropanoyl-CoA(4-) = 1 H2O + 1 acryloyl-CoA(4-)	-0.307007	4.2.1.17	Malapachy0662
MNXR4464[c]	Cytoplasm	1 MNXM1265 + 1 MNXM73 = 1 MNXM1365 + 1 MNXM9	1 3-phosphoshikimate + 1 phosphoenolpyruvate = 1 5-O-(1-carboxylatovinyl)-3-phosphonatoshikimate + 1 phosphate	5.19586	2.5.1.19	Malapachy1370,Malapachy3503
MNXR4464[p]	Membrane	1 MNXM1265 + 1 MNXM73 = 1 MNXM1365 + 1 MNXM9	1 3-phosphoshikimate + 1 phosphoenolpyruvate = 1 5-O-(1-carboxylatovinyl)-3-phosphonatoshikimate + 1 phosphate	5.19586	2.5.1.19	Malapachy1370,Malapachy3503
MNXR4476[m]	Mitochondria	1 MNXM115 + 1 MNXM13 = 1 MNXM1 + 1 MNXM221	1 phosphatidylethanolamine zwitterion + 1 CO(2) = 1 H(+) + 1 phosphatidyl-L-serine(1-)	-12.737	4.1.1.65	Malapachy2217,Malapachy0867
MNXR4476[n]	Nucleous	1 MNXM115 + 1 MNXM13 = 1 MNXM1 + 1 MNXM221	1 phosphatidylethanolamine zwitterion + 1 CO(2) = 1 H(+) + 1 phosphatidyl-L-serine(1-)	-12.737	4.1.1.65	Malapachy2217,Malapachy0867
MNXR4515[c]	Cytoplasm	1 MNXM118 + 1 MNXM21 = 1 MNXM1 + 1 MNXM1153 + 1 MNXM12	1 putrescine + 1 acetyl-CoA(4-) = 1 H(+) + 1 N-acetylputrescinium + 1 CoA		2.3.1.57
MNXR453[c]	Cytoplasm	1 MNXM11 + 1 MNXM14 + 1 MNXM21 = 1 MNXM12 + 1 MNXM26 + 1 MNXM3	1 diphosphate(3-) + 1 AMP + 1 acetyl-CoA(4-) = 1 CoA + 1 acetate + 1 ATP	-11.1916	6.2.1.1	Malapachy0725
MNXR4532[n]	Nucleous	1 MNXM15 + 1 MNXM161 + 1 MNXM22 = 1 MNXM2 + 1 MNXM366 + 1 MNXM4	1 NH4(+) + 1 pyridoxal 5'-phosphate + 1 hydrogen peroxide = 1 H2O + 1 pyridoxamine 5'-phosphate(1-) + 1 O2	-26.7612	1.4.3.5	Malapachy3784
MNXR4538[m]	Mitochondria	1 MNXM1 + 1 MNXM161 + 1 MNXM7 = 1 MNXM3 + 1 MNXM311	1 H(+) + 1 pyridoxal 5'-phosphate + 1 ADP = 1 ATP + 1 pyridoxal	-14.8159	2.7.1.35	Malapachy1978
MNXR4545[c]	Cytoplasm	1 MNXM1 + 1 MNXM7 + 1 MNXM73 = 1 MNXM23 + 1 MNXM3	1 H(+) + 1 ADP + 1 phosphoenolpyruvate = 1 pyruvate + 1 ATP	-2.23419	2.7.1.40	Malapachy4186
MNXR4546[m]	Mitochondria	2 MNXM1 + 1 MNXM10 + 1 MNXM2414 = 1 MNXM2 + 1 MNXM2149 + 1 MNXM8	2 H(+) + 1 NADH(2-) + 1 perillate = 1 H2O + 1 perillyl aldehyde + 1 NAD(+)	-13.1053	1.2.1.3	Malapachy0140
MNXR4589[c]	Cytoplasm	1 MNXM1276 + 1 MNXM13 + 1 MNXM2 = 2 MNXM1 + 2 MNXM126	1 D-ribulose 1,5-bisphosphate(4-) + 1 CO(2) + 1 H2O = 2 H(+) + 2 3-phospho-D-glycerate		4.1.1.39
MNXR4592[m]	Mitochondria	1 MNXM1 + 1 MNXM10 + 1 MNXM425 = 1 MNXM329 + 1 MNXM8	1 H(+) + 1 NADH(2-) + 1 retinal = 1 all-trans-retinol + 1 NAD(+)	0.991837	1.1.1.1	Malapachy4243
MNXR460[m]	Mitochondria	1 MNXM1 + 1 MNXM126 + 1 MNXM9 = 1 MNXM2 + 1 MNXM261	1 H(+) + 1 3-phospho-D-glycerate + 1 phosphate = 1 H2O + 1 3-phosphonato-D-glyceroyl phosphate(4-)	-16.1372	3.6.1.7	Malapachy4128
MNXR461[m]	Mitochondria	1 MNXM1 + 1 MNXM26 + 1 MNXM9 = 1 MNXM2 + 1 MNXM280	1 H(+) + 1 acetate + 1 phosphate = 1 H2O + 1 acetyl phosphate(2-)	-16.1372	3.6.1.7	Malapachy4128
MNXR4653[c]	Cytoplasm	1 MNXM145 = 1 MNXM186	1 D-ribulose 5-phosphate(2-) = 1 D-xylulose 5-phosphate(2-)	0	5.1.3.1	Malapachy3788
MNXR4654[c]	Cytoplasm	1 MNXM116 = 1 MNXM145	1 D-ribose 5-phosphate = 1 D-ribulose 5-phosphate(2-)	-6.13	5.3.1.6	Malapachy0485
MNXR47440[Peroxisome	Peroxisome	1 MNXM22 + 1 MNXM4118 = 1 MNXM4 + 1 MNXM44	1 hydrogen peroxide + 1 trans-2,3-didehydroacyl-CoA = 1 O2 + 1 acyl-CoA
MNXR47443[m]	Mitochondria	1 MNXM12 + 1 MNXM226 = 1 MNXM4118 + 1 MNXM66	1 CoA + 1 1-acyl-sn-glycerol 3-phosphate = 1 trans-2,3-didehydroacyl-CoA + 1 sn-glycerol 3-phosphate(2-)	-2.36176	2.3.1.15	Malapachy4066
MNXR47444[n]	Nucleous	1 MNXM12 + 1 MNXM248 = 1 MNXM4118 + 1 MNXM59	1 CoA + 1 a triacylglycerol = 1 trans-2,3-didehydroacyl-CoA + 1 1,2-diacyl-sn-glycerol	325.066	2.3.1.20	Malapachy3970
MNXR47445[c]	Cytoplasm	1 MNXM109 + 1 MNXM12 = 1 MNXM226 + 1 MNXM4118	1 a 1,2-diacylglycerol-3-phosphate + 1 CoA = 1 1-acyl-sn-glycerol 3-phosphate + 1 trans-2,3-didehydroacyl-CoA	-5.39999	2.3.1.51	Malapachy2658,Malapachy0161
MNXR47445[p]	Membrane	1 MNXM109 + 1 MNXM12 = 1 MNXM226 + 1 MNXM4118	1 a 1,2-diacylglycerol-3-phosphate + 1 CoA = 1 1-acyl-sn-glycerol 3-phosphate + 1 trans-2,3-didehydroacyl-CoA	-5.39999	2.3.1.51	Malapachy2658,Malapachy0161
MNXR4761[c]	Cytoplasm	1 MNXM1 + 1 MNXM10 + 1 MNXM20 + 1 MNXM78 = 1 MNXM2 + 1 MNXM384 + 1 MNXM8	1 H(+) + 1 NADH(2-) + 1 2-oxoglutarate + 1 L-lysinium(1+) = 1 H2O + 1 L-saccharopine + 1 NAD(+)	4.58057	1.5.1.7	Malapachy2795
MNXR4764[c]	Cytoplasm	1 MNXM11 + 1 MNXM287 = 1 MNXM1 + 1 MNXM3 + 1 MNXM58	1 diphosphate(3-) + 1 adenosine 5'-phosphosulfate = 1 H(+) + 1 ATP + 1 sulfate	-20.4525	2.7.7.4	Malapachy2443
MNXR4771[c]	Cytoplasm	1 MNXM16 + 1 MNXM635 = 1 MNXM1 + 1 MNXM19 + 1 MNXM2840	1 S-adenosyl-L-methionine + 1 histaminium = 1 H(+) + 1 S-adenosyl-L-homocysteine + 1 N(tele)-methylhistaminium		2.1.1.8
MNXR479[c]	Cytoplasm	1 MNXM14 + 1 MNXM3 = 2 MNXM7	1 AMP + 1 ATP = 2 ADP	-0.255859	2.7.4.3	Malapachy2781,Malapachy3293,Malapachy3894,Malapachy2825
MNXR4812[c]	Cytoplasm	1 MNXM15 + 1 MNXM23 = 1 MNXM53	1 NH4(+) + 1 pyruvate = 1 L-serine	-10.3841	4.3.1.17	Malapachy1474
MNXR4817[c]	Cytoplasm	1 MNXM12 + 1 MNXM13 + 1 MNXM559 = 1 MNXM1 + 1 MNXM53 + 1 MNXM88	1 CoA + 1 CO(2) + 1 3-dehydro-D-sphinganine = 1 H(+) + 1 L-serine + 1 palmitoyl-CoA	0.110016	2.3.1.50	Malapachy0353,Malapachy2647
MNXR4817[p]	Membrane	1 MNXM12 + 1 MNXM13 + 1 MNXM559 = 1 MNXM1 + 1 MNXM53 + 1 MNXM88	1 CoA + 1 CO(2) + 1 3-dehydro-D-sphinganine = 1 H(+) + 1 L-serine + 1 palmitoyl-CoA	0.110016	2.3.1.50	Malapachy0353,Malapachy2647
MNXR4826[e]	Extracellular	1 MNXM1 + 1 MNXM39 + 1 MNXM57 = 1 MNXM2 + 1 MNXM952	1 H(+) + 1 formate + 1 glutathione = 1 H2O + 1 S-formylglutathionate(1-)	-5.16711	3.1.2.12	Malapachy1810
MNXR4829[m]	Mitochondria	1 MNXM187 + 1 MNXM528 = 1 MNXM487	1 phosphoethanolamine + 1 hexadecanal = 1 (2S,3R)-2-azaniumyl-3-hydroxyoctadecyl phosphate	2.56	4.1.2.27	Malapachy2423
MNXR484[c]	Cytoplasm	1 MNXM13 + 1 MNXM321 = 1 MNXM1 + 1 MNXM16	1 CO(2) + 1 S-adenosylmethioninaminium = 1 H(+) + 1 S-adenosyl-L-methionine	15.3549	4.1.1.50	Malapachy2762
MNXR48403[n]	Nucleous	1 MNXM16 + 1 MNXM92696 = 1 MNXM19 + 1 MNXM5315	1 S-adenosyl-L-methionine + 1 tRNA containing uridine at position 54 = 1 S-adenosyl-L-homocysteine + 1 tRNA containing ribothymidine at position 54	-41.1822	2.1.1.35	Malapachy2281
MNXR48404[c]	Cytoplasm	1 MNXM16 + 1 MNXM3723 = 1 MNXM19 + 1 MNXM92690	1 S-adenosyl-L-methionine + 1 tRNA guanine = 1 S-adenosyl-L-homocysteine + 1 tRNA containing N1-methylguanine	-27.2823	2.1.1.228	Malapachy2572
MNXR4842[m]	Mitochondria	1 MNXM1 + 1 MNXM1265 + 1 MNXM7 = 1 MNXM3 + 1 MNXM602	1 H(+) + 1 3-phosphoshikimate + 1 ADP = 1 ATP + 1 shikimate	-16.0641	2.7.1.71	Malapachy3759,Malapachy0798
MNXR4842[p]	Membrane	1 MNXM1 + 1 MNXM1265 + 1 MNXM7 = 1 MNXM3 + 1 MNXM602	1 H(+) + 1 3-phosphoshikimate + 1 ADP = 1 ATP + 1 shikimate	-16.0641	2.7.1.71	Malapachy3759,Malapachy0798
MNXR4843[c]	Cytoplasm	1 MNXM1 + 1 MNXM25 + 1 MNXM319 = 1 MNXM55 + 1 MNXM820	1 H(+) + 1 succinate(2-) + 1 L-cystathionine dizwitterion = 1 L-cysteine zwitterion + 1 O-succinyl-L-homoserinate(1-)	-13.2882	2.5.1.48	Malapachy2758
MNXR48457[c]	Cytoplasm	1 MNXM13 + 1 MNXM6145 = 1 MNXM1 + 1 MNXM23 + 1 MNXM96063	1 CO(2) + 1 [Dihydrolipoyllysine-residue acetyltransferase] S-acetyldihydrolipoyllysine = 1 H(+) + 1 pyruvate + 1 Enzyme N6-(lipoyl)lysine	-49.9304	1.2.4.1	Malapachy3197,Malapachy3607
MNXR48457[m]	Mitochondria	1 MNXM13 + 1 MNXM6145 = 1 MNXM1 + 1 MNXM23 + 1 MNXM96063	1 CO(2) + 1 [Dihydrolipoyllysine-residue acetyltransferase] S-acetyldihydrolipoyllysine = 1 H(+) + 1 pyruvate + 1 Enzyme N6-(lipoyl)lysine	-49.9304	1.2.4.1	Malapachy3197,Malapachy3607
MNXR48458[c]	Cytoplasm	1 MNXM13 + 1 MNXM5590 = 2 MNXM1 + 1 MNXM20 + 1 MNXM96063	1 CO(2) + 1 [Dihydrolipoyllysine-residue succinyltransferase] S-succinyldihydrolipoyllysine = 2 H(+) + 1 2-oxoglutarate + 1 Enzyme N6-(lipoyl)lysine	-59.0874	1.2.4.2	Malapachy3444,Malapachy1545
MNXR48458[m]	Mitochondria	1 MNXM13 + 1 MNXM5590 = 2 MNXM1 + 1 MNXM20 + 1 MNXM96063	1 CO(2) + 1 [Dihydrolipoyllysine-residue succinyltransferase] S-succinyldihydrolipoyllysine = 2 H(+) + 1 2-oxoglutarate + 1 Enzyme N6-(lipoyl)lysine	-59.0874	1.2.4.2	Malapachy3444,Malapachy1545
MNXR48472[c]	Cytoplasm	1 MNXM13 + 1 MNXM2962 = 2 MNXM1 + 1 MNXM263 + 1 MNXM96063	1 CO(2) + 1 [Dihydrolipoyllysine-residue succinyltransferase] S-glutaryldihydrolipoyllysine = 2 H(+) + 1 2-oxoadipate(2-) + 1 Enzyme N6-(lipoyl)lysine		1.2.4.2	Malapachy3444,Malapachy1545
MNXR485[n]	Nucleous	1 MNXM11 + 1 MNXM243 = 1 MNXM3	1 diphosphate(3-) + 1 3',5'-cyclic AMP(1-) = 1 ATP	41.6234	4.6.1.1	Malapachy2441
MNXR4854[m]	Mitochondria	1 MNXM1 + 1 MNXM487 + 1 MNXM7 = 1 MNXM3 + 1 MNXM302	1 H(+) + 1 (2S,3R)-2-azaniumyl-3-hydroxyoctadecyl phosphate + 1 ADP = 1 ATP + 1 sphinganine	-13.5676	2.7.1.91	Malapachy1725
MNXR48599[c]	Cytoplasm	1 MNXM12 + 1 MNXM4614 = 1 MNXM21 + 1 MNXM93473	1 CoA + 1 Histone N6-acetyl-L-lysine = 1 acetyl-CoA(4-) + 1 histone-L-lysine	-15.5611	2.3.1.48	Malapachy3296,Malapachy2362,Malapachy2067,Malapachy2534,Malapachy3083,Malapachy0380,Malapachy0441,Malapachy1150
MNXR48599[m]	Mitochondria	1 MNXM12 + 1 MNXM4614 = 1 MNXM21 + 1 MNXM93473	1 CoA + 1 Histone N6-acetyl-L-lysine = 1 acetyl-CoA(4-) + 1 histone-L-lysine	-15.5611	2.3.1.48	Malapachy3296,Malapachy2362,Malapachy2067,Malapachy2534,Malapachy3083,Malapachy0380,Malapachy0441,Malapachy1150
MNXR48599[n]	Nucleous	1 MNXM12 + 1 MNXM4614 = 1 MNXM21 + 1 MNXM93473	1 CoA + 1 Histone N6-acetyl-L-lysine = 1 acetyl-CoA(4-) + 1 histone-L-lysine	-15.5611	2.3.1.48	Malapachy3296,Malapachy2362,Malapachy2067,Malapachy2534,Malapachy3083,Malapachy0380,Malapachy0441,Malapachy1150
MNXR486[c]	Cytoplasm	1 MNXM1 + 1 MNXM14 + 1 MNXM7 = 1 MNXM212 + 1 MNXM3	1 H(+) + 1 AMP + 1 ADP = 1 adenosine + 1 ATP	-13.7259	2.7.1.20	Malapachy2952
MNXR48603[c]	Cytoplasm	2 MNXM1 + 1 MNXM11 + 1 MNXM14 + 1 MNXM89870 = 1 MNXM3 + 1 MNXM70 + 1 MNXM90751	2 H(+) + 1 diphosphate(3-) + 1 AMP + 1 Arg-tRNA(Arg) = 1 ATP + 1 L-argininium(1+) + 1 tRNA(Arg)	0	6.1.1.19	Malapachy0615
MNXR48605[c]	Cytoplasm	1 MNXM147 + 1 MNXM3 + 1 MNXM90665 = 1 MNXM1 + 1 MNXM11 + 1 MNXM14 + 1 MNXM89761	1 L-asparagine zwitterion + 1 ATP + 1 tRNA(Asn) = 1 H(+) + 1 diphosphate(3-) + 1 AMP + 1 Asn-tRNA(Asn)	0	6.1.1.22	Malapachy4212,Malapachy0740
MNXR48605[m]	Mitochondria	1 MNXM147 + 1 MNXM3 + 1 MNXM90665 = 1 MNXM1 + 1 MNXM11 + 1 MNXM14 + 1 MNXM89761	1 L-asparagine zwitterion + 1 ATP + 1 tRNA(Asn) = 1 H(+) + 1 diphosphate(3-) + 1 AMP + 1 Asn-tRNA(Asn)	0	6.1.1.22	Malapachy4212,Malapachy0740
MNXR48608[c]	Cytoplasm	1 MNXM1 + 1 MNXM11 + 1 MNXM14 + 1 MNXM89763 = 1 MNXM29 + 1 MNXM3 + 1 MNXM90340	1 H(+) + 1 diphosphate(3-) + 1 AMP + 1 glycyl-tRNA(Gly) = 1 glycine + 1 ATP + 1 tRNA(Gly)	0	6.1.1.14	Malapachy1138
MNXR48609[c]	Cytoplasm	1 MNXM134 + 1 MNXM3 + 1 MNXM90878 = 1 MNXM1 + 1 MNXM11 + 1 MNXM14 + 1 MNXM89831	1 L-histidine zwitterion + 1 ATP + 1 tRNA(His) = 1 H(+) + 1 diphosphate(3-) + 1 AMP + 1 L-histidyl-tRNA(His)	0	6.1.1.21	Malapachy1701
MNXR48610[c]	Cytoplasm	1 MNXM1 + 1 MNXM11 + 1 MNXM14 + 1 MNXM89832 = 1 MNXM231 + 1 MNXM3 + 1 MNXM90879	1 H(+) + 1 diphosphate(3-) + 1 AMP + 1 L-isoleucyl-tRNA(Ile) = 1 L-isoleucine zwitterion + 1 ATP + 1 tRNA(Ile)	0	6.1.1.5	Malapachy3580,Malapachy2365
MNXR48610[m]	Mitochondria	1 MNXM1 + 1 MNXM11 + 1 MNXM14 + 1 MNXM89832 = 1 MNXM231 + 1 MNXM3 + 1 MNXM90879	1 H(+) + 1 diphosphate(3-) + 1 AMP + 1 L-isoleucyl-tRNA(Ile) = 1 L-isoleucine zwitterion + 1 ATP + 1 tRNA(Ile)	0	6.1.1.5	Malapachy3580,Malapachy2365
MNXR48611[c]	Cytoplasm	1 MNXM140 + 1 MNXM3 + 1 MNXM90880 = 1 MNXM1 + 1 MNXM11 + 1 MNXM14 + 1 MNXM697	1 L-leucine zwitterion + 1 ATP + 1 tRNA(Leu) = 1 H(+) + 1 diphosphate(3-) + 1 AMP + 1 Leu-tRNA(Leu)	0	6.1.1.4	Malapachy2471
MNXR48613[c]	Cytoplasm	1 MNXM1 + 1 MNXM11 + 1 MNXM14 + 1 MNXM28 = 1 MNXM3 + 1 MNXM61 + 1 MNXM90882	1 H(+) + 1 diphosphate(3-) + 1 AMP + 1 Met-tRNA(Met) = 1 ATP + 1 L-methionine zwitterion + 1 tRNA(Met)	0	6.1.1.10	Malapachy0670,Malapachy2808
MNXR48614[c]	Cytoplasm	1 MNXM1 + 1 MNXM11 + 1 MNXM14 + 1 MNXM89802 = 1 MNXM3 + 1 MNXM90753 + 1 MNXM97	1 H(+) + 1 diphosphate(3-) + 1 AMP + 1 L-phenylalanyl-tRNA(Phe) = 1 ATP + 1 tRNA(Phe) + 1 L-phenylalanine	0	6.1.1.20	Malapachy3705,Malapachy1431,Malapachy3388
MNXR48615[c]	Cytoplasm	1 MNXM1 + 1 MNXM11 + 1 MNXM14 + 1 MNXM89803 = 1 MNXM3 + 1 MNXM53 + 1 MNXM91028	1 H(+) + 1 diphosphate(3-) + 1 AMP + 1 L-seryl-tRNA(Ser) = 1 ATP + 1 L-serine + 1 tRNA(Ser)	0	6.1.1.11	Malapachy1749,Malapachy3137
MNXR48616[c]	Cytoplasm	1 MNXM142 + 1 MNXM3 + 1 MNXM90883 = 1 MNXM1 + 1 MNXM11 + 1 MNXM14 + 1 MNXM89895	1 L-threonine zwitterion + 1 ATP + 1 tRNA(Thr) = 1 H(+) + 1 diphosphate(3-) + 1 AMP + 1 L-threonyl-tRNA(Thr)	0	6.1.1.3	Malapachy4182,Malapachy3564
MNXR48616[m]	Mitochondria	1 MNXM142 + 1 MNXM3 + 1 MNXM90883 = 1 MNXM1 + 1 MNXM11 + 1 MNXM14 + 1 MNXM89895	1 L-threonine zwitterion + 1 ATP + 1 tRNA(Thr) = 1 H(+) + 1 diphosphate(3-) + 1 AMP + 1 L-threonyl-tRNA(Thr)	0	6.1.1.3	Malapachy4182,Malapachy3564
MNXR48617[c]	Cytoplasm	1 MNXM1 + 1 MNXM11 + 1 MNXM14 + 1 MNXM89804 = 1 MNXM3 + 1 MNXM90755 + 1 MNXM94	1 H(+) + 1 diphosphate(3-) + 1 AMP + 1 L-tryptophyl-tRNA(Trp) = 1 ATP + 1 tRNA(Trp) + 1 L-tryptophan zwitterion	0	6.1.1.2	Malapachy2269,Malapachy1082
MNXR48617[m]	Mitochondria	1 MNXM1 + 1 MNXM11 + 1 MNXM14 + 1 MNXM89804 = 1 MNXM3 + 1 MNXM90755 + 1 MNXM94	1 H(+) + 1 diphosphate(3-) + 1 AMP + 1 L-tryptophyl-tRNA(Trp) = 1 ATP + 1 tRNA(Trp) + 1 L-tryptophan zwitterion	0	6.1.1.2	Malapachy2269,Malapachy1082
MNXR48658[c]	Cytoplasm	1 MNXM13 + 1 MNXM5588 = 1 MNXM1 + 1 MNXM439 + 1 MNXM96063	1 CO(2) + 1 [Dihydrolipoyllysine-residue (2-methylpropanoyl)transferase] S-(2-methylbutanoyl)dihydrolipoyllysine = 1 H(+) + 1 (S)-3-methyl-2-oxovalerate + 1 Enzyme N6-(lipoyl)lysine		1.2.4.4
MNXR48675[c]	Cytoplasm	1 MNXM3 + 1 MNXM60 + 1 MNXM96075 = 1 MNXM5655 + 1 MNXM7 + 1 MNXM9	1 ATP + 1 bicarbonate + 1 Holo-[carboxylase] = 1 Carboxybiotin-carboxyl-carrier protein + 1 ADP + 1 phosphate	20.2935	6.3.4.14	Malapachy2057,Malapachy4088,Malapachy1967
MNXR48675[m]	Mitochondria	1 MNXM3 + 1 MNXM60 + 1 MNXM96075 = 1 MNXM5655 + 1 MNXM7 + 1 MNXM9	1 ATP + 1 bicarbonate + 1 Holo-[carboxylase] = 1 Carboxybiotin-carboxyl-carrier protein + 1 ADP + 1 phosphate	20.2935	6.3.4.14	Malapachy2057,Malapachy4088,Malapachy1967
MNXR48752[c]	Cytoplasm	1 MNXM11 + 1 MNXM14 + 1 MNXM89752 = 1 MNXM3 + 1 MNXM89557 + 1 MNXM90886	1 diphosphate(3-) + 1 AMP + 1 L-glutamyl-tRNA(Glu) = 1 ATP + 1 L-glutamate + 1 tRNA(Glu)	0	6.1.1.17	Malapachy3556,Malapachy4209
MNXR48752[m]	Mitochondria	1 MNXM11 + 1 MNXM14 + 1 MNXM89752 = 1 MNXM3 + 1 MNXM89557 + 1 MNXM90886	1 diphosphate(3-) + 1 AMP + 1 L-glutamyl-tRNA(Glu) = 1 ATP + 1 L-glutamate + 1 tRNA(Glu)	0	6.1.1.17	Malapachy3556,Malapachy4209
MNXR48815[c]	Cytoplasm	1 MNXM32 + 1 MNXM3891 = 1 MNXM55 + 1 MNXM96100	1 L-alanine zwitterion + 1 [Enzyme]-S-sulfanylcysteine = 1 L-cysteine zwitterion + 1 [Enzyme]-cysteine	0	2.8.1.7	Malapachy2911
MNXR48847[c]	Cytoplasm	1 MNXM89822 = 1 MNXM96235	1 L-tyrosyl-tRNA(Tyr) = 1 Thyroglobulin L-tyrosine
MNXR48853[c]	Cytoplasm	1 MNXM12919 + 1 MNXM2 = 1 MNXM1 + 1 MNXM108 + 1 MNXM96120	1 S-Palmitoylprotein + 1 H2O = 1 H(+) + 1 palmitate + 1 Protein L-cysteine	0	3.1.2.22	Malapachy2674
MNXR4892[c]	Cytoplasm	1 MNXM118 + 1 MNXM321 = 1 MNXM1 + 1 MNXM124 + 1 MNXM150	1 putrescine + 1 S-adenosylmethioninaminium = 1 H(+) + 1 spermidine(3+) + 1 5'-S-methyl-5'-thioadenosine	-11.0841	2.5.1.16	Malapachy2525
MNXR4893[c]	Cytoplasm	2 MNXM1 + 2 MNXM330 = 1 MNXM22 + 1 MNXM4	2 H(+) + 2 superoxide = 1 hydrogen peroxide + 1 O2	140.828	1.15.1.1	Malapachy3336,Malapachy0558,Malapachy0201
MNXR4893[m]	Mitochondria	2 MNXM1 + 2 MNXM330 = 1 MNXM22 + 1 MNXM4	2 H(+) + 2 superoxide = 1 hydrogen peroxide + 1 O2	140.828	1.15.1.1	Malapachy3336,Malapachy0558,Malapachy0201
MNXR4896[c]	Cytoplasm	1 MNXM23 + 1 MNXM53 = 1 MNXM32 + 1 MNXM392	1 pyruvate + 1 L-serine = 1 L-alanine zwitterion + 1 3-hydroxypyruvate	-2.59	2.6.1.51	Malapachy0861,Malapachy2804
MNXR4896[m]	Mitochondria	1 MNXM23 + 1 MNXM53 = 1 MNXM32 + 1 MNXM392	1 pyruvate + 1 L-serine = 1 L-alanine zwitterion + 1 3-hydroxypyruvate	-2.59	2.6.1.51	Malapachy0861,Malapachy2804
MNXR4898[p]	Membrane	1 MNXM130 + 1 MNXM2 + 1 MNXM5 = 1 MNXM1 + 1 MNXM292 + 1 MNXM4 + 1 MNXM6	1 (S)-2,3-epoxysqualene + 1 H2O + 1 NADP(+) = 1 H(+) + 1 squalene + 1 O2 + 1 NADPH	-94.7905	1.14.13.132	Malapachy0981
MNXR4909[c]	Cytoplasm	1 MNXM172 + 1 MNXM2 + 1 MNXM8 = 2 MNXM1 + 1 MNXM10 + 1 MNXM25	1 4-oxobutanoate + 1 H2O + 1 NAD(+) = 2 H(+) + 1 NADH(2-) + 1 succinate(2-)	-15.7694	1.2.1.16	Malapachy3503
MNXR4910[c]	Cytoplasm	1 MNXM172 + 1 MNXM2 + 1 MNXM5 = 2 MNXM1 + 1 MNXM25 + 1 MNXM6	1 4-oxobutanoate + 1 H2O + 1 NADP(+) = 2 H(+) + 1 succinate(2-) + 1 NADPH	-17.0177	1.2.1.16,1.2.1.79	Malapachy3503
MNXR4941[c]	Cytoplasm	1 MNXM1230 + 1 MNXM2 = 1 MNXM1 + 1 MNXM327 + 1 MNXM58	1 estrone 3-sulfate + 1 H2O = 1 H(+) + 1 estrone + 1 sulfate	-51.9913	3.1.6.1	Malapachy3093
MNXR4958[c]	Cytoplasm	1 MNXM12 + 1 MNXM25 + 1 MNXM3 = 1 MNXM7 + 1 MNXM9 + 1 MNXM92	1 CoA + 1 succinate(2-) + 1 ATP = 1 ADP + 1 phosphate + 1 succinyl-CoA(5-)	-1.05408	6.2.1.5	Malapachy3011,Malapachy2752,Malapachy0534
MNXR4978[c]	Cytoplasm	1 MNXM258 + 1 MNXM68 = 1 MNXM271 + 1 MNXM74	1 D-erythrose 4-phosphate(2-) + 1 D-fructose 6-phosphate(2-) = 1 sedoheptulose 7-phosphate(2-) + 1 D-glyceraldehyde 3-phosphate	-2.92004	2.2.1.2	Malapachy0418
MNXR50045[c]	Cytoplasm	1 MNXM199 + 1 MNXM3 + 1 MNXM90885 = 1 MNXM1 + 1 MNXM11 + 1 MNXM14 + 1 MNXM90110	1 L-valine zwitterion + 1 ATP + 1 tRNA(Val) = 1 H(+) + 1 diphosphate(3-) + 1 AMP + 1 L-valyl-tRNA(Val)	0	6.1.1.9	Malapachy0317
MNXR50492[c]	Cytoplasm	5 MNXM1 + 1 MNXM22372 + 5 MNXM90340 = 5 MNXM89763 + 1 MNXM9211	5 H(+) + 1 Undecaprenyl-diphospho-N-acetylmuramoyl-(N-acetylglucosamine)-L- alanyl-D-glutaminyl-L-lysyl-(glycyl)5-D-alanyl-D-alanine + 5 tRNA(Gly) = 5 glycyl-tRNA(Gly) + 1 Undecaprenyl-diphospho-N-acetylmuramoyl-(N-acetylglucosamine)-L-alanyl-D-glutaminyl-L-lysyl-D-alanyl-D-alanine		2.3.2.10
MNXR5058[c]	Cytoplasm	1 MNXM142 = 1 MNXM15 + 1 MNXM159	1 L-threonine zwitterion = 1 NH4(+) + 1 2-oxobutanoate	-7.65413	4.3.1.19	Malapachy2479
MNXR5064[c]	Cytoplasm	1 MNXM1334 + 1 MNXM2 = 1 MNXM142 + 1 MNXM9	1 O-phosphonato-L-homoserine(2-) + 1 H2O = 1 L-threonine zwitterion + 1 phosphate	6.74701	4.2.3.1	Malapachy0224
MNXR5082[c]	Cytoplasm	1 MNXM116 + 1 MNXM186 = 1 MNXM271 + 1 MNXM74	1 D-ribose 5-phosphate + 1 D-xylulose 5-phosphate(2-) = 1 sedoheptulose 7-phosphate(2-) + 1 D-glyceraldehyde 3-phosphate	1.23004	2.2.1.1	Malapachy1643
MNXR50924[c]	Cytoplasm	1 MNXM1 + 1 MNXM10 + 1 MNXM261 = 1 MNXM2378 + 1 MNXM8 + 1 MNXM9	1 H(+) + 1 NADH(2-) + 1 3-phosphonato-D-glyceroyl phosphate(4-) = 1 glyceraldehyde 3-phosphate(2-) + 1 NAD(+) + 1 phosphate		1.2.1.12,1.2.1.13,1.2.1.59	Malapachy3460,None
MNXR5095[c]	Cytoplasm	1 MNXM183 + 1 MNXM234 = 1 MNXM257 + 1 MNXM281	1 (6R)-5,10-methylenetetrahydrofolate + 1 dUMP = 1 dTMP + 1 dihydrofolate(2-)	-8.25778	2.1.1.45	Malapachy3256
MNXR5115[c]	Cytoplasm	1 MNXM74 = 1 MNXM77	1 D-glyceraldehyde 3-phosphate = 1 glycerone phosphate	-1.82999	5.3.1.1	Malapachy4083
MNXR5117[c]	Cytoplasm	1 MNXM155 + 1 MNXM5 = 1 MNXM1 + 1 MNXM148 + 1 MNXM6	1 thioredoxin + 1 NADP(+) = 1 H(+) + 1 thioredoxin disulfide + 1 NADPH	19.5258	1.8.1.9	Malapachy3964,Malapachy1838
MNXR5123[c]	Cytoplasm	1 MNXM198 + 1 MNXM2 = 2 MNXM41	1 alpha,alpha-trehalose + 1 H2O = 2 D-glucopyranose	-3.11298	3.2.1.28	Malapachy4088
MNXR513[c]	Cytoplasm	1 MNXM1 + 1 MNXM49 + 1 MNXM7 = 1 MNXM287 + 1 MNXM3	1 H(+) + 1 3'-phosphoadenosine-5'-phosphosulfate + 1 ADP = 1 adenosine 5'-phosphosulfate + 1 ATP	-17.3123	2.7.1.25	Malapachy2914,Malapachy0916
MNXR513[m]	Mitochondria	1 MNXM1 + 1 MNXM49 + 1 MNXM7 = 1 MNXM287 + 1 MNXM3	1 H(+) + 1 3'-phosphoadenosine-5'-phosphosulfate + 1 ADP = 1 adenosine 5'-phosphosulfate + 1 ATP	-17.3123	2.7.1.25	Malapachy2914,Malapachy0916
MNXR5139[c]	Cytoplasm	1 MNXM2 + 1 MNXM74 + 1 MNXM94 = 1 MNXM53 + 1 MNXM866	1 H2O + 1 D-glyceraldehyde 3-phosphate + 1 L-tryptophan zwitterion = 1 L-serine + 1 (1S,2R)-1-C-(indol-3-yl)glycerol 3-phosphate(2-)	11.682	4.2.1.20	Malapachy0091
MNXR514[c]	Cytoplasm	1 MNXM14 + 1 MNXM93 = 1 MNXM565	1 AMP + 1 fumarate(2-) = 1 N(6)-(1,2-dicarboxylatoethyl)-AMP(4-)	55.0455	4.3.2.2	Malapachy3007
MNXR5140[c]	Cytoplasm	1 MNXM2 + 1 MNXM94 = 1 MNXM377 + 1 MNXM53	1 H2O + 1 L-tryptophan zwitterion = 1 indole + 1 L-serine	-15.487	4.2.1.20	Malapachy0091
MNXR5141[c]	Cytoplasm	1 MNXM377 + 1 MNXM74 = 1 MNXM866	1 indole + 1 D-glyceraldehyde 3-phosphate = 1 (1S,2R)-1-C-(indol-3-yl)glycerol 3-phosphate(2-)	27.169	4.2.1.20	Malapachy0091
MNXR515[c]	Cytoplasm	1 MNXM365 + 1 MNXM93 = 1 MNXM607	1 5-amino-1-(5-phospho-D-ribosyl)imidazole-4-carboxamide(2-) + 1 fumarate(2-) = 1 (2S)-2-[5-amino-1-(5-O-phosphonato-beta-D-ribosyl)imidazole-4-carboxamido]succinate	9.83649	4.3.2.2	Malapachy3007
MNXR5168[c]	Cytoplasm	1 MNXM603 = 1 MNXM603	1 tyramine = 1 tyramine
MNXR5174[c]	Cytoplasm	1 MNXM15 + 1 MNXM22 + 1 MNXM479 = 1 MNXM2 + 1 MNXM4 + 1 MNXM603	1 NH4(+) + 1 hydrogen peroxide + 1 (4-hydroxyphenyl)acetaldehyde = 1 H2O + 1 O2 + 1 tyramine	-23.963	1.4.3.21,1.4.3.4	Malapachy3764,Malapachy2048,Malapachy3977,Malapachy0314
MNXR5286[c]	Cytoplasm	2 MNXM16 + 1 MNXM414 = 1 MNXM1 + 2 MNXM19 + 1 MNXM672	2 S-adenosyl-L-methionine + 1 uroporphyrinogen III(8-) = 1 H(+) + 2 S-adenosyl-L-homocysteine + 1 precorrin-2(7-)	-12.9571	2.1.1.107	Malapachy2755
MNXR5288[c]	Cytoplasm	4 MNXM13 + 1 MNXM410 = 4 MNXM1 + 1 MNXM414	4 CO(2) + 1 coproporphyrinogen III(4-) = 4 H(+) + 1 uroporphyrinogen III(8-)	-3.37296	4.1.1.37	Malapachy3075
MNXR5297[c]	Cytoplasm	1 MNXM13 + 2 MNXM15 = 2 MNXM1 + 1 MNXM117 + 1 MNXM2	1 CO(2) + 2 NH4(+) = 2 H(+) + 1 urea + 1 H2O	-5.963	3.5.1.5	Malapachy1702
MNXR53521[c]	Cytoplasm	1 MNXM10274 + 1 MNXM37 = 1 MNXM1422 + 1 MNXM89557	1 5'-Phospho-D-1-ribulosylformimine + 1 L-glutamine zwitterion = 1 D-erythro-1-(imidazol-4-yl)glycerol 3-phosphate(2-) + 1 L-glutamate
MNXR53527[c]	Cytoplasm	1 MNXM12062 + 1 MNXM9 = 2 MNXM1 + 1 MNXM1339 + 1 MNXM89803	1 L-Selenocysteinyl-tRNA(Ser) + 1 phosphate = 2 H(+) + 1 selenophosphate + 1 L-seryl-tRNA(Ser)		2.9.1.1
MNXR5372[Peroxisome	Peroxisome	1 MNXM1 + 1 MNXM186 + 1 MNXM7 = 1 MNXM3 + 1 MNXM597	1 H(+) + 1 D-xylulose 5-phosphate(2-) + 1 ADP = 1 ATP + 1 D-xylulose
MNXR53746[c]	Cytoplasm	1 MNXM11 + 1 MNXM14 + 1 MNXM18858 = 1 MNXM3 + 1 MNXM32 + 1 MNXM89576	1 diphosphate(3-) + 1 AMP + 1 L-alanyl-tRNA(ala) = 1 ATP + 1 L-alanine zwitterion + 1 tRNA(Ala)
MNXR5375[c]	Cytoplasm	1 MNXM1 + 1 MNXM10 + 1 MNXM597 = 1 MNXM510 + 1 MNXM8	1 H(+) + 1 NADH(2-) + 1 D-xylulose = 1 xylitol + 1 NAD(+)	1.08176	1.1.1.9	Malapachy0210
MNXR53750[c]	Cytoplasm	1 MNXM11 + 1 MNXM14 + 1 MNXM89763 = 1 MNXM12053 + 1 MNXM3 + 1 MNXM90340	1 diphosphate(3-) + 1 AMP + 1 glycyl-tRNA(Gly) = 1 L-glycine + 1 ATP + 1 tRNA(Gly)
MNXR53768[c]	Cytoplasm	3.5 MNXM114 + 1.5 MNXM134 + 8.7 MNXM140 + 5.6 MNXM142 + 5.9 MNXM147 + 7.2 MNXM199 + 6.1 MNXM231 + 9.2 MNXM29 + 430.6 MNXM3 + 8.6 MNXM32 + 6.4 MNXM37 + 3.1 MNXM42 + 5.1 MNXM53 + 3.4 MNXM55 + 2.5 MNXM61 + 4.1 MNXM70 + 2.7 MNXM76 + 7.2 MNXM78 + 3.6 MNXM89557 + 1.7 MNXM94 + 3.8 MNXM97 = 100 MNXM12768 + 430.6 MNXM7 + 430.6 MNXM9	3.5 L-proline + 1.5 L-histidine zwitterion + 8.7 L-leucine zwitterion + 5.6 L-threonine zwitterion + 5.9 L-asparagine zwitterion + 7.2 L-valine zwitterion + 6.1 L-isoleucine zwitterion + 9.2 glycine + 430.6 ATP + 8.6 L-alanine zwitterion + 6.4 L-glutamine zwitterion + 3.1 L-aspartate(1-) + 5.1 L-serine + 3.4 L-cysteine zwitterion + 2.5 L-methionine zwitterion + 4.1 L-argininium(1+) + 2.7 L-tyrosi…
MNXR53874[c]	Cytoplasm	1 MNXM10287 + 1 MNXM37 = 1 MNXM1 + 1 MNXM1422 + 1 MNXM365 + 1 MNXM89557	1 5-[(5-phospho-1-deoxy-D-ribulos-1-ylamino)methylideneamino]-1-(5-phospho-D-ribosyl)imidazole-4-carboxamide + 1 L-glutamine zwitterion = 1 H(+) + 1 D-erythro-1-(imidazol-4-yl)glycerol 3-phosphate(2-) + 1 5-amino-1-(5-phospho-D-ribosyl)imidazole-4-carboxamide(2-) + 1 L-glutamate
MNXR5404[c]	Cytoplasm	1 MNXM13 + 1 MNXM20 = 1 MNXM1 + 1 MNXM1289	1 CO(2) + 1 2-oxoglutarate = 1 H(+) + 1 oxalatosuccinate(3-)	1.74237	1.1.1.42	Malapachy3775
MNXR5449[m]	Mitochondria	1 MNXM1 + 1 MNXM10 + 1 MNXM3173 = 1 MNXM3395 + 1 MNXM8	1 H(+) + 1 NADH(2-) + 1 3alpha,7alpha-dihydroxy-24-oxo-5beta-cholestanoyl CoA = 1 (24R,25R)-3alpha,7alpha,24-trihydroxy-5beta-cholestanoyl CoA + 1 NAD(+)	1.08176	1.1.1.35	Malapachy4195,Malapachy1103
MNXR5465[c]	Cytoplasm	1 MNXM29 + 1 MNXM392 = 1 MNXM53 + 1 MNXM69	1 glycine + 1 3-hydroxypyruvate = 1 L-serine + 1 glyoxylate	-3.41998	2.6.1.45	Malapachy3900
MNXR5475[c]	Cytoplasm	1 MNXM16 + 1 MNXM414 = 1 MNXM1 + 1 MNXM19 + 1 MNXM2152	1 S-adenosyl-L-methionine + 1 uroporphyrinogen III(8-) = 1 H(+) + 1 S-adenosyl-L-homocysteine + 1 precorrin-1(8-)	-20.45	2.1.1.107	Malapachy2755
MNXR54911[m]	Mitochondria	1 MNXM1 + 1 MNXM1 + 1 MNXM10 + 1 MNXM3287 = 1 MNXM2 + 1 MNXM4183 + 1 MNXM8	1 H(+) + 1 H(+) + 1 NADH(2-) + 1 homovanillate = 1 H2O + 1 (4-hydroxy-3-methoxyphenyl)acetaldehyde + 1 NAD(+)	-13.1053	1.2.1.5	Malapachy0140
MNXR5495[c]	Cytoplasm	1 MNXM1 + 1 MNXM10 + 1 MNXM172 = 1 MNXM514 + 1 MNXM8	1 H(+) + 1 NADH(2-) + 1 4-oxobutanoate = 1 4-hydroxybutyrate + 1 NAD(+)
MNXR55176[c]	Cytoplasm	1 MNXM11 + 1 MNXM14 + 1 MNXM90012 = 1 MNXM1 + 1 MNXM3 + 1 MNXM55 + 1 MNXM90666	1 diphosphate(3-) + 1 AMP + 1 L-cysteinyl-tRNA(Cys) = 1 H(+) + 1 ATP + 1 L-cysteine zwitterion + 1 tRNA(Cys)	0	6.1.1.16	Malapachy3198
MNXR55233[c]	Cytoplasm	1 MNXM2 + 1 MNXM611 = 1 MNXM478	1 H2O + 1 3-dehydroshikimate = 1 (-)-3-dehydroquinate	-20.177	4.2.1.10	Malapachy1370,Malapachy2505
MNXR55233[p]	Membrane	1 MNXM2 + 1 MNXM611 = 1 MNXM478	1 H2O + 1 3-dehydroshikimate = 1 (-)-3-dehydroquinate	-20.177	4.2.1.10	Malapachy1370,Malapachy2505
MNXR55238[c]	Cytoplasm	1 MNXM100 + 1 MNXM11 = 1 MNXM132 + 1 MNXM83	1 geranyl diphosphate + 1 diphosphate(3-) = 1 prenyl diphosphate(3-) + 1 isopentenyl diphosphate	-13	2.5.1.1	Malapachy4177,Malapachy4067
MNXR55243[n]	Nucleous	1 MNXM14908 + 1 MNXM19 = 1 MNXM16 + 1 MNXM634	1 a DNA 5-methylcytosine + 1 S-adenosyl-L-homocysteine = 1 S-adenosyl-L-methionine + 1 DNA	-41.1823	2.1.1.37	Malapachy1587
MNXR55435[m]	Mitochondria	1 MNXM11 + 1 MNXM139 = 1 MNXM34 + 1 MNXM83	1 diphosphate(3-) + 1 geranylgeranyl diphosphate = 1 (2E,6E)-farnesyl diphosphate + 1 isopentenyl diphosphate	-13	2.5.1.29	Malapachy4071,Malapachy0564,Malapachy4218
MNXR55435[p]	Membrane	1 MNXM11 + 1 MNXM139 = 1 MNXM34 + 1 MNXM83	1 diphosphate(3-) + 1 geranylgeranyl diphosphate = 1 (2E,6E)-farnesyl diphosphate + 1 isopentenyl diphosphate	-13	2.5.1.29	Malapachy4071,Malapachy0564,Malapachy4218
MNXR55549[c]	Cytoplasm	1 MNXM13 + 1 MNXM81221 = 1 MNXM29 + 1 MNXM998	1 CO(2) + 1 S(8)-aminomethyldihydrolipoylprotein = 1 glycine + 1 lipoylprotein	-56.6767	1.4.4.2	Malapachy1838,Malapachy1412
MNXR55549[m]	Mitochondria	1 MNXM13 + 1 MNXM81221 = 1 MNXM29 + 1 MNXM998	1 CO(2) + 1 S(8)-aminomethyldihydrolipoylprotein = 1 glycine + 1 lipoylprotein	-56.6767	1.4.4.2	Malapachy1838,Malapachy1412
MNXR55550[m]	Mitochondria	1 MNXM15 + 1 MNXM1663 + 1 MNXM183 = 1 MNXM79 + 1 MNXM81221	1 NH4(+) + 1 dihydrolipoylprotein + 1 (6R)-5,10-methylenetetrahydrofolate = 1 (6S)-5,6,7,8-tetrahydrofolate + 1 S(8)-aminomethyldihydrolipoylprotein	37.5645	2.1.2.10	Malapachy0092
MNXR55621[p]	Membrane	1 MNXM11 + 1 MNXM2195 = 1 MNXM164 + 1 MNXM811	1 diphosphate(3-) + 1 4-hydroxy-3-octaprenylbenzoate = 1 4-hydroxybenzoate + 1 all-trans-octaprenyl diphosphate	-16.91	2.5.1.39	Malapachy0530
MNXR55638[m]	Mitochondria	1 MNXM1 + 1 MNXM1160 + 1 MNXM14 = 1 MNXM3 + 1 MNXM937	1 H(+) + 1 (2-amino-4-hydroxy-7,8-dihydropteridin-6-yl)methyl diphosphate(3-) + 1 AMP = 1 ATP + 1 2-amino-6-(hydroxymethyl)-7,8-dihydropteridin-4-ol	-15.3459	2.7.6.3	Malapachy4019,Malapachy2318
MNXR55638[p]	Membrane	1 MNXM1 + 1 MNXM1160 + 1 MNXM14 = 1 MNXM3 + 1 MNXM937	1 H(+) + 1 (2-amino-4-hydroxy-7,8-dihydropteridin-6-yl)methyl diphosphate(3-) + 1 AMP = 1 ATP + 1 2-amino-6-(hydroxymethyl)-7,8-dihydropteridin-4-ol	-15.3459	2.7.6.3	Malapachy4019,Malapachy2318
MNXR55736[c]	Cytoplasm	1 MNXM1 + 1 MNXM407 + 1 MNXM7 = 1 MNXM3 + 1 MNXM38297	1 H(+) + 1 S-methyl-5-thio-alpha-D-ribose 1-phosphate(2-) + 1 ADP = 1 ATP + 1 5-S-methyl-5-thio-alpha-D-ribofuranose		2.7.1.100
MNXR55765[c]	Cytoplasm	1 MNXM286 + 1 MNXM7 = 1 MNXM3 + 1 MNXM374	1 dATP + 1 ADP = 1 ATP + 1 dADP(3-)	94.99	2.7.4.6	Malapachy1019,Malapachy2957
MNXR558[e]	Extracellular	1 MNXM117 + 1 MNXM118 = 1 MNXM2 + 1 MNXM328	1 urea + 1 putrescine = 1 H2O + 1 agmatinium(2+)	-3.573	3.5.3.11	Malapachy2319
MNXR55855[c]	Cytoplasm	1 MNXM1 + 1 MNXM568 + 1 MNXM7 + 1 MNXM89557 + 1 MNXM9 = 1 MNXM2 + 1 MNXM3 + 1 MNXM37 + 1 MNXM453	1 H(+) + 1 2-formamido-N(1)-(5-O-phosphonato-D-ribosyl)acetamidine + 1 ADP + 1 L-glutamate + 1 phosphate = 1 H2O + 1 ATP + 1 L-glutamine zwitterion + 1 N(2)-formyl-N(1)-(5-phospho-D-ribosyl)glycinamide(2-)	-9.20477	6.3.5.3	Malapachy2372
MNXR55886[c]	Cytoplasm	1 MNXM148 + 1 MNXM2 + 1 MNXM374 = 1 MNXM155 + 1 MNXM7	1 thioredoxin disulfide + 1 H2O + 1 dADP(3-) = 1 thioredoxin + 1 ADP	34.8738	1.17.4.1	Malapachy2778
MNXR55888[c]	Cytoplasm	1 MNXM148 + 1 MNXM2 + 1 MNXM436 = 1 MNXM155 + 1 MNXM30	1 thioredoxin disulfide + 1 H2O + 1 dGDP(2-) = 1 thioredoxin + 1 GDP	-10.8652	1.17.4.1	Malapachy2778
MNXR55890[c]	Cytoplasm	1 MNXM148 + 1 MNXM2 + 1 MNXM411 = 1 MNXM155 + 1 MNXM220	1 thioredoxin disulfide + 1 H2O + 1 dCDP(3-) = 1 thioredoxin + 1 CDP(3-)	-10.8653	1.17.4.1	Malapachy2778
MNXR55892[c]	Cytoplasm	1 MNXM148 + 1 MNXM2 + 1 MNXM572 = 1 MNXM155 + 1 MNXM17	1 thioredoxin disulfide + 1 H2O + 1 dUDP = 1 thioredoxin + 1 UDP	34.8738	1.17.4.1	Malapachy2778
MNXR55901[c]	Cytoplasm	1 MNXM16 + 1 MNXM574 = 1 MNXM1 + 1 MNXM1741 + 1 MNXM19	1 S-adenosyl-L-methionine + 1 zymosterol = 1 H(+) + 1 fecosterol + 1 S-adenosyl-L-homocysteine	-19.86	2.1.1.41	Malapachy3035,Malapachy1146
MNXR55917[c]	Cytoplasm	1 MNXM1 + 1 MNXM6 + 1 MNXM611 = 1 MNXM5 + 1 MNXM602	1 H(+) + 1 NADPH + 1 3-dehydroshikimate = 1 NADP(+) + 1 shikimate	-3.17645	1.1.1.25	Malapachy1370,Malapachy3503
MNXR55917[m]	Mitochondria	1 MNXM1 + 1 MNXM6 + 1 MNXM611 = 1 MNXM5 + 1 MNXM602	1 H(+) + 1 NADPH + 1 3-dehydroshikimate = 1 NADP(+) + 1 shikimate	-3.17645	1.1.1.282	Malapachy0798
MNXR55917[p]	Membrane	1 MNXM1 + 1 MNXM6 + 1 MNXM611 = 1 MNXM5 + 1 MNXM602	1 H(+) + 1 NADPH + 1 3-dehydroshikimate = 1 NADP(+) + 1 shikimate	-3.17645	1.1.1.25	Malapachy1370,Malapachy3503
MNXR55919[p]	Membrane	2 MNXM11 + 1 MNXM292 + 1 MNXM5 = 1 MNXM1 + 2 MNXM34 + 1 MNXM6	2 diphosphate(3-) + 1 squalene + 1 NADP(+) = 1 H(+) + 2 (2E,6E)-farnesyl diphosphate + 1 NADPH	-16.9706	2.5.1.21	Malapachy0981
MNXR55960[m]	Mitochondria	1 MNXM11 + 1 MNXM662 = 1 MNXM1 + 1 MNXM1135 + 1 MNXM960	1 diphosphate(3-) + 1 thiamine(1+) monophosphate(2-) = 1 H(+) + 1 4-amino-2-methyl-5-diphosphonatomethylpyrimidine(3-) + 1 4-methyl-5-(2-phosphonatooxyethyl)thiazole(2-)	9.77832	2.5.1.3	Malapachy0864
MNXR55999[c]	Cytoplasm	1 MNXM2158 = 1 MNXM89795	1 UDP-alpha-D-galactofuranose = 1 UDP-alpha-D-galactose	0.24	5.4.99.9	Malapachy1430
MNXR56075[c]	Cytoplasm	1 MNXM1456 + 1 MNXM2 + 1 MNXM89557 = 1 MNXM1482 + 1 MNXM2 + 1 MNXM20	1 3-(imidazol-4-yl)-2-oxopropyl phosphate(2-) + 1 H2O + 1 L-glutamate = 1 L-histidinol phosphate(1-) + 1 H2O + 1 2-oxoglutarate		2.6.1.9	Malapachy4147,Malapachy3899,Malapachy2002
MNXR56149[c]	Cytoplasm	1 MNXM1 + 1 MNXM226 + 1 MNXM7 = 1 MNXM2963 + 1 MNXM3	1 H(+) + 1 1-acyl-sn-glycerol 3-phosphate + 1 ADP = 1 a monoacylglycerol + 1 ATP		2.7.1.94
MNXR56156[c]	Cytoplasm	1 MNXM1062 + 1 MNXM2 + 1 MNXM89557 = 1 MNXM2 + 1 MNXM20 + 1 MNXM817	1 2-acetamido-5-oxopentanoate + 1 H2O + 1 L-glutamate = 1 H2O + 1 2-oxoglutarate + 1 N(2)-acetyl-L-ornithine zwitterion		2.6.1.11	Malapachy3968
MNXR56274[m]	Mitochondria	1 MNXM1 + 1 MNXM10 + 1 MNXM611 = 1 MNXM602 + 1 MNXM8	1 H(+) + 1 NADH(2-) + 1 3-dehydroshikimate = 1 shikimate + 1 NAD(+)	-1.92822	1.1.1.282	Malapachy0798
MNXR5660[c]	Cytoplasm	1 MNXM1153 + 1 MNXM22 + 1 MNXM493 = 1 MNXM1679 + 1 MNXM2 + 1 MNXM4	1 N-acetylputrescinium + 1 hydrogen peroxide + 1 3-ammoniopropanal = 1 N(8)-acetylspermidinium(2+) + 1 H2O + 1 O2		1.5.3.11
MNXR5662[c]	Cytoplasm	1 MNXM10 + 1 MNXM13 + 1 MNXM404 = 1 MNXM8 + 1 MNXM891	1 NADH(2-) + 1 CO(2) + 1 4-methyl-2-oxopentanoate = 1 NAD(+) + 1 (2R,3S)-3-isopropylmalate(2-)	1.70007	1.1.1.85	Malapachy3955
MNXR5673[c]	Cytoplasm	1 MNXM105 + 1 MNXM3 = 1 MNXM1 + 1 MNXM508 + 1 MNXM7	1 beta-D-glucose + 1 ATP = 1 H(+) + 1 beta-D-glucose 6-phosphate(2-) + 1 ADP	0	2.7.1.1	Malapachy1434
MNXR5687[c]	Cytoplasm	1 MNXM1017 + 1 MNXM12 + 1 MNXM8 = 1 MNXM1 + 1 MNXM10 + 1 MNXM233	1 butanal + 1 CoA + 1 NAD(+) = 1 H(+) + 1 NADH(2-) + 1 butanoyl-CoA		1.2.1.10,1.2.1.57
MNXR571[c]	Cytoplasm	1 MNXM1062 + 1 MNXM5 + 1 MNXM9 = 1 MNXM1 + 1 MNXM1384 + 1 MNXM6	1 2-acetamido-5-oxopentanoate + 1 NADP(+) + 1 phosphate = 1 H(+) + 1 N-acetyl-L-gamma-glutamyl phosphate(3-) + 1 NADPH	0.535278	1.2.1.38	Malapachy2218,Malapachy0967
MNXR571[m]	Mitochondria	1 MNXM1062 + 1 MNXM5 + 1 MNXM9 = 1 MNXM1 + 1 MNXM1384 + 1 MNXM6	1 2-acetamido-5-oxopentanoate + 1 NADP(+) + 1 phosphate = 1 H(+) + 1 N-acetyl-L-gamma-glutamyl phosphate(3-) + 1 NADPH	0.535278	1.2.1.38	Malapachy2218,Malapachy0967
MNXR57179[c]	Cytoplasm	1 MNXM1964 + 1 MNXM3 = 1 MNXM1 + 1 MNXM10 + 1 MNXM7 + 1 MNXM9	1 (6S)-6beta-hydroxy-1,4,5,6-tetrahydronicotinamide adenine dinucleotide + 1 ATP = 1 H(+) + 1 NADH(2-) + 1 ADP + 1 phosphate	-13.8859	4.2.1.93	Malapachy3825
MNXR5724[m]	Mitochondria	1 MNXM1034 + 1 MNXM2 = 1 MNXM1 + 1 MNXM12 + 1 MNXM396	1 3-hydroxy-2-methylpropanoyl-CoA(4-) + 1 H2O = 1 H(+) + 1 CoA + 1 3-hydroxy-2-isobutyrate	-6.3772	3.1.2.4	Malapachy0740
MNXR574[c]	Cytoplasm	1 MNXM23 + 1 MNXM29 = 1 MNXM32 + 1 MNXM69	1 pyruvate + 1 glycine = 1 L-alanine zwitterion + 1 glyoxylate	-0.830002	2.6.1.44	Malapachy3900
MNXR5765[m]	Mitochondria	1 MNXM1 + 1 MNXM10 + 1 MNXM277 = 1 MNXM8 + 1 MNXM832	1 H(+) + 1 NADH(2-) + 1 aldehyde = 1 NAD(+) + 1 a primary alcohol	23.084	1.1.1.1	Malapachy4243
MNXR5769[c]	Cytoplasm	1 MNXM1236 = 1 MNXM23 + 1 MNXM26	1 L-citramalate(2-) = 1 pyruvate + 1 acetate	2.06412	4.1.3.22	Malapachy2702
MNXR57701[c]	Cytoplasm	1 MNXM10 + 1 MNXM134 = 1 MNXM1281 + 1 MNXM8	1 NADH(2-) + 1 L-histidine zwitterion = 1 L-histidinol(1+) + 1 NAD(+)		1.1.1.23	Malapachy3759,Malapachy2067
MNXR58008[c]	Cytoplasm	1 MNXM1 + 1 MNXM157 + 1 MNXM51786 = 1 MNXM2 + 1 MNXM2109	1 H(+) + 1 methanol + 1 ecgonine benzoate = 1 H2O + 1 cocaine		3.1.1.1,3.1.1	Malapachy2052,Malapachy3520,Malapachy0481,Malapachy1498,Malapachy3407,Malapachy3754,Malapachy4203,Malapachy2050,Malapachy0315,Malapachy1294,Malapachy0295,Malapachy1321,Malapachy3853,Malapachy2905,Malapachy4219,Malapachy2356,Malapachy1312,Malapachy3413,Malapachy2969,Malapachy1955,Malapachy1638,Malapachy3408,Malapachy1392,Malapachy0498,Malapachy0861,Malapachy3541,Malapachy0238,Malapachy1279,None
MNXR5828[n]	Nucleous	1 MNXM12 + 1 MNXM248 = 1 MNXM44 + 1 MNXM59	1 CoA + 1 a triacylglycerol = 1 acyl-CoA + 1 1,2-diacyl-sn-glycerol	325.066	2.3.1.20	Malapachy3970
MNXR58436[c]	Cytoplasm	1 MNXM13 + 1 MNXM3 + 1 MNXM96075 = 1 MNXM5655 + 1 MNXM7 + 1 MNXM9	1 CO(2) + 1 ATP + 1 Holo-[carboxylase] = 1 Carboxybiotin-carboxyl-carrier protein + 1 ADP + 1 phosphate		6.3.4.14	Malapachy2057,Malapachy4088,Malapachy1967
MNXR585[c]	Cytoplasm	1 MNXM1 + 1 MNXM26 + 1 MNXM61 = 1 MNXM652 + 1 MNXM699	1 H(+) + 1 acetate + 1 L-methionine zwitterion = 1 methanethiol + 1 O-acetyl-L-homoserine zwitterion	-9.96412	2.5.1.49	Malapachy3619
MNXR5878[m]	Mitochondria	1 MNXM1 + 1 MNXM10 + 1 MNXM478 = 1 MNXM474 + 1 MNXM8	1 H(+) + 1 NADH(2-) + 1 (-)-3-dehydroquinate = 1 (-)-quinate + 1 NAD(+)	-0.378204	1.1.1.282	Malapachy0798
MNXR58789[c]	Cytoplasm	1 MNXM11623 + 1 MNXM284 = 1 MNXM15159 + 1 MNXM17	1 galactoxylomannan + 1 UDP-alpha-D-xylose = 1 [beta-D-xylose-(1,2)]-galactoxylomannan + 1 UDP		2.4.2.38
MNXR588[m]	Mitochondria	1 MNXM237 + 1 MNXM365 = 1 MNXM456 + 1 MNXM79	1 10-formyltetrahydrofolate + 1 5-amino-1-(5-phospho-D-ribosyl)imidazole-4-carboxamide(2-) = 1 5-formamido-1-(5-phospho-D-ribosyl)imidazole-4-carboxamide(2-) + 1 (6S)-5,6,7,8-tetrahydrofolate	18.96	2.1.2.3	Malapachy4086
MNXR58881[c]	Cytoplasm	1 MNXM11 + 1 MNXM3671 = 1 MNXM1 + 1 MNXM132 + 1 MNXM3	1 diphosphate(3-) + 1 N(6)-(dimethylallyl)adenosine 5'-triphosphate = 1 H(+) + 1 prenyl diphosphate(3-) + 1 ATP		2.5.1
MNXR59019[c]	Cytoplasm	1 MNXM2 + 1 MNXM985 = 1 MNXM891	1 H2O + 1 (2S)-2-isopropylmalate(2-) = 1 (2R,3S)-3-isopropylmalate(2-)		4.2.1.33	Malapachy1584
MNXR5908[c]	Cytoplasm	1 MNXM2 + 1 MNXM483 = 1 MNXM415 + 1 MNXM55	1 H2O + 1 N-[(R)-4-phosphonatopantothenoyl]-L-cysteinate = 1 (R)-4'-phosphopantothenate + 1 L-cysteine zwitterion		6.3.2.5	Malapachy0977
MNXR59114[c]	Cytoplasm	1 MNXM3 + 1 MNXM91851 = 1 MNXM7 + 1 MNXM92861	1 ATP + 1 2'-deoxy-5-hydroxymethylcytidine-5'-diphosphate = 1 ADP + 1 2'-deoxy-5-hydroxymethylcytidine-5'-triphosphate	94.99	2.7.4.6	Malapachy1019,Malapachy2957
MNXR59143[m]	Mitochondria	1 MNXM2229 + 1 MNXM4118 = 1 MNXM2671 + 1 MNXM44	1 a reduced electron-transfer flavoprotein + 1 trans-2,3-didehydroacyl-CoA = 1 Electron-transferring flavoprotein + 1 acyl-CoA	21.6688	1.3.8.7	Malapachy0529
MNXR59169[c]	Cytoplasm	1 MNXM2229 + 1 MNXM29 + 1 MNXM56 = 1 MNXM2 + 1 MNXM2671 + 1 MNXM300	1 a reduced electron-transfer flavoprotein + 1 glycine + 1 formaldehyde = 1 H2O + 1 Electron-transferring flavoprotein + 1 sarcosine		1.5.8.3
MNXR59177[p]	Membrane	1 MNXM11 + 1 MNXM591 = 2 MNXM34	1 diphosphate(3-) + 1 presqualene diphosphate = 2 (2E,6E)-farnesyl diphosphate	-17.8	2.5.1.21	Malapachy0981
MNXR59196[c]	Cytoplasm	1 MNXM1 + 1 MNXM66 + 1 MNXM832 = 1 MNXM2 + 1 MNXM55302	1 H(+) + 1 sn-glycerol 3-phosphate(2-) + 1 a primary alcohol = 1 H2O + 1 glycerol 1-phosphodiester	66.0355	3.1.4.46	Malapachy2653
MNXR592[c]	Cytoplasm	1 MNXM13 + 1 MNXM388 = 2 MNXM1 + 1 MNXM507	1 CO(2) + 1 5-amino-1-(5-phosphonato-D-ribosyl)imidazol-3-ium = 2 H(+) + 1 5-amino-1-(5-phosphonato-D-ribosyl)imidazole-4-carboxylate	14.5606	4.1.1.21	Malapachy2106
MNXR59220[n]	Nucleous	2 MNXM1 + 1 MNXM1020 + 2 MNXM16 + 2 MNXM861 + 1 MNXM96232 = 1 MNXM304 + 2 MNXM316 + 2 MNXM61	2 H(+) + 1 dethiobiotin(1-) + 2 S-adenosyl-L-methionine + 2 e(-) + 1 a sulfur acceptor = 1 biotin + 2 5'-deoxyadenosine + 2 L-methionine zwitterion	-29.1459	2.8.1.6	Malapachy1625
MNXR59418[c]	Cytoplasm	1 MNXM16501 + 1 MNXM3 = 1 MNXM20930 + 1 MNXM7	1 a caldesmon + 1 ATP = 1 a caldesmon phosphate + 1 ADP	0	2.7.11.17	Malapachy3714
MNXR5954[p]	Membrane	1 MNXM1 + 1 MNXM115 + 1 MNXM31 = 1 MNXM449 + 1 MNXM59	1 H(+) + 1 phosphatidylethanolamine zwitterion + 1 CMP = 1 CDP-ethanolamine(1-) + 1 1,2-diacyl-sn-glycerol	0	2.7.8.1	Malapachy0324
MNXR59545[c]	Cytoplasm	1 MNXM11 + 1 MNXM5759 = 1 MNXM16908 + 1 MNXM51	1 diphosphate(3-) + 1 G(5')pppR-RNA = 1 a (5')ppPur-mRNA + 1 GTP	-128.963	2.7.7.50	Malapachy1998
MNXR59633[m]	Mitochondria	1 MNXM10491 + 1 MNXM3 = 1 MNXM20458 + 1 MNXM7	1 [DNA-directed RNA polymerase] + 1 ATP = 1 phospho-[DNA-directed RNA-polymerase] + 1 ADP	0	2.7.11.23	Malapachy1182
MNXR59645[m]	Mitochondria	1 MNXM2229 + 1 MNXM650 = 1 MNXM2671 + 1 MNXM86	1 a reduced electron-transfer flavoprotein + 1 acryloyl-CoA(4-) = 1 Electron-transferring flavoprotein + 1 propionyl-CoA(4-)	21.6688	1.3.8.7	Malapachy0529
MNXR59661[m]	Mitochondria	1 MNXM1174 + 1 MNXM2 + 1 MNXM8 = 1 MNXM1 + 1 MNXM1 + 1 MNXM10 + 1 MNXM688	1 3alpha,7alpha-dihydroxy-5beta-cholestan-26-al + 1 H2O + 1 NAD(+) = 1 H(+) + 1 H(+) + 1 NADH(2-) + 1 (25R)-3alpha,7alpha-dihydroxy-5beta-cholestan-26-oate	-115.275	1.2.1.3	Malapachy0140
MNXR59724[n]	Nucleous	1 MNXM11420 + 1 MNXM16 = 1 MNXM1 + 1 MNXM14908 + 1 MNXM19	1 a cytosine in DNA + 1 S-adenosyl-L-methionine = 1 H(+) + 1 a DNA 5-methylcytosine + 1 S-adenosyl-L-homocysteine	-41.1823	2.1.1.37	Malapachy1587
MNXR59731[c]	Cytoplasm	1 MNXM1 + 1 MNXM1 + 1 MNXM3287 + 1 MNXM6 = 1 MNXM2 + 1 MNXM4183 + 1 MNXM5	1 H(+) + 1 H(+) + 1 homovanillate + 1 NADPH = 1 H2O + 1 (4-hydroxy-3-methoxyphenyl)acetaldehyde + 1 NADP(+)		1.2.1.5	Malapachy0140
MNXR59866[c]	Cytoplasm	1 MNXM12 + 1 MNXM3920 = 1 MNXM21 + 1 MNXM240	1 CoA + 1 3-oxo-3-phenylpropionyl-CoA = 1 acetyl-CoA(4-) + 1 benzoyl-CoA	-7.05994	2.3.1.16	Malapachy1930,Malapachy2682
MNXR59866[Peroxisome	Peroxisome	1 MNXM12 + 1 MNXM3920 = 1 MNXM21 + 1 MNXM240	1 CoA + 1 3-oxo-3-phenylpropionyl-CoA = 1 acetyl-CoA(4-) + 1 benzoyl-CoA
MNXR59897[m]	Mitochondria	1 MNXM16 + 1 MNXM5555 = 1 MNXM1 + 1 MNXM19 + 1 MNXM232	1 S-adenosyl-L-methionine + 1 5-hydroxy-6-methoxy-3-methyl-2-octaprenyl-1,4-benzoquinone = 1 H(+) + 1 S-adenosyl-L-homocysteine + 1 ubiquinone-8	-4.36001	2.1.1.64	Malapachy0047
MNXR59903[p]	Membrane	1 MNXM1955 + 1 MNXM80 = 1 MNXM7865 + 1 MNXM89653	1 undecaprenyldiphosphonato-N-acetylmuramoyl-L-alanyl-D-gamma-glutamyl-L-lysyl-D-alanyl-D-alanine + 1 UMP(2-) = 1 UDP-N-acetyl-alpha-D-muramoyl-L-alanyl-gamma-D-glutamyl-L-lysyl-D-alanyl-D-alanine + 1 ditrans,octacis-undecaprenyl phosphate	0.000244141	2.7.8.13	Malapachy1834
MNXR6027[m]	Mitochondria	1 MNXM12 + 1 MNXM226 = 1 MNXM44 + 1 MNXM66	1 CoA + 1 1-acyl-sn-glycerol 3-phosphate = 1 acyl-CoA + 1 sn-glycerol 3-phosphate(2-)	253.168	2.3.1.15	Malapachy4066
MNXR60328[m]	Mitochondria	1 MNXM1 + 1 MNXM10 + 1 MNXM1264 = 1 MNXM2784 + 1 MNXM8	1 H(+) + 1 NADH(2-) + 1 3-oxoadipyl-CoA(5-) = 1 3-hydroxyadipyl-CoA + 1 NAD(+)	1.08173	1.1.1.35	Malapachy4195,Malapachy1103
MNXR60343[p]	Membrane	1 MNXM30 + 1 MNXM7899 = 1 MNXM6479 + 1 MNXM82	1 GDP + 1 = 1 + 1 GDP-alpha-D-mannose	0	2.4.1.232	Malapachy1675
MNXR60376[m]	Mitochondria	1 MNXM16 + 1 MNXM4985 = 1 MNXM1 + 1 MNXM19 + 1 MNXM2440	1 S-adenosyl-L-methionine + 1 3-demethylubiquinone-9 = 1 H(+) + 1 S-adenosyl-L-homocysteine + 1 ubiquinone-9	-4.36001	2.1.1.64	Malapachy0047
MNXR6043[c]	Cytoplasm	1 MNXM16 + 1 MNXM2152 = 1 MNXM19 + 1 MNXM672	1 S-adenosyl-L-methionine + 1 precorrin-1(8-) = 1 S-adenosyl-L-homocysteine + 1 precorrin-2(7-)	7.493	2.1.1.107	Malapachy2755
MNXR60559[c]	Cytoplasm	1 MNXM1 + 1 MNXM12 + 1 MNXM5997 = 1 MNXM2 + 1 MNXM5798	1 H(+) + 1 CoA + 1 (+)-7-iso-jasmonate = 1 H2O + 1 jasmonoyl-CoA		3.1.2.20,3.2.1.-	Malapachy1632,Malapachy0599,None
MNXR60579[c]	Cytoplasm	1 MNXM12 + 1 MNXM91783 = 1 MNXM21 + 1 MNXM91778	1 CoA + 1 (6Z,9Z,12Z,15Z,18Z,21Z)-3-oxotetracosahexaenoyl-CoA = 1 acetyl-CoA(4-) + 1 (4Z,7Z,10Z,13Z,16Z,19Z)-docosahexaenoyl-CoA	-16.7223	2.3.1.16	Malapachy1930,Malapachy2682
MNXR60579[Peroxisome	Peroxisome	1 MNXM12 + 1 MNXM91783 = 1 MNXM21 + 1 MNXM91778	1 CoA + 1 (6Z,9Z,12Z,15Z,18Z,21Z)-3-oxotetracosahexaenoyl-CoA = 1 acetyl-CoA(4-) + 1 (4Z,7Z,10Z,13Z,16Z,19Z)-docosahexaenoyl-CoA
MNXR60653[c]	Cytoplasm	1 MNXM12 + 1 MNXM3199 = 1 MNXM21 + 1 MNXM5560	1 CoA + 1 7-methyl-3-oxooct-6-enoyl-CoA = 1 acetyl-CoA(4-) + 1 5-methylhex-4-enoyl-CoA	-7.06006	2.3.1.16	Malapachy1930,Malapachy2682
MNXR60653[Peroxisome	Peroxisome	1 MNXM12 + 1 MNXM3199 = 1 MNXM21 + 1 MNXM5560	1 CoA + 1 7-methyl-3-oxooct-6-enoyl-CoA = 1 acetyl-CoA(4-) + 1 5-methylhex-4-enoyl-CoA
MNXR60851[c]	Cytoplasm	1 MNXM1 + 1 MNXM2146 + 1 MNXM6 = 1 MNXM2154 + 1 MNXM5	1 H(+) + 1 an oxidized flavoprotein + 1 NADPH = 1 a reduced flavoprotein + 1 NADP(+)	0	1.6.2.4	Malapachy3436,Malapachy2359
MNXR60861[p]	Membrane	1 MNXM13328 + 1 MNXM30 = 1 MNXM7899 + 1 MNXM82	1 + 1 GDP = 1 + 1 GDP-alpha-D-mannose	0	2.4.1.232	Malapachy1675
MNXR61521[c]	Cytoplasm	1 MNXM17 + 1 MNXM6224 = 1 MNXM1824 + 1 MNXM50	1 UDP + 1 a dolichyl beta-D-glucosyl phosphate = 1 a dolichyl phosphate + 1 UDP-D-glucose(2-)		2.4.1.117	Malapachy1343
MNXR61522[c]	Cytoplasm	1 MNXM1 + 1 MNXM18216 + 1 MNXM8560 = 1 MNXM7711 + 1 MNXM91674	1 H(+) + 1 a glycoprotein with the oligosaccharide chain attached by N-glycosyl linkage to protein L-asparagine + 1 dolichyl diphosphate = 1 a [protein]-L-asparagine + 1 dolichyl diphosphooligosaccharide	0	2.4.99.18	Malapachy3294
MNXR61606[c]	Cytoplasm	1 MNXM20 + 1 MNXM7083 = 1 MNXM89557 + 1 MNXM96178	1 2-oxoglutarate + 1 aromatic amino acid = 1 L-glutamate + 1 an aromatic oxo-acid	42.4086	2.6.1.57	Malapachy3899,Malapachy2002
MNXR61606[m]	Mitochondria	1 MNXM20 + 1 MNXM7083 = 1 MNXM89557 + 1 MNXM96178	1 2-oxoglutarate + 1 aromatic amino acid = 1 L-glutamate + 1 an aromatic oxo-acid	42.4086	2.6.1.57	Malapachy3899,Malapachy2002
MNXR61607[c]	Cytoplasm	1 MNXM29 + 1 MNXM96178 = 1 MNXM69 + 1 MNXM7083	1 glycine + 1 an aromatic oxo-acid = 1 glyoxylate + 1 aromatic amino acid		2.6.1.60
MNXR61873[c]	Cytoplasm	1 MNXM19734 + 1 MNXM91319 = 1 MNXM2 + 1 MNXM7575	1 an N-substituted amino acid + 1 tRNA = 1 H2O + 1 N-substituted aminoacyl-tRNA	0	3.1.1.29	Malapachy1498,Malapachy3520,Malapachy1638
MNXR61873[e]	Extracellular	1 MNXM19734 + 1 MNXM91319 = 1 MNXM2 + 1 MNXM7575	1 an N-substituted amino acid + 1 tRNA = 1 H2O + 1 N-substituted aminoacyl-tRNA	0	3.1.1.29	Malapachy1498,Malapachy3520,Malapachy1638
MNXR61873[p]	Membrane	1 MNXM19734 + 1 MNXM91319 = 1 MNXM2 + 1 MNXM7575	1 an N-substituted amino acid + 1 tRNA = 1 H2O + 1 N-substituted aminoacyl-tRNA	0	3.1.1.29	Malapachy1498,Malapachy3520,Malapachy1638
MNXR6217[c]	Cytoplasm	1 MNXM891 = 1 MNXM985	1 (2R,3S)-3-isopropylmalate(2-) = 1 (2S)-2-isopropylmalate(2-)	-1.42	4.2.1.33	Malapachy1584
MNXR62202[c]	Cytoplasm	1 MNXM12063 + 1 MNXM89582 = 1 MNXM1 + 1 MNXM9 + 1 MNXM90012	1 O-phospho-L-seryl-tRNACys + 1 hydrogen sulfide = 1 H(+) + 1 phosphate + 1 L-cysteinyl-tRNA(Cys)		2.5.1.73
MNXR62351[c]	Cytoplasm	2 MNXM1 + 1 MNXM22356 + 1 MNXM91028 = 1 MNXM6466 + 1 MNXM89803	2 H(+) + 1 UDP-N-acetylmuramoyl-L-alanyl-D-glutamyl-N6-(L-alanyl-L-seryl)-L-lysyl-D-alanyl-D-alanine + 1 tRNA(Ser) = 1 UDP-N-acetylmuramoyl-L-alanyl-gamma-D-glutamyl-N(6)-(L-alanyl)-L-lysyl-D-alanyl-D-alaninate + 1 L-seryl-tRNA(Ser)		2.3.2
MNXR62585[c]	Cytoplasm	1 MNXM212 + 1 MNXM337 + 1 MNXM3381 = 1 MNXM41844	1 adenosine + 1 chorismate(2-) + 1 unknown = 1 6-amino-6-deoxyfutalosine
MNXR62641[c]	Cytoplasm	1 MNXM11 + 1 MNXM13 + 1 MNXM662 = 2 MNXM1 + 1 MNXM1135 + 1 MNXM2758	1 diphosphate(3-) + 1 CO(2) + 1 thiamine(1+) monophosphate(2-) = 2 H(+) + 1 4-amino-2-methyl-5-diphosphonatomethylpyrimidine(3-) + 1 (R,Z)- 2-(2-carboxy-4-methylthiazol-5(2H)-ylidene)ethyl phosphate		2.5.1.3	Malapachy0864
MNXR6275[c]	Cytoplasm	1 MNXM1973 + 1 MNXM2 = 1 MNXM1 + 1 MNXM1256 + 1 MNXM26	1 1-alkyl-2-acetyl-sn-glycero-3-phosphocholine + 1 H2O = 1 H(+) + 1 1-alkyl-sn-glycero-3-phosphocholine + 1 acetate	16.2551	3.1.1.47	Malapachy3853
MNXR628[m]	Mitochondria	1 MNXM12 + 1 MNXM13 + 1 MNXM405 = 1 MNXM1 + 1 MNXM29 + 1 MNXM92	1 CoA + 1 CO(2) + 1 5-aminolevulinate = 1 H(+) + 1 glycine + 1 succinyl-CoA(5-)	6.15064	2.3.1.37	Malapachy0195
MNXR62932[c]	Cytoplasm	1 MNXM122 + 1 MNXM2 = 1 MNXM1 + 1 MNXM1354 + 1 MNXM59	1 1-phosphatidyl-1D-myo-inositol 4-phosphate + 1 H2O = 1 H(+) + 1 1D-myo-inositol 1,4-bisphosphate(4-) + 1 1,2-diacyl-sn-glycerol		3.1.4.11	Malapachy0396
MNXR6318[c]	Cytoplasm	1 MNXM1 + 1 MNXM2654 = 1 MNXM2 + 1 MNXM778	1 H(+) + 1 D-arabinonate = 1 H2O + 1 D-arabinono-1,4-lactone		3.1.1.30
MNXR6332[c]	Cytoplasm	1 MNXM1 + 1 MNXM526 + 1 MNXM9 = 1 MNXM2 + 1 MNXM3867	1 H(+) + 1 4-nitrophenolate + 1 phosphate = 1 H2O + 1 4-nitrophenyl phosphate	5.76288	3.1.3.2,3.1.3.41	Malapachy3296,Malapachy3943,Malapachy2806,Malapachy2752,Malapachy2534,Malapachy3083,Malapachy0161,Malapachy0524,Malapachy2755,Malapachy3757,Malapachy0863,Malapachy2241,Malapachy0769,Malapachy1536,Malapachy2218,Malapachy3201,Malapachy1877,Malapachy3939,Malapachy1883,Malapachy0274,Malapachy0147,Malapachy1675,Malapachy2318,Malapachy2238,Malapachy3990,Malapachy3795,Malapachy1143,Malapachy1277,Malapac…
MNXR6332[e]	Extracellular	1 MNXM1 + 1 MNXM526 + 1 MNXM9 = 1 MNXM2 + 1 MNXM3867	1 H(+) + 1 4-nitrophenolate + 1 phosphate = 1 H2O + 1 4-nitrophenyl phosphate	5.76288	3.1.3.1,3.1.3.41	Malapachy1277,Malapachy1150,Malapachy1007,Malapachy2755,Malapachy3757,Malapachy0863,Malapachy2241,Malapachy0769,Malapachy1536,Malapachy2218,Malapachy3201,Malapachy1877,Malapachy3939,Malapachy1883,Malapachy0274,Malapachy0147,Malapachy1675,Malapachy2318,Malapachy2238,Malapachy3990,Malapachy3795,Malapachy1143,Malapachy2795,Malapachy2775,Malapachy3588,Malapachy2067,Malapachy3936,Malapachy3444,Malapac…
MNXR6332[m]	Mitochondria	1 MNXM1 + 1 MNXM526 + 1 MNXM9 = 1 MNXM2 + 1 MNXM3867	1 H(+) + 1 4-nitrophenolate + 1 phosphate = 1 H2O + 1 4-nitrophenyl phosphate	5.76288	3.1.3.2,3.1.3.41	Malapachy3296,Malapachy3943,Malapachy2806,Malapachy2752,Malapachy2534,Malapachy3083,Malapachy0161,Malapachy0524,Malapachy2755,Malapachy3757,Malapachy0863,Malapachy2241,Malapachy0769,Malapachy1536,Malapachy2218,Malapachy3201,Malapachy1877,Malapachy3939,Malapachy1883,Malapachy0274,Malapachy0147,Malapachy1675,Malapachy2318,Malapachy2238,Malapachy3990,Malapachy3795,Malapachy1143,Malapachy1277,Malapac…
MNXR6332[n]	Nucleous	1 MNXM1 + 1 MNXM526 + 1 MNXM9 = 1 MNXM2 + 1 MNXM3867	1 H(+) + 1 4-nitrophenolate + 1 phosphate = 1 H2O + 1 4-nitrophenyl phosphate	5.76288	3.1.3.1,3.1.3.2,3.1.3.41	Malapachy1277,Malapachy1150,Malapachy1007,Malapachy3296,Malapachy3943,Malapachy2806,Malapachy2752,Malapachy2534,Malapachy3083,Malapachy0161,Malapachy0524,Malapachy2755,Malapachy3757,Malapachy0863,Malapachy2241,Malapachy0769,Malapachy1536,Malapachy2218,Malapachy3201,Malapachy1877,Malapachy3939,Malapachy1883,Malapachy0274,Malapachy0147,Malapachy1675,Malapachy2318,Malapachy2238,Malapachy3990,Malapac…
MNXR6332[p]	Membrane	1 MNXM1 + 1 MNXM526 + 1 MNXM9 = 1 MNXM2 + 1 MNXM3867	1 H(+) + 1 4-nitrophenolate + 1 phosphate = 1 H2O + 1 4-nitrophenyl phosphate	5.76288	3.1.3.1,3.1.3.2,3.1.3.41	Malapachy1277,Malapachy1150,Malapachy1007,Malapachy3296,Malapachy3943,Malapachy2806,Malapachy2752,Malapachy2534,Malapachy3083,Malapachy0161,Malapachy0524,Malapachy2755,Malapachy3757,Malapachy0863,Malapachy2241,Malapachy0769,Malapachy1536,Malapachy2218,Malapachy3201,Malapachy1877,Malapachy3939,Malapachy1883,Malapachy0274,Malapachy0147,Malapachy1675,Malapachy2318,Malapachy2238,Malapachy3990,Malapac…
MNXR6332[Peroxisome	Peroxisome	1 MNXM1 + 1 MNXM526 + 1 MNXM9 = 1 MNXM2 + 1 MNXM3867	1 H(+) + 1 4-nitrophenolate + 1 phosphate = 1 H2O + 1 4-nitrophenyl phosphate
MNXR63330[c]	Cytoplasm	1 MNXM1 + 1 MNXM17 + 1 MNXM2808 = 1 MNXM865 + 1 MNXM9	1 H(+) + 1 UDP + 1 beta-L-arabinose 1-phosphate(2-) = 1 UDP-L-arabinose(2-) + 1 phosphate		2.7.7.37
MNXR6370[p]	Membrane	1 MNXM13 + 1 MNXM15 + 1 MNXM2 + 2 MNXM3 = 3 MNXM1 + 1 MNXM138 + 2 MNXM7 + 1 MNXM9	1 CO(2) + 1 NH4(+) + 1 H2O + 2 ATP = 3 H(+) + 1 carbamoyl phosphate(2-) + 2 ADP + 1 phosphate	-2.88477	6.3.4.16	Malapachy2373
MNXR63800[c]	Cytoplasm	1 MNXM12 + 1 MNXM12518 = 1 MNXM1 + 1 MNXM12117 + 1 MNXM686	1 CoA + 1 a lipid oleoyl-group = 1 H(+) + 1 lipid + 1 oleoyl-CoA
MNXR63826[m]	Mitochondria	1 MNXM1 + 1 MNXM10 + 1 MNXM873 = 1 MNXM8 + 1 MNXM97154	1 H(+) + 1 NADH(2-) + 1 3alpha,7alpha,12alpha-trihydroxy-24-oxo-5beta-cholestan-26-oyl-CoA(4-) = 1 NAD(+) + 1 (24R,25R)-3alpha,7alpha,12alpha,24-tetrahydroxy-5beta-cholestanoyl CoA	1.08173	1.1.1.35	Malapachy4195,Malapachy1103
MNXR63877[c]	Cytoplasm	1 MNXM11 + 1 MNXM14 + 1 MNXM8958 = 1 MNXM3 + 1 MNXM750 + 1 MNXM998	1 diphosphate(3-) + 1 AMP + 1 a [lipoyl-carrier protein] N6-octanoyl-L-lysine = 1 ATP + 1 octanoate + 1 lipoylprotein
MNXR6403[n]	Nucleous	1 MNXM1 + 1 MNXM538 = 1 MNXM2 + 1 MNXM5245	1 H(+) + 1 nucleoside 5'-phosphate dianion = 1 H2O + 1 nucleoside 3',5'-cyclic phosphate anion	-116.192	3.1.4.17	Malapachy3669
MNXR64110[c]	Cytoplasm	1 MNXM10899 + 1 MNXM59 = 1 MNXM1 + 1 MNXM31 + 1 MNXM3691	1 CDP-N,N-dimethylethanolamine + 1 1,2-diacyl-sn-glycerol = 1 H(+) + 1 CMP + 1 phosphatidyl-N,N-dimethylethanolamine		2.7.8
MNXR648[m]	Mitochondria	1 MNXM1 + 1 MNXM10 + 1 MNXM75 = 1 MNXM303 + 1 MNXM8	1 H(+) + 1 NADH(2-) + 1 acetaldehyde = 1 ethanol + 1 NAD(+)	3.10178	1.1.1.1	Malapachy4243
MNXR649[c]	Cytoplasm	1 MNXM1 + 1 MNXM6 + 1 MNXM75 = 1 MNXM303 + 1 MNXM5	1 H(+) + 1 NADPH + 1 acetaldehyde = 1 ethanol + 1 NADP(+)	1.85358	1.1.1.2	Malapachy3757
MNXR65029[c]	Cytoplasm	1 MNXM1 + 1 MNXM1922 + 1 MNXM9 = 1 MNXM2 + 1 MNXM2174	1 H(+) + 1 dIMP + 1 phosphate = 1 H2O + 1 dIDP		3.6.1,3.6.1.64
MNXR652[m]	Mitochondria	2 MNXM1 + 1 MNXM10 + 1 MNXM497 = 1 MNXM2 + 1 MNXM473 + 1 MNXM8	2 H(+) + 1 NADH(2-) + 1 phenylacetate = 1 H2O + 1 phenylacetaldehyde + 1 NAD(+)	-13.1053	1.2.1.5	Malapachy0140
MNXR654[m]	Mitochondria	2 MNXM1 + 1 MNXM10 + 1 MNXM383 = 1 MNXM2 + 1 MNXM518 + 1 MNXM8	2 H(+) + 1 NADH(2-) + 1 (indol-3-yl)acetate = 1 H2O + 1 indole-3-acetaldehyde + 1 NAD(+)	-13.1053	1.2.1.3	Malapachy0140
MNXR65464[c]	Cytoplasm	1 MNXM1 + 1 MNXM57 + 1 MNXM9828 = 1 MNXM2 + 1 MNXM97270	1 H(+) + 1 glutathione + 1 2-hydroxy carboxylate = 1 H2O + 1 S-(2-hydroxyacyl)glutathione (OK)	139.907	3.1.2.6	Malapachy0488
MNXR65552[c]	Cytoplasm	2 MNXM11 + 1 MNXM292 + 1 MNXM8 = 1 MNXM1 + 1 MNXM10 + 2 MNXM34	2 diphosphate(3-) + 1 squalene + 1 NAD(+) = 1 H(+) + 1 NADH(2-) + 2 (2E,6E)-farnesyl diphosphate		2.5.1.21	Malapachy0981
MNXR657[m]	Mitochondria	2 MNXM1 + 1 MNXM10 + 1 MNXM26 = 1 MNXM2 + 1 MNXM75 + 1 MNXM8	2 H(+) + 1 NADH(2-) + 1 acetate = 1 H2O + 1 acetaldehyde + 1 NAD(+)	-15.2753	1.2.1.3,1.2.1.5	Malapachy0140
MNXR66179[c]	Cytoplasm	1 MNXM1 + 1 MNXM220 + 1 MNXM483 + 1 MNXM9 = 1 MNXM373 + 1 MNXM55 + 1 MNXM63	1 H(+) + 1 CDP(3-) + 1 N-[(R)-4-phosphonatopantothenoyl]-L-cysteinate + 1 phosphate = 1 D-pantetheine 4'-phosphate + 1 L-cysteine zwitterion + 1 CTP		6.3.2.5	Malapachy0977
MNXR665[c]	Cytoplasm	1 MNXM117 + 1 MNXM490 = 1 MNXM2 + 1 MNXM584	1 urea + 1 (-)-ureidoglycolate = 1 H2O + 1 allantoate	11.177	3.5.3.4	Malapachy1994
MNXR6657[c]	Cytoplasm	2 MNXM1 + 1 MNXM413 + 1 MNXM9 = 1 MNXM2 + 1 MNXM484	2 H(+) + 1 ribonucleoside diphosphate + 1 phosphate = 1 H2O + 1 ribonucleoside triphosphate	-102.589	3.6.1.15	Malapachy1498,Malapachy3656,Malapachy2224,Malapachy3467,Malapachy2331,Malapachy3195,Malapachy3757,Malapachy1032,Malapachy0481,Malapachy0932,Malapachy0690,Malapachy2879,Malapachy3653,Malapachy4049,Malapachy1229,Malapachy3429,Malapachy3003,Malapachy0028,Malapachy2908,Malapachy1768,Malapachy3967,Malapachy1825,Malapachy3606,Malapachy0417,Malapachy1711,Malapachy2473,Malapachy2443,Malapachy2597,Malapac…
MNXR6657[e]	Extracellular	2 MNXM1 + 1 MNXM413 + 1 MNXM9 = 1 MNXM2 + 1 MNXM484	2 H(+) + 1 ribonucleoside diphosphate + 1 phosphate = 1 H2O + 1 ribonucleoside triphosphate	-102.589	3.6.1.15	Malapachy1498,Malapachy3656,Malapachy2224,Malapachy3467,Malapachy2331,Malapachy3195,Malapachy3757,Malapachy1032,Malapachy0481,Malapachy0932,Malapachy0690,Malapachy2879,Malapachy3653,Malapachy4049,Malapachy1229,Malapachy3429,Malapachy3003,Malapachy0028,Malapachy2908,Malapachy1768,Malapachy3967,Malapachy1825,Malapachy3606,Malapachy0417,Malapachy1711,Malapachy2473,Malapachy2443,Malapachy2597,Malapac…
MNXR6657[m]	Mitochondria	2 MNXM1 + 1 MNXM413 + 1 MNXM9 = 1 MNXM2 + 1 MNXM484	2 H(+) + 1 ribonucleoside diphosphate + 1 phosphate = 1 H2O + 1 ribonucleoside triphosphate	-102.589	3.6.1.15	Malapachy1498,Malapachy3656,Malapachy2224,Malapachy3467,Malapachy2331,Malapachy3195,Malapachy3757,Malapachy1032,Malapachy0481,Malapachy0932,Malapachy0690,Malapachy2879,Malapachy3653,Malapachy4049,Malapachy1229,Malapachy3429,Malapachy3003,Malapachy0028,Malapachy2908,Malapachy1768,Malapachy3967,Malapachy1825,Malapachy3606,Malapachy0417,Malapachy1711,Malapachy2473,Malapachy2443,Malapachy2597,Malapac…
MNXR6657[n]	Nucleous	2 MNXM1 + 1 MNXM413 + 1 MNXM9 = 1 MNXM2 + 1 MNXM484	2 H(+) + 1 ribonucleoside diphosphate + 1 phosphate = 1 H2O + 1 ribonucleoside triphosphate	-102.589	3.6.1.15	Malapachy1498,Malapachy3656,Malapachy2224,Malapachy3467,Malapachy2331,Malapachy3195,Malapachy3757,Malapachy1032,Malapachy0481,Malapachy0932,Malapachy0690,Malapachy2879,Malapachy3653,Malapachy4049,Malapachy1229,Malapachy3429,Malapachy3003,Malapachy0028,Malapachy2908,Malapachy1768,Malapachy3967,Malapachy1825,Malapachy3606,Malapachy0417,Malapachy1711,Malapachy2473,Malapachy2443,Malapachy2597,Malapac…
MNXR6657[p]	Membrane	2 MNXM1 + 1 MNXM413 + 1 MNXM9 = 1 MNXM2 + 1 MNXM484	2 H(+) + 1 ribonucleoside diphosphate + 1 phosphate = 1 H2O + 1 ribonucleoside triphosphate	-102.589	3.6.1.15	Malapachy1498,Malapachy3656,Malapachy2224,Malapachy3467,Malapachy2331,Malapachy3195,Malapachy3757,Malapachy1032,Malapachy0481,Malapachy0932,Malapachy0690,Malapachy2879,Malapachy3653,Malapachy4049,Malapachy1229,Malapachy3429,Malapachy3003,Malapachy0028,Malapachy2908,Malapachy1768,Malapachy3967,Malapachy1825,Malapachy3606,Malapachy0417,Malapachy1711,Malapachy2473,Malapachy2443,Malapachy2597,Malapac…
MNXR66782[c]	Cytoplasm	1 MNXM16 + 1 MNXM91319 = 1 MNXM19 + 1 MNXM92690	1 S-adenosyl-L-methionine + 1 tRNA = 1 S-adenosyl-L-homocysteine + 1 tRNA containing N1-methylguanine		2.1.1.31
MNXR67468[c]	Cytoplasm	1 MNXM11 + 1 MNXM14 = 1 MNXM3 + 1 MNXM71 + 1 MNXM89557	1 diphosphate(3-) + 1 AMP = 1 ATP + 1 tRNA(Gln) + 1 L-glutamate
MNXR67507[c]	Cytoplasm	1 MNXM12053 + 1 MNXM998 = 1 MNXM13 + 1 MNXM81221	1 L-glycine + 1 lipoylprotein = 1 CO(2) + 1 S(8)-aminomethyldihydrolipoylprotein
MNXR67721[c]	Cytoplasm	2 MNXM1 + 1 MNXM2563 + 2 MNXM7 + 2 MNXM9 = 2 MNXM3 + 1 MNXM79 + 2 MNXM89557	2 H(+) + 1 tetrahydropteroyltri-L-glutamate(4-) + 2 ADP + 2 phosphate = 2 ATP + 1 (6S)-5,6,7,8-tetrahydrofolate + 2 L-glutamate
MNXR67758[c]	Cytoplasm	1 MNXM1 + 1 MNXM611 = 1 MNXM1 + 1 MNXM611	1 H(+) + 1 3-dehydroshikimate = 1 H(+) + 1 3-dehydroshikimate
MNXR67850[c]	Cytoplasm	1 MNXM11 + 1 MNXM14 + 1 MNXM89804 = 1 MNXM3 + 1 MNXM91319 + 1 MNXM94	1 diphosphate(3-) + 1 AMP + 1 L-tryptophyl-tRNA(Trp) = 1 ATP + 1 tRNA + 1 L-tryptophan zwitterion
MNXR6796[c]	Cytoplasm	2 MNXM1 + 1 MNXM2144 + 3 MNXM4 + 3 MNXM6 = 4 MNXM2 + 1 MNXM2619 + 1 MNXM39 + 3 MNXM5	2 H(+) + 1 obtusifoliol + 3 O2 + 3 NADPH = 4 H2O + 1 4alpha-methyl-5alpha-ergosta-8,14,24(28)-trien-3beta-ol + 1 formate + 3 NADP(+)	-288.403	1.14.13.70	Malapachy4010
MNXR6798[c]	Cytoplasm	1 MNXM1065 + 1 MNXM2 + 1 MNXM5 = 1 MNXM1 + 1 MNXM1362 + 1 MNXM4 + 1 MNXM6	1 4beta-(hydroxymethyl)-4alpha-methyl-5alpha-cholest-7-en-3beta-ol + 1 H2O + 1 NADP(+) = 1 H(+) + 1 4,4-dimethyl-5alpha-cholest-7-en-3beta-ol + 1 O2 + 1 NADPH	-79.6276	1.14.13.72	Malapachy2964
MNXR6799[c]	Cytoplasm	1 MNXM1035 + 2 MNXM2 + 1 MNXM5 = 1 MNXM1 + 1 MNXM1065 + 1 MNXM4 + 1 MNXM6	1 3beta-hydroxy-4beta-methyl-5alpha-cholest-7-ene-4alpha-carbaldehyde + 2 H2O + 1 NADP(+) = 1 H(+) + 1 4beta-(hydroxymethyl)-4alpha-methyl-5alpha-cholest-7-en-3beta-ol + 1 O2 + 1 NADPH	-90.6047	1.14.13.72	Malapachy2964
MNXR6800[c]	Cytoplasm	1 MNXM1035 + 1 MNXM4 + 1 MNXM6 = 1 MNXM2 + 1 MNXM5 + 1 MNXM853	1 3beta-hydroxy-4beta-methyl-5alpha-cholest-7-ene-4alpha-carbaldehyde + 1 O2 + 1 NADPH = 1 H2O + 1 NADP(+) + 1 3beta-hydroxy-4beta-methyl-5alpha-cholest-7-ene-4alpha-carboxylate	-106.252	1.14.13.72	Malapachy2964
MNXR68156[m]	Mitochondria	1 MNXM1633 + 1 MNXM2 + 1 MNXM8 = 2 MNXM1 + 1 MNXM10 + 1 MNXM3473	1 3,4-dihydroxymandelaldehyde + 1 H2O + 1 NAD(+) = 2 H(+) + 1 NADH(2-) + 1 3,4-dihydroxymandelate	-13.1053	1.2.1.5	Malapachy0140
MNXR68179[c]	Cytoplasm	1 MNXM1372 = 1 MNXM359 + 1 MNXM4	1 aminocarboxymuconate semialdehyde = 1 3-hydroxyanthranilate + 1 O2	-73.2582	1.13.11.6	Malapachy1096
MNXR68204[c]	Cytoplasm	1 MNXM15 + 1 MNXM1633 + 1 MNXM22 = 1 MNXM2 + 1 MNXM31869 + 1 MNXM4	1 NH4(+) + 1 3,4-dihydroxymandelaldehyde + 1 hydrogen peroxide = 1 H2O + 1 (R)-noradrenaline + 1 O2	-23.963	1.4.3.4	Malapachy2048,Malapachy3977,Malapachy0314
MNXR68224[c]	Cytoplasm	1 MNXM1057 + 1 MNXM15 + 1 MNXM22 = 1 MNXM2 + 1 MNXM357 + 1 MNXM4	1 (5-hydroxyindol-3-yl)acetaldehyde + 1 NH4(+) + 1 hydrogen peroxide = 1 H2O + 1 serotonin + 1 O2	-11.844	1.4.3.4	Malapachy2048,Malapachy3977,Malapachy0314
MNXR68238[p]	Membrane	2 MNXM1 + 1 MNXM10 + 1 MNXM268 = 1 MNXM2 + 1 MNXM8 + 1 MNXM89905	2 H(+) + 1 NADH(2-) + 1 L-2-aminoadipate = 1 H2O + 1 NAD(+) + 1 L-allysine	-13.1053	1.2.1.31	Malapachy0855
MNXR68253[c]	Cytoplasm	1 MNXM143 + 1 MNXM9 = 1 MNXM2 + 1 MNXM340	1 N-acetyl-D-glucosamine + 1 phosphate = 1 H2O + 1 N-acetyl-alpha-D-glucosamine 1-phosphate(2-)		3.1.3.10
MNXR68257[c]	Cytoplasm	1 MNXM1411 + 1 MNXM26 = 1 MNXM2 + 1 MNXM999	1 6-(alpha-D-glucosaminyl)-1-phosphatidyl-1D-myo-inositol zwitterion + 1 acetate = 1 H2O + 1 N-acetyl-D-glucosaminylphosphatidylinositol	8.28821	3.5.1.89	Malapachy3486
MNXR68259[c]	Cytoplasm	1 MNXM114079 + 1 MNXM13 = 1 MNXM1 + 2 MNXM23	1 (S)-2-acetolactate + 1 CO(2) = 1 H(+) + 2 pyruvate	-9.48587	2.2.1.6	Malapachy4080,Malapachy2683
MNXR68259[m]	Mitochondria	1 MNXM114079 + 1 MNXM13 = 1 MNXM1 + 2 MNXM23	1 (S)-2-acetolactate + 1 CO(2) = 1 H(+) + 2 pyruvate	-9.48587	2.2.1.6	Malapachy4080,Malapachy2683
MNXR68266[m]	Mitochondria	1 MNXM1 + 1 MNXM233 + 1 MNXM96415 = 1 MNXM214 + 1 MNXM38	1 H(+) + 1 butanoyl-CoA + 1 FAD = 1 crotonoyl-CoA(4-) + 1 FADH2	-11.2256	1.3.8.7	Malapachy0529
MNXR68267[m]	Mitochondria	1 MNXM1 + 1 MNXM553 + 1 MNXM96415 = 1 MNXM38 + 1 MNXM753	1 H(+) + 1 hexanoyl-CoA + 1 FAD = 1 FADH2 + 1 trans-hex-2-enoyl-CoA	-11.2256	1.3.8.7	Malapachy0529
MNXR68268[m]	Mitochondria	1 MNXM1 + 1 MNXM342 + 1 MNXM96415 = 1 MNXM38 + 1 MNXM784	1 H(+) + 1 octanoyl-CoA(4-) + 1 FAD = 1 FADH2 + 1 trans-oct-2-enoyl-CoA	-11.2256	1.3.8.7	Malapachy0529
MNXR68269[m]	Mitochondria	1 MNXM1 + 1 MNXM486 + 1 MNXM96415 = 1 MNXM38 + 1 MNXM580	1 H(+) + 1 decanoyl-CoA + 1 FAD = 1 FADH2 + 1 trans-dec-2-enoyl-CoA	21.6688	1.3.8.7	Malapachy0529
MNXR68270[m]	Mitochondria	1 MNXM1 + 1 MNXM363 + 1 MNXM96415 = 1 MNXM38 + 1 MNXM642	1 H(+) + 1 lauroyl-CoA(4-) + 1 FAD = 1 FADH2 + 1 trans-dodec-2-enoyl-CoA(4-)	-11.2256	1.3.8.7	Malapachy0529
MNXR68271[m]	Mitochondria	1 MNXM1 + 1 MNXM224 + 1 MNXM96415 = 1 MNXM38 + 1 MNXM654	1 H(+) + 1 myristoyl-CoA(4-) + 1 FAD = 1 FADH2 + 1 trans-tetradec-2-enoyl-CoA	21.6688	1.3.8.7	Malapachy0529
MNXR68272[m]	Mitochondria	1 MNXM1 + 1 MNXM88 + 1 MNXM96415 = 1 MNXM38 + 1 MNXM581	1 H(+) + 1 palmitoyl-CoA + 1 FAD = 1 FADH2 + 1 (E)-hexadec-2-enoyl-CoA	-11.2255	1.3.8.7	Malapachy0529
MNXR68274[m]	Mitochondria	1 MNXM1 + 1 MNXM471 + 1 MNXM96415 = 1 MNXM38 + 1 MNXM389	1 H(+) + 1 isovaleryl-CoA + 1 FAD = 1 FADH2 + 1 3-methylbut-2-enoyl-CoA	-11.7856	1.3.8.7	Malapachy0529
MNXR68280[c]	Cytoplasm	1 MNXM119 + 1 MNXM2 = 1 MNXM270 + 1 MNXM9	1 FMN + 1 H2O = 1 riboflavin + 1 phosphate	43.8642	3.1.3.2	Malapachy3296,Malapachy3943,Malapachy2806,Malapachy2752,Malapachy2534,Malapachy3083,Malapachy0161,Malapachy0524
MNXR68280[m]	Mitochondria	1 MNXM119 + 1 MNXM2 = 1 MNXM270 + 1 MNXM9	1 FMN + 1 H2O = 1 riboflavin + 1 phosphate	43.8642	3.1.3.2	Malapachy3296,Malapachy3943,Malapachy2806,Malapachy2752,Malapachy2534,Malapachy3083,Malapachy0161,Malapachy0524
MNXR68280[n]	Nucleous	1 MNXM119 + 1 MNXM2 = 1 MNXM270 + 1 MNXM9	1 FMN + 1 H2O = 1 riboflavin + 1 phosphate	43.8642	3.1.3.2	Malapachy3296,Malapachy3943,Malapachy2806,Malapachy2752,Malapachy2534,Malapachy3083,Malapachy0161,Malapachy0524
MNXR68280[p]	Membrane	1 MNXM119 + 1 MNXM2 = 1 MNXM270 + 1 MNXM9	1 FMN + 1 H2O = 1 riboflavin + 1 phosphate	43.8642	3.1.3.2	Malapachy3296,Malapachy3943,Malapachy2806,Malapachy2752,Malapachy2534,Malapachy3083,Malapachy0161,Malapachy0524
MNXR68290[c]	Cytoplasm	1 MNXM11 + 1 MNXM14 = 1 MNXM168 + 1 MNXM91	1 diphosphate(3-) + 1 AMP = 1 adenine + 1 5-phospho-alpha-D-ribose 1-diphosphate	-5.28479	2.4.2.7	Malapachy3841
MNXR68295[c]	Cytoplasm	1 MNXM125 + 1 MNXM42 + 1 MNXM51 = 2 MNXM1 + 1 MNXM30 + 1 MNXM565 + 1 MNXM9	1 IMP(2-) + 1 L-aspartate(1-) + 1 GTP = 2 H(+) + 1 GDP + 1 N(6)-(1,2-dicarboxylatoethyl)-AMP(4-) + 1 phosphate	-103.561	6.3.4.4	Malapachy3591
MNXR68320[c]	Cytoplasm	1 MNXM114070 + 1 MNXM212 = 1 MNXM19 + 1 MNXM2	1 L-homocysteine zwitterion + 1 adenosine = 1 S-adenosyl-L-homocysteine + 1 H2O	49.796	3.3.1.1	Malapachy0970
MNXR68335[c]	Cytoplasm	1 MNXM1 + 1 MNXM435 + 1 MNXM6 = 1 MNXM5 + 1 MNXM89612	1 H(+) + 1 D-glyceraldehyde + 1 NADPH = 1 NADP(+) + 1 glycerol	6.11353	1.1.1.2,1.1.1.372	Malapachy3757,Malapachy1305
MNXR68365[c]	Cytoplasm	1 MNXM11 + 1 MNXM1489 = 1 MNXM188 + 1 MNXM91	1 diphosphate(3-) + 1 N-(5-phosphonato-beta-D-ribosyl)anthranilate = 1 anthranilate + 1 5-phospho-alpha-D-ribose 1-diphosphate	7.97345	2.4.2.18	Malapachy1578
MNXR68369[c]	Cytoplasm	1 MNXM1153 + 1 MNXM2 + 1 MNXM4 = 1 MNXM15 + 1 MNXM1527 + 1 MNXM22	1 N-acetylputrescinium + 1 H2O + 1 O2 = 1 NH4(+) + 1 4-acetamidobutanal + 1 hydrogen peroxide	-23.963	1.4.3.4	Malapachy2048,Malapachy3977,Malapachy0314
MNXR68419[c]	Cytoplasm	1 MNXM11 + 1 MNXM14 + 1 MNXM90839 = 1 MNXM3 + 1 MNXM42 + 1 MNXM90752	1 diphosphate(3-) + 1 AMP + 1 L-aspartyl-tRNA(Asp) = 1 ATP + 1 L-aspartate(1-) + 1 tRNA(Asp)	0	6.1.1.12	Malapachy0267,Malapachy1871,Malapachy2823
MNXR68419[m]	Mitochondria	1 MNXM11 + 1 MNXM14 + 1 MNXM90839 = 1 MNXM3 + 1 MNXM42 + 1 MNXM90752	1 diphosphate(3-) + 1 AMP + 1 L-aspartyl-tRNA(Asp) = 1 ATP + 1 L-aspartate(1-) + 1 tRNA(Asp)	0	6.1.1.12	Malapachy0267,Malapachy1871,Malapachy2823
MNXR68424[c]	Cytoplasm	1 MNXM11 + 1 MNXM1351 = 1 MNXM3 + 1 MNXM91	1 diphosphate(3-) + 1 1-(5-phospho-D-ribosyl)-ATP = 1 ATP + 1 5-phospho-alpha-D-ribose 1-diphosphate	-24.2974	2.4.2.17	Malapachy2586
MNXR68447[c]	Cytoplasm	1.496 MNXM126 + 0.8977 MNXM15900 + 0.205 MNXM160 + 59.81 MNXM2 + 3.7478 MNXM21 + 2.8328 MNXM23 + 0.129 MNXM2378 + 0.361 MNXM258 + 59.81 MNXM3 + 0.2557 MNXM37 + 1.7867 MNXM46 + 13.0279 MNXM6 + 0.0709 MNXM68 + 0.5191 MNXM73 + 3.547 MNXM8 + 4.9414 MNXM89557 = 59.81 MNXM1 + 3.547 MNXM10 + 3.7478 MNXM12 + 4.1182 MNXM20 + 13.0279 MNXM5 + 59.81 MNXM7 + 59.81 MNXM9	1.496 3-phospho-D-glycerate + 0.8977 alpha-D-ribose 5-phosphate + 0.205 D-glucopyranose 6-phosphate + 59.81 H2O + 3.7478 acetyl-CoA(4-) + 2.8328 pyruvate + 0.129 glyceraldehyde 3-phosphate(2-) + 0.361 D-erythrose 4-phosphate(2-) + 59.81 ATP + 0.2557 L-glutamine zwitterion + 1.7867 oxaloacetate + 13.0279 NADPH + 0.0709 D-fructose 6-phosphate(2-) + 0.5191 phosphoenolpyruvate + 3.547 NAD(+) + 4.9414…
MNXR68520[c]	Cytoplasm	1 MNXM11 + 1 MNXM283 = 1 MNXM1 + 1 MNXM229 + 1 MNXM63	1 diphosphate(3-) + 1 CDP-choline(1-) = 1 H(+) + 1 choline phosphate + 1 CTP	-103.303	2.7.7.15	Malapachy3459
MNXR68605[c]	Cytoplasm	4 MNXM114072 + 2 MNXM2 = 4 MNXM1 + 1 MNXM4 + 4 MNXM537	4 ferricytochrome c + 2 H2O = 4 H(+) + 1 O2 + 4 ferrocytochrome c	0	1.9.3.1	Malapachy1016,Malapachy0342,Malapachy3621,Malapachy1281,Malapachy1719,Malapachy3432,Malapachy2106,Malapachy3842,Malapachy0899
MNXR68605[m]	Mitochondria	4 MNXM114072 + 2 MNXM2 = 4 MNXM1 + 1 MNXM4 + 4 MNXM537	4 ferricytochrome c + 2 H2O = 4 H(+) + 1 O2 + 4 ferrocytochrome c	0	1.9.3.1	Malapachy1016,Malapachy0342,Malapachy3621,Malapachy1281,Malapachy1719,Malapachy3432,Malapachy2106,Malapachy3842,Malapachy0899
MNXR68605[n]	Nucleous	4 MNXM114072 + 2 MNXM2 = 4 MNXM1 + 1 MNXM4 + 4 MNXM537	4 ferricytochrome c + 2 H2O = 4 H(+) + 1 O2 + 4 ferrocytochrome c	0	1.9.3.1	Malapachy1016,Malapachy0342,Malapachy3621,Malapachy1281,Malapachy1719,Malapachy3432,Malapachy2106,Malapachy3842,Malapachy0899
MNXR68605[p]	Membrane	4 MNXM114072 + 2 MNXM2 = 4 MNXM1 + 1 MNXM4 + 4 MNXM537	4 ferricytochrome c + 2 H2O = 4 H(+) + 1 O2 + 4 ferrocytochrome c	0	1.9.3.1	Malapachy1016,Malapachy0342,Malapachy3621,Malapachy1281,Malapachy1719,Malapachy3432,Malapachy2106,Malapachy3842,Malapachy0899
MNXR68614[c]	Cytoplasm	1 MNXM114070 + 1 MNXM15 + 1 MNXM23 = 1 MNXM2 + 1 MNXM319	1 L-homocysteine zwitterion + 1 NH4(+) + 1 pyruvate = 1 H2O + 1 L-cystathionine dizwitterion	-2.65711	4.4.1.8	Malapachy3617,Malapachy3620
MNXR68614[p]	Membrane	1 MNXM114070 + 1 MNXM15 + 1 MNXM23 = 1 MNXM2 + 1 MNXM319	1 L-homocysteine zwitterion + 1 NH4(+) + 1 pyruvate = 1 H2O + 1 L-cystathionine dizwitterion	-2.65711	4.4.1.8	Malapachy3617,Malapachy3620
MNXR68619[c]	Cytoplasm	1 MNXM220 + 1 MNXM7 = 1 MNXM3 + 1 MNXM31	1 CDP(3-) + 1 ADP = 1 ATP + 1 CMP	-0.785889	2.7.4.14	Malapachy1359
MNXR68625[c]	Cytoplasm	1 MNXM266 + 1 MNXM3 = 1 MNXM411 + 1 MNXM7	1 dCMP(2-) + 1 ATP = 1 dCDP(3-) + 1 ADP	-0.785828	2.7.4.14	Malapachy1359
MNXR68632[c]	Cytoplasm	2 MNXM114072 + 1 MNXM285 = 2 MNXM1 + 1 MNXM23 + 2 MNXM537	2 ferricytochrome c + 1 (R)-lactate = 2 H(+) + 1 pyruvate + 2 ferrocytochrome c	-11.2865	1.1.2.4	Malapachy3964
MNXR6865[c]	Cytoplasm	1 MNXM13 + 1 MNXM1461 + 1 MNXM6 = 1 MNXM5 + 1 MNXM853	1 CO(2) + 1 4alpha-methyllathosterone + 1 NADPH = 1 NADP(+) + 1 3beta-hydroxy-4beta-methyl-5alpha-cholest-7-ene-4alpha-carboxylate	-11.9853	1.1.1.170	Malapachy1838
MNXR68691[c]	Cytoplasm	1 MNXM114097 = 1 MNXM2 + 1 MNXM238	1 (R)-2,3-dihydroxy-3-methylbutanoate = 1 H2O + 1 3-methyl-2-oxobutanoate	-6.74701	4.2.1.9	Malapachy2214
MNXR68701[m]	Mitochondria	1 MNXM349 + 1 MNXM937 = 1 MNXM39043	1 glycolaldehyde + 1 2-amino-6-(hydroxymethyl)-7,8-dihydropteridin-4-ol = 1 7,8-Dihydroneopterin	2.56	4.1.2.25	Malapachy2318
MNXR68753[m]	Mitochondria	1 MNXM13 + 1 MNXM7 + 1 MNXM83 + 1 MNXM9 = 1 MNXM3 + 1 MNXM689	1 CO(2) + 1 ADP + 1 isopentenyl diphosphate + 1 phosphate = 1 ATP + 1 (R)-5-diphosphonatomevalonate(4-)	-6.08948	4.1.1.33	Malapachy2418
MNXR68764[c]	Cytoplasm	1 MNXM152 + 1 MNXM7 = 1 MNXM257 + 1 MNXM3	1 dTDP(3-) + 1 ADP = 1 dTMP + 1 ATP	-0.785828	2.7.4.9	Malapachy3205
MNXR68882[c]	Cytoplasm	1 MNXM114366 + 1 MNXM8 = 1 MNXM1 + 1 MNXM10 + 1 MNXM952	1 hydroxymethylglutathione + 1 NAD(+) = 1 H(+) + 1 NADH(2-) + 1 S-formylglutathionate(1-)
MNXR68950[c]	Cytoplasm	1 MNXM2 + 1 MNXM500 = 1 MNXM68 + 1 MNXM9	1 H2O + 1 D-fructose 1,6-bisphosphate = 1 D-fructose 6-phosphate(2-) + 1 phosphate	6.89355	3.1.3.11	Malapachy0760,Malapachy2362
MNXR68952[c]	Cytoplasm	1 MNXM111 + 1 MNXM346 = 2 MNXM1 + 1 MNXM97148	1 Fe(2+) + 1 protoporphyrin(2-) = 2 H(+) + 1 Protoheme		4.99.1.1	Malapachy2109,Malapachy3201
MNXR68998[e]	Extracellular	1 MNXM1246 + 1 MNXM5 = 1 MNXM1 + 1 MNXM270 + 1 MNXM6	1 reduced riboflavin + 1 NADP(+) = 1 H(+) + 1 riboflavin + 1 NADPH	-11.2806	1.5.1.30,1.5.1.41	Malapachy0274
MNXR68999[e]	Extracellular	1 MNXM1246 + 1 MNXM8 = 1 MNXM1 + 1 MNXM10 + 1 MNXM270	1 reduced riboflavin + 1 NAD(+) = 1 H(+) + 1 NADH(2-) + 1 riboflavin	-20.3035	1.5.1.41	Malapachy0274
MNXR69002[c]	Cytoplasm	1 MNXM11 + 1 MNXM96415 = 1 MNXM1 + 1 MNXM119 + 1 MNXM3	1 diphosphate(3-) + 1 FAD = 1 H(+) + 1 FMN + 1 ATP	-18.6536	2.7.7.2	Malapachy1318
MNXR69004[m]	Mitochondria	1 MNXM1160 + 1 MNXM421 = 1 MNXM11 + 1 MNXM965	1 (2-amino-4-hydroxy-7,8-dihydropteridin-6-yl)methyl diphosphate(3-) + 1 4-aminobenzoate = 1 diphosphate(3-) + 1 7,8-dihydropteroate	-10.47	2.5.1.15	Malapachy2318
MNXR6905[p]	Membrane	1 MNXM1 + 1 MNXM1461 + 1 MNXM6 = 1 MNXM4375 + 1 MNXM5	1 H(+) + 1 4alpha-methyllathosterone + 1 NADPH = 1 4alpha-methyl-5alpha-cholest-7-en-3beta-ol + 1 NADP(+)	-1.62651	1.1.1.270	Malapachy0382
MNXR69050[p]	Membrane	1 MNXM30 + 1 MNXM41231 = 1 MNXM4485 + 1 MNXM82	1 GDP + 1 alpha-D-mannosyl-beta-D-mannosyldiacetylchitobiosyldiphosphodolichol = 1 beta-D-mannosyldiacetylchitobiosyldiphosphodolichol + 1 GDP-alpha-D-mannose	6.89758	2.4.1.132	Malapachy4201,Malapachy1675
MNXR6908[c]	Cytoplasm	1 MNXM1 + 1 MNXM1310 + 1 MNXM6 = 1 MNXM2446 + 1 MNXM5	1 H(+) + 1 3-oxo-fatty acyl-CoA(4-) + 1 NADPH = 1 (R)-3-hydroxyacyl-CoA(4-) + 1 NADP(+)		1.1.1.330,1.1.1.36	Malapachy3759,None
MNXR69081[c]	Cytoplasm	1 MNXM160 + 1 MNXM8 = 1 MNXM1 + 1 MNXM10 + 1 MNXM429	1 D-glucopyranose 6-phosphate + 1 NAD(+) = 1 H(+) + 1 NADH(2-) + 1 6-O-phosphono-D-glucono-1,5-lactone
MNXR69082[c]	Cytoplasm	1 MNXM160 + 1 MNXM5 = 1 MNXM1 + 1 MNXM429 + 1 MNXM6	1 D-glucopyranose 6-phosphate + 1 NADP(+) = 1 H(+) + 1 6-O-phosphono-D-glucono-1,5-lactone + 1 NADPH	-5.92645	1.1.1.49	Malapachy0535
MNXR69103[c]	Cytoplasm	1 MNXM11 + 1 MNXM89795 = 1 MNXM1 + 1 MNXM121 + 1 MNXM336	1 diphosphate(3-) + 1 UDP-alpha-D-galactose = 1 H(+) + 1 UTP + 1 alpha-D-galactose 1-phosphate(2-)	-103.303	2.7.7.64	Malapachy2597
MNXR69105[c]	Cytoplasm	1 MNXM11 + 1 MNXM52 = 1 MNXM1 + 1 MNXM121 + 1 MNXM89588	1 diphosphate(3-) + 1 UDP-alpha-D-glucose(2-) = 1 H(+) + 1 UTP + 1 alpha-D-glucose 1-phosphate(2-)	-103.303	2.7.7.64,2.7.7.9	Malapachy2597
MNXR69127[c]	Cytoplasm	1 MNXM370 + 1 MNXM89557 = 1 MNXM37 + 1 MNXM68	1 2-ammonio-2-deoxy-D-glucopyranose 6-phosphate(1-) + 1 L-glutamate = 1 L-glutamine zwitterion + 1 D-fructose 6-phosphate(2-)	-3.43588	2.6.1.16	Malapachy1100
MNXR69128[m]	Mitochondria	1 MNXM1 + 1 MNXM516 + 1 MNXM6 = 1 MNXM5 + 1 MNXM90541	1 H(+) + 1 GDP-4-dehydro-6-deoxy-alpha-D-mannose(2-) + 1 NADPH = 1 NADP(+) + 1 GDP-L-fucose(2-)	-1.62646	1.1.1.271	Malapachy0798
MNXR69138[c]	Cytoplasm	1 MNXM113 + 1 MNXM3 = 1 MNXM30 + 1 MNXM7	1 GMP(3-) + 1 ATP = 1 GDP + 1 ADP	-0.785828	2.7.4.8	Malapachy1183
MNXR69166[c]	Cytoplasm	1 MNXM12 + 1 MNXM64021 = 1 MNXM224 + 1 MNXM96559	1 CoA + 1 N-tetradecanoyl-glycylpeptide = 1 myristoyl-CoA(4-) + 1 glycyl-peptide	-261.799	2.3.1.97	Malapachy2806
MNXR69167[c]	Cytoplasm	1 MNXM11 + 1 MNXM89557 + 1 MNXM90003 = 1 MNXM2 + 1 MNXM37 + 1 MNXM91	1 diphosphate(3-) + 1 L-glutamate + 1 5-phospho-beta-D-ribosylaminium(1-) = 1 H2O + 1 L-glutamine zwitterion + 1 5-phospho-alpha-D-ribose 1-diphosphate	2.05414	2.4.2.14	Malapachy3935
MNXR6917[m]	Mitochondria	1 MNXM1 + 1 MNXM10 + 1 MNXM2705 = 1 MNXM2410 + 1 MNXM8	1 H(+) + 1 NADH(2-) + 1 octanal = 1 octan-1-ol + 1 NAD(+)	2.54179	1.1.1.1	Malapachy4243
MNXR69185[c]	Cytoplasm	1 MNXM100 + 1 MNXM83 = 1 MNXM11 + 1 MNXM34	1 geranyl diphosphate + 1 isopentenyl diphosphate = 1 diphosphate(3-) + 1 (2E,6E)-farnesyl diphosphate	-13	2.5.1.10	Malapachy4067,Malapachy4177
MNXR69209[c]	Cytoplasm	1 MNXM1264 + 1 MNXM195 = 1 MNXM2784	1 3-oxoadipyl-CoA(5-) + 1 dihydrogen = 1 3-hydroxyadipyl-CoA
MNXR69234[c]	Cytoplasm	1 MNXM1 + 1 MNXM160 + 1 MNXM7 = 1 MNXM3 + 1 MNXM41	1 H(+) + 1 D-glucopyranose 6-phosphate + 1 ADP = 1 ATP + 1 D-glucopyranose	-14.8159	2.7.1.1	Malapachy1434
MNXR69235[c]	Cytoplasm	1 MNXM1380 + 1 MNXM3 = 1 MNXM1 + 1 MNXM68 + 1 MNXM7	1 keto-D-fructose + 1 ATP = 1 H(+) + 1 D-fructose 6-phosphate(2-) + 1 ADP	-12.5459	2.7.1.1	Malapachy1434
MNXR69243[c]	Cytoplasm	1 MNXM1 + 1 MNXM30 + 1 MNXM790 = 1 MNXM51 + 1 MNXM874	1 H(+) + 1 GDP + 1 4-amino-2-methyl-5-phosphonatomethylpyrimidine(2-) = 1 GTP + 1 4-amino-5-hydroxymethyl-2-methylpyrimidine		2.7.1.49	Malapachy2738
MNXR69289[c]	Cytoplasm	1 MNXM132 = 1 MNXM83	1 prenyl diphosphate(3-) = 1 isopentenyl diphosphate	0.66	5.3.3.2	Malapachy3602
MNXR69294[m]	Mitochondria	1 MNXM114097 + 1 MNXM5 = 1 MNXM1 + 1 MNXM114079 + 1 MNXM6	1 (R)-2,3-dihydroxy-3-methylbutanoate + 1 NADP(+) = 1 H(+) + 1 (S)-2-acetolactate + 1 NADPH	-0.166443	1.1.1.86	Malapachy4178
MNXR69386[c]	Cytoplasm	1 MNXM11 + 1 MNXM14 + 1 MNXM89922 = 1 MNXM1 + 1 MNXM3 + 1 MNXM78 + 1 MNXM90881	1 diphosphate(3-) + 1 AMP + 1 L-lysyl-tRNA(Lys) = 1 H(+) + 1 ATP + 1 L-lysinium(1+) + 1 tRNA(Lys)	0	6.1.1.6	Malapachy2416
MNXR69389[m]	Mitochondria	1 MNXM1 + 1 MNXM10 + 1 MNXM91418 = 1 MNXM2 + 1 MNXM5416 + 1 MNXM8	1 H(+) + 1 NADH(2-) + 1 1-methyl-4-imidazoleacetic acid = 1 H2O + 1 1-methylimidazole-4-acetaldehyde + 1 NAD(+)	-13.1053	1.2.1.5	Malapachy0140
MNXR69401[c]	Cytoplasm	1 MNXM427 = 1 MNXM68	1 D-mannopyranose 6-phosphate(2-) = 1 D-fructose 6-phosphate(2-)	1.38	5.3.1.8	Malapachy3094
MNXR69405[c]	Cytoplasm	1 MNXM15 + 1 MNXM1989 + 1 MNXM22 = 1 MNXM2 + 1 MNXM3674 + 1 MNXM4	1 NH4(+) + 1 3-methoxy-4-hydroxyphenylglycolaldehyde + 1 hydrogen peroxide = 1 H2O + 1 normetanephrine + 1 O2	-23.963	1.4.3.4	Malapachy2048,Malapachy3977,Malapachy0314
MNXR69440[c]	Cytoplasm	1 MNXM121 + 1 MNXM333 = 1 MNXM1 + 1 MNXM17 + 1 MNXM567	1 UTP + 1 (R)-mevalonate = 1 H(+) + 1 UDP + 1 (R)-5-phosphonatomevalonate(3-)		2.7.1.36	Malapachy3620,Malapachy3617
MNXR69441[c]	Cytoplasm	1 MNXM16 + 1 MNXM2710 = 1 MNXM1 + 1 MNXM19 + 1 MNXM3691	1 S-adenosyl-L-methionine + 1 phosphatidyl-N-methylethanolamine zwitterion = 1 H(+) + 1 S-adenosyl-L-homocysteine + 1 phosphatidyl-N,N-dimethylethanolamine	-33.6523	2.1.1.71	Malapachy3461
MNXR69442[c]	Cytoplasm	1 MNXM114070 + 1 MNXM2623 = 1 MNXM2563 + 1 MNXM61	1 L-homocysteine zwitterion + 1 5-methyltetrahydropteroyltri-L-glutamate(4-) = 1 tetrahydropteroyltri-L-glutamate(4-) + 1 L-methionine zwitterion	-6.41	2.1.1.14	Malapachy1415
MNXR69515[c]	Cytoplasm	1 MNXM1 + 1 MNXM10 + 1 MNXM176 = 1 MNXM8 + 1 MNXM90307	1 H(+) + 1 NADH(2-) + 1 a ubiquinone = 1 NAD(+) + 1 Ubiquinol	0	1.6.5.3	Malapachy0964,Malapachy1280,Malapachy3757,Malapachy1370,Malapachy2119,Malapachy0861,Malapachy2969,Malapachy2067,Malapachy3775,Malapachy3964,Malapachy0564,Malapachy2804,Malapachy3754,Malapachy4178,Malapachy0435,Malapachy3942,Malapachy2787,Malapachy1279
MNXR69515[m]	Mitochondria	1 MNXM1 + 1 MNXM10 + 1 MNXM176 = 1 MNXM8 + 1 MNXM90307	1 H(+) + 1 NADH(2-) + 1 a ubiquinone = 1 NAD(+) + 1 Ubiquinol	0	1.6.5.3	Malapachy0964,Malapachy1280,Malapachy3757,Malapachy1370,Malapachy2119,Malapachy0861,Malapachy2969,Malapachy2067,Malapachy3775,Malapachy3964,Malapachy0564,Malapachy2804,Malapachy3754,Malapachy4178,Malapachy0435,Malapachy3942,Malapachy2787,Malapachy1279
MNXR69515[p]	Membrane	1 MNXM1 + 1 MNXM10 + 1 MNXM176 = 1 MNXM8 + 1 MNXM90307	1 H(+) + 1 NADH(2-) + 1 a ubiquinone = 1 NAD(+) + 1 Ubiquinol	0	1.6.5.3	Malapachy0964,Malapachy1280,Malapachy3757,Malapachy1370,Malapachy2119,Malapachy0861,Malapachy2969,Malapachy2067,Malapachy3775,Malapachy3964,Malapachy0564,Malapachy2804,Malapachy3754,Malapachy4178,Malapachy0435,Malapachy3942,Malapachy2787,Malapachy1279
MNXR69528[c]	Cytoplasm	1 MNXM3 + 1 MNXM30 = 1 MNXM51 + 1 MNXM7	1 ATP + 1 GDP = 1 GTP + 1 ADP	94.9901	2.7.4.6	Malapachy1019,Malapachy2957
MNXR69529[c]	Cytoplasm	1 MNXM1325 + 1 MNXM7 = 1 MNXM2174 + 1 MNXM3	1 dITP + 1 ADP = 1 dIDP + 1 ATP	94.99	2.7.4.6	Malapachy1019,Malapachy2957
MNXR69530[c]	Cytoplasm	1 MNXM121 + 1 MNXM7 = 1 MNXM17 + 1 MNXM3	1 UTP + 1 ADP = 1 UDP + 1 ATP	94.99	2.7.4.6	Malapachy1019,Malapachy2957
MNXR69531[c]	Cytoplasm	1 MNXM220 + 1 MNXM3 = 1 MNXM63 + 1 MNXM7	1 CDP(3-) + 1 ATP = 1 CTP + 1 ADP	94.99	2.7.4.6	Malapachy1019,Malapachy2957
MNXR69532[c]	Cytoplasm	1 MNXM152 + 1 MNXM3 = 1 MNXM394 + 1 MNXM7	1 dTDP(3-) + 1 ATP = 1 dTTP + 1 ADP	94.99	2.7.4.6	Malapachy1019,Malapachy2957
MNXR69533[c]	Cytoplasm	1 MNXM344 + 1 MNXM7 = 1 MNXM3 + 1 MNXM436	1 dGTP + 1 ADP = 1 ATP + 1 dGDP(2-)	94.99	2.7.4.6	Malapachy1019,Malapachy2957
MNXR69534[c]	Cytoplasm	1 MNXM3 + 1 MNXM572 = 1 MNXM452 + 1 MNXM7	1 ATP + 1 dUDP = 1 dUTP + 1 ADP	94.9899	2.7.4.6	Malapachy1019,Malapachy2957
MNXR69535[c]	Cytoplasm	1 MNXM360 + 1 MNXM7 = 1 MNXM3 + 1 MNXM411	1 dCTP + 1 ADP = 1 ATP + 1 dCDP(3-)	94.99	2.7.4.6	Malapachy1019,Malapachy2957
MNXR69536[c]	Cytoplasm	1 MNXM3 + 1 MNXM495 = 1 MNXM423 + 1 MNXM7	1 ATP + 1 IDP = 1 ITP + 1 ADP	94.99	2.7.4.6	Malapachy1019,Malapachy2957
MNXR69543[c]	Cytoplasm	1 MNXM15 + 1 MNXM1615 + 1 MNXM22 = 1 MNXM2704 + 1 MNXM4	1 NH4(+) + 1 1-methylpyrrolinium + 1 hydrogen peroxide = 1 N-methylputrescinium(2+) + 1 O2	-21.503	1.4.3.21,1.4.3.6	Malapachy3764,None
MNXR69544[c]	Cytoplasm	1 MNXM11 + 1 MNXM13 + 1 MNXM194 = 2 MNXM1 + 1 MNXM555 + 1 MNXM91	1 diphosphate(3-) + 1 CO(2) + 1 nicotinate beta-D-ribonucleotide = 2 H(+) + 1 quinolinate(2-) + 1 5-phospho-alpha-D-ribose 1-diphosphate	-15.5171	2.4.2.19	Malapachy1811,Malapachy4138
MNXR69544[m]	Mitochondria	1 MNXM11 + 1 MNXM13 + 1 MNXM194 = 2 MNXM1 + 1 MNXM555 + 1 MNXM91	1 diphosphate(3-) + 1 CO(2) + 1 nicotinate beta-D-ribonucleotide = 2 H(+) + 1 quinolinate(2-) + 1 5-phospho-alpha-D-ribose 1-diphosphate	-15.5171	2.4.2.19	Malapachy1811,Malapachy4138
MNXR69562[c]	Cytoplasm	1 MNXM1325 + 1 MNXM2 = 1 MNXM1 + 1 MNXM11 + 1 MNXM1922	1 dITP + 1 H2O = 1 H(+) + 1 diphosphate(3-) + 1 dIMP	-113.549	3.6.1.19	Malapachy1821
MNXR6959[m]	Mitochondria	2 MNXM1 + 1 MNXM10 + 1 MNXM626 = 1 MNXM2 + 1 MNXM8 + 1 MNXM940	2 H(+) + 1 NADH(2-) + 1 4-(trimethylammonio)butanoate = 1 H2O + 1 NAD(+) + 1 4-trimethylammoniobutanal	-12.4812	1.2.1.3	Malapachy0140
MNXR69599[c]	Cytoplasm	1 MNXM11 + 1 MNXM519 = 1 MNXM235 + 1 MNXM91	1 diphosphate(3-) + 1 orotidine 5'-phosphate(3-) = 1 orotate + 1 5-phospho-alpha-D-ribose 1-diphosphate	0.513489	2.4.2.10	Malapachy1636,Malapachy3939
MNXR69599[m]	Mitochondria	1 MNXM11 + 1 MNXM519 = 1 MNXM235 + 1 MNXM91	1 diphosphate(3-) + 1 orotidine 5'-phosphate(3-) = 1 orotate + 1 5-phospho-alpha-D-ribose 1-diphosphate	0.513489	2.4.2.10	Malapachy1636,Malapachy3939
MNXR69637[c]	Cytoplasm	1 MNXM155 + 1 MNXM49 = 1 MNXM1 + 1 MNXM105630 + 1 MNXM148 + 1 MNXM45	1 thioredoxin + 1 3'-phosphoadenosine-5'-phosphosulfate = 1 H(+) + 1 sulfite + 1 thioredoxin disulfide + 1 adenosine 3',5'-bisphosphate	20.9702	1.8.4.8	Malapachy1295
MNXR69639[c]	Cytoplasm	1 MNXM13 + 1 MNXM788 = 1 MNXM1 + 1 MNXM1372	1 CO(2) + 1 2-aminomuconic 6-semialdehyde = 1 H(+) + 1 aminocarboxymuconate semialdehyde		4.1.1.45
MNXR69661[c]	Cytoplasm	1 MNXM3 + 1 MNXM68 = 1 MNXM500 + 1 MNXM7	1 ATP + 1 D-fructose 6-phosphate(2-) = 1 D-fructose 1,6-bisphosphate + 1 ADP	-14.4924	2.7.1.11	Malapachy2921
MNXR69662[c]	Cytoplasm	1 MNXM1 + 1 MNXM651 + 1 MNXM7 = 1 MNXM3 + 1 MNXM68	1 H(+) + 1 beta-D-fructofuranose 2,6-bisphosphate(4-) + 1 ADP = 1 ATP + 1 D-fructose 6-phosphate(2-)		2.7.1.105	Malapachy3775,Malapachy0964
MNXR69663[c]	Cytoplasm	1 MNXM14 + 1 MNXM500 = 1 MNXM68 + 1 MNXM7	1 AMP + 1 D-fructose 1,6-bisphosphate = 1 D-fructose 6-phosphate(2-) + 1 ADP		2.7.1.146
MNXR69671[c]	Cytoplasm	1 MNXM160 = 1 MNXM68	1 D-glucopyranose 6-phosphate = 1 D-fructose 6-phosphate(2-)	1.38	5.3.1.9	Malapachy2883
MNXR69672[c]	Cytoplasm	1 MNXM160 = 1 MNXM89588	1 D-glucopyranose 6-phosphate = 1 alpha-D-glucose 1-phosphate(2-)	0	5.4.2.2	Malapachy1543
MNXR69766[p]	Membrane	1 MNXM3 + 1 MNXM567 = 1 MNXM689 + 1 MNXM7	1 ATP + 1 (R)-5-phosphonatomevalonate(3-) = 1 (R)-5-diphosphonatomevalonate(4-) + 1 ADP	-1.41003	2.7.4.2	Malapachy1267
MNXR69768[c]	Cytoplasm	1 MNXM1135 + 1 MNXM7 = 1 MNXM3 + 1 MNXM790	1 4-amino-2-methyl-5-diphosphonatomethylpyrimidine(3-) + 1 ADP = 1 ATP + 1 4-amino-2-methyl-5-phosphonatomethylpyrimidine(2-)	-0.785828	2.7.4.7	Malapachy2738
MNXR69770[m]	Mitochondria	1 MNXM1 + 1 MNXM86 + 1 MNXM96415 = 1 MNXM38 + 1 MNXM650	1 H(+) + 1 propionyl-CoA(4-) + 1 FAD = 1 FADH2 + 1 acryloyl-CoA(4-)	21.0088	1.3.8.7	Malapachy0529
MNXR69784[c]	Cytoplasm	1 MNXM1 + 1 MNXM463 + 1 MNXM7 + 1 MNXM9 = 1 MNXM29 + 1 MNXM3 + 1 MNXM90003	1 H(+) + 1 N(1)-(5-phospho-D-ribosyl)glycinamide(1-) + 1 ADP + 1 phosphate = 1 glycine + 1 ATP + 1 5-phospho-beta-D-ribosylaminium(1-)	-6.26587	6.3.4.13	Malapachy3829
MNXR69785[c]	Cytoplasm	1 MNXM1 + 1 MNXM388 + 1 MNXM7 + 1 MNXM9 = 1 MNXM3 + 1 MNXM568	1 H(+) + 1 5-amino-1-(5-phosphonato-D-ribosyl)imidazol-3-ium + 1 ADP + 1 phosphate = 1 ATP + 1 2-formamido-N(1)-(5-O-phosphonato-D-ribosyl)acetamidine	9.97412	6.3.3.1	Malapachy3829
MNXR69809[p]	Membrane	1 MNXM1 + 1 MNXM221 + 1 MNXM31 = 1 MNXM201 + 1 MNXM53	1 H(+) + 1 phosphatidyl-L-serine(1-) + 1 CMP = 1 a CDP-diacylglycerol + 1 L-serine	44.9226	2.7.8.8	Malapachy4008
MNXR69844[m]	Mitochondria	1 MNXM1 + 1 MNXM119 + 1 MNXM7 = 1 MNXM270 + 1 MNXM3	1 H(+) + 1 FMN + 1 ADP = 1 riboflavin + 1 ATP	-51.4631	2.7.1.26	Malapachy0191
MNXR69845[c]	Cytoplasm	1 MNXM1313 + 2 MNXM2 + 1 MNXM9 = 1 MNXM2887 + 1 MNXM791	1 6,7-dimethyl-8-(1-D-ribityl)lumazine + 2 H2O + 1 phosphate = 1 (2S)-2-hydroxy-3-oxobutyl phosphate + 1 5-amino-6-(D-ribitylamino)uracil	-50.1681	2.5.1.78	Malapachy0727
MNXR69846[c]	Cytoplasm	2 MNXM1313 = 1 MNXM270 + 1 MNXM791	2 6,7-dimethyl-8-(1-D-ribityl)lumazine = 1 riboflavin + 1 5-amino-6-(D-ribitylamino)uracil	40.8841	2.5.1.9	Malapachy0815
MNXR69853[c]	Cytoplasm	1 MNXM1 + 1 MNXM6 + 1 MNXM677 = 1 MNXM4928 + 1 MNXM5	1 H(+) + 1 NADPH + 1 3-oxodecanoyl-CoA = 1 (R)-Hydroxydecanoyl-CoA + 1 NADP(+)		1.1.1.36
MNXR69854[c]	Cytoplasm	1 MNXM1 + 1 MNXM6 + 1 MNXM705 = 1 MNXM4926 + 1 MNXM5	1 H(+) + 1 NADPH + 1 3-oxolauroyl-CoA = 1 (R)-3-hydroxydodecanoyl-CoA + 1 NADP(+)		1.1.1.36
MNXR69857[c]	Cytoplasm	1 MNXM1 + 1 MNXM6 + 1 MNXM706 = 1 MNXM4930 + 1 MNXM5	1 H(+) + 1 NADPH + 1 3-oxooctanoyl-CoA = 1 (R)-Hydroxyoctanoyl-CoA + 1 NADP(+)		1.1.1.36
MNXR69879[c]	Cytoplasm	1 MNXM16 + 1 MNXM31869 = 1 MNXM1 + 1 MNXM19 + 1 MNXM3674	1 S-adenosyl-L-methionine + 1 (R)-noradrenaline = 1 H(+) + 1 S-adenosyl-L-homocysteine + 1 normetanephrine		2.1.1.6
MNXR69883[c]	Cytoplasm	10.1 MNXM108 + 19.3 MNXM3272 + 4.7 MNXM3273 + 7.7 MNXM3274 + 32.7 MNXM4586 + 18.1 MNXM4587 = 1 MNXM92650	10.1 palmitate + 19.3 fa3 + 4.7 fa6 + 7.7 fa11 + 32.7 fa4 + 18.1 fa12 = 1 SA Free Fatty Acids
MNXR69898[c]	Cytoplasm	2 MNXM1 + 1 MNXM10 + 1 MNXM863 = 1 MNXM672 + 1 MNXM8	2 H(+) + 1 NADH(2-) + 1 sirohydrochlorin(8-) = 1 precorrin-2(7-) + 1 NAD(+)	-30.3712	1.3.1.76	Malapachy2755,Malapachy3201
MNXR69900[c]	Cytoplasm	1 MNXM111 + 1 MNXM863 = 2 MNXM1 + 1 MNXM82173	1 Fe(2+) + 1 sirohydrochlorin(8-) = 2 H(+) + 1 siroheme	4.76283	4.99.1.4	Malapachy3201
MNXR69903[c]	Cytoplasm	1 MNXM1 + 1 MNXM15 + 1 MNXM159 + 1 MNXM25 = 1 MNXM2 + 1 MNXM820	1 H(+) + 1 NH4(+) + 1 2-oxobutanoate + 1 succinate(2-) = 1 H2O + 1 O-succinyl-L-homoserinate(1-)		2.5.1.48	Malapachy2758
MNXR69923[c]	Cytoplasm	1 MNXM12 + 1 MNXM25 + 1 MNXM51 = 1 MNXM30 + 1 MNXM9 + 1 MNXM92	1 CoA + 1 succinate(2-) + 1 GTP = 1 GDP + 1 phosphate + 1 succinyl-CoA(5-)	-96.0442	6.2.1.4	Malapachy0534,Malapachy3011
MNXR69926[c]	Cytoplasm	1 MNXM1 + 1 MNXM105630 + 3 MNXM6 = 3 MNXM2 + 3 MNXM5 + 1 MNXM89582	1 H(+) + 1 sulfite + 3 NADPH = 3 H2O + 3 NADP(+) + 1 hydrogen sulfide	5.07922	1.8.1.2	Malapachy1021,Malapachy0211
MNXR69926[m]	Mitochondria	1 MNXM1 + 1 MNXM105630 + 3 MNXM6 = 3 MNXM2 + 3 MNXM5 + 1 MNXM89582	1 H(+) + 1 sulfite + 3 NADPH = 3 H2O + 3 NADP(+) + 1 hydrogen sulfide	5.07922	1.8.1.2	Malapachy1021,Malapachy0211
MNXR69932[c]	Cytoplasm	1 MNXM1 + 1 MNXM1 + 1 MNXM143 + 1 MNXM80 + 1 MNXM9 = 2 MNXM2 + 1 MNXM47	1 H(+) + 1 H(+) + 1 N-acetyl-D-glucosamine + 1 UMP(2-) + 1 phosphate = 2 H2O + 1 UDP-N-acetyl-alpha-D-glucosamine(2-)
MNXR69963[c]	Cytoplasm	1 MNXM317 + 1 MNXM7 + 1 MNXM9 = 1 MNXM3 + 1 MNXM79 + 1 MNXM89557	1 5,6,7,8-tetrahydrofolyl-L-glutamic acid + 1 ADP + 1 phosphate = 1 ATP + 1 (6S)-5,6,7,8-tetrahydrofolate + 1 L-glutamate	38.1004	6.3.2.17	Malapachy3265,Malapachy2120
MNXR69963[m]	Mitochondria	1 MNXM317 + 1 MNXM7 + 1 MNXM9 = 1 MNXM3 + 1 MNXM79 + 1 MNXM89557	1 5,6,7,8-tetrahydrofolyl-L-glutamic acid + 1 ADP + 1 phosphate = 1 ATP + 1 (6S)-5,6,7,8-tetrahydrofolate + 1 L-glutamate	38.1004	6.3.2.17	Malapachy3265,Malapachy2120
MNXR69979[c]	Cytoplasm	1 MNXM1 + 1 MNXM14 + 1 MNXM256 = 1 MNXM3 + 1 MNXM322	1 H(+) + 1 AMP + 1 thiamine diphosphate = 1 ATP + 1 thiamine(1+)	-13.4735	2.7.6.2	Malapachy4017,Malapachy1529
MNXR700[m]	Mitochondria	1 MNXM1140 + 1 MNXM3090 = 1 MNXM1141 + 1 MNXM16	1 7,8-diaminononanoate cation + 1 S-adenosyl-4-methylthio-2-oxobutanoate = 1 8-amino-7-oxononanoic acid zwitterion + 1 S-adenosyl-L-methionine	21.529	2.6.1.62	Malapachy0014
MNXR70000[c]	Cytoplasm	1 MNXM15 + 1 MNXM22 + 1 MNXM518 = 1 MNXM2 + 1 MNXM4 + 1 MNXM806	1 NH4(+) + 1 hydrogen peroxide + 1 indole-3-acetaldehyde = 1 H2O + 1 O2 + 1 tryptaminium	-23.963	1.4.3.4	Malapachy2048,Malapachy3977,Malapachy0314
MNXR70013[c]	Cytoplasm	1 MNXM11 + 1 MNXM47 = 1 MNXM1 + 1 MNXM121 + 1 MNXM340	1 diphosphate(3-) + 1 UDP-N-acetyl-alpha-D-glucosamine(2-) = 1 H(+) + 1 UTP + 1 N-acetyl-alpha-D-glucosamine 1-phosphate(2-)	-103.303	2.7.7.23	Malapachy0094
MNXR70029[c]	Cytoplasm	1 MNXM52 = 1 MNXM89795	1 UDP-alpha-D-glucose(2-) = 1 UDP-alpha-D-galactose	0	5.1.3.2	Malapachy3248
MNXR70030[c]	Cytoplasm	3 MNXM1 + 2 MNXM10 + 1 MNXM87 = 1 MNXM2 + 1 MNXM52 + 2 MNXM8	3 H(+) + 2 NADH(2-) + 1 UDP-alpha-D-glucuronate(3-) = 1 H2O + 1 UDP-alpha-D-glucose(2-) + 2 NAD(+)	-11.8118	1.1.1.22	Malapachy1089
MNXR70038[c]	Cytoplasm	1 MNXM336 + 1 MNXM52 = 1 MNXM89588 + 1 MNXM89795	1 alpha-D-galactose 1-phosphate(2-) + 1 UDP-alpha-D-glucose(2-) = 1 alpha-D-glucose 1-phosphate(2-) + 1 UDP-alpha-D-galactose	0	2.7.7.12	Malapachy3130
MNXR70061[c]	Cytoplasm	1 MNXM11 + 1 MNXM80 = 1 MNXM158 + 1 MNXM91	1 diphosphate(3-) + 1 UMP(2-) = 1 uracil + 1 5-phospho-alpha-D-ribose 1-diphosphate	-0.734802	2.4.2.9	Malapachy0629
MNXR70139[c]	Cytoplasm	1 MNXM2 + 1 MNXM317 = 1 MNXM79 + 1 MNXM89557	1 H2O + 1 5,6,7,8-tetrahydrofolyl-L-glutamic acid = 1 (6S)-5,6,7,8-tetrahydrofolate + 1 L-glutamate		3.4.17.11
MNXR70145[p]	Membrane	2 MNXM1 + 1 MNXM268 + 1 MNXM6 = 1 MNXM2 + 1 MNXM5 + 1 MNXM89905	2 H(+) + 1 L-2-aminoadipate + 1 NADPH = 1 H2O + 1 NADP(+) + 1 L-allysine	-23.3765	1.2.1.31	Malapachy0855
MNXR70154[c]	Cytoplasm	1 MNXM114088 + 1 MNXM245 + 1 MNXM5 = 1 MNXM1 + 1 MNXM1280 + 1 MNXM6	1 Phosphate_(protonated) + 1 L-glutamic 5-semialdehyde zwitterion + 1 NADP(+) = 1 H(+) + 1 L-gamma-glutamyl phosphate(2-) + 1 NADPH		1.2.1.41	Malapachy0926
MNXR70157[c]	Cytoplasm	1 MNXM111 + 1 MNXM346 = 1 MNXM78362	1 Fe(2+) + 1 protoporphyrin(2-) = 1 protoheme IX	10.4851	4.99.1.1	Malapachy2109,Malapachy3201
MNXR70157[m]	Mitochondria	1 MNXM111 + 1 MNXM346 = 1 MNXM78362	1 Fe(2+) + 1 protoporphyrin(2-) = 1 protoheme IX	10.4851	4.99.1.1	Malapachy2109,Malapachy3201
MNXR70176[m]	Mitochondria	2 MNXM1 + 1 MNXM10 + 1 MNXM114063 = 1 MNXM2 + 1 MNXM277 + 1 MNXM8	2 H(+) + 1 NADH(2-) + 1 fatty acid = 1 H2O + 1 aldehyde + 1 NAD(+)	-2.8342	1.2.1.3,1.2.1.5	Malapachy0140
MNXR70238[c]	Cytoplasm	1 MNXM2 + 1 MNXM327 + 1 MNXM39 + 1 MNXM5 = 1 MNXM3163 + 1 MNXM4 + 1 MNXM6	1 H2O + 1 estrone + 1 formate + 1 NADP(+) = 1 3,17-dioxoandrost-4-en-19-al + 1 O2 + 1 NADPH
MNXR70270[c]	Cytoplasm	1 MNXM11 + 1 MNXM87 = 1 MNXM121 + 1 MNXM17106	1 diphosphate(3-) + 1 UDP-alpha-D-glucuronate(3-) = 1 UTP + 1 D-glucuronate 1-phosphate	-103.303	2.7.7.64	Malapachy2597
MNXR70320[c]	Cytoplasm	1 MNXM12 + 1 MNXM297 = 1 MNXM44 + 1 MNXM60402	1 CoA + 1 phosphatidylcholine = 1 acyl-CoA + 1 LPC	325.066	2.3.1.23	Malapachy2658
MNXR70324[c]	Cytoplasm	1 MNXM1 + 1 MNXM114088 + 1 MNXM2949 = 1 MNXM2 + 1 MNXM91851	1 H(+) + 1 Phosphate_(protonated) + 1 5-hydroxymethyldeoxycytidylate(2-) = 1 H2O + 1 2'-deoxy-5-hydroxymethylcytidine-5'-diphosphate
MNXR70325[c]	Cytoplasm	1 MNXM1 + 1 MNXM114063 + 1 MNXM59 = 1 MNXM2 + 1 MNXM248	1 H(+) + 1 fatty acid + 1 1,2-diacyl-sn-glycerol = 1 H2O + 1 a triacylglycerol	-3.53713	3.1.1.3	Malapachy1035,Malapachy3344,Malapachy3710,Malapachy1281,Malapachy2818,Malapachy0819,Malapachy1587,Malapachy3547,Malapachy3461,Malapachy3009,Malapachy1415,Malapachy3592,Malapachy1280,Malapachy0821,Malapachy2572,Malapachy0439,Malapachy2281
MNXR70325[m]	Mitochondria	1 MNXM1 + 1 MNXM114063 + 1 MNXM59 = 1 MNXM2 + 1 MNXM248	1 H(+) + 1 fatty acid + 1 1,2-diacyl-sn-glycerol = 1 H2O + 1 a triacylglycerol	-3.53713	3.1.1.3	Malapachy1035,Malapachy3344,Malapachy3710,Malapachy1281,Malapachy2818,Malapachy0819,Malapachy1587,Malapachy3547,Malapachy3461,Malapachy3009,Malapachy1415,Malapachy3592,Malapachy1280,Malapachy0821,Malapachy2572,Malapachy0439,Malapachy2281
MNXR70325[n]	Nucleous	1 MNXM1 + 1 MNXM114063 + 1 MNXM59 = 1 MNXM2 + 1 MNXM248	1 H(+) + 1 fatty acid + 1 1,2-diacyl-sn-glycerol = 1 H2O + 1 a triacylglycerol	-3.53713	3.1.1.3	Malapachy1035,Malapachy3344,Malapachy3710,Malapachy1281,Malapachy2818,Malapachy0819,Malapachy1587,Malapachy3547,Malapachy3461,Malapachy3009,Malapachy1415,Malapachy3592,Malapachy1280,Malapachy0821,Malapachy2572,Malapachy0439,Malapachy2281
MNXR70325[p]	Membrane	1 MNXM1 + 1 MNXM114063 + 1 MNXM59 = 1 MNXM2 + 1 MNXM248	1 H(+) + 1 fatty acid + 1 1,2-diacyl-sn-glycerol = 1 H2O + 1 a triacylglycerol	-3.53713	3.1.1.3	Malapachy1035,Malapachy3344,Malapachy3710,Malapachy1281,Malapachy2818,Malapachy0819,Malapachy1587,Malapachy3547,Malapachy3461,Malapachy3009,Malapachy1415,Malapachy3592,Malapachy1280,Malapachy0821,Malapachy2572,Malapachy0439,Malapachy2281
MNXR70331[m]	Mitochondria	1 MNXM1 + 1 MNXM109 + 1 MNXM90 = 1 MNXM2 + 1 MNXM297	1 H(+) + 1 a 1,2-diacylglycerol-3-phosphate + 1 choline = 1 H2O + 1 phosphatidylcholine	137.309	3.1.4.4	Malapachy0761
MNXR70333[p]	Membrane	1 MNXM11 + 1 MNXM201 = 1 MNXM1 + 1 MNXM109 + 1 MNXM63	1 diphosphate(3-) + 1 a CDP-diacylglycerol = 1 H(+) + 1 a 1,2-diacylglycerol-3-phosphate + 1 CTP	-226.557	2.7.7.41	Malapachy0858
MNXR70408[c]	Cytoplasm	1 MNXM1 + 1 MNXM229 + 1 MNXM96497 = 1 MNXM2 + 1 MNXM354	1 H(+) + 1 choline phosphate + 1 Ceramide = 1 H2O + 1 sphingomyelin d18:1(1+)	128.286	3.1.4.12	Malapachy2505
MNXR70421[c]	Cytoplasm	1 MNXM114088 + 1 MNXM337 = 1 MNXM1365	1 Phosphate_(protonated) + 1 chorismate(2-) = 1 5-O-(1-carboxylatovinyl)-3-phosphonatoshikimate		4.2.3.5	Malapachy1537
MNXR70478[c]	Cytoplasm	1 MNXM114 + 1 MNXM5 = 1 MNXM1 + 1 MNXM1 + 1 MNXM301 + 1 MNXM6	1 L-proline + 1 NADP(+) = 1 H(+) + 1 H(+) + 1 (S)-1-pyrroline-5-carboxylate + 1 NADPH	-23.3936	1.5.1.2	Malapachy1626
MNXR70483[c]	Cytoplasm	1 MNXM114156 + 1 MNXM832 = 1 MNXM277 + 1 MNXM96038	1 ACCEPTOR_(unspecified) + 1 a primary alcohol = 1 aldehyde + 1 a reduced electron acceptor
MNXR70513[c]	Cytoplasm	1 MNXM17065 + 1 MNXM22 = 1 MNXM4 + 1 MNXM778	1 dehydro-D-arabinono-1,4-lactone + 1 hydrogen peroxide = 1 O2 + 1 D-arabinono-1,4-lactone	-47.15	1.1.3.37	Malapachy3443
MNXR70518[c]	Cytoplasm	1 MNXM1 + 1 MNXM114063 + 1 MNXM308 = 1 MNXM2 + 1 MNXM248	1 H(+) + 1 fatty acid + 1 a diacylglycerol = 1 H2O + 1 a triacylglycerol	-13.0383	3.1.1.3	Malapachy1035,Malapachy3344,Malapachy3710,Malapachy1281,Malapachy2818,Malapachy0819,Malapachy1587,Malapachy3547,Malapachy3461,Malapachy3009,Malapachy1415,Malapachy3592,Malapachy1280,Malapachy0821,Malapachy2572,Malapachy0439,Malapachy2281
MNXR70518[m]	Mitochondria	1 MNXM1 + 1 MNXM114063 + 1 MNXM308 = 1 MNXM2 + 1 MNXM248	1 H(+) + 1 fatty acid + 1 a diacylglycerol = 1 H2O + 1 a triacylglycerol	-13.0383	3.1.1.3	Malapachy1035,Malapachy3344,Malapachy3710,Malapachy1281,Malapachy2818,Malapachy0819,Malapachy1587,Malapachy3547,Malapachy3461,Malapachy3009,Malapachy1415,Malapachy3592,Malapachy1280,Malapachy0821,Malapachy2572,Malapachy0439,Malapachy2281
MNXR70518[n]	Nucleous	1 MNXM1 + 1 MNXM114063 + 1 MNXM308 = 1 MNXM2 + 1 MNXM248	1 H(+) + 1 fatty acid + 1 a diacylglycerol = 1 H2O + 1 a triacylglycerol	-13.0383	3.1.1.3	Malapachy1035,Malapachy3344,Malapachy3710,Malapachy1281,Malapachy2818,Malapachy0819,Malapachy1587,Malapachy3547,Malapachy3461,Malapachy3009,Malapachy1415,Malapachy3592,Malapachy1280,Malapachy0821,Malapachy2572,Malapachy0439,Malapachy2281
MNXR70518[p]	Membrane	1 MNXM1 + 1 MNXM114063 + 1 MNXM308 = 1 MNXM2 + 1 MNXM248	1 H(+) + 1 fatty acid + 1 a diacylglycerol = 1 H2O + 1 a triacylglycerol	-13.0383	3.1.1.3	Malapachy1035,Malapachy3344,Malapachy3710,Malapachy1281,Malapachy2818,Malapachy0819,Malapachy1587,Malapachy3547,Malapachy3461,Malapachy3009,Malapachy1415,Malapachy3592,Malapachy1280,Malapachy0821,Malapachy2572,Malapachy0439,Malapachy2281
MNXR70528[c]	Cytoplasm	1 MNXM2426 + 1 MNXM9 = 1 MNXM2 + 1 MNXM538	1 ribonucleoside + 1 phosphate = 1 H2O + 1 nucleoside 5'-phosphate dianion	-3.05414	3.1.3.31	Malapachy3964
MNXR70542[p]	Membrane	1 MNXM114063 + 1 MNXM367 = 1 MNXM2 + 1 MNXM60402	1 fatty acid + 1 L-alpha-glycerophosphocholine = 1 H2O + 1 LPC	192.384	3.1.1.5	Malapachy0660
MNXR70544[e]	Extracellular	1 MNXM1 + 1 MNXM114063 + 1 MNXM90 = 1 MNXM2 + 1 MNXM5038	1 H(+) + 1 fatty acid + 1 choline = 1 H2O + 1 acylcholine	130.757	3.1.1.8	Malapachy1321
MNXR70545[c]	Cytoplasm	1 MNXM107752 + 1 MNXM2 = 1 MNXM832 + 1 MNXM9	1 phosphate monoester dianion + 1 H2O = 1 a primary alcohol + 1 phosphate	-3.05414	3.1.3.2	Malapachy3296,Malapachy3943,Malapachy2806,Malapachy2752,Malapachy2534,Malapachy3083,Malapachy0161,Malapachy0524
MNXR70545[e]	Extracellular	1 MNXM107752 + 1 MNXM2 = 1 MNXM832 + 1 MNXM9	1 phosphate monoester dianion + 1 H2O = 1 a primary alcohol + 1 phosphate	-3.05414	3.1.3.1	Malapachy1277,Malapachy1150,Malapachy1007
MNXR70545[m]	Mitochondria	1 MNXM107752 + 1 MNXM2 = 1 MNXM832 + 1 MNXM9	1 phosphate monoester dianion + 1 H2O = 1 a primary alcohol + 1 phosphate	-3.05414	3.1.3.2	Malapachy3296,Malapachy3943,Malapachy2806,Malapachy2752,Malapachy2534,Malapachy3083,Malapachy0161,Malapachy0524
MNXR70545[n]	Nucleous	1 MNXM107752 + 1 MNXM2 = 1 MNXM832 + 1 MNXM9	1 phosphate monoester dianion + 1 H2O = 1 a primary alcohol + 1 phosphate	-3.05414	3.1.3.1,3.1.3.2	Malapachy1277,Malapachy1150,Malapachy1007,Malapachy3296,Malapachy3943,Malapachy2806,Malapachy2752,Malapachy2534,Malapachy3083,Malapachy0161,Malapachy0524
MNXR70545[p]	Membrane	1 MNXM107752 + 1 MNXM2 = 1 MNXM832 + 1 MNXM9	1 phosphate monoester dianion + 1 H2O = 1 a primary alcohol + 1 phosphate	-3.05414	3.1.3.1,3.1.3.2	Malapachy1277,Malapachy1150,Malapachy1007,Malapachy3296,Malapachy3943,Malapachy2806,Malapachy2752,Malapachy2534,Malapachy3083,Malapachy0161,Malapachy0524
MNXR70549[c]	Cytoplasm	1 MNXM2426 + 1 MNXM9 = 1 MNXM2 + 1 MNXM4806	1 ribonucleoside + 1 phosphate = 1 H2O + 1 ribonucleoside 3'-monophosphate(2-)	-3.05414	3.1.3.31	Malapachy3964
MNXR70567[p]	Membrane	1 MNXM11 + 1 MNXM14 + 1 MNXM96156 = 1 MNXM3 + 1 MNXM304 + 1 MNXM93473	1 diphosphate(3-) + 1 AMP + 1 [Acetyl-CoA:carbon-dioxide ligase (ADP-forming)] = 1 ATP + 1 biotin + 1 histone-L-lysine	-156.817	6.3.4.15	Malapachy0166
MNXR70580[c]	Cytoplasm	1 MNXM114063 + 1 MNXM60402 = 1 MNXM2 + 1 MNXM90036	1 fatty acid + 1 LPC = 1 H2O + 1 Phosphatidylcholine		3.1.1.5,3.1.1.4	Malapachy0660,None
MNXR70625[c]	Cytoplasm	1 MNXM10887 + 1 MNXM2 = 1 MNXM1 + 1 MNXM114063 + 1 MNXM832	1 carboxylic ester + 1 H2O = 1 H(+) + 1 fatty acid + 1 a primary alcohol	-13.0382	3.1.1.1	Malapachy2052,Malapachy3520,Malapachy0481,Malapachy1498,Malapachy3407,Malapachy3754,Malapachy4203,Malapachy2050,Malapachy0315,Malapachy1294,Malapachy0295,Malapachy1321,Malapachy3853,Malapachy2905,Malapachy4219,Malapachy2356,Malapachy1312,Malapachy3413,Malapachy2969,Malapachy1955,Malapachy1638,Malapachy3408,Malapachy1392,Malapachy0498,Malapachy0861,Malapachy3541,Malapachy0238,Malapachy1279
MNXR70625[e]	Extracellular	1 MNXM10887 + 1 MNXM2 = 1 MNXM1 + 1 MNXM114063 + 1 MNXM832	1 carboxylic ester + 1 H2O = 1 H(+) + 1 fatty acid + 1 a primary alcohol	-13.0382	3.1.1.1	Malapachy2052,Malapachy3520,Malapachy0481,Malapachy1498,Malapachy3407,Malapachy3754,Malapachy4203,Malapachy2050,Malapachy0315,Malapachy1294,Malapachy0295,Malapachy1321,Malapachy3853,Malapachy2905,Malapachy4219,Malapachy2356,Malapachy1312,Malapachy3413,Malapachy2969,Malapachy1955,Malapachy1638,Malapachy3408,Malapachy1392,Malapachy0498,Malapachy0861,Malapachy3541,Malapachy0238,Malapachy1279
MNXR70625[m]	Mitochondria	1 MNXM10887 + 1 MNXM2 = 1 MNXM1 + 1 MNXM114063 + 1 MNXM832	1 carboxylic ester + 1 H2O = 1 H(+) + 1 fatty acid + 1 a primary alcohol	-13.0382	3.1.1.1	Malapachy2052,Malapachy3520,Malapachy0481,Malapachy1498,Malapachy3407,Malapachy3754,Malapachy4203,Malapachy2050,Malapachy0315,Malapachy1294,Malapachy0295,Malapachy1321,Malapachy3853,Malapachy2905,Malapachy4219,Malapachy2356,Malapachy1312,Malapachy3413,Malapachy2969,Malapachy1955,Malapachy1638,Malapachy3408,Malapachy1392,Malapachy0498,Malapachy0861,Malapachy3541,Malapachy0238,Malapachy1279
MNXR70625[n]	Nucleous	1 MNXM10887 + 1 MNXM2 = 1 MNXM1 + 1 MNXM114063 + 1 MNXM832	1 carboxylic ester + 1 H2O = 1 H(+) + 1 fatty acid + 1 a primary alcohol	-13.0382	3.1.1.1	Malapachy2052,Malapachy3520,Malapachy0481,Malapachy1498,Malapachy3407,Malapachy3754,Malapachy4203,Malapachy2050,Malapachy0315,Malapachy1294,Malapachy0295,Malapachy1321,Malapachy3853,Malapachy2905,Malapachy4219,Malapachy2356,Malapachy1312,Malapachy3413,Malapachy2969,Malapachy1955,Malapachy1638,Malapachy3408,Malapachy1392,Malapachy0498,Malapachy0861,Malapachy3541,Malapachy0238,Malapachy1279
MNXR70625[p]	Membrane	1 MNXM10887 + 1 MNXM2 = 1 MNXM1 + 1 MNXM114063 + 1 MNXM832	1 carboxylic ester + 1 H2O = 1 H(+) + 1 fatty acid + 1 a primary alcohol	-13.0382	3.1.1.1	Malapachy2052,Malapachy3520,Malapachy0481,Malapachy1498,Malapachy3407,Malapachy3754,Malapachy4203,Malapachy2050,Malapachy0315,Malapachy1294,Malapachy0295,Malapachy1321,Malapachy3853,Malapachy2905,Malapachy4219,Malapachy2356,Malapachy1312,Malapachy3413,Malapachy2969,Malapachy1955,Malapachy1638,Malapachy3408,Malapachy1392,Malapachy0498,Malapachy0861,Malapachy3541,Malapachy0238,Malapachy1279
MNXR70680[c]	Cytoplasm	1 MNXM11 + 1 MNXM538 = 1 MNXM2 + 1 MNXM484	1 diphosphate(3-) + 1 nucleoside 5'-phosphate dianion = 1 H2O + 1 ribonucleoside triphosphate	-113.549	3.6.1.19	Malapachy1821
MNXR70703[m]	Mitochondria	1 MNXM1999 + 1 MNXM2 = 1 MNXM1 + 1 MNXM114063 + 1 MNXM9	1 acyl monophosphate + 1 H2O = 1 H(+) + 1 fatty acid + 1 phosphate	-16.1372	3.6.1.7	Malapachy4128
MNXR70756[m]	Mitochondria	1 MNXM1 + 1 MNXM10 + 1 MNXM3863 = 1 MNXM2 + 1 MNXM479 + 1 MNXM8	1 H(+) + 1 NADH(2-) + 1 4-hydroxyphenyl acetate = 1 H2O + 1 (4-hydroxyphenyl)acetaldehyde + 1 NAD(+)	-13.1053	1.2.1.5	Malapachy0140
MNXR70777[c]	Cytoplasm	1 MNXM2 + 1 MNXM8560 = 1 MNXM9 + 1 MNXM91575	1 H2O + 1 dolichyl diphosphate = 1 phosphate + 1 Dolichol-phosphate		3.6.1.43
MNXR70778[c]	Cytoplasm	1 MNXM20074 + 1 MNXM91575 = 1 MNXM2 + 1 MNXM91674	1 oligosaccharide phosphate + 1 Dolichol-phosphate = 1 H2O + 1 dolichyl diphosphooligosaccharide		3.6.1.44
MNXR70803[c]	Cytoplasm	1 MNXM13 + 1 MNXM5590 = 1 MNXM1663 + 1 MNXM20	1 CO(2) + 1 [Dihydrolipoyllysine-residue succinyltransferase] S-succinyldihydrolipoyllysine = 1 dihydrolipoylprotein + 1 2-oxoglutarate		1.2.4.2	Malapachy3444,Malapachy1545
MNXR70811[c]	Cytoplasm	1 MNXM500 = 1 MNXM74 + 1 MNXM77	1 D-fructose 1,6-bisphosphate = 1 D-glyceraldehyde 3-phosphate + 1 glycerone phosphate	8.2265	4.1.2.13	Malapachy3192
MNXR70841[c]	Cytoplasm	3 MNXM22 + 1 MNXM346 = 1 MNXM351 + 3 MNXM4	3 hydrogen peroxide + 1 protoporphyrin(2-) = 1 protoporphyrinogen(2-) + 3 O2	-137.31	1.3.3.4	Malapachy0792
MNXR70871[c]	Cytoplasm	2 MNXM2 + 2 MNXM4802 = 1 MNXM4 + 4 MNXM5288	2 H2O + 2 R'C(R)S-S(R)CR' = 1 O2 + 4 R'C(R)SH		1.8.3.2	Malapachy3349,Malapachy3019
MNXR70922[c]	Cytoplasm	1 MNXM2078 = 1 MNXM26 + 1 MNXM3199	1 3-hydroxy-3-(4-methylpent-3-en-1-yl)glutaryl-CoA(5-) = 1 acetate + 1 7-methyl-3-oxooct-6-enoyl-CoA		4.1.3.26,4.1.3.4
MNXR70983[c]	Cytoplasm	1 MNXM11 + 1 MNXM14 + 1 MNXM16183 = 1 MNXM3 + 1 MNXM42 + 1 MNXM90885	1 diphosphate(3-) + 1 AMP + 1 aspartyl-tRNAAsx = 1 ATP + 1 L-aspartate(1-) + 1 tRNA(Val)		6.1.1.23
MNXR71025[c]	Cytoplasm	1 MNXM12 + 1 MNXM20288 = 1 MNXM2214 + 1 MNXM88	1 CoA + 1 O-palmitoyl-[myelin proteolipid] = 1 apo-[acyl-carrier protein] + 1 palmitoyl-CoA		2.3.1.100
MNXR7112[c]	Cytoplasm	1 MNXM1 + 1 MNXM4 + 1 MNXM4047 + 1 MNXM6 = 1 MNXM2 + 1 MNXM2260 + 1 MNXM5	1 H(+) + 1 O2 + 1 N,N-dimethylaniline + 1 NADPH = 1 H2O + 1 N,N-dimethylaniline N-oxide + 1 NADP(+)	-85.2205	1.14.13.8	Malapachy3218
MNXR71215[c]	Cytoplasm	1 MNXM177 + 1 MNXM2116 = 1 MNXM7606 + 1 MNXM91575	1 a protein + 1 dolichyl D-mannosyl phosphate = 1 an O-D-mannosyl-protein + 1 Dolichol-phosphate		2.4.1.109	Malapachy3074
MNXR71234[c]	Cytoplasm	1 MNXM1 + 1 MNXM107 + 1 MNXM119 + 1 MNXM2 + 1 MNXM75 = 1 MNXM208 + 1 MNXM2143 + 1 MNXM4	1 H(+) + 1 nitrite + 1 FMN + 1 H2O + 1 acetaldehyde = 1 FMNH2 + 1 nitroethane + 1 O2	0	1.13.12.16	Malapachy0643,Malapachy4201
MNXR71234[m]	Mitochondria	1 MNXM1 + 1 MNXM107 + 1 MNXM119 + 1 MNXM2 + 1 MNXM75 = 1 MNXM208 + 1 MNXM2143 + 1 MNXM4	1 H(+) + 1 nitrite + 1 FMN + 1 H2O + 1 acetaldehyde = 1 FMNH2 + 1 nitroethane + 1 O2	0	1.13.12.16	Malapachy0643,Malapachy4201
MNXR71263[c]	Cytoplasm	1 MNXM1 + 1 MNXM116 + 1 MNXM7 = 1 MNXM242 + 1 MNXM3	1 H(+) + 1 D-ribose 5-phosphate + 1 ADP = 1 D-ribose + 1 ATP	-19.8558	2.7.1.15	Malapachy0198
MNXR71269[c]	Cytoplasm	1 MNXM122 + 1 MNXM7 = 1 MNXM3 + 1 MNXM96694	1 1-phosphatidyl-1D-myo-inositol 4-phosphate + 1 ADP = 1 ATP + 1 1-phosphatidyl-myo-inositol	-5.79297	2.7.1.67	Malapachy3292,Malapachy0231
MNXR71269[n]	Nucleous	1 MNXM122 + 1 MNXM7 = 1 MNXM3 + 1 MNXM96694	1 1-phosphatidyl-1D-myo-inositol 4-phosphate + 1 ADP = 1 ATP + 1 1-phosphatidyl-myo-inositol	-5.79297	2.7.1.67	Malapachy3292,Malapachy0231
MNXR71270[n]	Nucleous	1 MNXM122 + 1 MNXM3 = 1 MNXM1 + 1 MNXM67 + 1 MNXM7	1 1-phosphatidyl-1D-myo-inositol 4-phosphate + 1 ATP = 1 H(+) + 1 1-phosphatidyl-1D-myo-inositol 4,5-bisphosphate + 1 ADP	-8.28955	2.7.1.68	Malapachy0963
MNXR71283[c]	Cytoplasm	1 MNXM116 + 1 MNXM3 = 1 MNXM1 + 1 MNXM14 + 1 MNXM91	1 D-ribose 5-phosphate + 1 ATP = 1 H(+) + 1 AMP + 1 5-phospho-alpha-D-ribose 1-diphosphate	-25.8406	2.7.6.1	Malapachy1069,Malapachy2626
MNXR71283[n]	Nucleous	1 MNXM116 + 1 MNXM3 = 1 MNXM1 + 1 MNXM14 + 1 MNXM91	1 D-ribose 5-phosphate + 1 ATP = 1 H(+) + 1 AMP + 1 5-phospho-alpha-D-ribose 1-diphosphate	-25.8406	2.7.6.1	Malapachy1069,Malapachy2626
MNXR71284[c]	Cytoplasm	1 MNXM11 + 1 MNXM284 = 1 MNXM1 + 1 MNXM121 + 1 MNXM4458	1 diphosphate(3-) + 1 UDP-alpha-D-xylose = 1 H(+) + 1 UTP + 1 alpha-D-xylose 1-phosphate	-103.303	2.7.7.64,2.7.7.11	Malapachy2597,None
MNXR71349[c]	Cytoplasm	1 MNXM16770 + 1 MNXM2214 = 1 MNXM45 + 1 MNXM925	1 CoA-[4'-phosphopantetheine] + 1 apo-[acyl-carrier protein] = 1 adenosine 3',5'-bisphosphate + 1 holo-[acyl-carrier protein]		2.7.8.7	Malapachy3824,Malapachy0754
MNXR71368[c]	Cytoplasm	1 MNXM1 + 1 MNXM114063 + 1 MNXM2963 = 1 MNXM2 + 1 MNXM308	1 H(+) + 1 fatty acid + 1 a monoacylglycerol = 1 H2O + 1 a diacylglycerol		3.1.1.3,3.1.1.79	Malapachy1035,Malapachy3344,Malapachy3710,Malapachy1281,Malapachy2818,Malapachy0819,Malapachy1587,Malapachy3547,Malapachy3461,Malapachy3009,Malapachy1415,Malapachy3592,Malapachy1280,Malapachy0821,Malapachy2572,Malapachy0439,Malapachy2281,None
MNXR71372[c]	Cytoplasm	1 MNXM2 + 1 MNXM55302 = 1 MNXM682 + 1 MNXM832	1 H2O + 1 glycerol 1-phosphodiester = 1 glycerol 1-phosphate + 1 a primary alcohol		3.1.4.46	Malapachy2653
MNXR71387[c]	Cytoplasm	1 MNXM19734 + 1 MNXM95734 = 1 MNXM2 + 1 MNXM7575	1 an N-substituted amino acid + 1 rRNA = 1 H2O + 1 N-substituted aminoacyl-tRNA		3.1.1.29	Malapachy1498,Malapachy3520,Malapachy1638
MNXR714[n]	Nucleous	1 MNXM125 + 1 MNXM15 = 1 MNXM1 + 1 MNXM14 + 1 MNXM2	1 IMP(2-) + 1 NH4(+) = 1 H(+) + 1 AMP + 1 H2O	-50.882	3.5.4.17,3.5.4.6	Malapachy1970
MNXR71493[c]	Cytoplasm	1 MNXM148 + 1 MNXM2 + 1 MNXM90860 = 1 MNXM155 + 1 MNXM21320	1 thioredoxin disulfide + 1 H2O + 1 Peptide-L-methionine = 1 thioredoxin + 1 a protein-L-methionine-(R)-S-oxide	0	1.8.4.12	Malapachy3009
MNXR71506[c]	Cytoplasm	1 MNXM11 + 1 MNXM14 + 1 MNXM22313 = 1 MNXM3 + 1 MNXM6463 + 1 MNXM96120	1 diphosphate(3-) + 1 AMP + 1 ubiquitin-(ubiquitin carrier protein E2) = 1 ATP + 1 a ubiquitin + 1 Protein L-cysteine		6.3.2.B1
MNXR71537[c]	Cytoplasm	1 MNXM235 + 1 MNXM4100 = 1 MNXM252 + 1 MNXM769	1 orotate + 1 a quinol = 1 (S)-dihydroorotate + 1 1,4-benzoquinone		1.3.5.2	Malapachy1145
MNXR71591[c]	Cytoplasm	1 MNXM1531 + 1 MNXM20100 + 1 MNXM258 + 1 MNXM8 = 1 MNXM1 + 1 MNXM10 + 1 MNXM208 + 1 MNXM4	1 5,6-dimethylbenzimidazole + 1 other product + 1 D-erythrose 4-phosphate(2-) + 1 NAD(+) = 1 H(+) + 1 NADH(2-) + 1 FMNH2 + 1 O2		1.14.99.40
MNXR71752[c]	Cytoplasm	1 MNXM3891 + 1 MNXM714 = 1 MNXM96100 + 1 MNXM97269	1 [Enzyme]-S-sulfanylcysteine + 1 methane = 1 [Enzyme]-cysteine + 1 RSH		2.8.1.7	Malapachy2911
MNXR7181[c]	Cytoplasm	1 MNXM1 + 1 MNXM6 + 1 MNXM963 = 1 MNXM341 + 1 MNXM5	1 H(+) + 1 NADPH + 1 5-dehydro-D-gluconate = 1 D-gluconate + 1 NADP(+)	-8.14941	1.1.1.69	Malapachy0964
MNXR71919[c]	Cytoplasm	1 MNXM10 + 1 MNXM3863 = 1 MNXM479 + 1 MNXM8	1 NADH(2-) + 1 4-hydroxyphenyl acetate = 1 (4-hydroxyphenyl)acetaldehyde + 1 NAD(+)		1.2.1.5,1.2.1.29,1.2.1.53	Malapachy0140,None
MNXR71926[c]	Cytoplasm	1 MNXM14820 + 1 MNXM80906 = 1 MNXM2 + 1 MNXM634	1 5'-phosphoryltermini DNA + 1 ribonucleoside 5'-phosphate = 1 H2O + 1 DNA		3.1.21.7
MNXR71959[c]	Cytoplasm	1 MNXM13 + 1 MNXM351 = 1 MNXM4 + 1 MNXM410	1 CO(2) + 1 protoporphyrinogen(2-) = 1 O2 + 1 coproporphyrinogen III(4-)		1.3.3.3	Malapachy1471
MNXR72038[c]	Cytoplasm	1 MNXM17335 + 1 MNXM96120 = 1 MNXM17344 + 1 MNXM5911	1 DNA containing 4-O-methylthymine + 1 Protein L-cysteine = 1 DNA lacking 4-O-methylthymine + 1 a protein-S-methyl-L-cysteine		2.1.1.63
MNXR72042[c]	Cytoplasm	1 MNXM183 + 1 MNXM238 = 1 MNXM79 + 1 MNXM959	1 (6R)-5,10-methylenetetrahydrofolate + 1 3-methyl-2-oxobutanoate = 1 (6S)-5,6,7,8-tetrahydrofolate + 1 2-dehydropantoate		2.1.2.11	Malapachy2336
MNXR72105[c]	Cytoplasm	1 MNXM177 + 1 MNXM3 = 1 MNXM7 + 1 MNXM9056	1 a protein + 1 ATP = 1 ADP + 1 a protein-L-tyrosine phosphate		2.7.11.1,2.7.10.1,2.7.10.2	Malapachy2881,Malapachy0822,Malapachy1591,None
MNXR72212[c]	Cytoplasm	1 MNXM11 + 1 MNXM57106 = 1 MNXM1 + 1 MNXM423 + 1 MNXM721	1 diphosphate(3-) + 1 IDP-D-mannose = 1 H(+) + 1 ITP + 1 alpha-D-mannose 1-phosphate(2-)		2.7.7.28
MNXR72223[m]	Mitochondria	1 MNXM1 + 1 MNXM114063 + 1 MNXM12 = 1 MNXM2 + 1 MNXM44	1 H(+) + 1 fatty acid + 1 CoA = 1 H2O + 1 acyl-CoA	312.028	3.1.2.20	Malapachy1632,Malapachy0599
MNXR7223[c]	Cytoplasm	1 MNXM12 + 1 MNXM2 + 1 MNXM305 + 1 MNXM8 = 1 MNXM1 + 1 MNXM10 + 1 MNXM60 + 1 MNXM86	1 CoA + 1 H2O + 1 2-methyl-3-oxopropanoate + 1 NAD(+) = 1 H(+) + 1 NADH(2-) + 1 bicarbonate + 1 propionyl-CoA(4-)		1.2.1.27
MNXR72247[c]	Cytoplasm	1 MNXM1360 = 1 MNXM806 + 1 MNXM823	1 3alpha(S)-strictosidinium(1+) = 1 tryptaminium + 1 (-)-secologanin		4.3.3.2
MNXR72337[c]	Cytoplasm	1 MNXM177 + 1 MNXM9 = 1 MNXM2 + 1 MNXM3278	1 a protein + 1 phosphate = 1 H2O + 1 a phosphoprotein	-3.05414	3.1.3.16	Malapachy1642,Malapachy3147,Malapachy2879,Malapachy2381,Malapachy3606,Malapachy1456,Malapachy1666,Malapachy3656,Malapachy3150,Malapachy1200,Malapachy0537,Malapachy3389,Malapachy3429,Malapachy2285,Malapachy3765,Malapachy1630,Malapachy0634,Malapachy3203,Malapachy1700,Malapachy0216,Malapachy3507,Malapachy3467,Malapachy2060,Malapachy2473,Malapachy2303,Malapachy3091,Malapachy4006,Malapachy2236,Malapac…
MNXR72337[e]	Extracellular	1 MNXM177 + 1 MNXM9 = 1 MNXM2 + 1 MNXM3278	1 a protein + 1 phosphate = 1 H2O + 1 a phosphoprotein	-3.05414	3.1.3.16	Malapachy1642,Malapachy3147,Malapachy2879,Malapachy2381,Malapachy3606,Malapachy1456,Malapachy1666,Malapachy3656,Malapachy3150,Malapachy1200,Malapachy0537,Malapachy3389,Malapachy3429,Malapachy2285,Malapachy3765,Malapachy1630,Malapachy0634,Malapachy3203,Malapachy1700,Malapachy0216,Malapachy3507,Malapachy3467,Malapachy2060,Malapachy2473,Malapachy2303,Malapachy3091,Malapachy4006,Malapachy2236,Malapac…
MNXR72337[m]	Mitochondria	1 MNXM177 + 1 MNXM9 = 1 MNXM2 + 1 MNXM3278	1 a protein + 1 phosphate = 1 H2O + 1 a phosphoprotein	-3.05414	3.1.3.16	Malapachy1642,Malapachy3147,Malapachy2879,Malapachy2381,Malapachy3606,Malapachy1456,Malapachy1666,Malapachy3656,Malapachy3150,Malapachy1200,Malapachy0537,Malapachy3389,Malapachy3429,Malapachy2285,Malapachy3765,Malapachy1630,Malapachy0634,Malapachy3203,Malapachy1700,Malapachy0216,Malapachy3507,Malapachy3467,Malapachy2060,Malapachy2473,Malapachy2303,Malapachy3091,Malapachy4006,Malapachy2236,Malapac…
MNXR72337[n]	Nucleous	1 MNXM177 + 1 MNXM9 = 1 MNXM2 + 1 MNXM3278	1 a protein + 1 phosphate = 1 H2O + 1 a phosphoprotein	-3.05414	3.1.3.16	Malapachy1642,Malapachy3147,Malapachy2879,Malapachy2381,Malapachy3606,Malapachy1456,Malapachy1666,Malapachy3656,Malapachy3150,Malapachy1200,Malapachy0537,Malapachy3389,Malapachy3429,Malapachy2285,Malapachy3765,Malapachy1630,Malapachy0634,Malapachy3203,Malapachy1700,Malapachy0216,Malapachy3507,Malapachy3467,Malapachy2060,Malapachy2473,Malapachy2303,Malapachy3091,Malapachy4006,Malapachy2236,Malapac…
MNXR72337[p]	Membrane	1 MNXM177 + 1 MNXM9 = 1 MNXM2 + 1 MNXM3278	1 a protein + 1 phosphate = 1 H2O + 1 a phosphoprotein	-3.05414	3.1.3.16	Malapachy1642,Malapachy3147,Malapachy2879,Malapachy2381,Malapachy3606,Malapachy1456,Malapachy1666,Malapachy3656,Malapachy3150,Malapachy1200,Malapachy0537,Malapachy3389,Malapachy3429,Malapachy2285,Malapachy3765,Malapachy1630,Malapachy0634,Malapachy3203,Malapachy1700,Malapachy0216,Malapachy3507,Malapachy3467,Malapachy2060,Malapachy2473,Malapachy2303,Malapachy3091,Malapachy4006,Malapachy2236,Malapac…
MNXR72457[c]	Cytoplasm	1 MNXM177 + 1 MNXM3 = 1 MNXM3 + 1 MNXM3278	1 a protein + 1 ATP = 1 ATP + 1 a phosphoprotein		2.7.11.15,2.7.11.19
MNXR72520[c]	Cytoplasm	1 MNXM1 + 1 MNXM2619 + 1 MNXM6 = 1 MNXM5 + 1 MNXM5006	1 H(+) + 1 4alpha-methyl-5alpha-ergosta-8,14,24(28)-trien-3beta-ol + 1 NADPH = 1 NADP(+) + 1 4alpha-methyl-5alpha-ergosta-8,24-dien-3beta-ol		1.3.1.70	Malapachy2211
MNXR72669[c]	Cytoplasm	1 MNXM148 + 1 MNXM1928 = 1 MNXM155 + 1 MNXM21320	1 thioredoxin disulfide + 1 L-methionine residue = 1 thioredoxin + 1 a protein-L-methionine-(R)-S-oxide		1.8.4.12	Malapachy3009
MNXR72671[c]	Cytoplasm	1 MNXM148 + 1 MNXM1928 + 1 MNXM2 = 1 MNXM155 + 1 MNXM21320	1 thioredoxin disulfide + 1 L-methionine residue + 1 H2O = 1 thioredoxin + 1 a protein-L-methionine-(R)-S-oxide		1.8.4.12	Malapachy3009
MNXR72678[p]	Membrane	1 MNXM11 + 1 MNXM2847 = 1 MNXM1 + 1 MNXM164 + 1 MNXM968	1 diphosphate(3-) + 1 nonaprenyl 4-hydroxybenzoate = 1 H(+) + 1 4-hydroxybenzoate + 1 all-trans-nonaprenyl diphosphate(3-)	-16.91	2.5.1.39	Malapachy0530
MNXR72886[c]	Cytoplasm	1 MNXM10134 + 1 MNXM49 = 1 MNXM14655 + 1 MNXM45	1 3beta-hydroxytibolone + 1 3'-phosphoadenosine-5'-phosphosulfate = 1 3alpha-hydroxytibolone 3-O-sulfate + 1 adenosine 3',5'-bisphosphate		2.8.2.15
MNXR729[c]	Cytoplasm	1 MNXM15 + 1 MNXM337 = 1 MNXM1 + 1 MNXM188 + 1 MNXM2 + 1 MNXM23	1 NH4(+) + 1 chorismate(2-) = 1 H(+) + 1 anthranilate + 1 H2O + 1 pyruvate		4.1.3.27	Malapachy2809,Malapachy3595
MNXR73150[c]	Cytoplasm	1 MNXM108 + 1 MNXM177 = 1 MNXM2 + 1 MNXM8986	1 palmitate + 1 a protein = 1 H2O + 1 Palmitoyl-protein	0	3.1.2.22	Malapachy2674
MNXR73191[c]	Cytoplasm	1 MNXM238 = 1 MNXM734	1 3-methyl-2-oxobutanoate = 1 2,3-dihydroxy-3-methylbutanoate		4.2.1.9	Malapachy2214
MNXR73237[c]	Cytoplasm	1 MNXM107 + 1 MNXM2 + 1 MNXM5749 = 1 MNXM207 + 1 MNXM5749	1 nitrite + 1 H2O + 1 ferricytochrome = 1 nitrate + 1 ferricytochrome		1.9.6.1
MNXR73261[c]	Cytoplasm	2 MNXM11 + 1 MNXM2210 = 1 MNXM34 + 2 MNXM83	2 diphosphate(3-) + 1 all-trans-pentaprenyl diphosphate(3-) = 1 (2E,6E)-farnesyl diphosphate + 2 isopentenyl diphosphate		2.5.1.81
MNXR733[m]	Mitochondria	1 MNXM1141 + 1 MNXM12 + 1 MNXM13 = 1 MNXM1 + 1 MNXM32 + 1 MNXM951	1 8-amino-7-oxononanoic acid zwitterion + 1 CoA + 1 CO(2) = 1 H(+) + 1 L-alanine zwitterion + 1 pimeloyl-CoA(5-)	6.03064	2.3.1.47	Malapachy0042
MNXR73493[c]	Cytoplasm	1 MNXM114063 + 1 MNXM12 + 1 MNXM3 = 1 MNXM11 + 1 MNXM14 + 1 MNXM44	1 fatty acid + 1 CoA + 1 ATP = 1 diphosphate(3-) + 1 AMP + 1 acyl-CoA	-331.116	6.2.1.3	Malapachy0976,Malapachy0054
MNXR73513[c]	Cytoplasm	1 MNXM2 + 1 MNXM21132 = 1 MNXM8084 + 1 MNXM90668	1 H2O + 1 pre-tRNAPro = 1 3'-leader + 1 tRNA(Tyr)		3.1.26.12
MNXR7352[c]	Cytoplasm	1 MNXM1 + 1 MNXM10 + 1 MNXM9050 = 1 MNXM21289 + 1 MNXM8	1 H(+) + 1 NADH(2-) + 1 protein N6-(lipoyl)lysine = 1 protein N6-(dihydrolipoyl)lysine + 1 NAD(+)	19.4041	1.8.1.4	Malapachy3444
MNXR73603[c]	Cytoplasm	2 MNXM2 + 2 MNXM841 = 1 MNXM4 + 2 MNXM96066	2 H2O + 2 long-chain aldehydes = 1 O2 + 2 a long-chain alcohol	-5.89776	1.1.3.20	Malapachy3369
MNXR73611[c]	Cytoplasm	1 MNXM2949 + 1 MNXM3 = 1 MNXM7 + 1 MNXM91851	1 5-hydroxymethyldeoxycytidylate(2-) + 1 ATP = 1 ADP + 1 2'-deoxy-5-hydroxymethylcytidine-5'-diphosphate		2.7.4.12
MNXR73616[c]	Cytoplasm	1 MNXM177 + 1 MNXM3 = 1 MNXM3278 + 1 MNXM7	1 a protein + 1 ATP = 1 a phosphoprotein + 1 ADP	-4.54468	2.7.11.1,2.7.11.17,2.7.11.22,2.7.11.24	Malapachy2881,Malapachy0822,Malapachy1591,Malapachy3714,Malapachy1182,Malapachy1196,Malapachy2164,Malapachy3449,Malapachy3181,Malapachy4013,Malapachy0115
MNXR73616[m]	Mitochondria	1 MNXM177 + 1 MNXM3 = 1 MNXM3278 + 1 MNXM7	1 a protein + 1 ATP = 1 a phosphoprotein + 1 ADP	-4.54468	2.7.11.22	Malapachy1182,Malapachy1196
MNXR73616[n]	Nucleous	1 MNXM177 + 1 MNXM3 = 1 MNXM3278 + 1 MNXM7	1 a protein + 1 ATP = 1 a phosphoprotein + 1 ADP	-4.54468	2.7.11.1,2.7.11.24,2.7.12.1	Malapachy2881,Malapachy0822,Malapachy1591,Malapachy2164,Malapachy3449,Malapachy3181,Malapachy4013,Malapachy0115,Malapachy1220,Malapachy1373
MNXR73616[p]	Membrane	1 MNXM177 + 1 MNXM3 = 1 MNXM3278 + 1 MNXM7	1 a protein + 1 ATP = 1 a phosphoprotein + 1 ADP	-4.54468	2.7.11.11	Malapachy4211
MNXR73627[c]	Cytoplasm	1 MNXM1 + 1 MNXM10 + 1 MNXM35 = 1 MNXM8 + 1 MNXM96038	1 H(+) + 1 NADH(2-) + 1 A = 1 NAD(+) + 1 a reduced electron acceptor	0	1.6.99.3,1.6.99.5	Malapachy3443,Malapachy2787,Malapachy0435,Malapachy2969,Malapachy1280,Malapachy3754,Malapachy2804,Malapachy0861,Malapachy0564,Malapachy1392,Malapachy1279,Malapachy2905,Malapachy3093
MNXR73627[m]	Mitochondria	1 MNXM1 + 1 MNXM10 + 1 MNXM35 = 1 MNXM8 + 1 MNXM96038	1 H(+) + 1 NADH(2-) + 1 A = 1 NAD(+) + 1 a reduced electron acceptor	0	1.6.99.3,1.6.99.5	Malapachy3443,Malapachy2787,Malapachy0435,Malapachy2969,Malapachy1280,Malapachy3754,Malapachy2804,Malapachy0861,Malapachy0564,Malapachy1392,Malapachy1279,Malapachy2905,Malapachy3093
MNXR73627[p]	Membrane	1 MNXM1 + 1 MNXM10 + 1 MNXM35 = 1 MNXM8 + 1 MNXM96038	1 H(+) + 1 NADH(2-) + 1 A = 1 NAD(+) + 1 a reduced electron acceptor	0	1.6.99.3,1.6.99.5	Malapachy3443,Malapachy2787,Malapachy0435,Malapachy2969,Malapachy1280,Malapachy3754,Malapachy2804,Malapachy0861,Malapachy0564,Malapachy1392,Malapachy1279,Malapachy2905,Malapachy3093
MNXR73647[c]	Cytoplasm	1 MNXM11 + (n+1) MNXM634 = 1 MNXM2911 + (n) MNXM634	1 diphosphate(3-) + (n+1) DNA = 1 2'-deoxyribonucleoside triphosphate + (n) DNA	163.906	2.7.7.49,2.7.7.7	Malapachy2560,Malapachy3911,Malapachy1160,Malapachy2454,Malapachy1986,Malapachy1299,Malapachy2765,Malapachy1470,Malapachy3214,Malapachy0902,Malapachy2552,Malapachy1017,Malapachy0668,Malapachy2311,Malapachy2854,Malapachy1365
MNXR73647[m]	Mitochondria	1 MNXM11 + (n+1) MNXM634 = 1 MNXM2911 + (n) MNXM634	1 diphosphate(3-) + (n+1) DNA = 1 2'-deoxyribonucleoside triphosphate + (n) DNA	163.906	2.7.7.7	Malapachy3911,Malapachy1160,Malapachy2454,Malapachy1986,Malapachy1299,Malapachy2765,Malapachy1470,Malapachy3214,Malapachy0902,Malapachy2552,Malapachy1017,Malapachy0668,Malapachy2311,Malapachy2854,Malapachy1365
MNXR73647[n]	Nucleous	1 MNXM11 + (n+1) MNXM634 = 1 MNXM2911 + (n) MNXM634	1 diphosphate(3-) + (n+1) DNA = 1 2'-deoxyribonucleoside triphosphate + (n) DNA	163.906	2.7.7.7	Malapachy3911,Malapachy1160,Malapachy2454,Malapachy1986,Malapachy1299,Malapachy2765,Malapachy1470,Malapachy3214,Malapachy0902,Malapachy2552,Malapachy1017,Malapachy0668,Malapachy2311,Malapachy2854,Malapachy1365
MNXR73648[c]	Cytoplasm	1 MNXM11 + 1 MNXM14 + (n+m) MNXM634 = (m) MNXM14929 + 1 MNXM3 + (n) MNXM634	1 diphosphate(3-) + 1 AMP + (n+m) DNA = (m) a 5'-phospho-DNA + 1 ATP + (n) DNA	1629.65	6.5.1.1	Malapachy2710,Malapachy0507,Malapachy2543,Malapachy3688
MNXR73648[m]	Mitochondria	1 MNXM11 + 1 MNXM14 + (n+m) MNXM634 = (m) MNXM14929 + 1 MNXM3 + (n) MNXM634	1 diphosphate(3-) + 1 AMP + (n+m) DNA = (m) a 5'-phospho-DNA + 1 ATP + (n) DNA	1629.65	6.5.1.1	Malapachy2710,Malapachy0507,Malapachy2543,Malapachy3688
MNXR73654[c]	Cytoplasm	1 MNXM17 + 1 MNXM6113 = 1 MNXM47 + 1 MNXM7711	1 UDP + 1 4-N-(N-Acetyl-D-glucosaminyl)-protein = 1 UDP-N-acetyl-alpha-D-glucosamine(2-) + 1 a [protein]-L-asparagine		2.4.1.94
MNXR73658[c]	Cytoplasm	1 MNXM11 + 1 MNXM1248 = 1 MNXM1248 + 1 MNXM3	1 diphosphate(3-) + 1 RNA = 1 RNA + 1 ATP	0	2.7.7.6	Malapachy1120,Malapachy0896,Malapachy1063,Malapachy1882,Malapachy2147,Malapachy2432,Malapachy1086,Malapachy3385,Malapachy2338,Malapachy3887,Malapachy0491,Malapachy1226,Malapachy0978,Malapachy4121,Malapachy3622,Malapachy3329,Malapachy3452,Malapachy3695,Malapachy0004,Malapachy0152,Malapachy3092,Malapachy0289,Malapachy2282,Malapachy0234,Malapachy1201,Malapachy3383,Malapachy1559,Malapachy2465,Malapac…
MNXR73658[e]	Extracellular	1 MNXM11 + 1 MNXM1248 = 1 MNXM1248 + 1 MNXM3	1 diphosphate(3-) + 1 RNA = 1 RNA + 1 ATP	0	2.7.7.6	Malapachy1120,Malapachy0896,Malapachy1063,Malapachy1882,Malapachy2147,Malapachy2432,Malapachy1086,Malapachy3385,Malapachy2338,Malapachy3887,Malapachy0491,Malapachy1226,Malapachy0978,Malapachy4121,Malapachy3622,Malapachy3329,Malapachy3452,Malapachy3695,Malapachy0004,Malapachy0152,Malapachy3092,Malapachy0289,Malapachy2282,Malapachy0234,Malapachy1201,Malapachy3383,Malapachy1559,Malapachy2465,Malapac…
MNXR73658[m]	Mitochondria	1 MNXM11 + 1 MNXM1248 = 1 MNXM1248 + 1 MNXM3	1 diphosphate(3-) + 1 RNA = 1 RNA + 1 ATP	0	2.7.7.6	Malapachy1120,Malapachy0896,Malapachy1063,Malapachy1882,Malapachy2147,Malapachy2432,Malapachy1086,Malapachy3385,Malapachy2338,Malapachy3887,Malapachy0491,Malapachy1226,Malapachy0978,Malapachy4121,Malapachy3622,Malapachy3329,Malapachy3452,Malapachy3695,Malapachy0004,Malapachy0152,Malapachy3092,Malapachy0289,Malapachy2282,Malapachy0234,Malapachy1201,Malapachy3383,Malapachy1559,Malapachy2465,Malapac…
MNXR73658[n]	Nucleous	1 MNXM11 + 1 MNXM1248 = 1 MNXM1248 + 1 MNXM3	1 diphosphate(3-) + 1 RNA = 1 RNA + 1 ATP	0	2.7.7.19,2.7.7.48,2.7.7.6	Malapachy2298,Malapachy4020,Malapachy1882,Malapachy1120,Malapachy0896,Malapachy1063,Malapachy2147,Malapachy2432,Malapachy1086,Malapachy3385,Malapachy2338,Malapachy3887,Malapachy0491,Malapachy1226,Malapachy0978,Malapachy4121,Malapachy3622,Malapachy3329,Malapachy3452,Malapachy3695,Malapachy0004,Malapachy0152,Malapachy3092,Malapachy0289,Malapachy2282,Malapachy0234,Malapachy1201,Malapachy3383,Malapac…
MNXR73658[p]	Membrane	1 MNXM11 + 1 MNXM1248 = 1 MNXM1248 + 1 MNXM3	1 diphosphate(3-) + 1 RNA = 1 RNA + 1 ATP	0	2.7.7.19,2.7.7.6	Malapachy2298,Malapachy4020,Malapachy1120,Malapachy0896,Malapachy1063,Malapachy1882,Malapachy2147,Malapachy2432,Malapachy1086,Malapachy3385,Malapachy2338,Malapachy3887,Malapachy0491,Malapachy1226,Malapachy0978,Malapachy4121,Malapachy3622,Malapachy3329,Malapachy3452,Malapachy3695,Malapachy0004,Malapachy0152,Malapachy3092,Malapachy0289,Malapachy2282,Malapachy0234,Malapachy1201,Malapachy3383,Malapac…
MNXR73664[c]	Cytoplasm	1 MNXM11 + 1 MNXM1248 = 1 MNXM1248 + 1 MNXM51	1 diphosphate(3-) + 1 RNA = 1 RNA + 1 GTP	0	2.7.7.6	Malapachy1120,Malapachy0896,Malapachy1063,Malapachy1882,Malapachy2147,Malapachy2432,Malapachy1086,Malapachy3385,Malapachy2338,Malapachy3887,Malapachy0491,Malapachy1226,Malapachy0978,Malapachy4121,Malapachy3622,Malapachy3329,Malapachy3452,Malapachy3695,Malapachy0004,Malapachy0152,Malapachy3092,Malapachy0289,Malapachy2282,Malapachy0234,Malapachy1201,Malapachy3383,Malapachy1559,Malapachy2465,Malapac…
MNXR73664[e]	Extracellular	1 MNXM11 + 1 MNXM1248 = 1 MNXM1248 + 1 MNXM51	1 diphosphate(3-) + 1 RNA = 1 RNA + 1 GTP	0	2.7.7.6	Malapachy1120,Malapachy0896,Malapachy1063,Malapachy1882,Malapachy2147,Malapachy2432,Malapachy1086,Malapachy3385,Malapachy2338,Malapachy3887,Malapachy0491,Malapachy1226,Malapachy0978,Malapachy4121,Malapachy3622,Malapachy3329,Malapachy3452,Malapachy3695,Malapachy0004,Malapachy0152,Malapachy3092,Malapachy0289,Malapachy2282,Malapachy0234,Malapachy1201,Malapachy3383,Malapachy1559,Malapachy2465,Malapac…
MNXR73664[m]	Mitochondria	1 MNXM11 + 1 MNXM1248 = 1 MNXM1248 + 1 MNXM51	1 diphosphate(3-) + 1 RNA = 1 RNA + 1 GTP	0	2.7.7.6	Malapachy1120,Malapachy0896,Malapachy1063,Malapachy1882,Malapachy2147,Malapachy2432,Malapachy1086,Malapachy3385,Malapachy2338,Malapachy3887,Malapachy0491,Malapachy1226,Malapachy0978,Malapachy4121,Malapachy3622,Malapachy3329,Malapachy3452,Malapachy3695,Malapachy0004,Malapachy0152,Malapachy3092,Malapachy0289,Malapachy2282,Malapachy0234,Malapachy1201,Malapachy3383,Malapachy1559,Malapachy2465,Malapac…
MNXR73664[n]	Nucleous	1 MNXM11 + 1 MNXM1248 = 1 MNXM1248 + 1 MNXM51	1 diphosphate(3-) + 1 RNA = 1 RNA + 1 GTP	0	2.7.7.48,2.7.7.6	Malapachy1882,Malapachy1120,Malapachy0896,Malapachy1063,Malapachy2147,Malapachy2432,Malapachy1086,Malapachy3385,Malapachy2338,Malapachy3887,Malapachy0491,Malapachy1226,Malapachy0978,Malapachy4121,Malapachy3622,Malapachy3329,Malapachy3452,Malapachy3695,Malapachy0004,Malapachy0152,Malapachy3092,Malapachy0289,Malapachy2282,Malapachy0234,Malapachy1201,Malapachy3383,Malapachy1559,Malapachy2465,Malapac…
MNXR73664[p]	Membrane	1 MNXM11 + 1 MNXM1248 = 1 MNXM1248 + 1 MNXM51	1 diphosphate(3-) + 1 RNA = 1 RNA + 1 GTP	0	2.7.7.6	Malapachy1120,Malapachy0896,Malapachy1063,Malapachy1882,Malapachy2147,Malapachy2432,Malapachy1086,Malapachy3385,Malapachy2338,Malapachy3887,Malapachy0491,Malapachy1226,Malapachy0978,Malapachy4121,Malapachy3622,Malapachy3329,Malapachy3452,Malapachy3695,Malapachy0004,Malapachy0152,Malapachy3092,Malapachy0289,Malapachy2282,Malapachy0234,Malapachy1201,Malapachy3383,Malapachy1559,Malapachy2465,Malapac…
MNXR73665[c]	Cytoplasm	1 MNXM11 + 1 MNXM1248 = 1 MNXM1248 + 1 MNXM63	1 diphosphate(3-) + 1 RNA = 1 RNA + 1 CTP	0	2.7.7.6	Malapachy1120,Malapachy0896,Malapachy1063,Malapachy1882,Malapachy2147,Malapachy2432,Malapachy1086,Malapachy3385,Malapachy2338,Malapachy3887,Malapachy0491,Malapachy1226,Malapachy0978,Malapachy4121,Malapachy3622,Malapachy3329,Malapachy3452,Malapachy3695,Malapachy0004,Malapachy0152,Malapachy3092,Malapachy0289,Malapachy2282,Malapachy0234,Malapachy1201,Malapachy3383,Malapachy1559,Malapachy2465,Malapac…
MNXR73665[e]	Extracellular	1 MNXM11 + 1 MNXM1248 = 1 MNXM1248 + 1 MNXM63	1 diphosphate(3-) + 1 RNA = 1 RNA + 1 CTP	0	2.7.7.6	Malapachy1120,Malapachy0896,Malapachy1063,Malapachy1882,Malapachy2147,Malapachy2432,Malapachy1086,Malapachy3385,Malapachy2338,Malapachy3887,Malapachy0491,Malapachy1226,Malapachy0978,Malapachy4121,Malapachy3622,Malapachy3329,Malapachy3452,Malapachy3695,Malapachy0004,Malapachy0152,Malapachy3092,Malapachy0289,Malapachy2282,Malapachy0234,Malapachy1201,Malapachy3383,Malapachy1559,Malapachy2465,Malapac…
MNXR73665[m]	Mitochondria	1 MNXM11 + 1 MNXM1248 = 1 MNXM1248 + 1 MNXM63	1 diphosphate(3-) + 1 RNA = 1 RNA + 1 CTP	0	2.7.7.6	Malapachy1120,Malapachy0896,Malapachy1063,Malapachy1882,Malapachy2147,Malapachy2432,Malapachy1086,Malapachy3385,Malapachy2338,Malapachy3887,Malapachy0491,Malapachy1226,Malapachy0978,Malapachy4121,Malapachy3622,Malapachy3329,Malapachy3452,Malapachy3695,Malapachy0004,Malapachy0152,Malapachy3092,Malapachy0289,Malapachy2282,Malapachy0234,Malapachy1201,Malapachy3383,Malapachy1559,Malapachy2465,Malapac…
MNXR73665[n]	Nucleous	1 MNXM11 + 1 MNXM1248 = 1 MNXM1248 + 1 MNXM63	1 diphosphate(3-) + 1 RNA = 1 RNA + 1 CTP	0	2.7.7.48,2.7.7.6	Malapachy1882,Malapachy1120,Malapachy0896,Malapachy1063,Malapachy2147,Malapachy2432,Malapachy1086,Malapachy3385,Malapachy2338,Malapachy3887,Malapachy0491,Malapachy1226,Malapachy0978,Malapachy4121,Malapachy3622,Malapachy3329,Malapachy3452,Malapachy3695,Malapachy0004,Malapachy0152,Malapachy3092,Malapachy0289,Malapachy2282,Malapachy0234,Malapachy1201,Malapachy3383,Malapachy1559,Malapachy2465,Malapac…
MNXR73665[p]	Membrane	1 MNXM11 + 1 MNXM1248 = 1 MNXM1248 + 1 MNXM63	1 diphosphate(3-) + 1 RNA = 1 RNA + 1 CTP	0	2.7.7.6	Malapachy1120,Malapachy0896,Malapachy1063,Malapachy1882,Malapachy2147,Malapachy2432,Malapachy1086,Malapachy3385,Malapachy2338,Malapachy3887,Malapachy0491,Malapachy1226,Malapachy0978,Malapachy4121,Malapachy3622,Malapachy3329,Malapachy3452,Malapachy3695,Malapachy0004,Malapachy0152,Malapachy3092,Malapachy0289,Malapachy2282,Malapachy0234,Malapachy1201,Malapachy3383,Malapachy1559,Malapachy2465,Malapac…
MNXR73694[c]	Cytoplasm	1 MNXM2 + 1 MNXM5936 = 1 MNXM3094 + 1 MNXM9	1 H2O + 1 sugar phosphate = 1 a sugar + 1 phosphate	0	3.1.3.23	Malapachy0230,Malapachy3074,Malapachy0760
MNXR73694[p]	Membrane	1 MNXM2 + 1 MNXM5936 = 1 MNXM3094 + 1 MNXM9	1 H2O + 1 sugar phosphate = 1 a sugar + 1 phosphate	0	3.1.3.23	Malapachy0230,Malapachy3074,Malapachy0760
MNXR73717[p]	Membrane	1 MNXM1824 + 1 MNXM47 = 1 MNXM80 + 1 MNXM91241	1 a dolichyl phosphate + 1 UDP-N-acetyl-alpha-D-glucosamine(2-) = 1 UMP(2-) + 1 N-acetyl-D-glucosaminyldiphosphodolichol	0.000183105	2.7.8.15	Malapachy1834
MNXR73719[n]	Nucleous	1 MNXM1 + 1 MNXM1824 + 1 MNXM220 = 1 MNXM63 + 1 MNXM90977	1 H(+) + 1 a dolichyl phosphate + 1 CDP(3-) = 1 CTP + 1 a dolichol	-109.806	2.7.1.108	Malapachy3728,Malapachy3704
MNXR73719[p]	Membrane	1 MNXM1 + 1 MNXM1824 + 1 MNXM220 = 1 MNXM63 + 1 MNXM90977	1 H(+) + 1 a dolichyl phosphate + 1 CDP(3-) = 1 CTP + 1 a dolichol	-109.806	2.7.1.108	Malapachy3728,Malapachy3704
MNXR73721[c]	Cytoplasm	1 MNXM35 + 1 MNXM90 = 1 MNXM457 + 1 MNXM96038	1 A + 1 choline = 1 betaine aldehyde + 1 a reduced electron acceptor	0	1.1.99.1	Malapachy2106,Malapachy2962
MNXR73732[c]	Cytoplasm	1 MNXM143 + 1 MNXM46301 = 1 MNXM2 + 1 MNXM46301	1 N-acetyl-D-glucosamine + 1 Chitin = 1 H2O + 1 Chitin	0	3.2.1.14	Malapachy1660
MNXR73737[c]	Cytoplasm	1 MNXM2 + 1 MNXM2415 = 1 MNXM320 + 1 MNXM58	1 H2O + 1 phenyl hydrogen sulfate = 1 phenol + 1 sulfate	-62.2624	3.1.6.1	Malapachy3093
MNXR73741[p]	Membrane	1 MNXM2299 + 1 MNXM683 = 1 MNXM381 + 1 MNXM57	1 (5-L-glutamyl)-L-amino acid + 1 L-cysteinylglycine = 1 an L-amino acid + 1 glutathione	-61.0026	2.3.2.2	Malapachy0619
MNXR73766[c]	Cytoplasm	1 MNXM16312 + 1 MNXM17 = 1 MNXM832 + 1 MNXM87	1 a beta-D-glucuronoside + 1 UDP = 1 a primary alcohol + 1 UDP-alpha-D-glucuronate(3-)		2.4.1.17
MNXR73770[m]	Mitochondria	1 MNXM217 + 1 MNXM9 = 1 MNXM2 + 1 MNXM43631	1 benzoate + 1 phosphate = 1 H2O + 1 benzoyl phosphate	-16.1372	3.6.1.7	Malapachy4128
MNXR73778[p]	Membrane	1 MNXM1 + 1 MNXM12 + 1 MNXM96497 = 1 MNXM203 + 1 MNXM44	1 H(+) + 1 CoA + 1 Ceramide = 1 sphingosine(1+) + 1 acyl-CoA	333.657	2.3.1.24	Malapachy0056
MNXR73779[p]	Membrane	1 MNXM17 + 1 MNXM2004 = 1 MNXM52 + 1 MNXM96497	1 UDP + 1 beta-D-glucosyl-(1<->1)-ceramide = 1 UDP-alpha-D-glucose(2-) + 1 Ceramide	-119.032	2.4.1.80	Malapachy0099
MNXR73792[p]	Membrane	1 MNXM14895 + 1 MNXM282 = 1 MNXM38125 + 1 MNXM639	1 a 5-L-glutamyl-[peptide] + 1 taurine = 1 5-Glutamyl-taurine + 1 a peptide	-61.0026	2.3.2.2	Malapachy0619
MNXR73807[c]	Cytoplasm	1 MNXM89588 + 1 MNXM90033 = 1 MNXM9 + 1 MNXM90033	1 alpha-D-glucose 1-phosphate(2-) + 1 Maltodextrin = 1 phosphate + 1 Maltodextrin	0	2.4.1.1	Malapachy1143
MNXR73812[c]	Cytoplasm	1 MNXM15 + 1 MNXM22 + 1 MNXM277 = 1 MNXM2 + 1 MNXM4 + 1 MNXM48	1 NH4(+) + 1 hydrogen peroxide + 1 aldehyde = 1 H2O + 1 O2 + 1 a primary amine	17.1215	1.4.3.21,1.4.3.4	Malapachy3764,Malapachy2048,Malapachy3977,Malapachy0314
MNXR73829[c]	Cytoplasm	3 MNXM1 + 2 MNXM10 + 1 MNXM114063 = 1 MNXM2 + 2 MNXM8 + 1 MNXM96066	3 H(+) + 2 NADH(2-) + 1 fatty acid = 1 H2O + 2 NAD(+) + 1 a long-chain alcohol		1.1.1.192
MNXR73838[c]	Cytoplasm	1 MNXM115 + 1 MNXM2 = 1 MNXM1 + 1 MNXM109 + 1 MNXM218	1 phosphatidylethanolamine zwitterion + 1 H2O = 1 H(+) + 1 a 1,2-diacylglycerol-3-phosphate + 1 ethanolamine		3.1.4.4	Malapachy0761
MNXR73860[c]	Cytoplasm	2 MNXM114072 + 1 MNXM90307 = 2 MNXM1 + 1 MNXM176 + 2 MNXM537	2 ferricytochrome c + 1 Ubiquinol = 2 H(+) + 1 a ubiquinone + 2 ferrocytochrome c	-23.0142	1.10.2.2	Malapachy3638,Malapachy2766,Malapachy1293
MNXR73860[n]	Nucleous	2 MNXM114072 + 1 MNXM90307 = 2 MNXM1 + 1 MNXM176 + 2 MNXM537	2 ferricytochrome c + 1 Ubiquinol = 2 H(+) + 1 a ubiquinone + 2 ferrocytochrome c	-23.0142	1.10.2.2	Malapachy3638,Malapachy2766,Malapachy1293
MNXR73861[m]	Mitochondria	1 MNXM176 + 1 MNXM25 = 1 MNXM90307 + 1 MNXM93	1 a ubiquinone + 1 succinate(2-) = 1 Ubiquinol + 1 fumarate(2-)	22.7578	1.3.5.1	Malapachy1883,Malapachy0483
MNXR73868[m]	Mitochondria	1 MNXM16 + 1 MNXM5466 = 1 MNXM1783 + 1 MNXM19	1 S-adenosyl-L-methionine + 1 2-hexaprenyl-5-hydroxy-6-methoxy-3-methyl-1,4-benzoquinone = 1 ubiquinone-6 + 1 S-adenosyl-L-homocysteine	-4.36001	2.1.1.64	Malapachy0047
MNXR73889[c]	Cytoplasm	1 MNXM2 + 1 MNXM80906 = 1 MNXM9 + 1 MNXM95609	1 H2O + 1 ribonucleoside 5'-phosphate = 1 phosphate + 1 polynucleotide	-98.9647	3.1.3.33	Malapachy2935
MNXR73892[c]	Cytoplasm	1 MNXM2 + 1 MNXM6368 + 1 MNXM832 = 1 MNXM36 + 1 MNXM4 + 1 MNXM6421	1 H2O + 1 an oxidized rubredoxin + 1 a primary alcohol = 1 alkane + 1 O2 + 1 a reduced rubredoxin		1.14.15.3
MNXR73897[c]	Cytoplasm	1 MNXM2 + 1 MNXM46301 = 1 MNXM46301 + 1 MNXM8906	1 H2O + 1 Chitin = 1 Chitin + 1 N-acetyl-D-glucosaminide	0	3.2.1.14	Malapachy1660
MNXR73898[p]	Membrane	1 MNXM17 + 1 MNXM46301 = 1 MNXM46301 + 1 MNXM47	1 UDP + 1 Chitin = 1 Chitin + 1 UDP-N-acetyl-alpha-D-glucosamine(2-)	25.7739	2.4.1.16	Malapachy3936,Malapachy1536
MNXR73912[m]	Mitochondria	1 MNXM2100 + 1 MNXM78362 = 1 MNXM96526	1 apocytochrome c + 1 protoheme IX = 1 Cytochrome c	0	4.4.1.17	Malapachy3669,Malapachy2327,Malapachy1372
MNXR73919[c]	Cytoplasm	1 MNXM12 + 1 MNXM6145 = 1 MNXM21 + 1 MNXM96068	1 CoA + 1 [Dihydrolipoyllysine-residue acetyltransferase] S-acetyldihydrolipoyllysine = 1 acetyl-CoA(4-) + 1 Enzyme N6-(dihydrolipoyl)lysine	-20.5422	2.3.1.12	Malapachy3891
MNXR73920[n]	Nucleous	1 MNXM12 + 1 MNXM5590 = 1 MNXM1 + 1 MNXM92 + 1 MNXM96068	1 CoA + 1 [Dihydrolipoyllysine-residue succinyltransferase] S-succinyldihydrolipoyllysine = 1 H(+) + 1 succinyl-CoA(5-) + 1 Enzyme N6-(dihydrolipoyl)lysine	-28.317	2.3.1.61	Malapachy0524
MNXR73931[p]	Membrane	1 MNXM17 + 1 MNXM999 = 1 MNXM47 + 1 MNXM96694	1 UDP + 1 N-acetyl-D-glucosaminylphosphatidylinositol = 1 UDP-N-acetyl-alpha-D-glucosamine(2-) + 1 1-phosphatidyl-myo-inositol	-126.627	2.4.1.198	Malapachy2323
MNXR74007[c]	Cytoplasm	1 MNXM2415 + 1 MNXM320 = 1 MNXM2415 + 1 MNXM320	1 phenyl hydrogen sulfate + 1 phenol = 1 phenyl hydrogen sulfate + 1 phenol		2.8.2.22
MNXR74016[c]	Cytoplasm	1 MNXM1705 + 1 MNXM23 = 1 MNXM256 + 1 MNXM426	1 2-(1-hydroxyethyl)thiamine diphosphate + 1 pyruvate = 1 thiamine diphosphate + 1 2-acetyllactate		2.2.1.6	Malapachy4080,Malapachy2683
MNXR74018[c]	Cytoplasm	1 MNXM11 + 1 MNXM865 = 1 MNXM1 + 1 MNXM121 + 1 MNXM2808	1 diphosphate(3-) + 1 UDP-L-arabinose(2-) = 1 H(+) + 1 UTP + 1 beta-L-arabinose 1-phosphate(2-)	-103.303	2.7.7.64	Malapachy2597
MNXR74026[p]	Membrane	1 MNXM17 + 1 MNXM6492 = 1 MNXM52 + 1 MNXM6492	1 UDP + 1 (1,3-beta-D-glucosyl)n = 1 UDP-alpha-D-glucose(2-) + 1 (1,3-beta-D-glucosyl)n	62.2373	2.4.1.34	Malapachy0769
MNXR74030[c]	Cytoplasm	1 MNXM1 + 1 MNXM3213 + 1 MNXM413 = 1 MNXM6356 + 1 MNXM9	1 H(+) + 1 an alpha-D-aldose-1-phosphate + 1 ribonucleoside diphosphate = 1 a nucleotide diphosphate-aldose + 1 phosphate		2.7.7.37
MNXR74035[c]	Cytoplasm	1 MNXM12117 + 1 MNXM151 + 2 MNXM2 = 1 MNXM16642 + 2 MNXM57	1 lipid + 1 glutathione disulfide(2-) + 2 H2O = 1 CH3OO- + 2 glutathione	0	1.11.1.12	Malapachy3035
MNXR74041[c]	Cytoplasm	6 MNXM1 + 1 MNXM88605 + 1 MNXM96038 = 1 MNXM35 + 1 MNXM414	6 H(+) + 1 uroporphyrin III + 1 a reduced electron acceptor = 1 A + 1 uroporphyrinogen III(8-)
MNXR74055[c]	Cytoplasm	1 MNXM1705 + 1 MNXM96063 = 1 MNXM256 + 1 MNXM6145	1 2-(1-hydroxyethyl)thiamine diphosphate + 1 Enzyme N6-(lipoyl)lysine = 1 thiamine diphosphate + 1 [Dihydrolipoyllysine-residue acetyltransferase] S-acetyldihydrolipoyllysine		1.2.4.1	Malapachy3197,Malapachy3607
MNXR74062[c]	Cytoplasm	1 MNXM256 + 1 MNXM5590 = 1 MNXM3480 + 1 MNXM96063	1 thiamine diphosphate + 1 [Dihydrolipoyllysine-residue succinyltransferase] S-succinyldihydrolipoyllysine = 1 3-carboxy-1-hydroxypropylthiamine diphosphate + 1 Enzyme N6-(lipoyl)lysine		1.2.4.2	Malapachy3444,Malapachy1545
MNXR74077[n]	Nucleous	1 MNXM1 + 1 MNXM200 + 1 MNXM59 = 1 MNXM2 + 1 MNXM67	1 H(+) + 1 1D-myo-inositol 1,4,5-trisphosphate + 1 1,2-diacyl-sn-glycerol = 1 H2O + 1 1-phosphatidyl-1D-myo-inositol 4,5-bisphosphate	84.0813	3.1.4.11	Malapachy0396
MNXR74086[c]	Cytoplasm	1 MNXM22 + 1 MNXM96038 = 2 MNXM2 + 1 MNXM35	1 hydrogen peroxide + 1 a reduced electron acceptor = 2 H2O + 1 A	0	1.11.1.7	Malapachy2336,Malapachy3030,Malapachy0798,Malapachy3775,Malapachy3199,Malapachy1298,Malapachy3902
MNXR74086[m]	Mitochondria	1 MNXM22 + 1 MNXM96038 = 2 MNXM2 + 1 MNXM35	1 hydrogen peroxide + 1 a reduced electron acceptor = 2 H2O + 1 A	0	1.11.1.7	Malapachy2336,Malapachy3030,Malapachy0798,Malapachy3775,Malapachy3199,Malapachy1298,Malapachy3902
MNXR74086[Peroxisome	Peroxisome	1 MNXM22 + 1 MNXM96038 = 2 MNXM2 + 1 MNXM35	1 hydrogen peroxide + 1 a reduced electron acceptor = 2 H2O + 1 A
MNXR74088[c]	Cytoplasm	1 MNXM1 + 1 MNXM1210 + 1 MNXM96415 = 1 MNXM20 + 1 MNXM38	1 H(+) + 1 2-hydroxyglutarate(2-) + 1 FAD = 1 2-oxoglutarate + 1 FADH2		1.1.99.2
MNXR74112[c]	Cytoplasm	1 MNXM1 + 1 MNXM15 + 1 MNXM3 + 1 MNXM3980 = 1 MNXM4769 + 1 MNXM7 + 1 MNXM9	1 H(+) + 1 NH4(+) + 1 ATP + 1 diphthinate = 1 peptide diphthamide + 1 ADP + 1 phosphate		6.3.1.14
MNXR74161[c]	Cytoplasm	1 MNXM177 + 1 MNXM89870 = 1 MNXM73312 + 1 MNXM90751	1 a protein + 1 Arg-tRNA(Arg) = 1 Peptidyl-L-arginine + 1 tRNA(Arg)	0	2.3.2.8	Malapachy2915
MNXR74164[p]	Membrane	1 MNXM2091 + 1 MNXM885 = 1 MNXM42008 + 1 MNXM589	1 5-L-glutamyl amino acid + 1 leukotriene D4 = 1 an alpha-amino acid + 1 leukotriene C4	-61.0026	2.3.2.2	Malapachy0619
MNXR74167[m]	Mitochondria	1 MNXM11 + 1 MNXM14 + 1 MNXM6407 = 1 MNXM3 + 1 MNXM6463 + 1 MNXM783	1 diphosphate(3-) + 1 AMP + 1 a protein-N-ubiquityl-lysine = 1 ATP + 1 a ubiquitin + 1 procollagen L-lysine	-2.44061	6.3.2.19	Malapachy0110,Malapachy3651
MNXR74167[n]	Nucleous	1 MNXM11 + 1 MNXM14 + 1 MNXM6407 = 1 MNXM3 + 1 MNXM6463 + 1 MNXM783	1 diphosphate(3-) + 1 AMP + 1 a protein-N-ubiquityl-lysine = 1 ATP + 1 a ubiquitin + 1 procollagen L-lysine	-2.44061	6.3.2.19	Malapachy0110,Malapachy3651
MNXR74181[c]	Cytoplasm	2 MNXM16 + 1 MNXM88605 = 2 MNXM19 + 1 MNXM863	2 S-adenosyl-L-methionine + 1 uroporphyrin III = 2 S-adenosyl-L-homocysteine + 1 sirohydrochlorin(8-)		2.1.1.107	Malapachy2755
MNXR74186[c]	Cytoplasm	2 MNXM1 + 1 MNXM3213 + 1 MNXM80 = 1 MNXM2 + 1 MNXM5982	2 H(+) + 1 an alpha-D-aldose-1-phosphate + 1 UMP(2-) = 1 H2O + 1 UDP-sugar		3.6.1.45
MNXR74204[c]	Cytoplasm	1 MNXM1740 + 1 MNXM6406 = 1 MNXM1824 + 1 MNXM7606	1 Dolichyl phosphate D-mannose + 1 a [protein]-L-serine = 1 a dolichyl phosphate + 1 an O-D-mannosyl-protein	0	2.4.1.109	Malapachy3074
MNXR74214[c]	Cytoplasm	1 MNXM114063 + 1 MNXM2154 + 1 MNXM4 = 1 MNXM14246 + 1 MNXM2 + 1 MNXM2146	1 fatty acid + 1 a reduced flavoprotein + 1 O2 = 1 2-hydroxy fatty acid + 1 H2O + 1 an oxidized flavoprotein		1.14.14.1
MNXR74225[p]	Membrane	1 MNXM14895 + 1 MNXM42008 = 1 MNXM2091 + 1 MNXM639	1 a 5-L-glutamyl-[peptide] + 1 an alpha-amino acid = 1 5-L-glutamyl amino acid + 1 a peptide	-61.0026	2.3.2.2	Malapachy0619
MNXR74265[c]	Cytoplasm	1 MNXM176 + 1 MNXM2229 = 1 MNXM2671 + 1 MNXM90307	1 a ubiquinone + 1 a reduced electron-transfer flavoprotein = 1 Electron-transferring flavoprotein + 1 Ubiquinol	0	1.5.5.1	Malapachy1432
MNXR74266[c]	Cytoplasm	1 MNXM11193 + 1 MNXM4 + 1 MNXM96038 = 1 MNXM2 + 1 MNXM35 + 1 MNXM9051	1 an [eIF5A-precursor]-deoxyhypusine + 1 O2 + 1 a reduced electron acceptor = 1 H2O + 1 A + 1 Protein N6-[(R)-4-amino-2-hydroxybutyl]-L-lysine	0	1.14.99.29	Malapachy3022
MNXR74278[p]	Membrane	1 MNXM1 + 1 MNXM17 + 1 MNXM63076 = 1 MNXM47 + 1 MNXM91241	1 H(+) + 1 UDP + 1 N,N'-diacetylchitobiosyldiphosphodolichol = 1 UDP-N-acetyl-alpha-D-glucosamine(2-) + 1 N-acetyl-D-glucosaminyldiphosphodolichol	6.8974	2.4.1.141	Malapachy2008
MNXR74279[p]	Membrane	1 MNXM1 + 1 MNXM30 + 1 MNXM4485 = 1 MNXM63076 + 1 MNXM82	1 H(+) + 1 GDP + 1 beta-D-mannosyldiacetylchitobiosyldiphosphodolichol = 1 N,N'-diacetylchitobiosyldiphosphodolichol + 1 GDP-alpha-D-mannose	6.89783	2.4.1.142	Malapachy2262
MNXR74324[p]	Membrane	1 MNXM2 + 1 MNXM90047 = 1 MNXM380	1 H2O + 1 6,7-dihydrobiopterin = 1 4a-hydroxytetrahydrobiopterin	-3.96699	4.2.1.96	Malapachy2090
MNXR74363[p]	Membrane	1 MNXM14895 + 1 MNXM2429 = 1 MNXM54305 + 1 MNXM639	1 a 5-L-glutamyl-[peptide] + 1 Se-methyl-L-selenocysteine zwitterion = 1 gamma-Glutamyl-Se-methylselenocysteine + 1 a peptide	-61.0026	2.3.2.2	Malapachy0619
MNXR74383[p]	Membrane	1 MNXM11 + 1 MNXM14755 = 1 MNXM164 + 1 MNXM8275	1 diphosphate(3-) + 1 a 4-hydroxy-3-polyprenylbenzoate = 1 4-hydroxybenzoate + 1 all-trans-polyprenyl diphosphate	0	2.5.1.39	Malapachy0530
MNXR74384[c]	Cytoplasm	1 MNXM1740 + 1 MNXM31425 = 1 MNXM1824 + 1 MNXM9459	1 Dolichyl phosphate D-mannose + 1 (alpha-D-mannosyl)8-beta-D-mannosyldiacetylchitobiosyldiphosphodolichol = 1 a dolichyl phosphate + 1 (alpha-D-mannosyl)9-beta-D-mannosyldiacetylchitobiosyldiphosphodolichol
MNXR7441[p]	Membrane	1 MNXM1359 + 1 MNXM22 + 1 MNXM55 = 1 MNXM2 + 1 MNXM4 + 1 MNXM7757	1 3-methylbut-2-enal + 1 hydrogen peroxide + 1 L-cysteine zwitterion = 1 H2O + 1 O2 + 1 S-prenyl-L-cysteine	-20.133	1.8.3.5	Malapachy2229
MNXR74425[c]	Cytoplasm	(n+1) MNXM12 + (n) MNXM13 + (n) MNXM2 + (2n) MNXM5 + 1 MNXM64 = (2n) MNXM1 + 1 MNXM21 + (n) MNXM40 + (2n) MNXM6	(n+1) CoA + (n) CO(2) + (n) H2O + (2n) NADP(+) + 1 long-chain fatty acid = (2n) H(+) + 1 acetyl-CoA(4-) + (n) malonyl-CoA(5-) + (2n) NADPH	0	2.3.1.85
MNXR74425[m]	Mitochondria	(n+1) MNXM12 + (n) MNXM13 + (n) MNXM2 + (2n) MNXM5 + 1 MNXM64 = (2n) MNXM1 + 1 MNXM21 + (n) MNXM40 + (2n) MNXM6	(n+1) CoA + (n) CO(2) + (n) H2O + (2n) NADP(+) + 1 long-chain fatty acid = (2n) H(+) + 1 acetyl-CoA(4-) + (n) malonyl-CoA(5-) + (2n) NADPH	0	2.3.1.85
MNXR74426[c]	Cytoplasm	1 MNXM12 + 1 MNXM13 + 1 MNXM2 + 2 MNXM5 + 1 MNXM5219 = 7 MNXM1 + 1 MNXM44 + 2 MNXM6 + 1 MNXM89955	1 CoA + 1 CO(2) + 1 H2O + 2 NADP(+) + 1 multi-methyl-branched acyl-CoA (0) = 7 H(+) + 1 acyl-CoA + 2 NADPH + 1 methylmalonyl-CoA		2.3.1.111
MNXR74454[c]	Cytoplasm	1 MNXM15 + 1 MNXM22 + 1 MNXM5844 = 1 MNXM2 + 1 MNXM2704 + 1 MNXM4	1 NH4(+) + 1 hydrogen peroxide + 1 N-methylaminobutanal = 1 H2O + 1 N-methylputrescinium(2+) + 1 O2	-23.3389	1.4.3.21,1.4.3.22	Malapachy3764,None
MNXR745[c]	Cytoplasm	1 MNXM1178 + 1 MNXM5 = 1 MNXM1 + 1 MNXM1532 + 1 MNXM6	1 5-amino-6-(5-phospho-D-ribitylamino)uracil + 1 NADP(+) = 1 H(+) + 1 5-amino-6-(5-phospho-D-ribosylamino)uracil + 1 NADPH	-0.786499	1.1.1.193	Malapachy3026
MNXR74520[p]	Membrane	1 MNXM1067 + 1 MNXM164 = 1 MNXM11 + 1 MNXM3167	1 all-trans-hexaprenyl diphosphate(3-) + 1 4-hydroxybenzoate = 1 diphosphate(3-) + 1 3-hexaprenyl-4-hydroxybenzoate	-16.91	2.5.1.39	Malapachy0530
MNXR7457[c]	Cytoplasm	1 MNXM148 + 1 MNXM2 + 1 MNXM2175 = 1 MNXM155 + 1 MNXM413	1 thioredoxin disulfide + 1 H2O + 1 2'-deoxyribonucleoside diphosphate = 1 thioredoxin + 1 ribonucleoside diphosphate	34.8738	1.17.4.1	Malapachy2778
MNXR74584[p]	Membrane	1 MNXM17 + 1 MNXM9315 = 1 MNXM47 + 1 MNXM96694	1 UDP + 1 = 1 UDP-N-acetyl-alpha-D-glucosamine(2-) + 1 1-phosphatidyl-myo-inositol	-126.627	2.4.1.198	Malapachy2323
MNXR7459[p]	Membrane	1 MNXM10 + 2 MNXM196 = 1 MNXM1 + 2 MNXM111 + 1 MNXM8	1 NADH(2-) + 2 Fe(3+) = 1 H(+) + 2 Fe(2+) + 1 NAD(+)	9.62534	1.16.1.7	Malapachy4019,Malapachy4020
MNXR74604[c]	Cytoplasm	1 MNXM7711 + 1 MNXM9308 = 1 MNXM8560 + 1 MNXM9288	1 a [protein]-L-asparagine + 1 = 1 dolichyl diphosphate + 1	0	2.4.99.18	Malapachy3294
MNXR74606[c]	Cytoplasm	1 MNXM17 + 1 MNXM9313 = 1 MNXM47 + 1 MNXM9328	1 UDP + 1 = 1 UDP-N-acetyl-alpha-D-glucosamine(2-) + 1		2.4.1.101
MNXR74663[p]	Membrane	1 MNXM30 + 1 MNXM9296 = 1 MNXM41231 + 1 MNXM82	1 GDP + 1 = 1 alpha-D-mannosyl-beta-D-mannosyldiacetylchitobiosyldiphosphodolichol + 1 GDP-alpha-D-mannose	6.89771	2.4.1.257	Malapachy1675
MNXR74672[p]	Membrane	1 MNXM1740 + 1 MNXM31421 = 1 MNXM1824 + 1 MNXM9262	1 Dolichyl phosphate D-mannose + 1 (alpha-D-mannosyl)4-beta-D-mannosyldiacetylchitobiosyldiphosphodolichol = 1 a dolichyl phosphate + 1	7.52124	2.4.1.258	Malapachy1248
MNXR74673[c]	Cytoplasm	1 MNXM1740 + 1 MNXM9262 = 1 MNXM1824 + 1 MNXM9265	1 Dolichyl phosphate D-mannose + 1 = 1 a dolichyl phosphate + 1	7.52148	2.4.1.259	Malapachy3321
MNXR74674[c]	Cytoplasm	1 MNXM1740 + 1 MNXM9265 = 1 MNXM1824 + 1 MNXM9273	1 Dolichyl phosphate D-mannose + 1 = 1 a dolichyl phosphate + 1	7.52124	2.4.1.260	Malapachy3170
MNXR74675[c]	Cytoplasm	1 MNXM1740 + 1 MNXM9273 = 1 MNXM1824 + 1 MNXM31425	1 Dolichyl phosphate D-mannose + 1 = 1 a dolichyl phosphate + 1 (alpha-D-mannosyl)8-beta-D-mannosyldiacetylchitobiosyldiphosphodolichol	7.52124	2.4.1.261	Malapachy3321
MNXR74676[c]	Cytoplasm	1 MNXM1824 + 1 MNXM9336 = 1 MNXM31425 + 1 MNXM6224	1 a dolichyl phosphate + 1 = 1 (alpha-D-mannosyl)8-beta-D-mannosyldiacetylchitobiosyldiphosphodolichol + 1 a dolichyl beta-D-glucosyl phosphate	7.52148	2.4.1.267	Malapachy3040
MNXR74677[p]	Membrane	1 MNXM1824 + 1 MNXM9258 = 1 MNXM6224 + 1 MNXM9336	1 a dolichyl phosphate + 1 = 1 a dolichyl beta-D-glucosyl phosphate + 1	7.52148	2.4.1.265	Malapachy0669
MNXR74678[c]	Cytoplasm	1 MNXM1824 + 1 MNXM9308 = 1 MNXM6224 + 1 MNXM9258	1 a dolichyl phosphate + 1 = 1 a dolichyl beta-D-glucosyl phosphate + 1	7.52124	2.4.1.256	Malapachy3120
MNXR74781[m]	Mitochondria	1 MNXM13 + 1 MNXM91795 = 1 MNXM1 + 1 MNXM1805	1 CO(2) + 1 (S)-(+)-allantoin = 1 H(+) + 1 5-hydroxy-2-oxo-4-ureido-2,5-dihydro-1H-imidazole-5-carboxylate	12.0741	4.1.1.97	Malapachy0694
MNXR74852[c]	Cytoplasm	1 MNXM15 + 1 MNXM22 + 1 MNXM5010 = 1 MNXM2 + 1 MNXM4 + 1 MNXM943	1 NH4(+) + 1 hydrogen peroxide + 1 5-aminopentanal = 1 H2O + 1 O2 + 1 cadaverine	-23.3389	1.4.3.21	Malapachy3764
MNXR75018[m]	Mitochondria	1 MNXM16642 + 2 MNXM97269 = 1 MNXM2 + 1 MNXM7312 + 1 MNXM832	1 CH3OO- + 2 RSH = 1 H2O + 1 disulfide + 1 a primary alcohol	10.4252	1.11.1.15	Malapachy0816,Malapachy1298
MNXR75018[Peroxisome	Peroxisome	1 MNXM16642 + 2 MNXM97269 = 1 MNXM2 + 1 MNXM7312 + 1 MNXM832	1 CH3OO- + 2 RSH = 1 H2O + 1 disulfide + 1 a primary alcohol
MNXR75040[c]	Cytoplasm	1 MNXM2426 + 1 MNXM9 = 1 MNXM2 + 1 MNXM92996	1 ribonucleoside + 1 phosphate = 1 H2O + 1 5'-Ribonucleotide	-3.05414	3.1.3.31	Malapachy3964
MNXR75043[c]	Cytoplasm	1 MNXM160 = 1 MNXM540	1 D-glucopyranose 6-phosphate = 1 1D-myo-inositol 3-phosphate(2-)	-1.67996	5.5.1.4	Malapachy1237
MNXR75063[c]	Cytoplasm	1 MNXM114063 + 1 MNXM1256 = 1 MNXM14173 + 1 MNXM2	1 fatty acid + 1 1-alkyl-sn-glycero-3-phosphocholine = 1 2-acyl-1-alkyl-sn-glycero-3-phosphocholine + 1 H2O		3.1.1.4
MNXR75068[c]	Cytoplasm	1 MNXM11 + 1 MNXM95055 = 1 MNXM2 + 1 MNXM34 + 1 MNXM78362	1 diphosphate(3-) + 1 heme o = 1 H2O + 1 (2E,6E)-farnesyl diphosphate + 1 protoheme IX		2.5.1,2.5.1.-
MNXR75123[c]	Cytoplasm	1 MNXM1 + 1 MNXM10 + 1 MNXM96063 = 1 MNXM8 + 1 MNXM96068	1 H(+) + 1 NADH(2-) + 1 Enzyme N6-(lipoyl)lysine = 1 NAD(+) + 1 Enzyme N6-(dihydrolipoyl)lysine	19.4041	1.8.1.4	Malapachy3444
MNXR75124[c]	Cytoplasm	1 MNXM17 + 1 MNXM9317 = 1 MNXM47 + 1 MNXM7893	1 UDP + 1 = 1 UDP-N-acetyl-alpha-D-glucosamine(2-) + 1		2.4.1.-
MNXR75125[c]	Cytoplasm	1 MNXM1740 + 1 MNXM6406 = 1 MNXM1824 + 1 MNXM7893	1 Dolichyl phosphate D-mannose + 1 a [protein]-L-serine = 1 a dolichyl phosphate + 1	0	2.4.1.109	Malapachy3074
MNXR75129[c]	Cytoplasm	1 MNXM11 + (n+m) MNXM1248 + 1 MNXM14 = (m) MNXM1248 + 1 MNXM3	1 diphosphate(3-) + (n+m) RNA + 1 AMP = (m) RNA + 1 ATP	298.206	6.5.1.3	Malapachy0512
MNXR75174[m]	Mitochondria	1 MNXM12770 + 2 MNXM16 + 2 MNXM96232 = 2 MNXM316 + 2 MNXM61 + 1 MNXM9050	1 protein 6-N-(octanoyl)lysine + 2 S-adenosyl-L-methionine + 2 a sulfur acceptor = 2 5'-deoxyadenosine + 2 L-methionine zwitterion + 1 protein N6-(lipoyl)lysine	-1.10367	2.8.1.8	Malapachy3876,Malapachy4070
MNXR75174[n]	Nucleous	1 MNXM12770 + 2 MNXM16 + 2 MNXM96232 = 2 MNXM316 + 2 MNXM61 + 1 MNXM9050	1 protein 6-N-(octanoyl)lysine + 2 S-adenosyl-L-methionine + 2 a sulfur acceptor = 2 5'-deoxyadenosine + 2 L-methionine zwitterion + 1 protein N6-(lipoyl)lysine	-1.10367	2.8.1.8	Malapachy3876,Malapachy4070
MNXR75254[c]	Cytoplasm	1 MNXM1 + 1 MNXM10 + 1 MNXM91783 = 1 MNXM31124 + 1 MNXM8	1 H(+) + 1 NADH(2-) + 1 (6Z,9Z,12Z,15Z,18Z,21Z)-3-oxotetracosahexaenoyl-CoA = 1 (3S)-Hydroxy-tetracosa-6,9,12,15,18,21-all-cis-hexaenoyl-CoA + 1 NAD(+)		1.1.1.211
MNXR75260[c]	Cytoplasm	1 MNXM1 + 1 MNXM10 + 1 MNXM6526 = 1 MNXM6525 + 1 MNXM8	1 H(+) + 1 NADH(2-) + 1 (6Z,9Z,12Z,15Z,18Z)-3-Oxotetracosapenta-6,9,12,15,18-enoyl-CoA = 1 (6Z,9Z,12Z,15Z,18Z)-3-Hydroxytetracosapenta-6,9,12,15,18-enoyl-CoA + 1 NAD(+)		1.1.1.211
MNXR75261[c]	Cytoplasm	1 MNXM12 + 1 MNXM6526 = 1 MNXM21 + 1 MNXM9429	1 CoA + 1 (6Z,9Z,12Z,15Z,18Z)-3-Oxotetracosapenta-6,9,12,15,18-enoyl-CoA = 1 acetyl-CoA(4-) + 1 (4Z,7Z,10Z,13Z,16Z)-Docosapentaenoyl-CoA	-16.7223	2.3.1.16	Malapachy1930,Malapachy2682
MNXR75261[Peroxisome	Peroxisome	1 MNXM12 + 1 MNXM6526 = 1 MNXM21 + 1 MNXM9429	1 CoA + 1 (6Z,9Z,12Z,15Z,18Z)-3-Oxotetracosapenta-6,9,12,15,18-enoyl-CoA = 1 acetyl-CoA(4-) + 1 (4Z,7Z,10Z,13Z,16Z)-Docosapentaenoyl-CoA
MNXR75337[c]	Cytoplasm	1 MNXM1 + 1 MNXM11 + 1 MNXM3196 = 1 MNXM2 + 1 MNXM6129	1 H(+) + 1 diphosphate(3-) + 1 6-Thioinosine-5'-monophosphate = 1 H2O + 1 6-Mercaptopurine ribonucleoside triphosphate	-113.549	3.6.1.19	Malapachy1821
MNXR75344[c]	Cytoplasm	1 MNXM1 + 1 MNXM3713 + 1 MNXM9542 = 1 MNXM2 + 1 MNXM4621	1 H(+) + 1 SN-38 + 1 1,4'-Bipiperidine-1'-carboxylic acid = 1 H2O + 1 Irinotecan	-0.697083	3.1.1.1	Malapachy2052,Malapachy3520,Malapachy0481,Malapachy1498,Malapachy3407,Malapachy3754,Malapachy4203,Malapachy2050,Malapachy0315,Malapachy1294,Malapachy0295,Malapachy1321,Malapachy3853,Malapachy2905,Malapachy4219,Malapachy2356,Malapachy1312,Malapachy3413,Malapachy2969,Malapachy1955,Malapachy1638,Malapachy3408,Malapachy1392,Malapachy0498,Malapachy0861,Malapachy3541,Malapachy0238,Malapachy1279
MNXR75344[e]	Extracellular	1 MNXM1 + 1 MNXM3713 + 1 MNXM9542 = 1 MNXM2 + 1 MNXM4621	1 H(+) + 1 SN-38 + 1 1,4'-Bipiperidine-1'-carboxylic acid = 1 H2O + 1 Irinotecan	-0.697083	3.1.1.1	Malapachy2052,Malapachy3520,Malapachy0481,Malapachy1498,Malapachy3407,Malapachy3754,Malapachy4203,Malapachy2050,Malapachy0315,Malapachy1294,Malapachy0295,Malapachy1321,Malapachy3853,Malapachy2905,Malapachy4219,Malapachy2356,Malapachy1312,Malapachy3413,Malapachy2969,Malapachy1955,Malapachy1638,Malapachy3408,Malapachy1392,Malapachy0498,Malapachy0861,Malapachy3541,Malapachy0238,Malapachy1279
MNXR75344[m]	Mitochondria	1 MNXM1 + 1 MNXM3713 + 1 MNXM9542 = 1 MNXM2 + 1 MNXM4621	1 H(+) + 1 SN-38 + 1 1,4'-Bipiperidine-1'-carboxylic acid = 1 H2O + 1 Irinotecan	-0.697083	3.1.1.1	Malapachy2052,Malapachy3520,Malapachy0481,Malapachy1498,Malapachy3407,Malapachy3754,Malapachy4203,Malapachy2050,Malapachy0315,Malapachy1294,Malapachy0295,Malapachy1321,Malapachy3853,Malapachy2905,Malapachy4219,Malapachy2356,Malapachy1312,Malapachy3413,Malapachy2969,Malapachy1955,Malapachy1638,Malapachy3408,Malapachy1392,Malapachy0498,Malapachy0861,Malapachy3541,Malapachy0238,Malapachy1279
MNXR75344[n]	Nucleous	1 MNXM1 + 1 MNXM3713 + 1 MNXM9542 = 1 MNXM2 + 1 MNXM4621	1 H(+) + 1 SN-38 + 1 1,4'-Bipiperidine-1'-carboxylic acid = 1 H2O + 1 Irinotecan	-0.697083	3.1.1.1	Malapachy2052,Malapachy3520,Malapachy0481,Malapachy1498,Malapachy3407,Malapachy3754,Malapachy4203,Malapachy2050,Malapachy0315,Malapachy1294,Malapachy0295,Malapachy1321,Malapachy3853,Malapachy2905,Malapachy4219,Malapachy2356,Malapachy1312,Malapachy3413,Malapachy2969,Malapachy1955,Malapachy1638,Malapachy3408,Malapachy1392,Malapachy0498,Malapachy0861,Malapachy3541,Malapachy0238,Malapachy1279
MNXR75344[p]	Membrane	1 MNXM1 + 1 MNXM3713 + 1 MNXM9542 = 1 MNXM2 + 1 MNXM4621	1 H(+) + 1 SN-38 + 1 1,4'-Bipiperidine-1'-carboxylic acid = 1 H2O + 1 Irinotecan	-0.697083	3.1.1.1	Malapachy2052,Malapachy3520,Malapachy0481,Malapachy1498,Malapachy3407,Malapachy3754,Malapachy4203,Malapachy2050,Malapachy0315,Malapachy1294,Malapachy0295,Malapachy1321,Malapachy3853,Malapachy2905,Malapachy4219,Malapachy2356,Malapachy1312,Malapachy3413,Malapachy2969,Malapachy1955,Malapachy1638,Malapachy3408,Malapachy1392,Malapachy0498,Malapachy0861,Malapachy3541,Malapachy0238,Malapachy1279
MNXR75346[c]	Cytoplasm	1 MNXM11699 + 2 MNXM2 + 2 MNXM2146 + 1 MNXM5857 = 2 MNXM2154 + 2 MNXM4 + 1 MNXM4621	1 glutaraldehyde + 2 H2O + 2 an oxidized flavoprotein + 1 NPC = 2 a reduced flavoprotein + 2 O2 + 1 Irinotecan		1.14.14.1
MNXR75347[c]	Cytoplasm	1 MNXM1 + 1 MNXM10169 + 1 MNXM3713 = 1 MNXM2 + 1 MNXM5857	1 H(+) + 1 4-Amino-1-piperidinecarboxylic acid + 1 SN-38 = 1 H2O + 1 NPC	-0.697083	3.1.1.1	Malapachy2052,Malapachy3520,Malapachy0481,Malapachy1498,Malapachy3407,Malapachy3754,Malapachy4203,Malapachy2050,Malapachy0315,Malapachy1294,Malapachy0295,Malapachy1321,Malapachy3853,Malapachy2905,Malapachy4219,Malapachy2356,Malapachy1312,Malapachy3413,Malapachy2969,Malapachy1955,Malapachy1638,Malapachy3408,Malapachy1392,Malapachy0498,Malapachy0861,Malapachy3541,Malapachy0238,Malapachy1279
MNXR75347[e]	Extracellular	1 MNXM1 + 1 MNXM10169 + 1 MNXM3713 = 1 MNXM2 + 1 MNXM5857	1 H(+) + 1 4-Amino-1-piperidinecarboxylic acid + 1 SN-38 = 1 H2O + 1 NPC	-0.697083	3.1.1.1	Malapachy2052,Malapachy3520,Malapachy0481,Malapachy1498,Malapachy3407,Malapachy3754,Malapachy4203,Malapachy2050,Malapachy0315,Malapachy1294,Malapachy0295,Malapachy1321,Malapachy3853,Malapachy2905,Malapachy4219,Malapachy2356,Malapachy1312,Malapachy3413,Malapachy2969,Malapachy1955,Malapachy1638,Malapachy3408,Malapachy1392,Malapachy0498,Malapachy0861,Malapachy3541,Malapachy0238,Malapachy1279
MNXR75347[m]	Mitochondria	1 MNXM1 + 1 MNXM10169 + 1 MNXM3713 = 1 MNXM2 + 1 MNXM5857	1 H(+) + 1 4-Amino-1-piperidinecarboxylic acid + 1 SN-38 = 1 H2O + 1 NPC	-0.697083	3.1.1.1	Malapachy2052,Malapachy3520,Malapachy0481,Malapachy1498,Malapachy3407,Malapachy3754,Malapachy4203,Malapachy2050,Malapachy0315,Malapachy1294,Malapachy0295,Malapachy1321,Malapachy3853,Malapachy2905,Malapachy4219,Malapachy2356,Malapachy1312,Malapachy3413,Malapachy2969,Malapachy1955,Malapachy1638,Malapachy3408,Malapachy1392,Malapachy0498,Malapachy0861,Malapachy3541,Malapachy0238,Malapachy1279
MNXR75347[n]	Nucleous	1 MNXM1 + 1 MNXM10169 + 1 MNXM3713 = 1 MNXM2 + 1 MNXM5857	1 H(+) + 1 4-Amino-1-piperidinecarboxylic acid + 1 SN-38 = 1 H2O + 1 NPC	-0.697083	3.1.1.1	Malapachy2052,Malapachy3520,Malapachy0481,Malapachy1498,Malapachy3407,Malapachy3754,Malapachy4203,Malapachy2050,Malapachy0315,Malapachy1294,Malapachy0295,Malapachy1321,Malapachy3853,Malapachy2905,Malapachy4219,Malapachy2356,Malapachy1312,Malapachy3413,Malapachy2969,Malapachy1955,Malapachy1638,Malapachy3408,Malapachy1392,Malapachy0498,Malapachy0861,Malapachy3541,Malapachy0238,Malapachy1279
MNXR75347[p]	Membrane	1 MNXM1 + 1 MNXM10169 + 1 MNXM3713 = 1 MNXM2 + 1 MNXM5857	1 H(+) + 1 4-Amino-1-piperidinecarboxylic acid + 1 SN-38 = 1 H2O + 1 NPC	-0.697083	3.1.1.1	Malapachy2052,Malapachy3520,Malapachy0481,Malapachy1498,Malapachy3407,Malapachy3754,Malapachy4203,Malapachy2050,Malapachy0315,Malapachy1294,Malapachy0295,Malapachy1321,Malapachy3853,Malapachy2905,Malapachy4219,Malapachy2356,Malapachy1312,Malapachy3413,Malapachy2969,Malapachy1955,Malapachy1638,Malapachy3408,Malapachy1392,Malapachy0498,Malapachy0861,Malapachy3541,Malapachy0238,Malapachy1279
MNXR75359[m]	Mitochondria	1 MNXM1 + 1 MNXM1 + 1 MNXM10 + 1 MNXM5656 = 1 MNXM2 + 1 MNXM2968 + 1 MNXM8	1 H(+) + 1 H(+) + 1 NADH(2-) + 1 Carboxyphosphamide = 1 H2O + 1 Aldophosphamide + 1 NAD(+)	-13.1053	1.2.1.5	Malapachy0140
MNXR75372[m]	Mitochondria	1 MNXM1 + 1 MNXM1 + 1 MNXM10 + 1 MNXM6085 = 1 MNXM2 + 1 MNXM3835 + 1 MNXM8	1 H(+) + 1 H(+) + 1 NADH(2-) + 1 3-Carbamoyl-2-phenylpropionic acid = 1 H2O + 1 3-Carbamoyl-2-phenylpropionaldehyde + 1 NAD(+)	-13.1053	1.2.1.5	Malapachy0140
MNXR75396[c]	Cytoplasm	1 MNXM15 + 1 MNXM22 + 1 MNXM3565 = 1 MNXM2 + 1 MNXM4 + 1 MNXM7300	1 NH4(+) + 1 hydrogen peroxide + 1 Citalopram aldehyde = 1 H2O + 1 O2 + 1 Didemethylcitalopram	-23.963	1.4.3.4	Malapachy2048,Malapachy3977,Malapachy0314
MNXR75397[c]	Cytoplasm	1 MNXM1 + 1 MNXM11123 + 1 MNXM22 = 1 MNXM2 + 1 MNXM3565 + 1 MNXM4	1 H(+) + 1 Citalopram propionic acid + 1 hydrogen peroxide = 1 H2O + 1 Citalopram aldehyde + 1 O2		1.2.3.1
MNXR75406[m]	Mitochondria	1 MNXM16642 + 1 MNXM5967 = 1 MNXM2 + 1 MNXM5968 + 1 MNXM832	1 CH3OO- + 1 Tryparedoxin = 1 H2O + 1 Tryparedoxin disulfide + 1 a primary alcohol	10.4252	1.11.1.15	Malapachy0816,Malapachy1298
MNXR75406[Peroxisome	Peroxisome	1 MNXM16642 + 1 MNXM5967 = 1 MNXM2 + 1 MNXM5968 + 1 MNXM832	1 CH3OO- + 1 Tryparedoxin = 1 H2O + 1 Tryparedoxin disulfide + 1 a primary alcohol
MNXR75407[m]	Mitochondria	1 MNXM1596 + 1 MNXM16642 = 1 MNXM2 + 1 MNXM2292 + 1 MNXM832	1 trypanothione(1+) + 1 CH3OO- = 1 H2O + 1 trypanothione disulfide(1+) + 1 a primary alcohol	10.4252	1.11.1.15	Malapachy0816,Malapachy1298
MNXR75407[Peroxisome	Peroxisome	1 MNXM1596 + 1 MNXM16642 = 1 MNXM2 + 1 MNXM2292 + 1 MNXM832	1 trypanothione(1+) + 1 CH3OO- = 1 H2O + 1 trypanothione disulfide(1+) + 1 a primary alcohol
MNXR75465[c]	Cytoplasm	1 MNXM16 + 1 MNXM3805 = 1 MNXM1 + 1 MNXM19 + 1 MNXM9989	1 S-adenosyl-L-methionine + 1 2-[3-carboxylato-3-(methylammonio)propyl]-L-histidine dizwitterion = 1 H(+) + 1 S-adenosyl-L-homocysteine + 1 2-[3-carboxy-3-(dimethylammonio)propyl]-L-histidine in eEF-2	-123.357	2.1.1.98	Malapachy4092
MNXR75466[c]	Cytoplasm	1 MNXM16 + 1 MNXM9989 = 1 MNXM19 + 1 MNXM3980	1 S-adenosyl-L-methionine + 1 2-[3-carboxy-3-(dimethylammonio)propyl]-L-histidine in eEF-2 = 1 S-adenosyl-L-homocysteine + 1 diphthinate	-123.357	2.1.1.98	Malapachy4092
MNXR75467[c]	Cytoplasm	1 MNXM188 + 1 MNXM1880 = 1 MNXM7625	1 anthranilate + 1 1-pyrroline = 1 Peganine
MNXR75507[c]	Cytoplasm	1 MNXM176 + 1 MNXM66 = 1 MNXM77 + 1 MNXM90307	1 a ubiquinone + 1 sn-glycerol 3-phosphate(2-) = 1 glycerone phosphate + 1 Ubiquinol	12.5478	1.1.5.3	Malapachy0532,Malapachy0539
MNXR75507[m]	Mitochondria	1 MNXM176 + 1 MNXM66 = 1 MNXM77 + 1 MNXM90307	1 a ubiquinone + 1 sn-glycerol 3-phosphate(2-) = 1 glycerone phosphate + 1 Ubiquinol	12.5478	1.1.5.3	Malapachy0532,Malapachy0539
MNXR75520[c]	Cytoplasm	1 MNXM11 + 1 MNXM14 + 1 MNXM7844 + 1 MNXM96100 = 1 MNXM3 + 1 MNXM3891 + 1 MNXM96319	1 diphosphate(3-) + 1 AMP + 1 tRNA containing 2-thiouridine + 1 [Enzyme]-cysteine = 1 ATP + 1 [Enzyme]-S-sulfanylcysteine + 1 a tRNA uridine		2.8.1.4
MNXR75549[m]	Mitochondria	1 MNXM16 + 1 MNXM9890 = 1 MNXM176 + 1 MNXM19	1 S-adenosyl-L-methionine + 1 2-Polyprenyl-3-methyl-5-hydroxy-6-methoxy-1,4-benzoquinone = 1 a ubiquinone + 1 S-adenosyl-L-homocysteine	-4.36001	2.1.1.64	Malapachy0047
MNXR75574[c]	Cytoplasm	1 MNXM11 + 1 MNXM5982 = 1 MNXM121 + 1 MNXM3213	1 diphosphate(3-) + 1 UDP-sugar = 1 UTP + 1 an alpha-D-aldose-1-phosphate	0	2.7.7.64	Malapachy2597
MNXR75691[c]	Cytoplasm	1 MNXM1 + 1 MNXM4118 + 1 MNXM6 = 1 MNXM3299 + 1 MNXM5	1 H(+) + 1 trans-2,3-didehydroacyl-CoA + 1 NADPH = 1 a long-chain acyl-CoA + 1 NADP(+)		1.3.1.93	Malapachy0924
MNXR75846[c]	Cytoplasm	1 MNXM11 + 1 MNXM225 = 1 MNXM1 + 1 MNXM121 + 1 MNXM2401	1 diphosphate(3-) + 1 UDP-N-acetyl-D-galactosamine = 1 H(+) + 1 UTP + 1 N-acetyl-alpha-D-galactosamine 1-phosphate	-103.303	2.7.7.83	Malapachy0094
MNXR75868[c]	Cytoplasm	1 MNXM1 + 1 MNXM122 + 1 MNXM7 = 1 MNXM3 + 1 MNXM96065	1 H(+) + 1 1-phosphatidyl-1D-myo-inositol 4-phosphate + 1 ADP = 1 ATP + 1 an L-1-phosphatidyl-inositol		2.7.1.67	Malapachy3292,Malapachy0231
MNXR75952[c]	Cytoplasm	1 MNXM176 + 1 MNXM2229 = 1 MNXM53428 + 1 MNXM90307	1 a ubiquinone + 1 a reduced electron-transfer flavoprotein = 1 flavoprotein + 1 Ubiquinol		1.5.5.1	Malapachy1432
MNXR75965[c]	Cytoplasm	1 MNXM17283 + 1 MNXM8 = 1 MNXM1 + 1 MNXM10 + 1 MNXM9050	1 a [lipoyl-carrier protein] N6-dihydrolipoyl-L-lysine + 1 NAD(+) = 1 H(+) + 1 NADH(2-) + 1 protein N6-(lipoyl)lysine		1.8.1.4	Malapachy3444
MNXR75992[c]	Cytoplasm	1 MNXM177 + 1 MNXM5103 = 1 MNXM1824 + 1 MNXM7606	1 a protein + 1 a dolichyl beta-D-mannosyl phosphate = 1 a dolichyl phosphate + 1 an O-D-mannosyl-protein		2.4.1.109	Malapachy3074
MNXR76039[c]	Cytoplasm	1 MNXM3094 + 1 MNXM31974 = 1 MNXM3704 + 1 MNXM5936	1 a sugar + 1 1'-phospho-L-histidine = 1 a [protein]-L-histidine + 1 sugar phosphate		2.7.1.69
MNXR76168[c]	Cytoplasm	1 MNXM14641 + 1 MNXM80906 = 1 MNXM6257	1 a 3'-terminal unsaturated sugar + 1 ribonucleoside 5'-phosphate = 1 a DNA containing abasic site		4.2.99.18	Malapachy1752,Malapachy3572,Malapachy0580
MNXR76173[c]	Cytoplasm	1 MNXM114063 + 1 MNXM177 + 1 MNXM3 = 1 MNXM11 + 1 MNXM14 + 1 MNXM15705	1 fatty acid + 1 a protein + 1 ATP = 1 diphosphate(3-) + 1 AMP + 1 an acyl-protein thioester		6.2.1.19
MNXR76273[c]	Cytoplasm	1 MNXM11193 + 1 MNXM4 + 1 MNXM96038 = 1 MNXM17466 + 1 MNXM2 + 1 MNXM90227	1 an [eIF5A-precursor]-deoxyhypusine + 1 O2 + 1 a reduced electron acceptor = 1 an [eIF5A]-hypusine + 1 H2O + 1 an oxidized electron acceptor		1.14.99.29	Malapachy3022
MNXR76453[c]	Cytoplasm	1 MNXM1 + 1 MNXM14 + 1 MNXM417 = 1 MNXM68 + 1 MNXM7	1 H(+) + 1 AMP + 1 D-fructofuranose 1,6-bisphosphate(4-) = 1 D-fructose 6-phosphate(2-) + 1 ADP		2.7.1.146
MNXR76693[c]	Cytoplasm	1 MNXM1 + 1 MNXM15 + 1 MNXM473 + 1 MNXM96038 = 1 MNXM2 + 1 MNXM660 + 1 MNXM90227	1 H(+) + 1 NH4(+) + 1 phenylacetaldehyde + 1 a reduced electron acceptor = 1 H2O + 1 phenylethylamine + 1 an oxidized electron acceptor		1.4.99
MNXR76719[c]	Cytoplasm	1 MNXM1 + 1 MNXM114454 + 1 MNXM12 = 1 MNXM2 + 1 MNXM707	1 H(+) + 1 3-oxo-myristate + 1 CoA = 1 H2O + 1 3-oxotetradecanoyl-CoA		3.1.2
MNXR77038[c]	Cytoplasm	2 MNXM1 + 1 MNXM1362 + 3 MNXM4 + 3 MNXM96040 = 4 MNXM2 + 3 MNXM5 + 1 MNXM853	2 H(+) + 1 4,4-dimethyl-5alpha-cholest-7-en-3beta-ol + 3 O2 + 3 NAD(P)H = 4 H2O + 3 NADP(+) + 1 3beta-hydroxy-4beta-methyl-5alpha-cholest-7-ene-4alpha-carboxylate		1.14.13.72	Malapachy2964
MNXR77056[c]	Cytoplasm	1 MNXM1 + 1 MNXM36 + 1 MNXM39 = 1 MNXM2 + 1 MNXM841	1 H(+) + 1 alkane + 1 formate = 1 H2O + 1 long-chain aldehydes		4.1.99
MNXR77445[c]	Cytoplasm	1 MNXM101834 + 1 MNXM5 = 1 MNXM1 + 1 MNXM3920 + 1 MNXM6	1 3-hydroxy-3-phenylpropionyl-CoA(4-) + 1 NADP(+) = 1 H(+) + 1 3-oxo-3-phenylpropionyl-CoA + 1 NADPH
MNXR77454[c]	Cytoplasm	1 MNXM1051 + 1 MNXM5 = 1 MNXM1 + 1 MNXM952 + 1 MNXM96040	1 S-(hydroxymethyl)glutathione(1-) + 1 NADP(+) = 1 H(+) + 1 S-formylglutathionate(1-) + 1 NAD(P)H		1.1.1.284	Malapachy0089
MNXR77516[c]	Cytoplasm	2 MNXM1 + 1 MNXM144 + 1 MNXM96040 = 1 MNXM2 + 1 MNXM493 + 1 MNXM5	2 H(+) + 1 beta-alanine zwitterion + 1 NAD(P)H = 1 H2O + 1 3-ammoniopropanal + 1 NADP(+)		1.2.1
MNXR77665[c]	Cytoplasm	1 MNXM12942 + 1 MNXM7 + 1 MNXM89557 + 1 MNXM9 = 1 MNXM1 + 1 MNXM2 + 1 MNXM3 + 1 MNXM37 + 1 MNXM863	1 siroamide + 1 ADP + 1 L-glutamate + 1 phosphate = 1 H(+) + 1 H2O + 1 ATP + 1 L-glutamine zwitterion + 1 sirohydrochlorin(8-)
MNXR77989[c]	Cytoplasm	1 MNXM148 + 1 MNXM2 + 1 MNXM832 = 1 MNXM155 + 1 MNXM16642	1 thioredoxin disulfide + 1 H2O + 1 a primary alcohol = 1 thioredoxin + 1 CH3OO-		1.11.1.15	Malapachy0816,Malapachy1298
MNXR7799[m]	Mitochondria	1 MNXM12 + 1 MNXM1700 = 1 MNXM44 + 1 MNXM77	1 CoA + 1 1-acylglycerone 3-phosphate = 1 acyl-CoA + 1 glycerone phosphate	270.64	2.3.1.42	Malapachy4066
MNXR780[c]	Cytoplasm	1 MNXM101 + 1 MNXM117 = 1 MNXM2 + 1 MNXM70	1 L-ornithinium(1+) + 1 urea = 1 H2O + 1 L-argininium(1+)	-3.573	3.5.3.1	Malapachy3502
MNXR78021[c]	Cytoplasm	1 MNXM114534 = 1 MNXM507	1 N5-carboxyaminoimidazole ribonucleotide = 1 5-amino-1-(5-phosphonato-D-ribosyl)imidazole-4-carboxylate		5.4.99.18
MNXR7806[c]	Cytoplasm	1 MNXM109 + 1 MNXM12 = 1 MNXM226 + 1 MNXM44	1 a 1,2-diacylglycerol-3-phosphate + 1 CoA = 1 1-acyl-sn-glycerol 3-phosphate + 1 acyl-CoA	325.066	2.3.1.51	Malapachy2658,Malapachy0161
MNXR7806[p]	Membrane	1 MNXM109 + 1 MNXM12 = 1 MNXM226 + 1 MNXM44	1 a 1,2-diacylglycerol-3-phosphate + 1 CoA = 1 1-acyl-sn-glycerol 3-phosphate + 1 acyl-CoA	325.066	2.3.1.51	Malapachy2658,Malapachy0161
MNXR7817[c]	Cytoplasm	1 MNXM1256 + 1 MNXM21 = 1 MNXM12 + 1 MNXM1973	1 1-alkyl-sn-glycero-3-phosphocholine + 1 acetyl-CoA(4-) = 1 CoA + 1 1-alkyl-2-acetyl-sn-glycero-3-phosphocholine		2.3.1.67
MNXR782[c]	Cytoplasm	1 MNXM550 = 1 MNXM70 + 1 MNXM93	1 (N(omega)-L-arginino)succinate(1-) = 1 L-argininium(1+) + 1 fumarate(2-)	6.09175	4.3.2.1	Malapachy3346
MNXR78245[c]	Cytoplasm	1 MNXM114062 + 1 MNXM114080 + 1 MNXM90752 = 1 MNXM11 + 1 MNXM14 + 1 MNXM90839	1 Adenosine 5'-triphosphate + 1 2-aminosuccinic acid + 1 tRNA(Asp) = 1 diphosphate(3-) + 1 AMP + 1 L-aspartyl-tRNA(Asp)		6.1.1.12	Malapachy0267,Malapachy1871,Malapachy2823
MNXR78296[c]	Cytoplasm	1 MNXM114062 + 1 MNXM78 + 1 MNXM90881 = 1 MNXM11 + 1 MNXM14 + 1 MNXM89922	1 Adenosine 5'-triphosphate + 1 L-lysinium(1+) + 1 tRNA(Lys) = 1 diphosphate(3-) + 1 AMP + 1 L-lysyl-tRNA(Lys)		6.1.1.6	Malapachy2416
MNXR783[c]	Cytoplasm	1 MNXM1 + 1 MNXM11 + 1 MNXM14 + 1 MNXM550 = 1 MNXM211 + 1 MNXM3 + 1 MNXM42	1 H(+) + 1 diphosphate(3-) + 1 AMP + 1 (N(omega)-L-arginino)succinate(1-) = 1 L-citrulline zwitterion + 1 ATP + 1 L-aspartate(1-)	-9.71582	6.3.4.5	Malapachy3761
MNXR78358[c]	Cytoplasm	1 MNXM114062 + 1 MNXM42 + 1 MNXM507 = 1 MNXM607 + 1 MNXM7 + 1 MNXM9	1 Adenosine 5'-triphosphate + 1 L-aspartate(1-) + 1 5-amino-1-(5-phosphonato-D-ribosyl)imidazole-4-carboxylate = 1 (2S)-2-[5-amino-1-(5-O-phosphonato-beta-D-ribosyl)imidazole-4-carboxamido]succinate + 1 ADP + 1 phosphate		6.3.2.6	Malapachy3639
MNXR78402[c]	Cytoplasm	1 MNXM1072 + 1 MNXM6224 = 1 MNXM1824 + 1 MNXM89859	1 alpha-Man-(1->2)-alpha-Man-(1->2)-alpha-Man-(1->3)-[alpha-Man-(1->2)-alpha-Man-(1->3)-[alpha-Man-(1->2)-alpha-Man-(1->6)]-alpha-Man-(1->6)]-beta-Man-(1->4)-beta-GlcNAc-(1->4)-alpha-GlcNAc(PP-Dol) + 1 a dolichyl beta-D-glucosyl phosphate = 1 a dolichyl phosphate + 1 (Glc)1 (GlcNAc)2 (Man)9 (PP-Dol)1
MNXR78413[c]	Cytoplasm	1 MNXM114062 + 1 MNXM147 + 1 MNXM90665 = 1 MNXM11 + 1 MNXM14 + 1 MNXM89761	1 Adenosine 5'-triphosphate + 1 L-asparagine zwitterion + 1 tRNA(Asn) = 1 diphosphate(3-) + 1 AMP + 1 Asn-tRNA(Asn)		6.1.1.22	Malapachy4212,Malapachy0740
MNXR78424[c]	Cytoplasm	1 MNXM114062 + 1 MNXM194 = 1 MNXM11 + 1 MNXM309	1 Adenosine 5'-triphosphate + 1 nicotinate beta-D-ribonucleotide = 1 diphosphate(3-) + 1 deamido-NAD(2-)		2.7.7.1	Malapachy3138
MNXR78434[c]	Cytoplasm	2 MNXM156 = 2 MNXM2 + 1 MNXM554	2 D-alanine zwitterion = 2 H2O + 1 porphobilinogen(1-)		4.2.1.24	Malapachy1408
MNXR78443[c]	Cytoplasm	1 MNXM12 + 1 MNXM524 = 1 MNXM21 + 1 MNXM96434	1 CoA + 1 2-methylacetoacetyl-CoA(4-) = 1 acetyl-CoA(4-) + 1 propionyl coenzyme A		2.3.1.9	Malapachy2780
MNXR78454[c]	Cytoplasm	1 MNXM114062 + 1 MNXM142 + 1 MNXM90883 = 1 MNXM11 + 1 MNXM14 + 1 MNXM89895	1 Adenosine 5'-triphosphate + 1 L-threonine zwitterion + 1 tRNA(Thr) = 1 diphosphate(3-) + 1 AMP + 1 L-threonyl-tRNA(Thr)		6.1.1.3	Malapachy4182,Malapachy3564
MNXR78470[c]	Cytoplasm	1 MNXM114062 + 1 MNXM231 + 1 MNXM90879 = 1 MNXM11 + 1 MNXM14 + 1 MNXM89832	1 Adenosine 5'-triphosphate + 1 L-isoleucine zwitterion + 1 tRNA(Ile) = 1 diphosphate(3-) + 1 AMP + 1 L-isoleucyl-tRNA(Ile)		6.1.1.5	Malapachy3580,Malapachy2365
MNXR78476[c]	Cytoplasm	1 MNXM114062 + 1 MNXM55262 + 1 MNXM90003 = 1 MNXM463 + 1 MNXM7 + 1 MNXM9	1 Adenosine 5'-triphosphate + 1 Gly + 1 5-phospho-beta-D-ribosylaminium(1-) = 1 N(1)-(5-phospho-D-ribosyl)glycinamide(1-) + 1 ADP + 1 phosphate		6.3.4.13	Malapachy3829
MNXR78575[c]	Cytoplasm	1 MNXM31124 = 1 MNXM91783	1 (3S)-Hydroxy-tetracosa-6,9,12,15,18,21-all-cis-hexaenoyl-CoA = 1 (6Z,9Z,12Z,15Z,18Z,21Z)-3-oxotetracosahexaenoyl-CoA		4.2.1.74
MNXR78662[c]	Cytoplasm	1 MNXM114062 + 1 MNXM61 + 1 MNXM90882 = 1 MNXM11 + 1 MNXM14 + 1 MNXM28	1 Adenosine 5'-triphosphate + 1 L-methionine zwitterion + 1 tRNA(Met) = 1 diphosphate(3-) + 1 AMP + 1 Met-tRNA(Met)		6.1.1.10	Malapachy0670,Malapachy2808
MNXR78891[c]	Cytoplasm	4 MNXM182 + 1 MNXM698 = 1 MNXM90310	4 D-mannopyranose + 1 N-\{alpha-Man-(1->3)-[alpha-Man-(1->3)-[alpha-Man-(1->6)]-alpha-Man-(1->6)]-beta-Man-(1->4)-beta-GlcNAc-(1->4)-beta-GlcNac\}-L-Asn residue = 1 (GlcNAc)2 (Man)9		3.2.1.113	Malapachy2710,Malapachy1303
MNXR79006[c]	Cytoplasm	1 MNXM114131 + 1 MNXM17 = 1 MNXM114226 + 1 MNXM284	1 (Xyl)1 (Ser)1 + 1 UDP = 1 GAG core proteins + 1 UDP-alpha-D-xylose		2.4.2.26
MNXR79179[c]	Cytoplasm	1 MNXM10 + 1 MNXM91777 = 1 MNXM1 + 1 MNXM478 + 1 MNXM8 + 1 MNXM9	1 NADH(2-) + 1 DAHP(3-) = 1 H(+) + 1 (-)-3-dehydroquinate + 1 NAD(+) + 1 phosphate		4.2.3.4	Malapachy2572,Malapachy1370
MNXR79180[c]	Cytoplasm	1 MNXM2 + 1 MNXM258 + 1 MNXM73 = 1 MNXM9 + 1 MNXM91777	1 H2O + 1 D-erythrose 4-phosphate(2-) + 1 phosphoenolpyruvate = 1 phosphate + 1 DAHP(3-)		2.5.1.54	Malapachy1128,Malapachy3348,Malapachy3594
MNXR79264[c]	Cytoplasm	1 MNXM110 + 1 MNXM96497 = 1 MNXM354 + 1 MNXM59	1 a 1,2-diacyl-sn-glycero-3-phosphocholine + 1 Ceramide = 1 sphingomyelin d18:1(1+) + 1 1,2-diacyl-sn-glycerol		2.7.8.27
MNXR79275[c]	Cytoplasm	1 MNXM15 + 1 MNXM24 + 1 MNXM277 = 1 MNXM2 + 1 MNXM35 + 1 MNXM48	1 NH4(+) + 1 AH2 + 1 aldehyde = 1 H2O + 1 A + 1 a primary amine
MNXR79373[c]	Cytoplasm	1 MNXM110 + 2 MNXM2 = 2 MNXM1 + 2 MNXM114063 + 1 MNXM367	1 a 1,2-diacyl-sn-glycero-3-phosphocholine + 2 H2O = 2 H(+) + 2 fatty acid + 1 L-alpha-glycerophosphocholine
MNXR79526[c]	Cytoplasm	1 MNXM1 + 1 MNXM1294 + 1 MNXM495 = 1 MNXM271 + 1 MNXM423	1 H(+) + 1 sedoheptulose 1,7-bisphosphate(4-) + 1 IDP = 1 sedoheptulose 7-phosphate(2-) + 1 ITP		2.7.1.11	Malapachy2921
MNXR79596[c]	Cytoplasm	1 MNXM11 + 1 MNXM865 = 1 MNXM121 + 1 MNXM18866	1 diphosphate(3-) + 1 UDP-L-arabinose(2-) = 1 UTP + 1 L-arabinose 1-phosphate		2.7.7.37
MNXR79999[c]	Cytoplasm	1 MNXM100 = 1 MNXM5361	1 geranyl diphosphate = 1 (1S,4R)-camphene
MNXR80001[c]	Cytoplasm	1 MNXM115 + 1 MNXM2 = 1 MNXM1 + 1 MNXM114063 + 1 MNXM114214	1 phosphatidylethanolamine zwitterion + 1 H2O = 1 H(+) + 1 fatty acid + 1 L-2-Lysophosphatidylethanolamine		3.1.1.4
MNXR80035[c]	Cytoplasm	1 MNXM15 + 1 MNXM4791 = 1 MNXM2 + 1 MNXM73312	1 NH4(+) + 1 a [protein]-L-citrulline = 1 H2O + 1 Peptidyl-L-arginine		3.5.3.15
MNXR80089[c]	Cytoplasm	1 MNXM1274 + 1 MNXM1999 = 1 MNXM2344 + 1 MNXM91164	1 D-hexose + 1 acyl monophosphate = 1 Acid + 1 D-hexose phosphate		2.7.1.61
MNXR80121[c]	Cytoplasm	1 MNXM11193 + 1 MNXM24 + 1 MNXM4 = 1 MNXM2 + 1 MNXM35 + 1 MNXM9051	1 an [eIF5A-precursor]-deoxyhypusine + 1 AH2 + 1 O2 = 1 H2O + 1 A + 1 Protein N6-[(R)-4-amino-2-hydroxybutyl]-L-lysine		1.14.99.29	Malapachy3022
MNXR80435[c]	Cytoplasm	2 MNXM16 + 1 MNXM414 = 4 MNXM1 + 2 MNXM19 + 1 MNXM863	2 S-adenosyl-L-methionine + 1 uroporphyrinogen III(8-) = 4 H(+) + 2 S-adenosyl-L-homocysteine + 1 sirohydrochlorin(8-)		2.1.1.107	Malapachy2755
MNXR80438[c]	Cytoplasm	1 MNXM13 + 1 MNXM15 + 1 MNXM192 + 3 MNXM2 + 1 MNXM23 + 1 MNXM26 + 1 MNXM960 = 1 MNXM1 + 1 MNXM116 + 1 MNXM29 + 1 MNXM55 + 1 MNXM699	1 CO(2) + 1 NH4(+) + 1 4-aminobutanoate + 3 H2O + 1 pyruvate + 1 acetate + 1 4-methyl-5-(2-phosphonatooxyethyl)thiazole(2-) = 1 H(+) + 1 D-ribose 5-phosphate + 1 glycine + 1 L-cysteine zwitterion + 1 O-acetyl-L-homoserine zwitterion
MNXR80463[c]	Cytoplasm	45 MNXM1 + 45 MNXM17 + 45 MNXM80 + 1 MNXM9134 = 45 MNXM225 + 45 MNXM87	45 H(+) + 45 UDP + 45 UMP(2-) + 1 teichuronic acid (GlcA + GalNac, 45 repeating unit) = 45 UDP-N-acetyl-D-galactosamine + 45 UDP-alpha-D-glucuronate(3-)
MNXR80464[c]	Cytoplasm	1 MNXM1 + 1 MNXM349 + 0.5 MNXM4 + 1 MNXM874 + 1 MNXM9 = 1 MNXM2 + 1 MNXM388	1 H(+) + 1 glycolaldehyde + 0.5 O2 + 1 4-amino-5-hydroxymethyl-2-methylpyrimidine + 1 phosphate = 1 H2O + 1 5-amino-1-(5-phosphonato-D-ribosyl)imidazol-3-ium
MNXR80731[c]	Cytoplasm	1 MNXM3196 = 1 MNXM5568	1 6-Thioinosine-5'-monophosphate = 1 6-Mercaptopurine ribonucleoside 5'-diphosphate
MNXR80735[c]	Cytoplasm	1 MNXM4621 = 1 MNXM5857	1 Irinotecan = 1 NPC
MNXR80791[c]	Cytoplasm	0.07 MNXM119 + 0.08 MNXM12 + 0.08 MNXM16 + 0.08 MNXM161 + 0.08 MNXM256 + 0.08 MNXM326 + 0.07 MNXM5 + 0.08 MNXM78362 + 0.08 MNXM79 + 0.07 MNXM8 + 0.08 MNXM80428 + 0.08 MNXM82173 + 0.07 MNXM96415 = 0.61 MNXM7372	0.07 FMN + 0.08 CoA + 0.08 S-adenosyl-L-methionine + 0.08 pyridoxal 5'-phosphate + 0.08 thiamine diphosphate + 0.08 ditrans,octacis-undecaprenyl diphosphate + 0.07 NADP(+) + 0.08 protoheme IX + 0.08 (6S)-5,6,7,8-tetrahydrofolate + 0.07 NAD(+) + 0.08 queuosine + 0.08 siroheme + 0.07 FAD = 0.61 generic cofactor molecule (mass)
MNXR80829[c]	Cytoplasm	1.67 MNXM152 + 0.67 MNXM17 + 1.66 MNXM30 + 1 MNXM8647 = 1.67 MNXM52 + 1.66 MNXM82 + 1.67 MNXM899	1.67 dTDP(3-) + 0.67 UDP + 1.66 GDP + 1 generic udp-polysaccharide = 1.67 UDP-alpha-D-glucose(2-) + 1.66 GDP-alpha-D-mannose + 1.67 dTDP-6-deoxy-beta-L-mannose
MNXR80833[c]	Cytoplasm	1 MNXM11661 = 0.022 MNXM224 + 0.052 MNXM5090 + 0.149 MNXM5680 + 0.717 MNXM88 + 0.06 MNXM89884	1 generic acyl-coa for triacylglycerols = 0.022 myristoyl-CoA(4-) + 0.052 cis-hexadec-7-enoyl-coa + 0.149 cis-octadec-9-enoyl-coa + 0.717 palmitoyl-CoA + 0.06 strcoa
MNXR80842[c]	Cytoplasm	0.07 MNXM119 + 0.08 MNXM12 + 0.08 MNXM16 + 0.08 MNXM161 + 0.08 MNXM232 + 0.08 MNXM256 + 0.08 MNXM326 + 0.07 MNXM5 + 0.08 MNXM78362 + 0.08 MNXM79 + 0.07 MNXM8 + 0.08 MNXM82173 + 0.07 MNXM96415 = 0.61 MNXM7372	0.07 FMN + 0.08 CoA + 0.08 S-adenosyl-L-methionine + 0.08 pyridoxal 5'-phosphate + 0.08 ubiquinone-8 + 0.08 thiamine diphosphate + 0.08 ditrans,octacis-undecaprenyl diphosphate + 0.07 NADP(+) + 0.08 protoheme IX + 0.08 (6S)-5,6,7,8-tetrahydrofolate + 0.07 NAD(+) + 0.08 siroheme + 0.07 FAD = 0.61 generic cofactor molecule (mass)
MNXR80903[c]	Cytoplasm	0.000056 MNXM114177 + 0.000697 MNXM115 + 0.000114 MNXM1741 + 0.000373 MNXM221 + 0.000781 MNXM248 + 0.002884 MNXM297 + 0.000206 MNXM3895 + 0.000032 MNXM482 + 0.000096 MNXM52365 + 0.000125 MNXM52460 + 0.000812 MNXM5739 + 0.000015 MNXM574 + 0.000066 MNXM8742 + 0.000351 MNXM8743 + 0.005603 MNXM922 + 0.001531 MNXM96694 = 1 MNXM96591	0.000056 4,4-dimethylzymosterol + 0.000697 phosphatidylethanolamine zwitterion + 0.000114 fecosterol + 0.000373 phosphatidyl-L-serine(1-) + 0.000781 a triacylglycerol + 0.002884 phosphatidylcholine + 0.000206 acyl-acid + 0.000032 lanosterol + 0.000096 episterol + 0.000125 5,7,22,24(28)-ergostatetraenol + 0.000812 ergosteryl ester + 0.000015 zymosterol + 0.000066 inositol-mannose-P-inositol-P-D-ce…
MNXR80961[c]	Cytoplasm	0.019114 MNXM224 + 0.037531 MNXM272 + 0.008277 MNXM363 + 0.00829 MNXM486 + 0.60495 MNXM6289 + 0.1619 MNXM6364 + 0.005707 MNXM6450 + 0.15423 MNXM88 = 1 MNXM44	0.019114 myristoyl-CoA(4-) + 0.037531 stearoyl-CoA + 0.008277 lauroyl-CoA(4-) + 0.00829 decanoyl-CoA + 0.60495 hexadecanoyl-9-ene-CoA + 0.1619 octadecanoyl-9-ene-CoA + 0.005707 tetradecanoyl-9-ene-CoA + 0.15423 palmitoyl-CoA = 1 acyl-CoA
MNXR81021[c]	Cytoplasm	1 MNXM14566 + 1 MNXM2 = 1 MNXM1 + 1 MNXM32 + 1 MNXM359	1 3-hydroxykynurenine + 1 H2O = 1 H(+) + 1 L-alanine zwitterion + 1 3-hydroxyanthranilate
MNXR81042[c]	Cytoplasm	0.01 MNXM11548 + 1 MNXM12 = 0.01 MNXM1190 + 0.01 MNXM1741 + 0.27 MNXM1848 + 0.015 MNXM224 + 0.655 MNXM56353 + 0.02 MNXM88 + 0.03 MNXM89884	0.01 fecosterol ester, yeast-specific + 1 CoA = 0.01 hexacosanoyl-CoA + 0.01 fecosterol + 0.27 Octadecenoyl-CoA + 0.015 myristoyl-CoA(4-) + 0.655 hexadecenoyl-CoA + 0.02 palmitoyl-CoA + 0.03 strcoa
MNXR81074[c]	Cytoplasm	1 MNXM248 + 1 MNXM9585 = 1 MNXM297 + 1 MNXM90149	1 a triacylglycerol + 1 1-Acyl-sn-glycerol-3-phosphocholine, yeast-specific = 1 phosphatidylcholine + 1 1,2-Diacylglycerol, yeast-specific
MNXR81139[c]	Cytoplasm	29946 MNXM1 + 1 MNXM12774 + 19944 MNXM30 + 524 MNXM71 + 1083 MNXM89576 + 19944 MNXM9 + 934 MNXM90340 + 507 MNXM90665 + 107 MNXM90666 + 436 MNXM90667 + 253 MNXM90668 + 449 MNXM90751 + 660 MNXM90752 + 330 MNXM90753 + 125 MNXM90755 + 177 MNXM90878 + 506 MNXM90879 + 777 MNXM90880 + 505 MNXM90881 + 257 MNXM90882 + 566 MNXM90883 + 596 MNXM90885 + 612 MNXM90886 + 598 MNXM91028 = 19974 MNXM2 + 436 MNXM24…	29946 H(+) + 1 protein for shewanella MR-1 (aerobic growth) + 19944 GDP + 524 tRNA(Gln) + 1083 tRNA(Ala) + 19944 phosphate + 934 tRNA(Gly) + 507 tRNA(Asn) + 107 tRNA(Cys) + 436 tRNA(Pro) + 253 tRNA(Tyr) + 449 tRNA(Arg) + 660 tRNA(Asp) + 330 tRNA(Phe) + 125 tRNA(Trp) + 177 tRNA(His) + 506 tRNA(Ile) + 777 tRNA(Leu) + 505 tRNA(Lys) + 257 tRNA(Met) + 566 tRNA(Thr) + 596 tRNA(Val) + 612 tRNA(Glu) + 59…
MNXR81154[c]	Cytoplasm	1 MNXM11919 + 1 MNXM13 = 1 MNXM567	1 isopentenyl phosphate + 1 CO(2) = 1 (R)-5-phosphonatomevalonate(3-)		4.1.1.33	Malapachy2418
MNXR81220[c]	Cytoplasm	1 MNXM13220 + 1 MNXM2 + 1 MNXM5 = 1 MNXM1 + 1 MNXM225 + 1 MNXM6	1 UDP-N-acetyl fucosamine + 1 H2O + 1 NADP(+) = 1 H(+) + 1 UDP-N-acetyl-D-galactosamine + 1 NADPH
MNXR81300[c]	Cytoplasm	1 MNXM1 + 1 MNXM10 + 1 MNXM6 + 1 MNXM778 = 1 MNXM5 + 1 MNXM8 + 1 MNXM90811	1 H(+) + 1 NADH(2-) + 1 NADPH + 1 D-arabinono-1,4-lactone = 1 NADP(+) + 1 NAD(+) + 1 D-arabinose
MNXR8200[c]	Cytoplasm	1 MNXM127 + 1 MNXM16 = 1 MNXM1 + 1 MNXM19 + 1 MNXM646	1 myo-inositol + 1 S-adenosyl-L-methionine = 1 H(+) + 1 S-adenosyl-L-homocysteine + 1 1D-myo-inositol 1-phosphate(2-)		2.1.1.39
MNXR8221[c]	Cytoplasm	3 MNXM16 = 3 MNXM1 + 3 MNXM150 + 1 MNXM2055	3 S-adenosyl-L-methionine = 3 H(+) + 3 5'-S-methyl-5'-thioadenosine + 1 (S,S,S)-nicotianamine trizwitterion		2.5.1.43
MNXR8314[c]	Cytoplasm	1 MNXM1 + 1 MNXM3 + 1 MNXM413 = 1 MNXM484 + 1 MNXM7	1 H(+) + 1 ATP + 1 ribonucleoside diphosphate = 1 ribonucleoside triphosphate + 1 ADP	94.9902	2.7.4.6	Malapachy1019,Malapachy2957
MNXR832[c]	Cytoplasm	1 MNXM1 + 1 MNXM1177 + 1 MNXM6 = 1 MNXM361 + 1 MNXM5 + 1 MNXM9	1 H(+) + 1 4-phosphonato-L-aspartic acid(2-) + 1 NADPH = 1 L-aspartate 4-semialdehyde + 1 NADP(+) + 1 phosphate	1.78357	1.2.1.11	Malapachy2218
MNXR8375[e]	Extracellular	1 MNXM1137 + 1 MNXM2 = 1 MNXM1 + 1 MNXM1805	1 5-hydroxyisouric acid + 1 H2O = 1 H(+) + 1 5-hydroxy-2-oxo-4-ureido-2,5-dihydro-1H-imidazole-5-carboxylate	-10.2271	3.5.2.17	Malapachy2025
MNXR8388[m]	Mitochondria	1 MNXM1 + 1 MNXM478 + 1 MNXM6 = 1 MNXM474 + 1 MNXM5	1 H(+) + 1 (-)-3-dehydroquinate + 1 NADPH = 1 (-)-quinate + 1 NADP(+)	-10.6494	1.1.1.282	Malapachy0798
MNXR8389[c]	Cytoplasm	1 MNXM10 + 1 MNXM13 + 1 MNXM263 = 1 MNXM8 + 1 MNXM984	1 NADH(2-) + 1 CO(2) + 1 2-oxoadipate(2-) = 1 NAD(+) + 1 (1R,2S)-homoisocitrate	2.3241	1.1.1.87	Malapachy0153
MNXR844[c]	Cytoplasm	1 MNXM15 + 1 MNXM3 + 1 MNXM42 = 1 MNXM1 + 1 MNXM11 + 1 MNXM14 + 1 MNXM147	1 NH4(+) + 1 ATP + 1 L-aspartate(1-) = 1 H(+) + 1 diphosphate(3-) + 1 AMP + 1 L-asparagine zwitterion	-14.7917	6.3.5.4	Malapachy4248,Malapachy4192,Malapachy2814
MNXR844[m]	Mitochondria	1 MNXM15 + 1 MNXM3 + 1 MNXM42 = 1 MNXM1 + 1 MNXM11 + 1 MNXM14 + 1 MNXM147	1 NH4(+) + 1 ATP + 1 L-aspartate(1-) = 1 H(+) + 1 diphosphate(3-) + 1 AMP + 1 L-asparagine zwitterion	-14.7917	6.3.5.4	Malapachy4248,Malapachy4192,Malapachy2814
MNXR856[c]	Cytoplasm	1 MNXM138 + 1 MNXM42 = 1 MNXM1 + 1 MNXM465 + 1 MNXM9	1 carbamoyl phosphate(2-) + 1 L-aspartate(1-) = 1 H(+) + 1 N-carbamoyl-L-aspartate(2-) + 1 phosphate	-14.9483	2.1.3.2	Malapachy2573
MNXR8574[c]	Cytoplasm	1 MNXM1411 = 1 MNXM4407 + 1 MNXM59	1 6-(alpha-D-glucosaminyl)-1-phosphatidyl-1D-myo-inositol zwitterion = 1 6-(alpha-D-glucosaminyl)-1D-myo-inositol 1,2-cyclic phosphate zwitterion + 1 1,2-diacyl-sn-glycerol		4.6.1.14
MNXR8602[p]	Membrane	1 MNXM11 + 1 MNXM292 + 1 MNXM5 = 1 MNXM1 + 1 MNXM591 + 1 MNXM6	1 diphosphate(3-) + 1 squalene + 1 NADP(+) = 1 H(+) + 1 presqualene diphosphate + 1 NADPH	-0.829346	2.5.1.21	Malapachy0981
MNXR8605[c]	Cytoplasm	1 MNXM1051 + 1 MNXM5 = 1 MNXM1 + 1 MNXM6 + 1 MNXM952	1 S-(hydroxymethyl)glutathione(1-) + 1 NADP(+) = 1 H(+) + 1 NADPH + 1 S-formylglutathionate(1-)	-19.0294	1.1.1.284	Malapachy0089
MNXR861[c]	Cytoplasm	1 MNXM1177 + 1 MNXM7 = 1 MNXM3 + 1 MNXM42	1 4-phosphonato-L-aspartic acid(2-) + 1 ADP = 1 ATP + 1 L-aspartate(1-)	9.88831	2.7.2.4	Malapachy0434
MNXR8684[c]	Cytoplasm	1 MNXM148 + 1 MNXM2 + 1 MNXM61 = 1 MNXM155 + 1 MNXM3292	1 thioredoxin disulfide + 1 H2O + 1 L-methionine zwitterion = 1 thioredoxin + 1 L-methionine (S)-S-oxide zwitterion	0	1.8.4.11	Malapachy0819
MNXR883[c]	Cytoplasm	1 MNXM3 + 1 MNXM7 = 1 MNXM3 + 1 MNXM7	1 ATP + 1 ADP = 1 ATP + 1 ADP	94.99	2.7.4.6	Malapachy1019,Malapachy2957
MNXR886[c]	Cytoplasm	1 MNXM1089 + 1 MNXM9 = 1 MNXM1 + 1 MNXM3 + 1 MNXM7	1 P(1),P(4)-bis(5'-adenosyl) tetraphosphate(4-) + 1 phosphate = 1 H(+) + 1 ATP + 1 ADP	6.94434	2.7.7.53	Malapachy3230
MNXR892[c]	Cytoplasm	1 MNXM1 + 1 MNXM7 + 1 MNXM9 = 1 MNXM2 + 1 MNXM3	1 H(+) + 1 ADP + 1 phosphate = 1 H2O + 1 ATP	-7.59888	3.6.1.15,3.6.1.3,3.6.3.1,3.6.3.14,3.6.3.8,3.6.4.12,3.6.4.13	Malapachy1498,Malapachy3656,Malapachy2224,Malapachy3467,Malapachy2331,Malapachy3195,Malapachy3757,Malapachy1032,Malapachy0481,Malapachy0932,Malapachy0690,Malapachy2879,Malapachy3653,Malapachy4049,Malapachy1229,Malapachy3429,Malapachy3003,Malapachy0028,Malapachy2908,Malapachy1768,Malapachy3967,Malapachy1825,Malapachy3606,Malapachy0417,Malapachy1711,Malapachy2473,Malapachy2443,Malapachy2597,Malapac…
MNXR892[e]	Extracellular	1 MNXM1 + 1 MNXM7 + 1 MNXM9 = 1 MNXM2 + 1 MNXM3	1 H(+) + 1 ADP + 1 phosphate = 1 H2O + 1 ATP	-7.59888	3.6.1.15,3.6.1.3	Malapachy1498,Malapachy3656,Malapachy2224,Malapachy3467,Malapachy2331,Malapachy3195,Malapachy3757,Malapachy1032,Malapachy0481,Malapachy0932,Malapachy0690,Malapachy2879,Malapachy3653,Malapachy4049,Malapachy1229,Malapachy3429,Malapachy3003,Malapachy0028,Malapachy2908,Malapachy1768,Malapachy3967,Malapachy1825,Malapachy3606,Malapachy0417,Malapachy1711,Malapachy2473,Malapachy2443,Malapachy2597,Malapac…
MNXR892[m]	Mitochondria	1 MNXM1 + 1 MNXM7 + 1 MNXM9 = 1 MNXM2 + 1 MNXM3	1 H(+) + 1 ADP + 1 phosphate = 1 H2O + 1 ATP	-7.59888	3.6.1.15,3.6.1.3,3.6.3.1,3.6.3.14,3.6.4.13	Malapachy1498,Malapachy3656,Malapachy2224,Malapachy3467,Malapachy2331,Malapachy3195,Malapachy3757,Malapachy1032,Malapachy0481,Malapachy0932,Malapachy0690,Malapachy2879,Malapachy3653,Malapachy4049,Malapachy1229,Malapachy3429,Malapachy3003,Malapachy0028,Malapachy2908,Malapachy1768,Malapachy3967,Malapachy1825,Malapachy3606,Malapachy0417,Malapachy1711,Malapachy2473,Malapachy2443,Malapachy2597,Malapac…
MNXR892[n]	Nucleous	1 MNXM1 + 1 MNXM7 + 1 MNXM9 = 1 MNXM2 + 1 MNXM3	1 H(+) + 1 ADP + 1 phosphate = 1 H2O + 1 ATP	-7.59888	3.6.1.15,3.6.1.3,3.6.3.8,3.6.4.12,3.6.4.13	Malapachy1498,Malapachy3656,Malapachy2224,Malapachy3467,Malapachy2331,Malapachy3195,Malapachy3757,Malapachy1032,Malapachy0481,Malapachy0932,Malapachy0690,Malapachy2879,Malapachy3653,Malapachy4049,Malapachy1229,Malapachy3429,Malapachy3003,Malapachy0028,Malapachy2908,Malapachy1768,Malapachy3967,Malapachy1825,Malapachy3606,Malapachy0417,Malapachy1711,Malapachy2473,Malapachy2443,Malapachy2597,Malapac…
MNXR892[p]	Membrane	1 MNXM1 + 1 MNXM7 + 1 MNXM9 = 1 MNXM2 + 1 MNXM3	1 H(+) + 1 ADP + 1 phosphate = 1 H2O + 1 ATP	-7.59888	3.6.1.15,3.6.1.3	Malapachy1498,Malapachy3656,Malapachy2224,Malapachy3467,Malapachy2331,Malapachy3195,Malapachy3757,Malapachy1032,Malapachy0481,Malapachy0932,Malapachy0690,Malapachy2879,Malapachy3653,Malapachy4049,Malapachy1229,Malapachy3429,Malapachy3003,Malapachy0028,Malapachy2908,Malapachy1768,Malapachy3967,Malapachy1825,Malapachy3606,Malapachy0417,Malapachy1711,Malapachy2473,Malapachy2443,Malapachy2597,Malapac…
MNXR8932[c]	Cytoplasm	1 MNXM1056 = 1 MNXM984	1 (2R)-homocitrate = 1 (1R,2S)-homoisocitrate		4.2.1.114
MNXR9266[p]	Membrane	1 MNXM1959 + 1 MNXM22 + 1 MNXM55 = 1 MNXM2 + 1 MNXM4 + 1 MNXM4102	1 (2E,6E)-farnesal + 1 hydrogen peroxide + 1 L-cysteine zwitterion = 1 H2O + 1 O2 + 1 S-(2E,6E)-farnesyl-L-cysteine	-20.133	1.8.3.5	Malapachy2229
MNXR938[m]	Mitochondria	2 MNXM1 + 1 MNXM10 + 1 MNXM144 = 1 MNXM2 + 1 MNXM493 + 1 MNXM8	2 H(+) + 1 NADH(2-) + 1 beta-alanine zwitterion = 1 H2O + 1 3-ammoniopropanal + 1 NAD(+)	-12.4812	1.2.1.3,1.2.1.5	Malapachy0140
MNXR9563[c]	Cytoplasm	1 MNXM1 + 1 MNXM13 + 1 MNXM2 + 1 MNXM25 + 1 MNXM2828 + 1 MNXM301 = 1 MNXM20 + 1 MNXM4 + 1 MNXM70	1 H(+) + 1 CO(2) + 1 H2O + 1 succinate(2-) + 1 guanidine + 1 (S)-1-pyrroline-5-carboxylate = 1 2-oxoglutarate + 1 O2 + 1 L-argininium(1+)		1.14.11.34
MNXR96[c]	Cytoplasm	1 MNXM1 + 1 MNXM10 + 1 MNXM159 = 1 MNXM4968 + 1 MNXM8	1 H(+) + 1 NADH(2-) + 1 2-oxobutanoate = 1 2-hydroxybutyrate + 1 NAD(+)		1.1.1.27
MNXR965[n]	Nucleous	1 MNXM14 + 1 MNXM9 = 1 MNXM2 + 1 MNXM45	1 AMP + 1 phosphate = 1 H2O + 1 adenosine 3',5'-bisphosphate	54.9225	3.1.3.7	Malapachy1004
MNXR9732[c]	Cytoplasm	1 MNXM1307 + 1 MNXM2 + 1 MNXM5 = 1 MNXM1 + 1 MNXM240 + 1 MNXM4 + 1 MNXM6	1 3-hydroxybenzoyl-CoA(4-) + 1 H2O + 1 NADP(+) = 1 H(+) + 1 benzoyl-CoA + 1 O2 + 1 NADPH		1.14.13.58
Biomass

## Sheet: Metabolites
Metanetx ID	Compartment	Compound
MNXM6492[c]	Cytoplasm	1,3-beta-D-Glucan
MNXM537[m]	Mitochondria	Ferrocytochrome C
MNXM1[m]	Mitochondria	H+
MNXM2[m]	Mitochondria	H2O
MNXM330[m]	Mitochondria	Superoxide anion
MNXM1[c]	Cytoplasm	H+
MNXM1[e]	Extracellular	H+
MNXM1[n]	Nucleous	H+
MNXM1[p]	Membrane	H+
MNXM1[x]	Peroxisome	H+
MNXM10[c]	Cytoplasm	Nicotinamide adenine dinucleotide - reduced
MNXM10[e]	Extracellular	Nicotinamide adenine dinucleotide - reduced
MNXM10[m]	Mitochondria	Nicotinamide adenine dinucleotide - reduced
MNXM10[p]	Membrane	Nicotinamide adenine dinucleotide - reduced
MNXM100[c]	Cytoplasm	Geranyl diphosphate
MNXM101[c]	Cytoplasm	L-Ornithine|ORN|(S)-2,5-Diaminopentanoic acid|ORN-L|(S)-alpha,delta-Diaminovaleric acid
MNXM101[m]	Mitochondria	L-Ornithine|ORN|(S)-2,5-Diaminopentanoic acid|ORN-L|(S)-alpha,delta-Diaminovaleric acid
MNXM10169[c]	Cytoplasm	4-Amino-1-piperidinecarboxylic acid|4-Amino-1-piperidinecarboxylic acid
MNXM10169[e]	Extracellular	4-Amino-1-piperidinecarboxylic acid|4-Amino-1-piperidinecarboxylic acid
MNXM10169[m]	Mitochondria	4-Amino-1-piperidinecarboxylic acid|4-Amino-1-piperidinecarboxylic acid
MNXM10169[n]	Nucleous	4-Amino-1-piperidinecarboxylic acid|4-Amino-1-piperidinecarboxylic acid
MNXM10169[p]	Membrane	4-Amino-1-piperidinecarboxylic acid|4-Amino-1-piperidinecarboxylic acid
MNXM1020[m]	Mitochondria	Dethiobiotin
MNXM1020[n]	Nucleous	Dethiobiotin
MNXM1021[m]	Mitochondria	Glutarate
MNXM1034[m]	Mitochondria	3-hydroxy-2-methylpropanoyl-CoA|3-hydroxyisobutyryl-CoA
MNXM1035[c]	Cytoplasm	3beta-hydroxy-4beta-methyl-5alpha-cholest-7-ene-4alpha-carbaldehyde
MNXM1036[p]	Membrane	4,4-dimethylcholesta-8,14,24-trienol
MNXM10491[m]	Mitochondria	[DNA-directed RNA polymerase]|[RNA polymerase]|[DNA-directed RNA polymerase]
MNXM105[c]	Cytoplasm	beta-D-glucose|a sugar|beta-glucose|(2R,3R,4S,5S,6R)-6-(hydroxymethyl)tetrahydro-2H-pyran-2,3,4,5-tetraol|monosaccharide/in|2 beta-D-glucose|monosaccharide/out|beta-D-glucopyranose
MNXM1051[c]	Cytoplasm	S-hydroxymethylglutathione|S-hydroxymethyl glutathione|S-(hydroxymethyl)glutathione
MNXM1056[c]	Cytoplasm	(R)-2-hydroxybutane-1,2,4-tricarboxylate|(R)-homocitrate
MNXM105630[c]	Cytoplasm	Sulfite
MNXM105630[m]	Mitochondria	Sulfite
MNXM1057[c]	Cytoplasm	5-Hydroxyindoleacetaldehyde
MNXM1057[m]	Mitochondria	5-Hydroxyindoleacetaldehyde
MNXM1058[m]	Mitochondria	(R)-3-Hydroxybutanoyl-CoA
MNXM10616[m]	Mitochondria	Alcophosphamide|Alcophosphamide
MNXM1062[c]	Cytoplasm	N-Acetyl-L-glutamate 5-semialdehyde
MNXM1062[m]	Mitochondria	N-Acetyl-L-glutamate 5-semialdehyde
MNXM1065[c]	Cytoplasm	4beta-hydroxymethyl-4alpha-methyl-5alpha-cholest-7-en-3beta-ol|4beta-hydroxymethyl-4alpha-methyl-5alpha-cholest-en-3beta-ol
MNXM1067[p]	Membrane	all-trans-Hexaprenyl diphosphate
MNXM107[c]	Cytoplasm	Nitrite
MNXM107[m]	Mitochondria	Nitrite
MNXM107752[c]	Cytoplasm	Alkyl phosphates|n-Alkylphosphates|a phosphate monoester
MNXM107752[e]	Extracellular	Alkyl phosphates|n-Alkylphosphates|a phosphate monoester
MNXM107752[m]	Mitochondria	Alkyl phosphates|n-Alkylphosphates|a phosphate monoester
MNXM107752[n]	Nucleous	Alkyl phosphates|n-Alkylphosphates|a phosphate monoester
MNXM107752[p]	Membrane	Alkyl phosphates|n-Alkylphosphates|a phosphate monoester
MNXM108[c]	Cytoplasm	Hexadecanoate (n-C16:0)
MNXM1083[c]	Cytoplasm	ferricytochrome b5|Ferricytochrome b5
MNXM1083[m]	Mitochondria	ferricytochrome b5|Ferricytochrome b5
MNXM1084[c]	Cytoplasm	ferrocytochrome b5|Ferrocytochrome b5
MNXM1084[m]	Mitochondria	ferrocytochrome b5|Ferrocytochrome b5
MNXM10887[c]	Cytoplasm	Esters|A carboxylic ester
MNXM10887[e]	Extracellular	Esters|A carboxylic ester
MNXM10887[m]	Mitochondria	Esters|A carboxylic ester
MNXM10887[n]	Nucleous	Esters|A carboxylic ester
MNXM10887[p]	Membrane	Esters|A carboxylic ester
MNXM1089[c]	Cytoplasm	P1,P4-Bis(5'-adenosyl) tetraphosphate
MNXM109[c]	Cytoplasm	Diacylglycerol-3-phosphate|Phosphatidic acid|Phosphatidate|Phosphatidyl acid|PA|1,2-Diacyl-sn-glycerol 3-phosphate
MNXM109[m]	Mitochondria	Diacylglycerol-3-phosphate|Phosphatidic acid|Phosphatidate|Phosphatidyl acid|PA|1,2-Diacyl-sn-glycerol 3-phosphate
MNXM109[p]	Membrane	Diacylglycerol-3-phosphate|Phosphatidic acid|Phosphatidate|Phosphatidyl acid|PA|1,2-Diacyl-sn-glycerol 3-phosphate
MNXM11[c]	Cytoplasm	Diphosphate
MNXM11[e]	Extracellular	Diphosphate
MNXM11[m]	Mitochondria	Diphosphate
MNXM11[n]	Nucleous	Diphosphate
MNXM11[p]	Membrane	Diphosphate
MNXM1106[c]	Cytoplasm	Aminoacetone
MNXM1109[p]	Membrane	Ergosta-5,7,22,24,(28)-tetraen-3beta-ol
MNXM111[c]	Cytoplasm	Fe2+
MNXM111[m]	Mitochondria	Fe2+
MNXM111[p]	Membrane	Fe2+
MNXM11193[c]	Cytoplasm	[eIF5A-precursor]-deoxyhypusine
MNXM11244[c]	Cytoplasm	Cytochrome P-450 oxidized form|Cytochrome P-450 oxidized form
MNXM11245[c]	Cytoplasm	Cytochrome P-450 reduced form|Cytochrome P-450 reduced form
MNXM113[c]	Cytoplasm	GMP
MNXM113[m]	Mitochondria	GMP
MNXM113[n]	Nucleous	GMP
MNXM1135[c]	Cytoplasm	2-Methyl-4-amino-5-hydroxymethylpyrimidine diphosphate
MNXM1135[m]	Mitochondria	2-Methyl-4-amino-5-hydroxymethylpyrimidine diphosphate
MNXM1137[e]	Extracellular	5-hydroxyisourate
MNXM1138[m]	Mitochondria	3alpha,7alpha,26-Trihydroxy-5beta-cholestane
MNXM114[c]	Cytoplasm	L-Proline
MNXM114[n]	Nucleous	L-Proline
MNXM1140[m]	Mitochondria	7,8-Diaminononanoate
MNXM114063[c]	Cytoplasm	Carboxylic_acid|a Carboxylate|Carbon acids
MNXM114063[e]	Extracellular	Carboxylic_acid|a Carboxylate|Carbon acids
MNXM114063[m]	Mitochondria	Carboxylic_acid|a Carboxylate|Carbon acids
MNXM114063[n]	Nucleous	Carboxylic_acid|a Carboxylate|Carbon acids
MNXM114063[p]	Membrane	Carboxylic_acid|a Carboxylate|Carbon acids
MNXM114070[c]	Cytoplasm	L-Homocysteine
MNXM114070[p]	Membrane	L-Homocysteine
MNXM114072[c]	Cytoplasm	Ferricytochrome c
MNXM114072[m]	Mitochondria	Ferricytochrome c
MNXM114072[n]	Nucleous	Ferricytochrome c
MNXM114072[p]	Membrane	Ferricytochrome c
MNXM114079[c]	Cytoplasm	(S)-2-Acetolactate
MNXM114079[m]	Mitochondria	(S)-2-Acetolactate
MNXM114097[c]	Cytoplasm	(R)-2,3-Dihydroxy-3-methylbutanoate
MNXM114097[m]	Mitochondria	(R)-2,3-Dihydroxy-3-methylbutanoate
MNXM1141[m]	Mitochondria	8-Amino-7-oxononanoate
MNXM11420[n]	Nucleous	DNA cytosine
MNXM115[m]	Mitochondria	phosphatidylethanolamine, yeast-specific
MNXM115[n]	Nucleous	phosphatidylethanolamine, yeast-specific
MNXM115[p]	Membrane	phosphatidylethanolamine, yeast-specific
MNXM1153[c]	Cytoplasm	N-Acetylputrescine
MNXM116[c]	Cytoplasm	D-ribose 5-phosphate|ribose-5'-phosphate|Ribose-5-phosphate|ribose-5'phosphate|Ribose-5 phosphate|Rib-5-phosphate|ribose 5-phosphate|ribose-5-P|ribose 5'-phosphate|D-ribose-5-phosphate
MNXM116[n]	Nucleous	D-ribose 5-phosphate|ribose-5'-phosphate|Ribose-5-phosphate|ribose-5'phosphate|Ribose-5 phosphate|Rib-5-phosphate|ribose 5-phosphate|ribose-5-P|ribose 5'-phosphate|D-ribose-5-phosphate
MNXM1160[m]	Mitochondria	2-Amino-4-hydroxy-6-hydroxymethyl-7,8-dihydropteridine diphosphate
MNXM1160[p]	Membrane	2-Amino-4-hydroxy-6-hydroxymethyl-7,8-dihydropteridine diphosphate
MNXM117[c]	Cytoplasm	Urea
MNXM117[e]	Extracellular	Urea
MNXM1174[m]	Mitochondria	3alpha,7alpha-Dihydroxy-5beta-cholestan-26-al
MNXM1177[c]	Cytoplasm	4-Phospho-L-aspartate
MNXM1178[c]	Cytoplasm	5-Amino-6-(5'-phosphoribitylamino)uracil
MNXM118[c]	Cytoplasm	Putrescine
MNXM118[e]	Extracellular	Putrescine
MNXM119[c]	Cytoplasm	FMN
MNXM119[m]	Mitochondria	FMN
MNXM119[n]	Nucleous	FMN
MNXM119[p]	Membrane	FMN
MNXM12[c]	Cytoplasm	Coenzyme A
MNXM12[m]	Mitochondria	Coenzyme A
MNXM12[n]	Nucleous	Coenzyme A
MNXM12[p]	Membrane	Coenzyme A
MNXM12[x]	Peroxisome	Coenzyme A
MNXM121[c]	Cytoplasm	UTP
MNXM121[e]	Extracellular	UTP
MNXM121[m]	Mitochondria	UTP
MNXM121[n]	Nucleous	UTP
MNXM121[p]	Membrane	UTP
MNXM1210[c]	Cytoplasm	2-Hydroxy-glutarate|2-Hydroxyglutarate
MNXM12117[c]	Cytoplasm	lipid|lipids|Lipid|lipid
MNXM1219[c]	Cytoplasm	2-Dehydro-3-deoxy-D-arabino-heptonate 7-phosphate
MNXM1219[p]	Membrane	2-Dehydro-3-deoxy-D-arabino-heptonate 7-phosphate
MNXM122[c]	Cytoplasm	1-phosphatidyl-1D-myo-inositol 4-phosphate|phosphatidylinositol phosphate|1-phosphatidyl-1D-myo-inositol-4-phosphate
MNXM122[n]	Nucleous	1-phosphatidyl-1D-myo-inositol 4-phosphate|phosphatidylinositol phosphate|1-phosphatidyl-1D-myo-inositol-4-phosphate
MNXM1230[c]	Cytoplasm	Estrone 3-sulfate
MNXM12309[c]	Cytoplasm	myo-inositol phosphate|myo-inositol phosphates|myo inositol phosphates|myo-inositol phosphate
MNXM1236[c]	Cytoplasm	(S)-2-Methylmalate|alpha-Hydroxypyrotartaric acid|S-Citramalate|trans-Methylbutanedioic acid|Citramalic acid|(S)-Citramalate
MNXM124[c]	Cytoplasm	Spermidine
MNXM1246[e]	Extracellular	Reduced riboflavin
MNXM1248[c]	Cytoplasm	(RNA)|RNA|Ribonucleic acid (RNA)-oh|Ribonucleic acid
MNXM1248[e]	Extracellular	(RNA)|RNA|Ribonucleic acid (RNA)-oh|Ribonucleic acid
MNXM1248[m]	Mitochondria	(RNA)|RNA|Ribonucleic acid (RNA)-oh|Ribonucleic acid
MNXM1248[n]	Nucleous	(RNA)|RNA|Ribonucleic acid (RNA)-oh|Ribonucleic acid
MNXM1248[p]	Membrane	(RNA)|RNA|Ribonucleic acid (RNA)-oh|Ribonucleic acid
MNXM125[c]	Cytoplasm	IMP
MNXM125[m]	Mitochondria	IMP
MNXM125[n]	Nucleous	IMP
MNXM1253[c]	Cytoplasm	(R)-S-Lactoylglutathione
MNXM1256[c]	Cytoplasm	1-Alkyl-sn-glycero-3-phosphocholine|1-organyl-2-lyso-sn-glycero-3-phosphocholine
MNXM126[c]	Cytoplasm	3-Phospho-D-glycerate
MNXM126[m]	Mitochondria	3-Phospho-D-glycerate
MNXM1263[m]	Mitochondria	3-Hydroxypropionyl-CoA
MNXM1264[c]	Cytoplasm	3-Oxoadipyl-CoA
MNXM1264[m]	Mitochondria	3-Oxoadipyl-CoA
MNXM1264[x]	Peroxisome	3-Oxoadipyl-CoA
MNXM1265[c]	Cytoplasm	Shikimate 5-phosphate
MNXM1265[m]	Mitochondria	Shikimate 5-phosphate
MNXM1265[p]	Membrane	Shikimate 5-phosphate
MNXM12666[c]	Cytoplasm	phospholipid olefinic fatty acid
MNXM127[c]	Cytoplasm	myo-Inositol
MNXM1274[c]	Cytoplasm	D-hexose|D-hexose|D-hexoses|D-hexopyranose|D-Hexose
MNXM12770[m]	Mitochondria	protein 6-N-(octanoyl)lysine|protein N6-(octanoyl)lysine
MNXM12770[n]	Nucleous	protein 6-N-(octanoyl)lysine|protein N6-(octanoyl)lysine
MNXM1280[c]	Cytoplasm	L-Glutamate 5-phosphate
MNXM1281[c]	Cytoplasm	L-Histidinol
MNXM1281[m]	Mitochondria	L-Histidinol
MNXM1281[p]	Membrane	L-Histidinol
MNXM1288[p]	Membrane	L-Formylkynurenine
MNXM1289[c]	Cytoplasm	Oxalosuccinate
MNXM12919[c]	Cytoplasm	S-Palmitoylprotein|S-Palmitoylprotein|Protein S-palmitoyl-L-cysteine
MNXM13[c]	Cytoplasm	CO2
MNXM13[e]	Extracellular	CO2
MNXM13[m]	Mitochondria	CO2
MNXM13[n]	Nucleous	CO2
MNXM13[p]	Membrane	CO2
MNXM130[p]	Membrane	(S)-Squalene-2,3-epoxide
MNXM131[c]	Cytoplasm	Citrate
MNXM131[m]	Mitochondria	Citrate
MNXM1310[c]	Cytoplasm	3-Oxoacyl-CoA
MNXM1310[m]	Mitochondria	3-Oxoacyl-CoA
MNXM1310[x]	Peroxisome	3-Oxoacyl-CoA
MNXM1313[c]	Cytoplasm	6,7-Dimethyl-8-(1-D-ribityl)lumazine
MNXM132[c]	Cytoplasm	Dimethylallyl diphosphate
MNXM1325[c]	Cytoplasm	dITP
MNXM133[c]	Cytoplasm	Acetoacetyl-CoA
MNXM133[m]	Mitochondria	Acetoacetyl-CoA
MNXM1330[m]	Mitochondria	Imidazole-4-acetate
MNXM13328[p]	Membrane	0
MNXM13336[c]	Cytoplasm	0
MNXM13336[m]	Mitochondria	0
MNXM1334[c]	Cytoplasm	O-Phospho-L-homoserine
MNXM13365[c]	Cytoplasm	0
MNXM13365[m]	Mitochondria	0
MNXM13370[c]	Cytoplasm	0
MNXM13370[m]	Mitochondria	0
MNXM13382[c]	Cytoplasm	0
MNXM13382[m]	Mitochondria	0
MNXM134[c]	Cytoplasm	L-Histidine
MNXM134[m]	Mitochondria	L-Histidine
MNXM134[p]	Membrane	L-Histidine
MNXM1351[c]	Cytoplasm	1-(5-Phosphoribosyl)-ATP
MNXM1351[m]	Mitochondria	1-(5-Phosphoribosyl)-ATP
MNXM1359[p]	Membrane	3-methylbut-2-enal|3-methyl-2-butenal|a prenal|3-methyl-2-buten-1-al|prenal
MNXM1362[c]	Cytoplasm	4,4-Dimethyl-5alpha-cholest-7-en-3beta-ol|4,4-gem-dimethyl-5alpha-cholest-7-en-3beta-ol
MNXM1365[c]	Cytoplasm	5-O-(1-Carboxyvinyl)-3-phosphoshikimate
MNXM1365[p]	Membrane	5-O-(1-Carboxyvinyl)-3-phosphoshikimate
MNXM1372[c]	Cytoplasm	2-Amino-3-carboxymuconate semialdehyde
MNXM138[c]	Cytoplasm	Carbamoyl phosphate
MNXM138[p]	Membrane	Carbamoyl phosphate
MNXM1380[c]	Cytoplasm	D-Fructose
MNXM1384[c]	Cytoplasm	N-Acetyl-L-glutamyl 5-phosphate
MNXM1384[m]	Mitochondria	N-Acetyl-L-glutamyl 5-phosphate
MNXM139[m]	Mitochondria	Geranylgeranyl diphosphate
MNXM139[p]	Membrane	Geranylgeranyl diphosphate
MNXM1397[m]	Mitochondria	1-(5-Phosphoribosyl)-5-[(5-phosphoribosylamino)methylideneamino]imidazole-4-carboxamide
MNXM1397[p]	Membrane	1-(5-Phosphoribosyl)-5-[(5-phosphoribosylamino)methylideneamino]imidazole-4-carboxamide
MNXM14[c]	Cytoplasm	AMP
MNXM14[m]	Mitochondria	AMP
MNXM14[n]	Nucleous	AMP
MNXM14[p]	Membrane	AMP
MNXM140[c]	Cytoplasm	L-Leucine
MNXM1401[c]	Cytoplasm	3,4-Dihydroxyphenylacetaldehyde
MNXM1401[m]	Mitochondria	3,4-Dihydroxyphenylacetaldehyde
MNXM1410[m]	Mitochondria	5-Oxopentanoate
MNXM1411[c]	Cytoplasm	D-glucosaminylphosphatidylinositol
MNXM142[c]	Cytoplasm	L-Threonine
MNXM142[m]	Mitochondria	L-Threonine
MNXM1422[c]	Cytoplasm	D-erythro-1-(Imidazol-4-yl)glycerol 3-phosphate
MNXM143[c]	Cytoplasm	N-Acetyl-D-glucosamine
MNXM144[c]	Cytoplasm	beta-Alanine
MNXM144[m]	Mitochondria	beta-Alanine
MNXM145[c]	Cytoplasm	D-Ribulose 5-phosphate
MNXM1455[c]	Cytoplasm	1-(2-Carboxyphenylamino)-1-deoxy-D-ribulose 5-phosphate
MNXM1456[c]	Cytoplasm	3-(Imidazol-4-yl)-2-oxopropyl phosphate
MNXM1456[m]	Mitochondria	3-(Imidazol-4-yl)-2-oxopropyl phosphate
MNXM1461[c]	Cytoplasm	4alpha-Methyl-5alpha-cholest-7-ene-3-one|4alpha-methyl-5alpha-cholest-7-en-3-one
MNXM1461[p]	Membrane	4alpha-Methyl-5alpha-cholest-7-ene-3-one|4alpha-methyl-5alpha-cholest-7-en-3-one
MNXM1468[m]	Mitochondria	Chloroacetate|Monochloroacetate|monochloroacetic acid|chloroacetic acid
MNXM147[c]	Cytoplasm	L-Asparagine
MNXM147[m]	Mitochondria	L-Asparagine
MNXM14755[p]	Membrane	4-Hydroxy-3-polyprenylbenzoate|4-Hydroxy-3-polyprenylbenzoate
MNXM148[c]	Cytoplasm	Oxidized thioredoxin
MNXM1482[c]	Cytoplasm	L-Histidinol phosphate
MNXM1482[m]	Mitochondria	L-Histidinol phosphate
MNXM1489[c]	Cytoplasm	N-(5-Phospho-D-ribosyl)anthranilate
MNXM14895[p]	Membrane	(5-L-Glutamyl)-peptide
MNXM14908[n]	Nucleous	DNA 5-methylcytosine
MNXM15[c]	Cytoplasm	Ammonia
MNXM15[m]	Mitochondria	Ammonia
MNXM15[n]	Nucleous	Ammonia
MNXM15[p]	Membrane	Ammonia
MNXM150[c]	Cytoplasm	5-Methylthioadenosine
MNXM151[c]	Cytoplasm	Oxidized glutathione
MNXM1515[m]	Mitochondria	1-(5-Phosphoribosyl)-AMP
MNXM1515[p]	Membrane	1-(5-Phosphoribosyl)-AMP
MNXM152[c]	Cytoplasm	dTDP
MNXM1527[c]	Cytoplasm	N4-Acetylaminobutanal
MNXM1527[m]	Mitochondria	N4-Acetylaminobutanal
MNXM153[c]	Cytoplasm	3-(4-Hydroxyphenyl)pyruvate
MNXM153[m]	Mitochondria	3-(4-Hydroxyphenyl)pyruvate
MNXM1532[c]	Cytoplasm	5-Amino-6-(5'-phosphoribosylamino)uracil
MNXM1542[c]	Cytoplasm	beta-D-Fructofuranose|b-D-Fructose|beta-D-Fructose
MNXM155[c]	Cytoplasm	Reduced thioredoxin
MNXM157[c]	Cytoplasm	Methanol
MNXM157[m]	Mitochondria	Methanol
MNXM157[x]	Peroxisome	Methanol
MNXM1572[m]	Mitochondria	Methylmalonate|2-methylmalonate
MNXM158[c]	Cytoplasm	Uracil
MNXM159[c]	Cytoplasm	2-Oxobutanoate
MNXM1596[m]	Mitochondria	trypanothione|2-amino-4-[1-([[3-(4-{2-[2-(4-amino-4-carboxy-butyrylamino)-3-mercapto-propionylamino]-acetylamino]-butylamino)-propylcarbamoyl]-methyl}-carbamoyl)-2-mercapto-ethylcarbamoyl]-butyric acid|N1,N8-bis-(gamma-L-glutamyl-L-cysteinyl-glycyl)-spermidine|N1,N8-bis(glutathionyl)spermidine|reduced trypanothione
MNXM1596[x]	Peroxisome	trypanothione|2-amino-4-[1-([[3-(4-{2-[2-(4-amino-4-carboxy-butyrylamino)-3-mercapto-propionylamino]-acetylamino]-butylamino)-propylcarbamoyl]-methyl}-carbamoyl)-2-mercapto-ethylcarbamoyl]-butyric acid|N1,N8-bis-(gamma-L-glutamyl-L-cysteinyl-glycyl)-spermidine|N1,N8-bis(glutathionyl)spermidine|reduced trypanothione
MNXM16[c]	Cytoplasm	S-Adenosyl-L-methionine
MNXM16[m]	Mitochondria	S-Adenosyl-L-methionine
MNXM16[n]	Nucleous	S-Adenosyl-L-methionine
MNXM16[p]	Membrane	S-Adenosyl-L-methionine
MNXM160[c]	Cytoplasm	D-Glucose 6-phosphate
MNXM1602[c]	Cytoplasm	3-Carboxy-4-methyl-2-oxopentanoate
MNXM161[m]	Mitochondria	Pyridoxal 5'-phosphate
MNXM161[n]	Nucleous	Pyridoxal 5'-phosphate
MNXM1615[c]	Cytoplasm	1-Methylpyrrolinium
MNXM1633[c]	Cytoplasm	3,4-Dihydroxymandelaldehyde
MNXM1633[m]	Mitochondria	3,4-Dihydroxymandelaldehyde
MNXM1635[m]	Mitochondria	2-Octaprenyl-6-hydroxyphenol
MNXM164[p]	Membrane	4-Hydroxybenzoate
MNXM16501[c]	Cytoplasm	Caldesmon|Caldesmon
MNXM1663[c]	Cytoplasm	Dihydrolipolprotein
MNXM1663[m]	Mitochondria	Dihydrolipolprotein
MNXM16642[c]	Cytoplasm	CH3OO-|Methylhydrogen peroxide|lipid hydroperoxide|methylhydroperoxide|methyl hydrogen peroxide
MNXM16642[m]	Mitochondria	CH3OO-|Methylhydrogen peroxide|lipid hydroperoxide|methylhydroperoxide|methyl hydrogen peroxide
MNXM16642[x]	Peroxisome	CH3OO-|Methylhydrogen peroxide|lipid hydroperoxide|methylhydroperoxide|methyl hydrogen peroxide
MNXM1669[c]	Cytoplasm	Histone N6-methyl-L-lysine
MNXM1669[n]	Nucleous	Histone N6-methyl-L-lysine
MNXM168[c]	Cytoplasm	Adenine
MNXM16897[c]	Cytoplasm	phospholipid methylene fatty acid
MNXM16908[c]	Cytoplasm	(5')ppPur-mRNA
MNXM17[c]	Cytoplasm	UDP
MNXM17[p]	Membrane	UDP
MNXM1700[m]	Mitochondria	acyl-dihydroxyacetone phosphate
MNXM1706[c]	Cytoplasm	2-Isopropylmaleate
MNXM17065[c]	Cytoplasm	D-erythro-ascorbate|dehydro-D-arabinono-1,4-lactone|(5R)-3,4-dihydroxy-5-(hydroxymethyl)furan-2(5H)-one|D-erythroascorbic acid
MNXM1707[m]	Mitochondria	2-Octaprenyl-6-methoxyphenol
MNXM17106[c]	Cytoplasm	D-Glucuronate 1-phosphate
MNXM172[c]	Cytoplasm	Succinic semialdehyde
MNXM172[m]	Mitochondria	Succinic semialdehyde
MNXM1740[c]	Cytoplasm	Dolichyl phosphate D-mannose
MNXM1740[p]	Membrane	Dolichyl phosphate D-mannose
MNXM1741[c]	Cytoplasm	fecosterol
MNXM1745[m]	Mitochondria	Imidazole-4-acetaldehyde
MNXM176[c]	Cytoplasm	Ubiquinone
MNXM176[m]	Mitochondria	Ubiquinone
MNXM176[n]	Nucleous	Ubiquinone
MNXM176[p]	Membrane	Ubiquinone
MNXM177[c]	Cytoplasm	Protein
MNXM177[e]	Extracellular	Protein
MNXM177[m]	Mitochondria	Protein
MNXM177[n]	Nucleous	Protein
MNXM177[p]	Membrane	Protein
MNXM1783[m]	Mitochondria	Ubiquinone-6
MNXM1792[c]	Cytoplasm	cis-2-Methylaconitate
MNXM1805[e]	Extracellular	5-hydroxy-2-oxo-4-ureido-2,5-dihydro-1H-imidazole-5-carboxylate
MNXM1805[m]	Mitochondria	5-hydroxy-2-oxo-4-ureido-2,5-dihydro-1H-imidazole-5-carboxylate
MNXM1816[m]	Mitochondria	chloroacetaldehyde|2-Chloro-1-ethanal|Monochloroacetaldehyde|Chloroaldehyde|Chloroacetaldehyde|chloroacetaldehyde|2-Chloroethanal
MNXM182[c]	Cytoplasm	D-Mannose
MNXM182[m]	Mitochondria	D-Mannose
MNXM18216[c]	Cytoplasm	a glycoprotein with the oligosaccharide chain attached by N-glycosyl linkage to protein L-asparagine
MNXM1824[c]	Cytoplasm	Dolichyl phosphate|Dolichyl phosphate|Dolichol phosphate
MNXM1824[n]	Nucleous	Dolichyl phosphate|Dolichyl phosphate|Dolichol phosphate
MNXM1824[p]	Membrane	Dolichyl phosphate|Dolichyl phosphate|Dolichol phosphate
MNXM183[c]	Cytoplasm	5,10-Methylenetetrahydrofolate
MNXM183[m]	Mitochondria	5,10-Methylenetetrahydrofolate
MNXM186[c]	Cytoplasm	D-Xylulose 5-phosphate
MNXM186[x]	Peroxisome	D-Xylulose 5-phosphate
MNXM1860[c]	Cytoplasm	XTP
MNXM187[m]	Mitochondria	Ethanolamine phosphate
MNXM1875[m]	Mitochondria	(S)-3-Hydroxyacyl-CoA
MNXM188[c]	Cytoplasm	Anthranilate
MNXM189[m]	Mitochondria	(R)-Glycerate
MNXM19[c]	Cytoplasm	S-Adenosyl-L-homocysteine
MNXM19[m]	Mitochondria	S-Adenosyl-L-homocysteine
MNXM19[n]	Nucleous	S-Adenosyl-L-homocysteine
MNXM19[p]	Membrane	S-Adenosyl-L-homocysteine
MNXM192[c]	Cytoplasm	4-Aminobutanoate
MNXM192[m]	Mitochondria	4-Aminobutanoate
MNXM1922[c]	Cytoplasm	dIMP
MNXM194[c]	Cytoplasm	Nicotinate D-ribonucleotide
MNXM194[m]	Mitochondria	Nicotinate D-ribonucleotide
MNXM1955[p]	Membrane	Undecaprenyl-diphospho-N-acetylmuramoyl-L-alanyl-gamma-D-glutamyl-L-lysyl-D-alanyl-D-alanine
MNXM1959[p]	Membrane	3,7,11-trimethyl-2,6,10-dodecatrien-1-al|(2E,6E)-farnesal|farnesyl aldehyde|2-trans,6-trans-farnesal|trans,trans-farnesal|farnesal
MNXM196[p]	Membrane	Fe3+
MNXM1961[m]	Mitochondria	5-Hydroxyindoleacetate
MNXM1964[c]	Cytoplasm	(6S)-6-betahydroxy-1,4,5,6-tetrahydronicotinamide-adenine dinucleotide|(6S)-6beta-hydroxy-1,4,5,6-tetrahydronicotinamide-adenine dinucleotide
MNXM197[c]	Cytoplasm	Hydroxymethylglutaryl-CoA
MNXM197[p]	Membrane	Hydroxymethylglutaryl-CoA
MNXM1973[c]	Cytoplasm	1-Alkyl-2-acetyl-sn-glycero-3-phosphocholine|2-acetyl-1-O-alkyl-sn-glycero-3-phosphocholine|2-acetyl-1-alkyl-sn-glycero-3-phosphocholine
MNXM19734[c]	Cytoplasm	N-substituted amino acid
MNXM19734[e]	Extracellular	N-substituted amino acid
MNXM19734[p]	Membrane	N-substituted amino acid
MNXM198[c]	Cytoplasm	Trehalose
MNXM1989[c]	Cytoplasm	3-Methoxy-4-hydroxyphenylglycolaldehyde
MNXM1989[m]	Mitochondria	3-Methoxy-4-hydroxyphenylglycolaldehyde
MNXM199[c]	Cytoplasm	L-Valine
MNXM1994[c]	Cytoplasm	6-hydroxyhexanoate|6-Hydroxyhexanoic acid
MNXM1999[m]	Mitochondria	Acyl phosphate|Acylphosphate|An acylphosphate
MNXM2[c]	Cytoplasm	H2O
MNXM2[e]	Extracellular	H2O
MNXM2[n]	Nucleous	H2O
MNXM2[p]	Membrane	H2O
MNXM2[x]	Peroxisome	H2O
MNXM20[c]	Cytoplasm	2-Oxoglutarate
MNXM20[m]	Mitochondria	2-Oxoglutarate
MNXM20[p]	Membrane	2-Oxoglutarate
MNXM200[m]	Mitochondria	1D-myo-Inositol 1,4,5-trisphosphate
MNXM200[n]	Nucleous	1D-myo-Inositol 1,4,5-trisphosphate
MNXM20039[c]	Cytoplasm	O-Phospho-tau-protein|O-Phospho-tau-protein
MNXM2004[p]	Membrane	Glucocerebroside|Glucosylceramide
MNXM201[p]	Membrane	CDPdiacylglycerol, yeast-specific
MNXM203[p]	Membrane	Sphingosine
MNXM20458[m]	Mitochondria	Phospho-[DNA-directed RNA polymerase]|Phospho-[DNA-directed RNA polymerase]
MNXM205[c]	Cytoplasm	Dopamine
MNXM205[m]	Mitochondria	Dopamine
MNXM2063[c]	Cytoplasm	1D-myo-Inositol 4-phosphate
MNXM208[c]	Cytoplasm	Reduced FMN
MNXM208[m]	Mitochondria	Reduced FMN
MNXM2083[m]	Mitochondria	4-Acetamidobutanoate
MNXM2091[p]	Membrane	5-L-glutamyl amino acid|N(alpha)-(L-gamma-glutamyl) amino acid|L-gamma-Glutamyl amino acid|5-L-Glutamyl amino acid|5-L-glutamyl amino acid|L-gamma-glutamyl amino acid
MNXM20930[c]	Cytoplasm	Caldesmon phosphate|Caldesmon phosphate
MNXM21[c]	Cytoplasm	Acetyl-CoA
MNXM21[m]	Mitochondria	Acetyl-CoA
MNXM21[n]	Nucleous	Acetyl-CoA
MNXM21[p]	Membrane	Acetyl-CoA
MNXM21[x]	Peroxisome	Acetyl-CoA
MNXM210[c]	Cytoplasm	Phenylpyruvate
MNXM210[m]	Mitochondria	Phenylpyruvate
MNXM210[p]	Membrane	Phenylpyruvate
MNXM2100[m]	Mitochondria	Apocytochrome_c
MNXM2109[c]	Cytoplasm	cocaine
MNXM2109[e]	Extracellular	cocaine
MNXM2109[m]	Mitochondria	cocaine
MNXM2109[n]	Nucleous	cocaine
MNXM2109[p]	Membrane	cocaine
MNXM211[c]	Cytoplasm	L-Citrulline
MNXM212[c]	Cytoplasm	Adenosine
MNXM21289[c]	Cytoplasm	protein N6-(dihydrolipoyl)lysine|protein 6-N-(dihydrolipoyl)lysine
MNXM21320[c]	Cytoplasm	protein L-methionine-(R)-sulfoxide|protein-L-methionine (R)-sulfoxide|peptide-L-methionine (R)-S-oxide|protein-L-methionine-(R)-sulfoxide
MNXM214[m]	Mitochondria	Crotonoyl-CoA
MNXM2143[c]	Cytoplasm	ethane nitronate|ethyl nitronate|C2H5NO2|ethylnitronate|nitroethane
MNXM2143[m]	Mitochondria	ethane nitronate|ethyl nitronate|C2H5NO2|ethylnitronate|nitroethane
MNXM2144[c]	Cytoplasm	obtusifoliol
MNXM2146[c]	Cytoplasm	Oxidized flavoprotein|Oxidized flavoprotein
MNXM2149[m]	Mitochondria	Perillyl aldehyde
MNXM215[c]	Cytoplasm	alpha-D-Mannose_6-phosphate|MAN6P|Mannose 6-Phosphate|a-D-Mannose 6-phosphate|alpha-D-Mannose 6-P|D-Mannose 6-phosphate
MNXM2152[c]	Cytoplasm	Precorrin_1
MNXM2154[c]	Cytoplasm	Reduced flavoprotein|Reduced flavoprotein
MNXM2158[c]	Cytoplasm	UDP-D-galacto-1,4-furanose
MNXM217[c]	Cytoplasm	Benzoate
MNXM217[e]	Extracellular	Benzoate
MNXM217[m]	Mitochondria	Benzoate
MNXM217[n]	Nucleous	Benzoate
MNXM217[p]	Membrane	Benzoate
MNXM2174[c]	Cytoplasm	dIDP
MNXM2175[c]	Cytoplasm	2'-deoxyribonucleoside diphosphate
MNXM218[c]	Cytoplasm	Ethanolamine
MNXM2195[p]	Membrane	3-Octaprenyl-4-hydroxybenzoate
MNXM21985[c]	Cytoplasm	tau-Protein|tau-Protein
MNXM22[c]	Cytoplasm	Hydrogen peroxide
MNXM22[m]	Mitochondria	Hydrogen peroxide
MNXM22[n]	Nucleous	Hydrogen peroxide
MNXM22[p]	Membrane	Hydrogen peroxide
MNXM22[x]	Peroxisome	Hydrogen peroxide
MNXM220[c]	Cytoplasm	CDP
MNXM220[n]	Nucleous	CDP
MNXM220[p]	Membrane	CDP
MNXM221[m]	Mitochondria	phosphatidylserine, yeast-specific
MNXM221[n]	Nucleous	phosphatidylserine, yeast-specific
MNXM221[p]	Membrane	phosphatidylserine, yeast-specific
MNXM2214[c]	Cytoplasm	apoprotein [acyl carrier protein]
MNXM2214[m]	Mitochondria	apoprotein [acyl carrier protein]
MNXM2226[c]	Cytoplasm	ecgonine methyl ester
MNXM2226[e]	Extracellular	ecgonine methyl ester
MNXM2226[m]	Mitochondria	ecgonine methyl ester
MNXM2226[n]	Nucleous	ecgonine methyl ester
MNXM2226[p]	Membrane	ecgonine methyl ester
MNXM2229[c]	Cytoplasm	reduced electron-transfer flavoprotein
MNXM2229[m]	Mitochondria	reduced electron-transfer flavoprotein
MNXM224[c]	Cytoplasm	Tetradecanoyl-CoA (n-C14:0CoA)
MNXM224[m]	Mitochondria	Tetradecanoyl-CoA (n-C14:0CoA)
MNXM224[x]	Peroxisome	Tetradecanoyl-CoA (n-C14:0CoA)
MNXM225[c]	Cytoplasm	UDP-N-acetyl-D-galactosamine
MNXM226[c]	Cytoplasm	1-Acyl-sn-glycerol 3-phosphate
MNXM226[m]	Mitochondria	1-Acyl-sn-glycerol 3-phosphate
MNXM226[p]	Membrane	1-Acyl-sn-glycerol 3-phosphate
MNXM2260[c]	Cytoplasm	N,N-Dimethylaniline N-oxide
MNXM229[c]	Cytoplasm	Choline phosphate
MNXM2292[m]	Mitochondria	trypanothione disulfide
MNXM2292[x]	Peroxisome	trypanothione disulfide
MNXM2299[p]	Membrane	gamma-L-Glutamyl-L-amino_acid|L-g-Glutamyl-amino acid|(5-L-Glutamyl)-L-amino acid
MNXM23[c]	Cytoplasm	Pyruvate
MNXM23[m]	Mitochondria	Pyruvate
MNXM23[p]	Membrane	Pyruvate
MNXM231[c]	Cytoplasm	L-Isoleucine
MNXM231[m]	Mitochondria	L-Isoleucine
MNXM232[m]	Mitochondria	Ubiquinone-8
MNXM233[c]	Cytoplasm	Butanoyl-CoA
MNXM233[m]	Mitochondria	Butanoyl-CoA
MNXM233[x]	Peroxisome	Butanoyl-CoA
MNXM234[c]	Cytoplasm	dUMP
MNXM235[c]	Cytoplasm	Orotate
MNXM235[m]	Mitochondria	Orotate
MNXM237[c]	Cytoplasm	10-Formyltetrahydrofolate
MNXM237[m]	Mitochondria	10-Formyltetrahydrofolate
MNXM238[c]	Cytoplasm	3-Methyl-2-oxobutanoate
MNXM238[p]	Membrane	3-Methyl-2-oxobutanoate
MNXM240[c]	Cytoplasm	benzoyl-CoA|benzoyl-S-CoA|S-benzoate coenzyme A
MNXM240[x]	Peroxisome	benzoyl-CoA|benzoyl-S-CoA|S-benzoate coenzyme A
MNXM2401[c]	Cytoplasm	N-acetyl-alpha-D-galactosaminyl-1-phosphate|N-acetyl-alpha-D-galactosamine 1-phosphate
MNXM2410[m]	Mitochondria	1-Octanol|n-Octanol|Octanol|octan-1-ol
MNXM2414[m]	Mitochondria	Perillic acid
MNXM2415[c]	Cytoplasm	aryl sulfate|methylsulfate|Monomethyl sulfate|methyl sulfate
MNXM242[c]	Cytoplasm	D-Ribose
MNXM2422[m]	Mitochondria	Acetylenecarboxylate|Acetylenemonocarboxylic acid|Acetylenecarboxylic acid|propynoate
MNXM2426[c]	Cytoplasm	a nucleoside|D-ribosyl-base2|D-Ribosyl-base1|a ribonucleoside
MNXM2429[p]	Membrane	Se-methyl-L-selenocysteine|Se-methyl-selenocysteine|Se-methylselenocysteine|Se-methyl--L-selenocysteine
MNXM243[n]	Nucleous	cAMP
MNXM2440[m]	Mitochondria	ubiquinone-9|coenzyme Q9
MNXM245[c]	Cytoplasm	L-Glutamate 5-semialdehyde
MNXM245[m]	Mitochondria	L-Glutamate 5-semialdehyde
MNXM247[c]	Cytoplasm	L-Prolyl-tRNA(Pro)
MNXM247[n]	Nucleous	L-Prolyl-tRNA(Pro)
MNXM248[c]	Cytoplasm	triglyceride, yeast-specific
MNXM248[m]	Mitochondria	triglyceride, yeast-specific
MNXM248[n]	Nucleous	triglyceride, yeast-specific
MNXM248[p]	Membrane	triglyceride, yeast-specific
MNXM2494[p]	Membrane	Zymostenol
MNXM25[c]	Cytoplasm	Succinate
MNXM25[m]	Mitochondria	Succinate
MNXM25[x]	Peroxisome	Succinate
MNXM252[c]	Cytoplasm	(S)-Dihydroorotate
MNXM252[m]	Mitochondria	(S)-Dihydroorotate
MNXM255[c]	Cytoplasm	Methylamine
MNXM256[c]	Cytoplasm	Thiamine diphosphate
MNXM2563[c]	Cytoplasm	Tetrahydropteroyltri-L-glutamate
MNXM257[c]	Cytoplasm	dTMP
MNXM258[c]	Cytoplasm	D-Erythrose 4-phosphate
MNXM26[c]	Cytoplasm	Acetate
MNXM26[e]	Extracellular	Acetate
MNXM26[m]	Mitochondria	Acetate
MNXM260[e]	Extracellular	L-Kynurenine
MNXM260[p]	Membrane	L-Kynurenine
MNXM261[c]	Cytoplasm	3-Phospho-D-glyceroyl phosphate
MNXM261[m]	Mitochondria	3-Phospho-D-glyceroyl phosphate
MNXM2619[c]	Cytoplasm	4alpha-methyl-5alpha-ergosta-8,14,24(28)-trien-3beta-ol
MNXM2623[c]	Cytoplasm	5-Methyltetrahydropteroyltri-L-glutamate
MNXM263[c]	Cytoplasm	2-Oxoadipate
MNXM265[m]	Mitochondria	2-Oxo_acid|Oxo acid|Keto acid|a 2-Oxo acid
MNXM266[c]	Cytoplasm	dCMP
MNXM2671[c]	Cytoplasm	electron-transfer flavoprotein
MNXM2671[m]	Mitochondria	electron-transfer flavoprotein
MNXM268[p]	Membrane	L-2-Aminoadipate
MNXM270[c]	Cytoplasm	Riboflavin
MNXM270[e]	Extracellular	Riboflavin
MNXM270[m]	Mitochondria	Riboflavin
MNXM270[n]	Nucleous	Riboflavin
MNXM270[p]	Membrane	Riboflavin
MNXM2704[c]	Cytoplasm	N-Methylputrescine
MNXM2705[m]	Mitochondria	1-Octanal|octyl aldehyde|octaldehyde|caprylaldehyde|octan-1-al|n-octylaldehyde|Octanal|octanaldehyde|n-octanal|Octylaldehyde|caprylic aldehyde
MNXM271[c]	Cytoplasm	Sedoheptulose 7-phosphate
MNXM2710[c]	Cytoplasm	Phosphatidyl-N-methylethanolamine, yeast-specific
MNXM2710[p]	Membrane	Phosphatidyl-N-methylethanolamine, yeast-specific
MNXM2716[m]	Mitochondria	prop-2-ynal|Formylacetylene|Propargylaldehyde|prop-2-ynal|Propiolaldehyde|2-Propyn-1-al|Propioaldehyde
MNXM272[c]	Cytoplasm	Stearoyl-CoA (n-C18:0CoA)
MNXM275[c]	Cytoplasm	D-Glycerate 2-phosphate
MNXM277[c]	Cytoplasm	Aldehyde|a fatty aldehyde
MNXM277[m]	Mitochondria	Aldehyde|a fatty aldehyde
MNXM2784[m]	Mitochondria	(3S)-3-Hydroxyadipyl-CoA
MNXM279[m]	Mitochondria	3,4-Dihydroxy-L-phenylalanine
MNXM28[c]	Cytoplasm	L-Methionyl-tRNA (Met)
MNXM280[m]	Mitochondria	Acetyl phosphate
MNXM2808[c]	Cytoplasm	beta-L-arabinose 1-phosphate
MNXM281[c]	Cytoplasm	7,8-Dihydrofolate
MNXM282[p]	Membrane	Taurine
MNXM283[c]	Cytoplasm	CDPcholine
MNXM284[c]	Cytoplasm	UDP-D-xylose
MNXM2840[c]	Cytoplasm	N-Methylhistamine
MNXM2847[p]	Membrane	nonaprenyl-4-hydroxybenzoate|3-nonaprenyl-4-hydroxybenzoate
MNXM285[c]	Cytoplasm	D-Lactate
MNXM286[c]	Cytoplasm	dATP
MNXM286[m]	Mitochondria	dATP
MNXM286[n]	Nucleous	dATP
MNXM287[c]	Cytoplasm	Adenosine 5'-phosphosulfate
MNXM287[m]	Mitochondria	Adenosine 5'-phosphosulfate
MNXM2887[c]	Cytoplasm	3,4-dihydroxy-2-butanone 4-phosphate
MNXM29[c]	Cytoplasm	Glycine
MNXM29[m]	Mitochondria	Glycine
MNXM2911[c]	Cytoplasm	2'-Deoxyribonucleoside triphosphate
MNXM2911[m]	Mitochondria	2'-Deoxyribonucleoside triphosphate
MNXM2911[n]	Nucleous	2'-Deoxyribonucleoside triphosphate
MNXM292[p]	Membrane	Squalene
MNXM2931[m]	Mitochondria	3,4-Dihydroxyphenylethyleneglycol
MNXM2968[m]	Mitochondria	Aldophosphamide|Aldophosphamide
MNXM297[c]	Cytoplasm	Phosphatidylcholine, yeast-specific
MNXM297[m]	Mitochondria	Phosphatidylcholine, yeast-specific
MNXM298[c]	Cytoplasm	Xanthosine 5'-phosphate
MNXM298[m]	Mitochondria	Xanthosine 5'-phosphate
MNXM3[c]	Cytoplasm	ATP
MNXM3[e]	Extracellular	ATP
MNXM3[m]	Mitochondria	ATP
MNXM3[n]	Nucleous	ATP
MNXM3[p]	Membrane	ATP
MNXM3[x]	Peroxisome	ATP
MNXM30[c]	Cytoplasm	GDP
MNXM30[p]	Membrane	GDP
MNXM3007[c]	Cytoplasm	hexose 6-phosphate
MNXM301[c]	Cytoplasm	L-1-Pyrroline-5-carboxylate|1PYR5C|L-delta1-Pyrroline-5-carboxylate|(S)-1-Pyrroline-5-carboxylate
MNXM302[m]	Mitochondria	Sphinganine
MNXM302[p]	Membrane	Sphinganine
MNXM303[c]	Cytoplasm	Ethanol
MNXM303[m]	Mitochondria	Ethanol
MNXM304[n]	Nucleous	Biotin
MNXM304[p]	Membrane	Biotin
MNXM308[c]	Cytoplasm	diacylglycerol
MNXM308[m]	Mitochondria	diacylglycerol
MNXM308[n]	Nucleous	diacylglycerol
MNXM308[p]	Membrane	diacylglycerol
MNXM309[c]	Cytoplasm	Deamino-NAD+
MNXM309[p]	Membrane	Deamino-NAD+
MNXM3090[m]	Mitochondria	S-Adenosyl-4-methylthio-2-oxobutanoate
MNXM3094[c]	Cytoplasm	Sugar|Sugar
MNXM3094[p]	Membrane	Sugar|Sugar
MNXM31[c]	Cytoplasm	CMP
MNXM31[p]	Membrane	CMP
MNXM310[c]	Cytoplasm	Methylglyoxal
MNXM311[m]	Mitochondria	Pyridoxal
MNXM313[c]	Cytoplasm	N-Acetyl-D-glucosamine 6-phosphate
MNXM31421[p]	Membrane	(alpha-D-Mannosyl)4-beta-D-mannosyl-diacetylchitobiosyldiphosphodolichol
MNXM31425[c]	Cytoplasm	(alpha-D-mannosyl)8-beta-D-mannosyldiacetylchitobiosyldiphosphodolichol
MNXM316[m]	Mitochondria	5'-Deoxyadenosine
MNXM316[n]	Nucleous	5'-Deoxyadenosine
MNXM3167[p]	Membrane	3-Hexaprenyl-4-hydroxybenzoate
MNXM317[c]	Cytoplasm	Tetrahydrofolyl-[Glu](2)
MNXM317[m]	Mitochondria	Tetrahydrofolyl-[Glu](2)
MNXM3173[m]	Mitochondria	3alpha,7alpha,12alpha,26-Tetrahydroxy-5beta-cholestane
MNXM318[c]	Cytoplasm	5-Methyltetrahydrofolate
MNXM31869[c]	Cytoplasm	Norepinephrine
MNXM319[c]	Cytoplasm	L-Cystathionine
MNXM319[p]	Membrane	L-Cystathionine
MNXM3196[c]	Cytoplasm	6-Thioinosine-5'-monophosphate|6-Thioinosine-5'-monophosphate|9-(5-Phospho-1-ribofuranosyl)-6-mercaptopurine
MNXM3199[c]	Cytoplasm	7-methyl-3-oxooct-6-enoyl-CoA
MNXM3199[x]	Peroxisome	7-methyl-3-oxooct-6-enoyl-CoA
MNXM32[c]	Cytoplasm	L-Alanine
MNXM32[m]	Mitochondria	L-Alanine
MNXM320[c]	Cytoplasm	Phenoate|phenols|phenol/out|Phenol|hydroxybenzene|phenol/in|monophenol
MNXM321[c]	Cytoplasm	S-Adenosylmethioninamine
MNXM3213[c]	Cytoplasm	alpha-D-Aldose 1-phosphate|beta-L-Aldose 1-phosphate|Monosaccharide 1-phosphate|alpha-D-Aldose 1-phosphate
MNXM322[c]	Cytoplasm	Thiamin
MNXM325[c]	Cytoplasm	6-Phospho-D-gluconate
MNXM327[c]	Cytoplasm	Estrone
MNXM327[p]	Membrane	Estrone
MNXM3278[c]	Cytoplasm	phosphoprotein
MNXM3278[e]	Extracellular	phosphoprotein
MNXM3278[m]	Mitochondria	phosphoprotein
MNXM3278[n]	Nucleous	phosphoprotein
MNXM3278[p]	Membrane	phosphoprotein
MNXM328[c]	Cytoplasm	Agmatine
MNXM328[e]	Extracellular	Agmatine
MNXM3287[m]	Mitochondria	Homovanillate
MNXM329[m]	Mitochondria	Retinol
MNXM3292[c]	Cytoplasm	L-methionine (S)-sulfoxide|L-methionine-(S)-S-oxide|L-methionine (S)-S-oxide|L-methionine-(S)-sulfoxide
MNXM330[c]	Cytoplasm	Superoxide anion
MNXM333[c]	Cytoplasm	(R)-Mevalonate
MNXM333[p]	Membrane	(R)-Mevalonate
MNXM336[c]	Cytoplasm	alpha-D-Galactose 1-phosphate
MNXM336[m]	Mitochondria	alpha-D-Galactose 1-phosphate
MNXM337[c]	Cytoplasm	chorismate
MNXM3383[m]	Mitochondria	3-Methoxy-4-hydroxymandelate
MNXM3395[m]	Mitochondria	3alpha,7alpha,24-Trihydroxy-5beta-cholestanoyl-CoA
MNXM34[c]	Cytoplasm	Farnesyl diphosphate
MNXM34[m]	Mitochondria	Farnesyl diphosphate
MNXM34[p]	Membrane	Farnesyl diphosphate
MNXM340[c]	Cytoplasm	N-Acetyl-D-glucosamine 1-phosphate
MNXM341[c]	Cytoplasm	D-Gluconate
MNXM342[c]	Cytoplasm	Octanoyl-CoA (n-C8:0CoA)
MNXM342[m]	Mitochondria	Octanoyl-CoA (n-C8:0CoA)
MNXM342[x]	Peroxisome	Octanoyl-CoA (n-C8:0CoA)
MNXM344[c]	Cytoplasm	dGTP
MNXM344[m]	Mitochondria	dGTP
MNXM344[n]	Nucleous	dGTP
MNXM346[c]	Cytoplasm	Protoporphyrin
MNXM346[m]	Mitochondria	Protoporphyrin
MNXM3473[m]	Mitochondria	3,4-Dihydroxymandelate
MNXM349[m]	Mitochondria	Glycolaldehyde
MNXM35[c]	Cytoplasm	Oxidized ferredoxin
MNXM35[m]	Mitochondria	Oxidized ferredoxin
MNXM35[p]	Membrane	Oxidized ferredoxin
MNXM35[x]	Peroxisome	Oxidized ferredoxin
MNXM350[c]	Cytoplasm	1,3-Diaminopropane
MNXM351[c]	Cytoplasm	Protoporphyrinogen IX
MNXM353[c]	Cytoplasm	L-Homoserine
MNXM353[m]	Mitochondria	L-Homoserine
MNXM354[c]	Cytoplasm	Sphingomyelin
MNXM355[c]	Cytoplasm	NMN
MNXM3565[c]	Cytoplasm	Citalopram aldehyde|Citalopram aldehyde
MNXM357[c]	Cytoplasm	Serotonin
MNXM357[m]	Mitochondria	Serotonin
MNXM358[p]	Membrane	Estradiol
MNXM359[c]	Cytoplasm	3-Hydroxyanthranilate
MNXM360[c]	Cytoplasm	dCTP
MNXM360[m]	Mitochondria	dCTP
MNXM360[n]	Nucleous	dCTP
MNXM361[c]	Cytoplasm	L-Aspartate 4-semialdehyde
MNXM361[m]	Mitochondria	L-Aspartate 4-semialdehyde
MNXM363[c]	Cytoplasm	Dodecanoyl-CoA (n-C12:0CoA)
MNXM363[m]	Mitochondria	Dodecanoyl-CoA (n-C12:0CoA)
MNXM363[x]	Peroxisome	Dodecanoyl-CoA (n-C12:0CoA)
MNXM364[c]	Cytoplasm	(R)-Pantothenate
MNXM365[c]	Cytoplasm	5-Amino-1-(5-Phospho-D-ribosyl)imidazole-4-carboxamide
MNXM365[m]	Mitochondria	5-Amino-1-(5-Phospho-D-ribosyl)imidazole-4-carboxamide
MNXM3651[c]	Cytoplasm	m7G(5')pppR-RNA
MNXM366[n]	Nucleous	Pyridoxamine 5'-phosphate
MNXM367[c]	Cytoplasm	sn-Glycero-3-phosphocholine
MNXM367[p]	Membrane	sn-Glycero-3-phosphocholine
MNXM3674[c]	Cytoplasm	L-Normetanephrine
MNXM368[c]	Cytoplasm	sn-Glycero-3-phosphoethanolamine
MNXM3691[c]	Cytoplasm	Phosphatidyl-N-dimethylethanolamine
MNXM37[c]	Cytoplasm	L-Glutamine
MNXM37[m]	Mitochondria	L-Glutamine
MNXM37[p]	Membrane	L-Glutamine
MNXM370[c]	Cytoplasm	D-Glucosamine 6-phosphate
MNXM3713[c]	Cytoplasm	SN-38|SN-38
MNXM3713[e]	Extracellular	SN-38|SN-38
MNXM3713[m]	Mitochondria	SN-38|SN-38
MNXM3713[n]	Nucleous	SN-38|SN-38
MNXM3713[p]	Membrane	SN-38|SN-38
MNXM3723[c]	Cytoplasm	tRNA guanine|tRNA guanine
MNXM3723[n]	Nucleous	tRNA guanine|tRNA guanine
MNXM373[e]	Extracellular	Pantetheine 4'-phosphate
MNXM374[c]	Cytoplasm	dADP
MNXM376[c]	Cytoplasm	Hydroquinone
MNXM376[m]	Mitochondria	Hydroquinone
MNXM377[c]	Cytoplasm	Indole
MNXM379[c]	Cytoplasm	O-Phospho-L-serine
MNXM38[m]	Mitochondria	Flavin adenine dinucleotide reduced
MNXM380[p]	Membrane	4a-hydroxytetrahydrobiopterin|4a-hydroxy-(6R)-L-erythro-5,6,7,8-tetrahydrobiopterin|4a-hydroxy-tetrahydrobiopterin|(6R)-6-(L-erythro-1,2-dihydroxypropyl)-5,6,7,8-tetrahydro-4a-hydroxypterin
MNXM3804[c]	Cytoplasm	2-(3-Carboxy-3-aminopropyl)-L-histidine
MNXM3805[c]	Cytoplasm	2-[3-Carboxy-3-(methylammonio)propyl]-L-histidine
MNXM381[m]	Mitochondria	L-Amino acid|An L-amino acid|L-alpha-amino acid|a D-amino acid|L-Amino acids|Xaa|Aliphatic amino acids
MNXM381[p]	Membrane	L-Amino acid|An L-amino acid|L-alpha-amino acid|a D-amino acid|L-Amino acids|Xaa|Aliphatic amino acids
MNXM38125[p]	Membrane	5-Glutamyl-taurine
MNXM383[m]	Mitochondria	Indole-3-acetate
MNXM3835[m]	Mitochondria	3-Carbamoyl-2-phenylpropionaldehyde|3-Carbamoyl-2-phenylpropionaldehyde
MNXM384[c]	Cytoplasm	L-Saccharopine
MNXM3848[c]	Cytoplasm	3-Methoxytyramine
MNXM3863[m]	Mitochondria	4-Hydroxyphenylacetate
MNXM3867[c]	Cytoplasm	4-nitrophenyl ester of phosphoric acid|p-nitrophenyl-phosphate|p-nitrophenyl phosphate:|n-nitrophenyl phosphate|p-nitrophenylphosphate|4-nitrophenyl phosphate monoanion|p-nitrophenyl phosphate|p-nitrophenolphosphate|4-nitrophenylphosphate|4-nitrophenyl phosphate|4-nitrophenyl phosphate dianion|4-nitrophenol phosphate|p-nitrophenol phosphate
MNXM3867[e]	Extracellular	4-nitrophenyl ester of phosphoric acid|p-nitrophenyl-phosphate|p-nitrophenyl phosphate:|n-nitrophenyl phosphate|p-nitrophenylphosphate|4-nitrophenyl phosphate monoanion|p-nitrophenyl phosphate|p-nitrophenolphosphate|4-nitrophenylphosphate|4-nitrophenyl phosphate|4-nitrophenyl phosphate dianion|4-nitrophenol phosphate|p-nitrophenol phosphate
MNXM3867[m]	Mitochondria	4-nitrophenyl ester of phosphoric acid|p-nitrophenyl-phosphate|p-nitrophenyl phosphate:|n-nitrophenyl phosphate|p-nitrophenylphosphate|4-nitrophenyl phosphate monoanion|p-nitrophenyl phosphate|p-nitrophenolphosphate|4-nitrophenylphosphate|4-nitrophenyl phosphate|4-nitrophenyl phosphate dianion|4-nitrophenol phosphate|p-nitrophenol phosphate
MNXM3867[n]	Nucleous	4-nitrophenyl ester of phosphoric acid|p-nitrophenyl-phosphate|p-nitrophenyl phosphate:|n-nitrophenyl phosphate|p-nitrophenylphosphate|4-nitrophenyl phosphate monoanion|p-nitrophenyl phosphate|p-nitrophenolphosphate|4-nitrophenylphosphate|4-nitrophenyl phosphate|4-nitrophenyl phosphate dianion|4-nitrophenol phosphate|p-nitrophenol phosphate
MNXM3867[p]	Membrane	4-nitrophenyl ester of phosphoric acid|p-nitrophenyl-phosphate|p-nitrophenyl phosphate:|n-nitrophenyl phosphate|p-nitrophenylphosphate|4-nitrophenyl phosphate monoanion|p-nitrophenyl phosphate|p-nitrophenolphosphate|4-nitrophenylphosphate|4-nitrophenyl phosphate|4-nitrophenyl phosphate dianion|4-nitrophenol phosphate|p-nitrophenol phosphate
MNXM3867[x]	Peroxisome	4-nitrophenyl ester of phosphoric acid|p-nitrophenyl-phosphate|p-nitrophenyl phosphate:|n-nitrophenyl phosphate|p-nitrophenylphosphate|4-nitrophenyl phosphate monoanion|p-nitrophenyl phosphate|p-nitrophenolphosphate|4-nitrophenylphosphate|4-nitrophenyl phosphate|4-nitrophenyl phosphate dianion|4-nitrophenol phosphate|p-nitrophenol phosphate
MNXM388[c]	Cytoplasm	5-amino-1-(5-phospho-D-ribosyl)imidazole
MNXM389[c]	Cytoplasm	3-Methylbut-2-enoyl-CoA
MNXM389[m]	Mitochondria	3-Methylbut-2-enoyl-CoA
MNXM389[x]	Peroxisome	3-Methylbut-2-enoyl-CoA
MNXM3891[c]	Cytoplasm	[enzyme]-S-sulfanylcysteine
MNXM39[c]	Cytoplasm	Formate
MNXM39[e]	Extracellular	Formate
MNXM39[m]	Mitochondria	Formate
MNXM39[n]	Nucleous	Formate
MNXM39[p]	Membrane	Formate
MNXM39043[m]	Mitochondria	Dihydroneopterin
MNXM392[c]	Cytoplasm	Hydroxypyruvate
MNXM392[m]	Mitochondria	Hydroxypyruvate
MNXM3920[c]	Cytoplasm	benzoylacetyl-CoA|Benzoyl acetyl-CoA|Benzoylacetyl-Coenzyme A|benzoylacetyl-CoA|3-oxo-3-phenylpropionyl-CoA|3-oxo-3-phenylpropionyl-coenzyme A|Benzoyl acetyl coenzyme A|3'-phosphoadenosine 5'-{3-[(3R)-3-hydroxy-2,2-dimethyl-4-oxo-4-{[3-oxo-3-({2-[(3-oxo-3-phenylpropanoyl)sulfanyl]ethyl}amino)propyl]amino}butyl] dihydrogen diphosphate}
MNXM3920[x]	Peroxisome	benzoylacetyl-CoA|Benzoyl acetyl-CoA|Benzoylacetyl-Coenzyme A|benzoylacetyl-CoA|3-oxo-3-phenylpropionyl-CoA|3-oxo-3-phenylpropionyl-coenzyme A|Benzoyl acetyl coenzyme A|3'-phosphoadenosine 5'-{3-[(3R)-3-hydroxy-2,2-dimethyl-4-oxo-4-{[3-oxo-3-({2-[(3-oxo-3-phenylpropanoyl)sulfanyl]ethyl}amino)propyl]amino}butyl] dihydrogen diphosphate}
MNXM393[c]	Cytoplasm	D-Sorbitol 6-phosphate
MNXM394[c]	Cytoplasm	dTTP
MNXM394[m]	Mitochondria	dTTP
MNXM394[n]	Nucleous	dTTP
MNXM396[m]	Mitochondria	3-Hydroxy-2-methylpropanoate
MNXM397[c]	Cytoplasm	2-Amino-4-hydroxy-6-(erythro-1,2,3-trihydroxypropyl)dihydropteridine triphosphate
MNXM3980[c]	Cytoplasm	diphthine|Peptide diphthine
MNXM4[c]	Cytoplasm	O2
MNXM4[e]	Extracellular	O2
MNXM4[m]	Mitochondria	O2
MNXM4[n]	Nucleous	O2
MNXM4[p]	Membrane	O2
MNXM4[x]	Peroxisome	O2
MNXM40[m]	Mitochondria	Malonyl-CoA
MNXM404[c]	Cytoplasm	4-Methyl-2-oxopentanoate
MNXM4047[c]	Cytoplasm	N,N-Dimethylaniline
MNXM405[c]	Cytoplasm	5-Amino-4-oxopentanoate
MNXM405[m]	Mitochondria	5-Amino-4-oxopentanoate
MNXM407[c]	Cytoplasm	5-Methylthio-5-deoxy-D-ribose 1-phosphate
MNXM41[c]	Cytoplasm	D-Glucose
MNXM41[m]	Mitochondria	D-Glucose
MNXM41[p]	Membrane	D-Glucose
MNXM410[c]	Cytoplasm	Coproporphyrinogen III
MNXM4102[p]	Membrane	S-farnesylcysteine|S-(2E,6E)-farnesyl-L-cysteine|farnesyl-L-cysteine|farnesylcysteine
MNXM411[c]	Cytoplasm	dCDP
MNXM4118[c]	Cytoplasm	DEHYDROACYL-CoA|Dehydroacyl-coenzyme A
MNXM4118[m]	Mitochondria	DEHYDROACYL-CoA|Dehydroacyl-coenzyme A
MNXM4118[n]	Nucleous	DEHYDROACYL-CoA|Dehydroacyl-coenzyme A
MNXM4118[p]	Membrane	DEHYDROACYL-CoA|Dehydroacyl-coenzyme A
MNXM4118[x]	Peroxisome	DEHYDROACYL-CoA|Dehydroacyl-coenzyme A
MNXM412[c]	Cytoplasm	gamma-L-Glutamyl-L-cysteine
MNXM412[n]	Nucleous	gamma-L-Glutamyl-L-cysteine
MNXM41231[p]	Membrane	alpha-D-mannosyl-beta-D-mannosyl-diacylchitobiosyldiphosphodolichol
MNXM413[c]	Cytoplasm	NDP|A nucleoside diphosphate|ribonucleoside 5'-diphosphate|Ribonucleoside diphosphate|Nucleoside diphosphate
MNXM413[e]	Extracellular	NDP|A nucleoside diphosphate|ribonucleoside 5'-diphosphate|Ribonucleoside diphosphate|Nucleoside diphosphate
MNXM413[m]	Mitochondria	NDP|A nucleoside diphosphate|ribonucleoside 5'-diphosphate|Ribonucleoside diphosphate|Nucleoside diphosphate
MNXM413[n]	Nucleous	NDP|A nucleoside diphosphate|ribonucleoside 5'-diphosphate|Ribonucleoside diphosphate|Nucleoside diphosphate
MNXM413[p]	Membrane	NDP|A nucleoside diphosphate|ribonucleoside 5'-diphosphate|Ribonucleoside diphosphate|Nucleoside diphosphate
MNXM414[c]	Cytoplasm	Uroporphyrinogen III
MNXM415[c]	Cytoplasm	D-4'-Phosphopantothenate
MNXM417[c]	Cytoplasm	beta-D-Fructose_1,6-bisphosphate|D-Fructose 1,6-bisphosphate|beta-D-Fructose 1,6-P2|Fructose 1,6-diphosphate|FDP|Fru1,6P|Fructose 1,6-P2|b-D-Fructose 1,6-P2|Fructose-1,6-bisphosphate
MNXM418[c]	Cytoplasm	O-Acetyl-L-serine
MNXM418[m]	Mitochondria	O-Acetyl-L-serine
MNXM4183[c]	Cytoplasm	3-Methoxy-4-hydroxyphenylacetaldehyde
MNXM4183[m]	Mitochondria	3-Methoxy-4-hydroxyphenylacetaldehyde
MNXM42[c]	Cytoplasm	L-Aspartate
MNXM42[m]	Mitochondria	L-Aspartate
MNXM42[p]	Membrane	L-Aspartate
MNXM42008[p]	Membrane	Alpha-amino acid|Amino acids|an alpha-amino acid|an amino acid|Amino acid
MNXM421[m]	Mitochondria	4-Aminobenzoate
MNXM422[m]	Mitochondria	4-Aminobutanal
MNXM423[c]	Cytoplasm	ITP
MNXM425[m]	Mitochondria	Retinal
MNXM426[c]	Cytoplasm	2-Acetolactate|alpha-acetolactate|2-Hydroxy-2-methyl-3-oxobutanoate
MNXM426[m]	Mitochondria	2-Acetolactate|alpha-acetolactate|2-Hydroxy-2-methyl-3-oxobutanoate
MNXM427[c]	Cytoplasm	D-Mannose 6-phosphate
MNXM429[c]	Cytoplasm	6-phospho-D-glucono-1,5-lactone
MNXM435[c]	Cytoplasm	D-Glyceraldehyde
MNXM435[m]	Mitochondria	D-Glyceraldehyde
MNXM436[c]	Cytoplasm	dGDP
MNXM43631[m]	Mitochondria	benzoyl phosphate
MNXM4375[p]	Membrane	4alpha-methyl-5alpha-cholest-7-en-3beta-ol|Lophenol
MNXM44[c]	Cytoplasm	Acyl-CoA
MNXM44[m]	Mitochondria	Acyl-CoA
MNXM44[n]	Nucleous	Acyl-CoA
MNXM44[p]	Membrane	Acyl-CoA
MNXM44[x]	Peroxisome	Acyl-CoA
MNXM4458[c]	Cytoplasm	alpha-D-xylose 1-phosphate
MNXM446[m]	Mitochondria	(S)-3-Hydroxybutanoyl-CoA
MNXM4485[p]	Membrane	beta-D-Mannosyldiacetylchitobiosyldiphosphodolichol
MNXM449[p]	Membrane	CDPethanolamine
MNXM45[c]	Cytoplasm	Adenosine 3',5'-bisphosphate
MNXM45[m]	Mitochondria	Adenosine 3',5'-bisphosphate
MNXM45[n]	Nucleous	Adenosine 3',5'-bisphosphate
MNXM452[c]	Cytoplasm	dUTP
MNXM453[c]	Cytoplasm	N2-Formyl-N1-(5-phospho-D-ribosyl)glycinamide
MNXM454[n]	Nucleous	Pyridoxine 5'-phosphate
MNXM456[m]	Mitochondria	5-Formamido-1-(5-phospho-D-ribosyl)imidazole-4-carboxamide
MNXM457[c]	Cytoplasm	Betaine aldehyde
MNXM457[m]	Mitochondria	Betaine aldehyde
MNXM46[c]	Cytoplasm	Oxaloacetate
MNXM46[m]	Mitochondria	Oxaloacetate
MNXM46[p]	Membrane	Oxaloacetate
MNXM460[c]	Cytoplasm	Dihydroxyacetone
MNXM4614[c]	Cytoplasm	acetyl-histone|acetyl-histone H3|acetyl-histone H4
MNXM4614[m]	Mitochondria	acetyl-histone|acetyl-histone H3|acetyl-histone H4
MNXM4614[n]	Nucleous	acetyl-histone|acetyl-histone H3|acetyl-histone H4
MNXM4621[c]	Cytoplasm	Irinotecan|(19S)-10,19-diethyl-19-hydroxy-14,18-dioxo-17-oxa-3,13-diazapentacyclo[11.8.0.0^{2,11}.0^{4,9}.0^{15,20}]henicosa-1(21),2(11),3,5,7,9,15(20)-heptaen-7-yl 4-(piperidin-1-yl)piperidine-1-carboxylate|irinotecan|Irinotecan Hcl;Irinotecan Hydrochloride;Irinotecan Hydrochloride Trihydrate;Irinotecanum [INN-Latin]
MNXM4621[e]	Extracellular	Irinotecan|(19S)-10,19-diethyl-19-hydroxy-14,18-dioxo-17-oxa-3,13-diazapentacyclo[11.8.0.0^{2,11}.0^{4,9}.0^{15,20}]henicosa-1(21),2(11),3,5,7,9,15(20)-heptaen-7-yl 4-(piperidin-1-yl)piperidine-1-carboxylate|irinotecan|Irinotecan Hcl;Irinotecan Hydrochloride;Irinotecan Hydrochloride Trihydrate;Irinotecanum [INN-Latin]
MNXM4621[m]	Mitochondria	Irinotecan|(19S)-10,19-diethyl-19-hydroxy-14,18-dioxo-17-oxa-3,13-diazapentacyclo[11.8.0.0^{2,11}.0^{4,9}.0^{15,20}]henicosa-1(21),2(11),3,5,7,9,15(20)-heptaen-7-yl 4-(piperidin-1-yl)piperidine-1-carboxylate|irinotecan|Irinotecan Hcl;Irinotecan Hydrochloride;Irinotecan Hydrochloride Trihydrate;Irinotecanum [INN-Latin]
MNXM4621[n]	Nucleous	Irinotecan|(19S)-10,19-diethyl-19-hydroxy-14,18-dioxo-17-oxa-3,13-diazapentacyclo[11.8.0.0^{2,11}.0^{4,9}.0^{15,20}]henicosa-1(21),2(11),3,5,7,9,15(20)-heptaen-7-yl 4-(piperidin-1-yl)piperidine-1-carboxylate|irinotecan|Irinotecan Hcl;Irinotecan Hydrochloride;Irinotecan Hydrochloride Trihydrate;Irinotecanum [INN-Latin]
MNXM4621[p]	Membrane	Irinotecan|(19S)-10,19-diethyl-19-hydroxy-14,18-dioxo-17-oxa-3,13-diazapentacyclo[11.8.0.0^{2,11}.0^{4,9}.0^{15,20}]henicosa-1(21),2(11),3,5,7,9,15(20)-heptaen-7-yl 4-(piperidin-1-yl)piperidine-1-carboxylate|irinotecan|Irinotecan Hcl;Irinotecan Hydrochloride;Irinotecan Hydrochloride Trihydrate;Irinotecanum [INN-Latin]
MNXM463[c]	Cytoplasm	N1-(5-Phospho-D-ribosyl)glycinamide
MNXM46301[c]	Cytoplasm	chitin
MNXM46301[p]	Membrane	chitin
MNXM465[c]	Cytoplasm	N-Carbamoyl-L-aspartate
MNXM469[c]	Cytoplasm	D-Sorbitol
MNXM47[c]	Cytoplasm	UDP-N-acetyl-D-glucosamine
MNXM47[p]	Membrane	UDP-N-acetyl-D-glucosamine
MNXM471[m]	Mitochondria	Isovaleryl-CoA
MNXM473[c]	Cytoplasm	Phenylacetaldehyde
MNXM473[m]	Mitochondria	Phenylacetaldehyde
MNXM474[m]	Mitochondria	Quinate
MNXM478[c]	Cytoplasm	3-Dehydroquinate
MNXM478[m]	Mitochondria	3-Dehydroquinate
MNXM478[p]	Membrane	3-Dehydroquinate
MNXM479[c]	Cytoplasm	4-Hydroxyphenylacetaldehyde
MNXM479[m]	Mitochondria	4-Hydroxyphenylacetaldehyde
MNXM48[c]	Cytoplasm	primary aliphatic amine|RCH2NH2|primary aliphatic amines|primary aliphatic amine
MNXM4802[c]	Cytoplasm	R'C(R)S-S(R)CR'
MNXM4806[c]	Cytoplasm	Nucleoside 3'-phosphate
MNXM481[c]	Cytoplasm	Dephospho-CoA
MNXM483[c]	Cytoplasm	N-((R)-4-Phosphopantothenoyl)-L-cysteine
MNXM483[e]	Extracellular	N-((R)-4-Phosphopantothenoyl)-L-cysteine
MNXM484[c]	Cytoplasm	NTP|rNTP|Ribonucleoside triphosphate|Nucleoside triphosphate|A nucleoside triphosphate
MNXM484[e]	Extracellular	NTP|rNTP|Ribonucleoside triphosphate|Nucleoside triphosphate|A nucleoside triphosphate
MNXM484[m]	Mitochondria	NTP|rNTP|Ribonucleoside triphosphate|Nucleoside triphosphate|A nucleoside triphosphate
MNXM484[n]	Nucleous	NTP|rNTP|Ribonucleoside triphosphate|Nucleoside triphosphate|A nucleoside triphosphate
MNXM484[p]	Membrane	NTP|rNTP|Ribonucleoside triphosphate|Nucleoside triphosphate|A nucleoside triphosphate
MNXM486[c]	Cytoplasm	Decanoyl-CoA (n-C10:0CoA)
MNXM486[m]	Mitochondria	Decanoyl-CoA (n-C10:0CoA)
MNXM486[x]	Peroxisome	Decanoyl-CoA (n-C10:0CoA)
MNXM487[m]	Mitochondria	Sphinganine 1-phosphate
MNXM49[c]	Cytoplasm	3'-Phosphoadenylyl sulfate
MNXM49[m]	Mitochondria	3'-Phosphoadenylyl sulfate
MNXM490[c]	Cytoplasm	(-)-Ureidoglycolate
MNXM491[c]	Cytoplasm	myo-Inositol hexakisphosphate
MNXM491[e]	Extracellular	myo-Inositol hexakisphosphate
MNXM4910[m]	Mitochondria	2-naphthalenemethanol|2-hydroxymethylnaphthalene|(2-Naphthyl)methanol|2-naphthalene-methanol
MNXM493[c]	Cytoplasm	3-Aminopropanal
MNXM493[m]	Mitochondria	3-Aminopropanal
MNXM495[c]	Cytoplasm	IDP
MNXM497[m]	Mitochondria	Phenylacetic acid
MNXM4972[m]	Mitochondria	2-naphthaldehyde|beta-naphthaldehyde|alpha-naphthaldehyde|2-formylnaphthalene|2-naphthalenecarboxaldehyde|2-naphthaleneformaldehyde|Naphthalene-2-carbaldehyde|2-naphthaldehyde (beta)
MNXM4985[m]	Mitochondria	3-demethylubiquinone-9|3-Demethylubiquinone-9|2-hydroxy-3-methoxy-6-methyl-5-[(2E,6E,10E,14E,18E,22E,26E,30E)-3,7,11,15,19,23,27,31,35-nonamethylhexatriaconta-2,6,10,14,18,22,26,30,34-nonaen-1-yl]cyclohexa-2,5-diene-1,4-dione|3-demethylubiquinone-9
MNXM5[c]	Cytoplasm	Nicotinamide adenine dinucleotide phosphate
MNXM5[e]	Extracellular	Nicotinamide adenine dinucleotide phosphate
MNXM5[m]	Mitochondria	Nicotinamide adenine dinucleotide phosphate
MNXM5[n]	Nucleous	Nicotinamide adenine dinucleotide phosphate
MNXM5[p]	Membrane	Nicotinamide adenine dinucleotide phosphate
MNXM500[c]	Cytoplasm	D-Fructose 1,6-bisphosphate
MNXM5010[c]	Cytoplasm	5-Aminopentanal|5-Aminovaleraldehyde
MNXM503[c]	Cytoplasm	Prephenate
MNXM503[m]	Mitochondria	Prephenate
MNXM503[p]	Membrane	Prephenate
MNXM5038[e]	Extracellular	Acylcholine|An acylcholine
MNXM507[c]	Cytoplasm	5-amino-1-(5-phospho-D-ribosyl)imidazole-4-carboxylate
MNXM508[c]	Cytoplasm	beta-D-glucose 6-phosphate
MNXM51[c]	Cytoplasm	GTP
MNXM51[e]	Extracellular	GTP
MNXM51[m]	Mitochondria	GTP
MNXM51[n]	Nucleous	GTP
MNXM51[p]	Membrane	GTP
MNXM510[c]	Cytoplasm	Xylitol
MNXM511[c]	Cytoplasm	5,10-Methenyltetrahydrofolate
MNXM511[m]	Mitochondria	5,10-Methenyltetrahydrofolate
MNXM5155[c]	Cytoplasm	ferricytochrome c2|ferricytochrome c2|Ferricytochrome c2
MNXM5155[m]	Mitochondria	ferricytochrome c2|ferricytochrome c2|Ferricytochrome c2
MNXM5155[n]	Nucleous	ferricytochrome c2|ferricytochrome c2|Ferricytochrome c2
MNXM5155[p]	Membrane	ferricytochrome c2|ferricytochrome c2|Ferricytochrome c2
MNXM5156[c]	Cytoplasm	ferrocytochrome c2|ferrocytochrome c2|Ferrocytochrome c2
MNXM5156[m]	Mitochondria	ferrocytochrome c2|ferrocytochrome c2|Ferrocytochrome c2
MNXM5156[n]	Nucleous	ferrocytochrome c2|ferrocytochrome c2|Ferrocytochrome c2
MNXM5156[p]	Membrane	ferrocytochrome c2|ferrocytochrome c2|Ferrocytochrome c2
MNXM516[m]	Mitochondria	GDP-4-dehydro-6-deoxy-D-mannose
MNXM518[c]	Cytoplasm	Indole-3-acetaldehyde
MNXM518[m]	Mitochondria	Indole-3-acetaldehyde
MNXM519[c]	Cytoplasm	Orotidine 5'-phosphate
MNXM519[m]	Mitochondria	Orotidine 5'-phosphate
MNXM519[n]	Nucleous	Orotidine 5'-phosphate
MNXM52[c]	Cytoplasm	UDPglucose
MNXM52[p]	Membrane	UDPglucose
MNXM524[c]	Cytoplasm	2-Methyl-3-acetoacetyl-CoA
MNXM524[m]	Mitochondria	2-Methyl-3-acetoacetyl-CoA
MNXM524[x]	Peroxisome	2-Methyl-3-acetoacetyl-CoA
MNXM5245[n]	Nucleous	Nucleoside 3',5'-cyclic phosphate
MNXM526[c]	Cytoplasm	4-Nitrophenol
MNXM526[e]	Extracellular	4-Nitrophenol
MNXM526[m]	Mitochondria	4-Nitrophenol
MNXM526[n]	Nucleous	4-Nitrophenol
MNXM526[p]	Membrane	4-Nitrophenol
MNXM526[x]	Peroxisome	4-Nitrophenol
MNXM528[m]	Mitochondria	Hexadecanal
MNXM5285[p]	Membrane	protein C-terminal S-farnesyl-L-cysteine methyl ester
MNXM5288[c]	Cytoplasm	R'C(R)SH
MNXM53[c]	Cytoplasm	L-Serine
MNXM53[m]	Mitochondria	L-Serine
MNXM53[p]	Membrane	L-Serine
MNXM5312[m]	Mitochondria	trans-3-Chloroallyl aldehyde|trans-3-Chloro-2-propenal|trans-3-Chloroallyl aldehyde
MNXM5315[n]	Nucleous	tRNA TpsiC
MNXM533[c]	Cytoplasm	D-Glucosamine
MNXM537[c]	Cytoplasm	Ferrocytochrome C
MNXM537[n]	Nucleous	Ferrocytochrome C
MNXM537[p]	Membrane	Ferrocytochrome C
MNXM538[c]	Cytoplasm	Nucleoside 5'-phosphate|nucleoside 5'-phosphates|Nucleoside 5'-monophosphate|Nucleoside 5'-monophosphates|Nucleoside phosphates|Nucleoside monophosphates|nucleoside phosphate|Nucleoside monophosphate|nucleoside 5'monophosphate
MNXM538[n]	Nucleous	Nucleoside 5'-phosphate|nucleoside 5'-phosphates|Nucleoside 5'-monophosphate|Nucleoside 5'-monophosphates|Nucleoside phosphates|Nucleoside monophosphates|nucleoside phosphate|Nucleoside monophosphate|nucleoside 5'monophosphate
MNXM540[c]	Cytoplasm	1D-myo-Inositol 3-phosphate
MNXM541[c]	Cytoplasm	3-Phosphohydroxypyruvate
MNXM5416[c]	Cytoplasm	3-Methylimidazole acetaldehyde
MNXM5416[m]	Mitochondria	3-Methylimidazole acetaldehyde
MNXM54305[p]	Membrane	gamma-Glutamyl-Se-methylselenocysteine
MNXM546[c]	Cytoplasm	dGMP
MNXM5466[m]	Mitochondria	2-hexaprenyl-5-hydroxy-6-methoxy-3-methyl-1,4-benzoquinone|2-hexaprenyl-5-hydroxy-6-methoxy-3-methyl-1,4-benzoquinone|2-[(2E,6E,10E,14E,18E)-3,7,11,15,19,23-hexamethyltetracosa-2,6,10,14,18,22-hexaen-1-yl]-5-hydroxy-6-methoxy-3-methyl-1,4-benzoquinone|2-Hexaprenyl-3-methyl-5-hydroxy-6-methoxy-1,4-benzoquinone
MNXM547[m]	Mitochondria	Hydroxymethylbilane
MNXM5473[c]	Cytoplasm	2-methoxy-6-all-trans-polyprenyl-1,4-benzoquinol
MNXM55[c]	Cytoplasm	L-Cysteine
MNXM55[m]	Mitochondria	L-Cysteine
MNXM55[n]	Nucleous	L-Cysteine
MNXM55[p]	Membrane	L-Cysteine
MNXM550[c]	Cytoplasm	N(omega)-(L-Arginino)succinate
MNXM5529[c]	Cytoplasm	a 3-oxo-DELTA5-steroid|5-androstene-3-one
MNXM553[c]	Cytoplasm	Hexanoyl-CoA (n-C6:0CoA)
MNXM553[m]	Mitochondria	Hexanoyl-CoA (n-C6:0CoA)
MNXM553[x]	Peroxisome	Hexanoyl-CoA (n-C6:0CoA)
MNXM55302[c]	Cytoplasm	A glycerophosphodiester
MNXM554[c]	Cytoplasm	Porphobilinogen
MNXM554[m]	Mitochondria	Porphobilinogen
MNXM555[c]	Cytoplasm	Quinolinate
MNXM555[m]	Mitochondria	Quinolinate
MNXM5555[m]	Mitochondria	5-hydroxy-6-methoxy-3-methyl-2-octaprenyl-1,4-benzoquinone|5-hydroxy-6-methoxy-3-methyl-2-octaprenyl-1,4-benzoquinone|2-Octaprenyl-3-methyl-5-hydroxy-6-methoxy-1,4-benzoquinone|2-hydroxy-6-methyl-3-methoxy-5-[(2E,6E,10E,14E,18E,22E,26E)-3,7,11,15,19,23,27,31-octamethyldotriaconta-2,6,10,14,18,22,26,30-octaen-1-yl]cyclohexa-2,5-diene-1,4-dione
MNXM5558[c]	Cytoplasm	5-Methyl-3-oxo-4-hexenoyl-CoA|5-Methyl-3-oxo-4-hexenoyl-CoA
MNXM5558[x]	Peroxisome	5-Methyl-3-oxo-4-hexenoyl-CoA|5-Methyl-3-oxo-4-hexenoyl-CoA
MNXM5560[c]	Cytoplasm	5-Methylhex-4-enoyl-CoA|5-Methylhex-4-enoyl-CoA
MNXM5560[x]	Peroxisome	5-Methylhex-4-enoyl-CoA|5-Methylhex-4-enoyl-CoA
MNXM5569[c]	Cytoplasm	6-methoxy-3-methyl-2-all-trans-polyprenyl-1,4-benzoquinol
MNXM559[c]	Cytoplasm	3-Dehydrosphinganine
MNXM559[p]	Membrane	3-Dehydrosphinganine
MNXM5590[c]	Cytoplasm	Succinyllipoate_(linked_with_enzyme)
MNXM5590[m]	Mitochondria	Succinyllipoate_(linked_with_enzyme)
MNXM5590[n]	Nucleous	Succinyllipoate_(linked_with_enzyme)
MNXM56[c]	Cytoplasm	Formaldehyde
MNXM56[m]	Mitochondria	Formaldehyde
MNXM56[x]	Peroxisome	Formaldehyde
MNXM565[c]	Cytoplasm	N6-(1,2-Dicarboxyethyl)-AMP
MNXM5655[c]	Cytoplasm	carboxybiotin-carboxyl-carrier protein
MNXM5655[m]	Mitochondria	carboxybiotin-carboxyl-carrier protein
MNXM5656[m]	Mitochondria	Carboxyphosphamide|Carboxycyclophosphamide|Carboxyphosphamide
MNXM567[c]	Cytoplasm	(R)-5-Phosphomevalonate
MNXM567[p]	Membrane	(R)-5-Phosphomevalonate
MNXM5676[m]	Mitochondria	cis-3-chloroprop-2-en-1-ol|(2Z)-3-chloroprop-2-en-1-ol|cis-3-Chloro-2-propene-1-ol|cis-3-chloroprop-2-en-1-ol|cis-3-chloroallyl alcohol
MNXM568[c]	Cytoplasm	2-(Formamido)-N1-(5-phospho-D-ribosyl)acetamidine
MNXM57[c]	Cytoplasm	Reduced glutathione
MNXM57[e]	Extracellular	Reduced glutathione
MNXM57[p]	Membrane	Reduced glutathione
MNXM570[m]	Mitochondria	5-Hydroxy-L-tryptophan
MNXM572[c]	Cytoplasm	dUDP
MNXM574[c]	Cytoplasm	zymosterol intermediate 2
MNXM5749[c]	Cytoplasm	Ferricytochrome
MNXM5750[c]	Cytoplasm	a ferrocytochrome
MNXM5759[c]	Cytoplasm	G(5')pppR-RNA
MNXM576[e]	Extracellular	3-Hydroxy-L-kynurenine
MNXM5798[c]	Cytoplasm	(+)-7-Isojasmonic acid CoA|(+)-7-Isojasmonic acid CoA
MNXM5798[x]	Peroxisome	(+)-7-Isojasmonic acid CoA|(+)-7-Isojasmonic acid CoA
MNXM58[c]	Cytoplasm	Sulfate
MNXM580[m]	Mitochondria	trans-Dec-2-enoyl-CoA
MNXM581[m]	Mitochondria	trans-Hexadec-2-enoyl-CoA
MNXM584[c]	Cytoplasm	Allantoate
MNXM5844[c]	Cytoplasm	4-Methylaminobutanal|4-Methylaminobutanal
MNXM5857[c]	Cytoplasm	NPC|NPC
MNXM5857[e]	Extracellular	NPC|NPC
MNXM5857[m]	Mitochondria	NPC|NPC
MNXM5857[n]	Nucleous	NPC|NPC
MNXM5857[p]	Membrane	NPC|NPC
MNXM5865[m]	Mitochondria	3-Hydroxy-OPC4-CoA|3-Hydroxy-OPC4-CoA
MNXM5866[c]	Cytoplasm	3-Oxo-OPC4-CoA|3-Oxo-OPC4-CoA
MNXM5866[m]	Mitochondria	3-Oxo-OPC4-CoA|3-Oxo-OPC4-CoA
MNXM5866[x]	Peroxisome	3-Oxo-OPC4-CoA|3-Oxo-OPC4-CoA
MNXM5867[c]	Cytoplasm	OPC4-CoA|[(2R,3R,5R)-5-(6-aminopurin-9-yl)-4-hydroxy-2-[({hydroxy[hydroxy(3R)-3-hydroxy-2,2-dimethyl-3-[(2-{[2-({4-[(2S)-3-oxo-2-[(2Z)-pent-2-en-1-yl]cyclopentyl]butanoyl}sulfanyl)ethyl]carbamoyl}ethyl)carbamoyl]propoxyphosphoryl]oxyphosphoryl}oxy)methyl]oxolan-3-|{[(2R,3R,5R)-5-(6-amino-9H-purin-9-yl)-4-hydroxy-2-({[hydroxy({hydroxy[(3R)-3-hydroxy-2,2-dimethyl-3-[(2-{[2-({4-[(2S)-3-oxo-2-[(2Z)-p…
MNXM5867[x]	Peroxisome	OPC4-CoA|[(2R,3R,5R)-5-(6-aminopurin-9-yl)-4-hydroxy-2-[({hydroxy[hydroxy(3R)-3-hydroxy-2,2-dimethyl-3-[(2-{[2-({4-[(2S)-3-oxo-2-[(2Z)-pent-2-en-1-yl]cyclopentyl]butanoyl}sulfanyl)ethyl]carbamoyl}ethyl)carbamoyl]propoxyphosphoryl]oxyphosphoryl}oxy)methyl]oxolan-3-|{[(2R,3R,5R)-5-(6-amino-9H-purin-9-yl)-4-hydroxy-2-({[hydroxy({hydroxy[(3R)-3-hydroxy-2,2-dimethyl-3-[(2-{[2-({4-[(2S)-3-oxo-2-[(2Z)-p…
MNXM5868[m]	Mitochondria	trans-2-Enoyl-OPC4-CoA|{[(2R,3R,5R)-5-(6-amino-9H-purin-9-yl)-4-hydroxy-2-({[hydroxy({hydroxy[(3R)-3-hydroxy-2,2-dimethyl-3-({2-[(2-{[(2E)-4-[(2S)-3-oxo-2-[(2Z)-pent-2-en-1-yl]cyclopentyl]but-2-enoyl]sulfanyl}ethyl)carbamoyl]ethyl}carbamoyl)propoxy]phosphoryl}oxy)phosphoryl]oxy}methyl)oxolan-3-yl]oxy}phosphonic acid|[(2R,3R,5R)-5-(6-aminopurin-9-yl)-4-hydroxy-2-[({hydroxy[hydroxy(3R)-3-hydroxy-2,…
MNXM5869[m]	Mitochondria	3-Hydroxy-OPC6-CoA|3-Hydroxy-OPC6-CoA
MNXM5870[c]	Cytoplasm	3-Oxo-OPC6-CoA|3-Oxo-OPC6-CoA
MNXM5870[m]	Mitochondria	3-Oxo-OPC6-CoA|3-Oxo-OPC6-CoA
MNXM5870[x]	Peroxisome	3-Oxo-OPC6-CoA|3-Oxo-OPC6-CoA
MNXM5871[c]	Cytoplasm	OPC6-CoA|[(2R,3R,5R)-5-(6-aminopurin-9-yl)-4-hydroxy-2-[({hydroxy[hydroxy(3R)-3-hydroxy-2,2-dimethyl-3-[(2-{[2-({6-[(2S)-3-oxo-2-[(2Z)-pent-2-en-1-yl]cyclopentyl]hexanoyl}sulfanyl)ethyl]carbamoyl}ethyl)carbamoyl]propoxyphosphoryl]oxyphosphoryl}oxy)methyl]oxolan-3-|{[(2R,3R,5R)-5-(6-amino-9H-purin-9-yl)-4-hydroxy-2-({[hydroxy({hydroxy[(3R)-3-hydroxy-2,2-dimethyl-3-[(2-{[2-({6-[(2S)-3-oxo-2-[(2Z)-p…
MNXM5871[x]	Peroxisome	OPC6-CoA|[(2R,3R,5R)-5-(6-aminopurin-9-yl)-4-hydroxy-2-[({hydroxy[hydroxy(3R)-3-hydroxy-2,2-dimethyl-3-[(2-{[2-({6-[(2S)-3-oxo-2-[(2Z)-pent-2-en-1-yl]cyclopentyl]hexanoyl}sulfanyl)ethyl]carbamoyl}ethyl)carbamoyl]propoxyphosphoryl]oxyphosphoryl}oxy)methyl]oxolan-3-|{[(2R,3R,5R)-5-(6-amino-9H-purin-9-yl)-4-hydroxy-2-({[hydroxy({hydroxy[(3R)-3-hydroxy-2,2-dimethyl-3-[(2-{[2-({6-[(2S)-3-oxo-2-[(2Z)-p…
MNXM5872[m]	Mitochondria	trans-2-Enoyl-OPC6-CoA|{[(2R,3R,5R)-5-(6-amino-9H-purin-9-yl)-4-hydroxy-2-({[hydroxy({hydroxy[(3R)-3-hydroxy-2,2-dimethyl-3-({2-[(2-{[(2E)-6-[(2S)-3-oxo-2-[(2Z)-pent-2-en-1-yl]cyclopentyl]hex-2-enoyl]sulfanyl}ethyl)carbamoyl]ethyl}carbamoyl)propoxy]phosphoryl}oxy)phosphoryl]oxy}methyl)oxolan-3-yl]oxy}phosphonic acid|[(2R,3R,5R)-5-(6-aminopurin-9-yl)-4-hydroxy-2-[({hydroxy[hydroxy(3R)-3-hydroxy-2,…
MNXM5873[m]	Mitochondria	3-Hydroxy-OPC8-CoA|3-Hydroxy-OPC8-CoA
MNXM5874[c]	Cytoplasm	3-Oxo-OPC8-CoA|3-Oxo-OPC8-CoA
MNXM5874[m]	Mitochondria	3-Oxo-OPC8-CoA|3-Oxo-OPC8-CoA
MNXM5874[x]	Peroxisome	3-Oxo-OPC8-CoA|3-Oxo-OPC8-CoA
MNXM5876[m]	Mitochondria	trans-2-Enoyl-OPC8-CoA|{[(2R,3R,5R)-5-(6-amino-9H-purin-9-yl)-4-hydroxy-2-({[hydroxy({hydroxy[(3R)-3-hydroxy-2,2-dimethyl-3-({2-[(2-{[(2E)-8-[(2S)-3-oxo-2-[(2Z)-pent-2-en-1-yl]cyclopentyl]oct-2-enoyl]sulfanyl}ethyl)carbamoyl]ethyl}carbamoyl)propoxy]phosphoryl}oxy)phosphoryl]oxy}methyl)oxolan-3-yl]oxy}phosphonic acid|[(2R,3R,5R)-5-(6-aminopurin-9-yl)-4-hydroxy-2-[({hydroxy[hydroxy(3R)-3-hydroxy-2,…
MNXM589[p]	Membrane	Leukotriene C4
MNXM59[c]	Cytoplasm	1,2-Diacylglycerol (E.coli)
MNXM59[m]	Mitochondria	1,2-Diacylglycerol (E.coli)
MNXM59[n]	Nucleous	1,2-Diacylglycerol (E.coli)
MNXM59[p]	Membrane	1,2-Diacylglycerol (E.coli)
MNXM591[p]	Membrane	presqualene diphosphate
MNXM593[c]	Cytoplasm	(R)-Pantoate
MNXM5936[c]	Cytoplasm	sugar phosphate|phosphosugar|phosphorylated sugars|phospho sugars|phosphorylated sugar|phosphosugars|monosaccharide phosphates|phospho sugar
MNXM5936[p]	Membrane	sugar phosphate|phosphosugar|phosphorylated sugars|phospho sugars|phosphorylated sugar|phosphosugars|monosaccharide phosphates|phospho sugar
MNXM5967[m]	Mitochondria	Tryparedoxin|Tryparedoxin
MNXM5967[x]	Peroxisome	Tryparedoxin|Tryparedoxin
MNXM5968[m]	Mitochondria	Tryparedoxin disulfide|Tryparedoxin disulfide
MNXM5968[x]	Peroxisome	Tryparedoxin disulfide|Tryparedoxin disulfide
MNXM597[c]	Cytoplasm	D-Xylulose
MNXM597[x]	Peroxisome	D-Xylulose
MNXM5982[c]	Cytoplasm	UDP-sugar|UDP-sugars|UDP-sugar
MNXM6[c]	Cytoplasm	Nicotinamide adenine dinucleotide phosphate - reduced
MNXM6[e]	Extracellular	Nicotinamide adenine dinucleotide phosphate - reduced
MNXM6[m]	Mitochondria	Nicotinamide adenine dinucleotide phosphate - reduced
MNXM6[p]	Membrane	Nicotinamide adenine dinucleotide phosphate - reduced
MNXM60[c]	Cytoplasm	carbonic acid
MNXM60[m]	Mitochondria	carbonic acid
MNXM60[p]	Membrane	carbonic acid
MNXM602[c]	Cytoplasm	Shikimate
MNXM602[m]	Mitochondria	Shikimate
MNXM602[p]	Membrane	Shikimate
MNXM603[c]	Cytoplasm	Tyramine
MNXM60402[c]	Cytoplasm	1-Acyl-sn-glycerol_3-phosphocholine|1-Acylglycerophosphocholine|2-Lysolecithin|1-Acyl-sn-glycero-3-phosphocholine
MNXM60402[p]	Membrane	1-Acyl-sn-glycerol_3-phosphocholine|1-Acylglycerophosphocholine|2-Lysolecithin|1-Acyl-sn-glycero-3-phosphocholine
MNXM6043[m]	Mitochondria	1-naphthaldehyde|1-Naphthaldehyde|naphthalene-1-carbaldehyde|1-naphthaldehyde|1-Naphthalenecarboxaldehyde|alphaalpha-naphthaldehyde|1-Formylnaphthalene|alpha-naphthal
MNXM607[c]	Cytoplasm	(S)-2-[5-Amino-1-(5-phospho-D-ribosyl)imidazole-4-carboxamido]succinate
MNXM6074[m]	Mitochondria	2-Phenyl-1,3-propanediol monocarbamate|2-Phenyl-1,3-propanediol monocarbamate
MNXM6075[m]	Mitochondria	2-Polyprenyl-6-methoxyphenol|2-Polyprenyl-6-methoxyphenol
MNXM6085[m]	Mitochondria	3-Carbamoyl-2-phenylpropionic acid|3-Carbamoyl-2-phenylpropionic acid
MNXM6087[m]	Mitochondria	3-chloroprop-2-en-1-ol|3-chloroprop-2-en-1-ol|3-chloroallyl alcohol|3-chloro-2-propen-1-ol
MNXM609[m]	Mitochondria	trans-2-Methylbut-2-enoyl-CoA
MNXM61[c]	Cytoplasm	L-Methionine
MNXM61[m]	Mitochondria	L-Methionine
MNXM61[n]	Nucleous	L-Methionine
MNXM611[c]	Cytoplasm	3-Dehydroshikimate
MNXM611[m]	Mitochondria	3-Dehydroshikimate
MNXM611[p]	Membrane	3-Dehydroshikimate
MNXM6129[c]	Cytoplasm	6-Mercaptopurine ribonucleoside triphosphate|6-Thioinosine-5'-triphosphate|6-Mercaptopurine ribonucleoside triphosphate
MNXM6145[c]	Cytoplasm	[dihydrolipoyllysine-residue acetyltransferase] S-acetyldihydrolipoyllysine
MNXM6145[m]	Mitochondria	[dihydrolipoyllysine-residue acetyltransferase] S-acetyldihydrolipoyllysine
MNXM6216[m]	Mitochondria	cis-3-Chloroallyl aldehyde|cis-3-Chloroallyl aldehyde|cis-3-Chloro-2-propenal
MNXM6224[c]	Cytoplasm	Dolichyl beta-D-glucosyl phosphate
MNXM6224[p]	Membrane	Dolichyl beta-D-glucosyl phosphate
MNXM624[m]	Mitochondria	1D-myo-Inositol 1,3,4,5-tetrakisphosphate
MNXM624[n]	Nucleous	1D-myo-Inositol 1,3,4,5-tetrakisphosphate
MNXM626[m]	Mitochondria	4-Trimethylammoniobutanoate
MNXM63[c]	Cytoplasm	CTP
MNXM63[e]	Extracellular	CTP
MNXM63[m]	Mitochondria	CTP
MNXM63[n]	Nucleous	CTP
MNXM63[p]	Membrane	CTP
MNXM63076[p]	Membrane	N,N'-diacetylchitobiosyldiphosphodolichol|N,N'-Diacetylchitobiosyldiphosphodolichol|N,N'-diacetylchitobiosyldiphosphodolichol
MNXM634[c]	Cytoplasm	DNA
MNXM634[m]	Mitochondria	DNA
MNXM634[n]	Nucleous	DNA
MNXM639[p]	Membrane	peptide
MNXM64[c]	Cytoplasm	long-chain fatty acid|long-chain fatty acid|long-chain fatty acids|LCFAs|LCFA|Higher fatty acid|Long-chain fatty acid
MNXM64[m]	Mitochondria	long-chain fatty acid|long-chain fatty acid|long-chain fatty acids|LCFAs|LCFA|Higher fatty acid|Long-chain fatty acid
MNXM64021[c]	Cytoplasm	N-Tetradecanoylglycylpeptide
MNXM6406[c]	Cytoplasm	[Protein]-L-serine
MNXM6407[m]	Mitochondria	protein N-ubiquityllysine
MNXM6407[n]	Nucleous	protein N-ubiquityllysine
MNXM642[m]	Mitochondria	trans-Dodec-2-enoyl-CoA
MNXM645[m]	Mitochondria	3,4-Dihydroxyphenylacetate
MNXM646[c]	Cytoplasm	1D-myo-Inositol 1-phosphate
MNXM6463[m]	Mitochondria	Ubiquitin
MNXM6463[n]	Nucleous	Ubiquitin
MNXM6479[c]	Cytoplasm	0
MNXM6479[m]	Mitochondria	0
MNXM6479[p]	Membrane	0
MNXM648[n]	Nucleous	2,5-Diamino-6-(ribosylamino)-4-(3H)-pyrimidinone 5'-phosphate
MNXM6492[p]	Membrane	1,3-beta-D-Glucan
MNXM6494[m]	Mitochondria	(1-naphthyl)methanol|(naphthalen-1-yl)methanol|(1-naphthyl)methanol|1-menaphthyl alcohol|1-naphthylmethyl alcohol|1-naphthylmethanol|naphthalene-1-methanol|1-Naphthalenemethanol|1-Hydroxymethylnaphthalene
MNXM650[m]	Mitochondria	Propenoyl-CoA
MNXM651[c]	Cytoplasm	D-Fructose 2,6-bisphosphate
MNXM651[m]	Mitochondria	D-Fructose 2,6-bisphosphate
MNXM652[c]	Cytoplasm	Methanethiol
MNXM6526[c]	Cytoplasm	(6Z,9Z,12Z,15Z,18Z)-3-Oxotetracosapenta-6,9,12,15,18-enoyl-CoA|(6Z,9Z,12Z,15Z,18Z)-3-Oxotetracosapenta-6,9,12,15,18-enoyl-CoA
MNXM6526[x]	Peroxisome	(6Z,9Z,12Z,15Z,18Z)-3-Oxotetracosapenta-6,9,12,15,18-enoyl-CoA|(6Z,9Z,12Z,15Z,18Z)-3-Oxotetracosapenta-6,9,12,15,18-enoyl-CoA
MNXM654[m]	Mitochondria	trans-Tetradec-2-enoyl-CoA
MNXM66[c]	Cytoplasm	Glycerol 3-phosphate
MNXM66[m]	Mitochondria	Glycerol 3-phosphate
MNXM660[c]	Cytoplasm	Phenethylamine
MNXM662[m]	Mitochondria	Thiamin monophosphate
MNXM665[n]	Nucleous	3',5'-Cyclic GMP
MNXM67[n]	Nucleous	1-Phosphatidyl-D-myo-inositol 4,5-bisphosphate, yeast-specific
MNXM672[c]	Cytoplasm	dihydrosirohydrochlorin
MNXM674[m]	Mitochondria	(S)-3-Hydroxydecanoyl-CoA
MNXM6758[m]	Mitochondria	2-Polyprenyl-6-hydroxyphenol|2-Polyprenyl-6-hydroxyphenol|3-Polyprenylcatechol
MNXM677[c]	Cytoplasm	3-Oxodecanoyl-CoA
MNXM677[m]	Mitochondria	3-Oxodecanoyl-CoA
MNXM677[x]	Peroxisome	3-Oxodecanoyl-CoA
MNXM68[c]	Cytoplasm	D-Fructose 6-phosphate
MNXM68[m]	Mitochondria	D-Fructose 6-phosphate
MNXM683[p]	Membrane	Cys-Gly
MNXM686[c]	Cytoplasm	Octadecenoyl-CoA (n-C18:1CoA)
MNXM688[m]	Mitochondria	3alpha,7alpha-Dihydroxy-5beta-cholestanate
MNXM689[m]	Mitochondria	(R)-5-Diphosphomevalonate
MNXM689[p]	Membrane	(R)-5-Diphosphomevalonate
MNXM69[c]	Cytoplasm	Glyoxylate
MNXM69[m]	Mitochondria	Glyoxylate
MNXM69[x]	Peroxisome	Glyoxylate
MNXM697[c]	Cytoplasm	L-Leucyl-tRNA(Leu)
MNXM699[c]	Cytoplasm	O-Acetyl-L-homoserine
MNXM699[m]	Mitochondria	O-Acetyl-L-homoserine
MNXM7[c]	Cytoplasm	ADP
MNXM7[e]	Extracellular	ADP
MNXM7[m]	Mitochondria	ADP
MNXM7[n]	Nucleous	ADP
MNXM7[p]	Membrane	ADP
MNXM7[x]	Peroxisome	ADP
MNXM70[c]	Cytoplasm	L-Arginine
MNXM701[m]	Mitochondria	(S)-3-Hydroxy-2-methylbutyryl-CoA
MNXM705[c]	Cytoplasm	3-Oxododecanoyl-CoA
MNXM705[m]	Mitochondria	3-Oxododecanoyl-CoA
MNXM705[x]	Peroxisome	3-Oxododecanoyl-CoA
MNXM706[c]	Cytoplasm	3-Oxooctanoyl-CoA
MNXM706[m]	Mitochondria	3-Oxooctanoyl-CoA
MNXM706[x]	Peroxisome	3-Oxooctanoyl-CoA
MNXM707[c]	Cytoplasm	3-Oxotetradecanoyl-CoA
MNXM707[m]	Mitochondria	3-Oxotetradecanoyl-CoA
MNXM707[x]	Peroxisome	3-Oxotetradecanoyl-CoA
MNXM7083[c]	Cytoplasm	An aromatic amino acid
MNXM7083[m]	Mitochondria	An aromatic amino acid
MNXM71[c]	Cytoplasm	tRNA(Gln)
MNXM71[m]	Mitochondria	tRNA(Gln)
MNXM71[p]	Membrane	tRNA(Gln)
MNXM710[p]	Membrane	7-Dehydrocholesterol
MNXM717[c]	Cytoplasm	3-Oxohexanoyl-CoA
MNXM717[m]	Mitochondria	3-Oxohexanoyl-CoA
MNXM717[x]	Peroxisome	3-Oxohexanoyl-CoA
MNXM721[c]	Cytoplasm	D-Mannose 1-phosphate
MNXM73[c]	Cytoplasm	Phosphoenolpyruvate
MNXM73[p]	Membrane	Phosphoenolpyruvate
MNXM730[c]	Cytoplasm	N-Acetyl-L-glutamate
MNXM730[m]	Mitochondria	N-Acetyl-L-glutamate
MNXM7300[c]	Cytoplasm	Didemethylcitalopram|Didemethylcitalopram
MNXM7312[m]	Mitochondria	Disulfide
MNXM7312[x]	Peroxisome	Disulfide
MNXM733[m]	Mitochondria	(S)-3-Hydroxydodecanoyl-CoA
MNXM73312[c]	Cytoplasm	L-arginyl-protein
MNXM734[c]	Cytoplasm	2,3-Dihydroxy-3-methylbutanoate|2,3-dihydroxy-3-methylbutyrate|2,3-Dihydroxy-isovalerate|2,3-dihydroxy-3-methylbutanoic acid|2,3-dihydroxy-3-isovalerate|alpha,beta-dihydroxyisovalerate|2,3-dihydroxyisovalerate
MNXM738[c]	Cytoplasm	3-Oxohexadecanoyl-CoA
MNXM738[m]	Mitochondria	3-Oxohexadecanoyl-CoA
MNXM738[x]	Peroxisome	3-Oxohexadecanoyl-CoA
MNXM74[c]	Cytoplasm	D-Glyceraldehyde_3-phosphate|G3P|T3P1|(2R)-2-Hydroxy-3-(phosphonooxy)-propanal|Glyceraldehyde 3-phosphate|GraP|D-Glyceraldehyde 3-P
MNXM75[c]	Cytoplasm	Acetaldehyde
MNXM75[m]	Mitochondria	Acetaldehyde
MNXM753[m]	Mitochondria	trans-Hex-2-enoyl-CoA
MNXM757[m]	Mitochondria	(S)-3-Hydroxyhexanoyl-CoA
MNXM7575[c]	Cytoplasm	N-Substituted aminoacyl-tRNA
MNXM7575[e]	Extracellular	N-Substituted aminoacyl-tRNA
MNXM7575[p]	Membrane	N-Substituted aminoacyl-tRNA
MNXM76[c]	Cytoplasm	L-Tyrosine
MNXM76[m]	Mitochondria	L-Tyrosine
MNXM7606[c]	Cytoplasm	O-D-mannosylprotein
MNXM766[m]	Mitochondria	(S)-3-Hydroxyoctanoyl-CoA
MNXM767[m]	Mitochondria	(S)-3-Hydroxytetradecanoyl-CoA
MNXM769[c]	Cytoplasm	1,4-benzoquinone|p-benzoquinone|benzoquinone|chinone|qinone (reduced)|semiquinone anion|quinone|4-benzoquinone|quinone (oxidized)|p-quinone
MNXM769[m]	Mitochondria	1,4-benzoquinone|p-benzoquinone|benzoquinone|chinone|qinone (reduced)|semiquinone anion|quinone|4-benzoquinone|quinone (oxidized)|p-quinone
MNXM77[c]	Cytoplasm	Dihydroxyacetone phosphate
MNXM77[m]	Mitochondria	Dihydroxyacetone phosphate
MNXM7711[c]	Cytoplasm	protein L-asparagine|protein-L-asparagine
MNXM7713[c]	Cytoplasm	Protein tyrosine
MNXM7713[m]	Mitochondria	Protein tyrosine
MNXM7713[n]	Nucleous	Protein tyrosine
MNXM7713[p]	Membrane	Protein tyrosine
MNXM7757[p]	Membrane	a prenyl-L-cysteine|an S-prenyl-L-cysteine|prenyl-L-cysteine|S-prenyl-L-cysteine
MNXM778[c]	Cytoplasm	D-Arabinono-1,4-lactone
MNXM78[c]	Cytoplasm	L-Lysine
MNXM783[m]	Mitochondria	Procollagen L-lysine
MNXM783[n]	Nucleous	Procollagen L-lysine
MNXM78362[c]	Cytoplasm	Protoheme(HEME)|Protoheme|PTH
MNXM78362[m]	Mitochondria	Protoheme(HEME)|Protoheme|PTH
MNXM784[m]	Mitochondria	trans-Oct-2-enoyl-CoA
MNXM7848[n]	Nucleous	tRNA containing N7-methylguanine
MNXM7865[p]	Membrane	UDP-N-acetylmuramoyl-L-alanyl-gamma-D-glutamyl-L-lysyl-D-alanyl-D-alanine
MNXM7893[c]	Cytoplasm	0
MNXM7899[c]	Cytoplasm	0
MNXM7899[m]	Mitochondria	0
MNXM7899[p]	Membrane	0
MNXM79[c]	Cytoplasm	5,6,7,8-Tetrahydrofolate
MNXM79[m]	Mitochondria	5,6,7,8-Tetrahydrofolate
MNXM790[c]	Cytoplasm	4-Amino-2-methyl-5-phosphomethylpyrimidine
MNXM7902[c]	Cytoplasm	0
MNXM791[c]	Cytoplasm	4-(1-D-Ribitylamino)-5-aminouracil
MNXM793[c]	Cytoplasm	Acetylcholine
MNXM793[e]	Extracellular	Acetylcholine
MNXM8[c]	Cytoplasm	Nicotinamide adenine dinucleotide
MNXM8[e]	Extracellular	Nicotinamide adenine dinucleotide
MNXM8[m]	Mitochondria	Nicotinamide adenine dinucleotide
MNXM8[n]	Nucleous	Nicotinamide adenine dinucleotide
MNXM8[p]	Membrane	Nicotinamide adenine dinucleotide
MNXM80[c]	Cytoplasm	UMP
MNXM80[n]	Nucleous	UMP
MNXM80[p]	Membrane	UMP
MNXM806[c]	Cytoplasm	Tryptamine
MNXM80906[c]	Cytoplasm	5'-Mononucleotides|5'Nucleotides|5'-nucleotides|5-nucleotides|5'-Phosphonucleotide|5'-Phosphonucleotides|Ribonucleoside 5'-phosphates
MNXM810[p]	Membrane	5alpha-Cholest-7-en-3beta-ol
MNXM811[p]	Membrane	all-trans-Octaprenyl diphosphate
MNXM81221[c]	Cytoplasm	S-Aminomethyldihydrolipoylprotein
MNXM81221[m]	Mitochondria	S-Aminomethyldihydrolipoylprotein
MNXM813[m]	Mitochondria	cis-Aconitate
MNXM8132[c]	Cytoplasm	DELTA5-3beta-hydroxy steroid|DELTA5-3beta-hydroxysteroid
MNXM817[c]	Cytoplasm	N2-Acetyl-L-ornithine
MNXM817[m]	Mitochondria	N2-Acetyl-L-ornithine
MNXM82[c]	Cytoplasm	GDP-D-mannose
MNXM82[p]	Membrane	GDP-D-mannose
MNXM820[c]	Cytoplasm	O-Succinyl-L-homoserine
MNXM82173[c]	Cytoplasm	Siroheme
MNXM825[m]	Mitochondria	(S)-3-Hydroxyhexadecanoyl-CoA
MNXM8275[p]	Membrane	all-trans-polyprenyl diphosphate|Polyisopentenyldiphosphate|Polyprenyl diphosphate|trans-Polyisopentenyldiphosphate|alpha-(3-methylbut-2-en-1-yl)-omega-{[hydroxy(phosphonooxy)phosphoryl]oxy}poly[(2E)-2-methylbut-2-ene-1,4-diyl]|all-trans-polyprenyl diphosphate|Polyisopentenylpyrophosphate
MNXM83[c]	Cytoplasm	Isopentenyl diphosphate
MNXM83[m]	Mitochondria	Isopentenyl diphosphate
MNXM83[p]	Membrane	Isopentenyl diphosphate
MNXM831[c]	Cytoplasm	6-oxo-n-hexanoate|Adipic semialdehyde|Glutaric semialdehyde|6-oxohexanoate|Adipate semialdehyde
MNXM832[c]	Cytoplasm	1-Alcohol|a primary alcohol|1-Alkohol|Alcohol (primary)|Primary alcohol
MNXM832[e]	Extracellular	1-Alcohol|a primary alcohol|1-Alkohol|Alcohol (primary)|Primary alcohol
MNXM832[m]	Mitochondria	1-Alcohol|a primary alcohol|1-Alkohol|Alcohol (primary)|Primary alcohol
MNXM832[n]	Nucleous	1-Alcohol|a primary alcohol|1-Alkohol|Alcohol (primary)|Primary alcohol
MNXM832[p]	Membrane	1-Alcohol|a primary alcohol|1-Alkohol|Alcohol (primary)|Primary alcohol
MNXM832[x]	Peroxisome	1-Alcohol|a primary alcohol|1-Alkohol|Alcohol (primary)|Primary alcohol
MNXM841[c]	Cytoplasm	long-chain aldehydes
MNXM853[c]	Cytoplasm	3beta-hydroxy-4alpha-methyl-5alpha-cholest-7-ene-4beta-carboxylate
MNXM8560[c]	Cytoplasm	Dolichyl diphosphate|Dolichol-disphosphate
MNXM86[c]	Cytoplasm	Propanoyl-CoA
MNXM86[m]	Mitochondria	Propanoyl-CoA
MNXM86[x]	Peroxisome	Propanoyl-CoA
MNXM861[n]	Nucleous	e-
MNXM863[c]	Cytoplasm	sirohydrochlorin
MNXM865[c]	Cytoplasm	UDP-L-Arabinose
MNXM866[c]	Cytoplasm	C'-(3-Indolyl)-glycerol 3-phosphate
MNXM87[c]	Cytoplasm	UDP-D-glucuronate
MNXM873[m]	Mitochondria	3alpha,7alpha,12alpha-Trihydroxy-5beta-24-oxocholestanoyl-CoA
MNXM874[c]	Cytoplasm	4-Amino-5-hydroxymethyl-2-methylpyrimidine
MNXM88[c]	Cytoplasm	Palmitoyl-CoA (n-C16:0CoA)
MNXM88[m]	Mitochondria	Palmitoyl-CoA (n-C16:0CoA)
MNXM88[p]	Membrane	Palmitoyl-CoA (n-C16:0CoA)
MNXM885[p]	Membrane	Leukotriene D4
MNXM8906[c]	Cytoplasm	N-acetyl-D-glucosaminide|N-Acetyl-D-glucosaminide|N-acetyl-D-glucosaminides|N-acetyl-D-glucosaminide
MNXM891[c]	Cytoplasm	3-Carboxy-2-hydroxy-4-methylpentanoate
MNXM89557[c]	Cytoplasm	L-Glutamate
MNXM89557[m]	Mitochondria	L-Glutamate
MNXM89557[n]	Nucleous	L-Glutamate
MNXM89557[p]	Membrane	L-Glutamate
MNXM89576[c]	Cytoplasm	tRNA(Ala)
MNXM89582[c]	Cytoplasm	Hydrogen sulfide
MNXM89582[m]	Mitochondria	Hydrogen sulfide
MNXM89588[c]	Cytoplasm	D-Glucose 1-phosphate
MNXM89602[m]	Mitochondria	D-Galactose
MNXM89612[c]	Cytoplasm	Glycerol
MNXM89621[c]	Cytoplasm	beta-D-Fructose 6-phosphate
MNXM89621[m]	Mitochondria	beta-D-Fructose 6-phosphate
MNXM89653[p]	Membrane	Undecaprenyl phosphate
MNXM89661[c]	Cytoplasm	Isocitrate
MNXM89661[m]	Mitochondria	Isocitrate
MNXM89661[x]	Peroxisome	Isocitrate
MNXM89719[e]	Extracellular	1D-myo-Inositol 1,3,4,5,6-pentakisphosphate
MNXM89752[c]	Cytoplasm	L-Glutamyl-tRNA(Glu)
MNXM89752[m]	Mitochondria	L-Glutamyl-tRNA(Glu)
MNXM89761[c]	Cytoplasm	L-Asparaginyl-tRNA(Asn)
MNXM89761[m]	Mitochondria	L-Asparaginyl-tRNA(Asn)
MNXM89763[c]	Cytoplasm	Glycyl-tRNA(Gly)
MNXM89795[c]	Cytoplasm	UDPgalactose
MNXM89802[c]	Cytoplasm	L-Phenylalanyl-tRNA(Phe)
MNXM89803[c]	Cytoplasm	L-Seryl-tRNA(Ser)
MNXM89804[c]	Cytoplasm	L-Tryptophanyl-tRNA(Trp)
MNXM89804[m]	Mitochondria	L-Tryptophanyl-tRNA(Trp)
MNXM89810[c]	Cytoplasm	L-Glutaminyl-tRNA(Gln)
MNXM89810[m]	Mitochondria	L-Glutaminyl-tRNA(Gln)
MNXM89810[p]	Membrane	L-Glutaminyl-tRNA(Gln)
MNXM89815[c]	Cytoplasm	L-Alanyl-tRNA(Ala)
MNXM89822[c]	Cytoplasm	L-Tyrosyl-tRNA(Tyr)
MNXM89822[m]	Mitochondria	L-Tyrosyl-tRNA(Tyr)
MNXM89831[c]	Cytoplasm	L-Histidyl-tRNA(His)
MNXM89832[c]	Cytoplasm	L-Isoleucyl-tRNA(Ile)
MNXM89832[m]	Mitochondria	L-Isoleucyl-tRNA(Ile)
MNXM8986[c]	Cytoplasm	Palmitoyl-protein|long-chain palmitoyl ester
MNXM89870[c]	Cytoplasm	L-Arginyl-tRNA(Arg)
MNXM89895[c]	Cytoplasm	L-Threonyl-tRNA(Thr)
MNXM89895[m]	Mitochondria	L-Threonyl-tRNA(Thr)
MNXM89905[p]	Membrane	L-2-Aminoadipate 6-semialdehyde
MNXM89922[c]	Cytoplasm	L-Lysine-tRNA (Lys)
MNXM9[c]	Cytoplasm	Phosphate
MNXM9[e]	Extracellular	Phosphate
MNXM9[m]	Mitochondria	Phosphate
MNXM9[n]	Nucleous	Phosphate
MNXM9[p]	Membrane	Phosphate
MNXM9[x]	Peroxisome	Phosphate
MNXM90[c]	Cytoplasm	Choline
MNXM90[e]	Extracellular	Choline
MNXM90[m]	Mitochondria	Choline
MNXM90003[c]	Cytoplasm	5-Phospho-beta-D-ribosylamine
MNXM90012[c]	Cytoplasm	L-Cysteinyl-tRNA(Cys)
MNXM90033[c]	Cytoplasm	(1,4-alpha-D-glucosyl)n-1|maltodextrin(n-2)|(1,4-alpha-glucosyl)n|[(1->4)-alpha-D-glucosyl]n-1|(maltooligosaccaride)n-1
MNXM90047[p]	Membrane	6,7-Dihydrobiopterin
MNXM90110[c]	Cytoplasm	L-Valyl-tRNA(Val)
MNXM90307[c]	Cytoplasm	Ubiquinol
MNXM90307[m]	Mitochondria	Ubiquinol
MNXM90307[n]	Nucleous	Ubiquinol
MNXM90307[p]	Membrane	Ubiquinol
MNXM90340[c]	Cytoplasm	tRNA(Gly)
MNXM90341[m]	Mitochondria	(S)-3-Hydroxyisobutyryl-CoA
MNXM9050[c]	Cytoplasm	protein N6-(lipoyl)lysine|protein 6-N-(lipoyl)lysine
MNXM9050[m]	Mitochondria	protein N6-(lipoyl)lysine|protein 6-N-(lipoyl)lysine
MNXM9050[n]	Nucleous	protein N6-(lipoyl)lysine|protein 6-N-(lipoyl)lysine
MNXM9051[c]	Cytoplasm	protein N6-[(R)-4-amino-2-hydroxybutyl]-L-lysine
MNXM9053[p]	Membrane	protein C-terminal S-farnesyl-L-cysteine
MNXM90541[m]	Mitochondria	GDP-L-fucose
MNXM9056[c]	Cytoplasm	Protein tyrosine phosphate
MNXM9056[m]	Mitochondria	Protein tyrosine phosphate
MNXM9056[n]	Nucleous	Protein tyrosine phosphate
MNXM9056[p]	Membrane	Protein tyrosine phosphate
MNXM90665[c]	Cytoplasm	tRNA(Asn)
MNXM90665[m]	Mitochondria	tRNA(Asn)
MNXM90666[c]	Cytoplasm	tRNA(Cys)
MNXM90667[c]	Cytoplasm	tRNA(Pro)
MNXM90667[n]	Nucleous	tRNA(Pro)
MNXM90668[c]	Cytoplasm	tRNA(Tyr)
MNXM90668[m]	Mitochondria	tRNA(Tyr)
MNXM90751[c]	Cytoplasm	tRNA(Arg)
MNXM90752[c]	Cytoplasm	tRNA(Asp)
MNXM90752[m]	Mitochondria	tRNA(Asp)
MNXM90753[c]	Cytoplasm	tRNA(Phe)
MNXM90755[c]	Cytoplasm	tRNA(Trp)
MNXM90755[m]	Mitochondria	tRNA(Trp)
MNXM90839[c]	Cytoplasm	L-Aspartyl-tRNA(Asp)
MNXM90839[m]	Mitochondria	L-Aspartyl-tRNA(Asp)
MNXM90860[c]	Cytoplasm	peptide-L-methionine
MNXM90878[c]	Cytoplasm	tRNA(His)
MNXM90879[c]	Cytoplasm	tRNA(Ile)
MNXM90879[m]	Mitochondria	tRNA(Ile)
MNXM90880[c]	Cytoplasm	tRNA(Leu)
MNXM90881[c]	Cytoplasm	tRNA(Lys)
MNXM90882[c]	Cytoplasm	tRNA(Met)
MNXM90883[c]	Cytoplasm	tRNA(Thr)
MNXM90883[m]	Mitochondria	tRNA(Thr)
MNXM90885[c]	Cytoplasm	tRNA(Val)
MNXM90886[c]	Cytoplasm	tRNA (Glu)
MNXM90886[m]	Mitochondria	tRNA (Glu)
MNXM90977[n]	Nucleous	Dolichol
MNXM90977[p]	Membrane	Dolichol
MNXM91[c]	Cytoplasm	5-Phospho-alpha-D-ribose 1-diphosphate
MNXM91[m]	Mitochondria	5-Phospho-alpha-D-ribose 1-diphosphate
MNXM91[n]	Nucleous	5-Phospho-alpha-D-ribose 1-diphosphate
MNXM91028[c]	Cytoplasm	tRNA(Ser)
MNXM91241[p]	Membrane	N-acetyl-D-glucosaminyl-diphosphodolichol|N-Acetyl-D-glucosaminyldiphosphodolichol|GlcNAc-diphosphodolichol
MNXM913[p]	Membrane	14-Desmethyl-lanosterol|14-Demethyllanosterol
MNXM91319[c]	Cytoplasm	RNAn+1|tRNAn+1
MNXM91319[e]	Extracellular	RNAn+1|tRNAn+1
MNXM91319[p]	Membrane	RNAn+1|tRNAn+1
MNXM91418[m]	Mitochondria	3-Methylimidazoleacetic acid
MNXM91674[c]	Cytoplasm	Dolichyl diphosphooligosaccharide|dolichyl-diphosphochitobiose-(Man)9|Man9GlcNAc2PP dolichyl diphosphate|(D-mannose)9-(N-acetyl-D-glucosaminyl)2-dolichyl-diphosphate|Man9GlcNAc2 dolichyl disphosphate|Oligosaccharide-diphosphodolichol|dolichyl-diphosphochitobiose-Man9
MNXM91778[c]	Cytoplasm	(4Z,7Z,10Z,13Z,16Z,19Z)-docosahexaenoyl-CoA|3'-phosphoadenosine 5'-{3-[(3R)-3-hydroxy-2,2-dimethyl-4-oxo-4-({3-[(2-{[(4Z,7Z,10Z,13Z,16Z,19Z)-3-docosa-4,7,10,13,16,19-hexaenoyl]sulfanyl}ethyl)amino]-3-oxopropyl}amino)butyl] dihydrogen diphosphate}|CoA(22:6(4Z,7Z,10Z,13Z,16Z,19Z))|(4Z,7Z,10Z,13Z,16Z,19Z)-docosa-4,7,10,13,16,19-hexaenoyl-coenzyme A|(4Z,7Z,10Z,13Z,16Z,19Z)-docosa-4,7,10,13,16,19-hexa…
MNXM91778[x]	Peroxisome	(4Z,7Z,10Z,13Z,16Z,19Z)-docosahexaenoyl-CoA|3'-phosphoadenosine 5'-{3-[(3R)-3-hydroxy-2,2-dimethyl-4-oxo-4-({3-[(2-{[(4Z,7Z,10Z,13Z,16Z,19Z)-3-docosa-4,7,10,13,16,19-hexaenoyl]sulfanyl}ethyl)amino]-3-oxopropyl}amino)butyl] dihydrogen diphosphate}|CoA(22:6(4Z,7Z,10Z,13Z,16Z,19Z))|(4Z,7Z,10Z,13Z,16Z,19Z)-docosa-4,7,10,13,16,19-hexaenoyl-coenzyme A|(4Z,7Z,10Z,13Z,16Z,19Z)-docosa-4,7,10,13,16,19-hexa…
MNXM91783[c]	Cytoplasm	(6Z,9Z,12Z,15Z,18Z,21Z)-3-oxotetracosahexaenoyl-CoA|1-(3-oxo-6Z,9Z,12Z,15Z,18Z,21Z-tetracosahexaenoyl)-CoA|3-keto-THA-CoA|(6Z,9Z,12Z,15Z,18Z,21Z)-3-oxotetracosahexaenoyl-CoA|3'-phosphoadenosine 5'-{3-[(3R)-3-hydroxy-2,2-dimethyl-4-oxo-4-({3-[(2-{[(6Z,9Z,12Z,15Z,18Z,21Z)-3-oxotetracosa-6,9,12,15,18,21-hexaenoyl]sulfanyl}ethyl)amino]-3-oxopropyl}amino)butyl] dihydrogen diphosphate}|(6Z,9Z,12Z,15Z,1…
MNXM91783[x]	Peroxisome	(6Z,9Z,12Z,15Z,18Z,21Z)-3-oxotetracosahexaenoyl-CoA|1-(3-oxo-6Z,9Z,12Z,15Z,18Z,21Z-tetracosahexaenoyl)-CoA|3-keto-THA-CoA|(6Z,9Z,12Z,15Z,18Z,21Z)-3-oxotetracosahexaenoyl-CoA|3'-phosphoadenosine 5'-{3-[(3R)-3-hydroxy-2,2-dimethyl-4-oxo-4-({3-[(2-{[(6Z,9Z,12Z,15Z,18Z,21Z)-3-oxotetracosa-6,9,12,15,18,21-hexaenoyl]sulfanyl}ethyl)amino]-3-oxopropyl}amino)butyl] dihydrogen diphosphate}|(6Z,9Z,12Z,15Z,1…
MNXM91795[m]	Mitochondria	Allantoin
MNXM91851[c]	Cytoplasm	2-prime-Deoxy-5-hydroxymethylcytidine-5-prime-diphosphate|2'-Deoxy-5-hydroxymethylcytidine-5'-diphosphate
MNXM92[c]	Cytoplasm	Succinyl-CoA
MNXM92[m]	Mitochondria	Succinyl-CoA
MNXM92[n]	Nucleous	Succinyl-CoA
MNXM92[x]	Peroxisome	Succinyl-CoA
MNXM920[c]	Cytoplasm	But-1-ene-1,2,4-tricarboxylate
MNXM922[p]	Membrane	Ergosterol
MNXM925[c]	Cytoplasm	acyl carrier protein
MNXM925[m]	Mitochondria	acyl carrier protein
MNXM92544[c]	Cytoplasm	Peptide-L-methionine (S)-S-oxide|Peptide-L-methionine (S)-S-oxide
MNXM9258[c]	Cytoplasm	0
MNXM9258[p]	Membrane	0
MNXM9262[c]	Cytoplasm	0
MNXM9262[p]	Membrane	0
MNXM9265[c]	Cytoplasm	0
MNXM92690[c]	Cytoplasm	tRNA containing N1-methylguanine|tRNA containing N1-methylguanine
MNXM92696[n]	Nucleous	tRNA UpsiC
MNXM9273[c]	Cytoplasm	0
MNXM92861[c]	Cytoplasm	2-prime-Deoxy-5-hydroxymethylcytidine-5-prime-triphosphate|2'-Deoxy-5-hydroxymethylcytidine-5'-triphosphate
MNXM9288[c]	Cytoplasm	0
MNXM9288[p]	Membrane	0
MNXM9295[m]	Mitochondria	0
MNXM9296[p]	Membrane	0
MNXM9298[m]	Mitochondria	0
MNXM9298[p]	Membrane	0
MNXM92996[c]	Cytoplasm	5'-Ribonucleotide|5'-Ribonucleotide
MNXM93[c]	Cytoplasm	Fumarate
MNXM93[m]	Mitochondria	Fumarate
MNXM9308[c]	Cytoplasm	0
MNXM9315[c]	Cytoplasm	0
MNXM9315[p]	Membrane	0
MNXM9328[c]	Cytoplasm	0
MNXM9328[m]	Mitochondria	0
MNXM933[m]	Mitochondria	(S)-Methylmalonate semialdehyde
MNXM9336[c]	Cytoplasm	0
MNXM9336[p]	Membrane	0
MNXM93473[c]	Cytoplasm	apo-[acetyl-CoA:carbon-dioxide ligase (ADP-forming)]|histone L-lysine
MNXM93473[m]	Mitochondria	apo-[acetyl-CoA:carbon-dioxide ligase (ADP-forming)]|histone L-lysine
MNXM93473[n]	Nucleous	apo-[acetyl-CoA:carbon-dioxide ligase (ADP-forming)]|histone L-lysine
MNXM93473[p]	Membrane	apo-[acetyl-CoA:carbon-dioxide ligase (ADP-forming)]|histone L-lysine
MNXM937[m]	Mitochondria	2-Amino-4-hydroxy-6-hydroxymethyl-7,8-dihydropteridine
MNXM937[p]	Membrane	2-Amino-4-hydroxy-6-hydroxymethyl-7,8-dihydropteridine
MNXM94[c]	Cytoplasm	L-Tryptophan
MNXM94[m]	Mitochondria	L-Tryptophan
MNXM940[m]	Mitochondria	4-Trimethylammoniobutanal
MNXM9429[c]	Cytoplasm	docosa-4,7,10,13,16-pentaenoyl coenzyme A
MNXM9429[x]	Peroxisome	docosa-4,7,10,13,16-pentaenoyl coenzyme A
MNXM943[c]	Cytoplasm	1,5-Diaminopentane
MNXM947[m]	Mitochondria	2-Methylprop-2-enoyl-CoA
MNXM951[m]	Mitochondria	Pimeloyl-CoA
MNXM952[c]	Cytoplasm	S-Formylglutathione
MNXM952[e]	Extracellular	S-Formylglutathione
MNXM9542[c]	Cytoplasm	1,4'-Bipiperidine-1'-carboxylic acid|1,4'-Bipiperidine-1'-carboxylic acid|[1,4'-Bipiperidine]-1'-carboxylic acid
MNXM9542[e]	Extracellular	1,4'-Bipiperidine-1'-carboxylic acid|1,4'-Bipiperidine-1'-carboxylic acid|[1,4'-Bipiperidine]-1'-carboxylic acid
MNXM9542[m]	Mitochondria	1,4'-Bipiperidine-1'-carboxylic acid|1,4'-Bipiperidine-1'-carboxylic acid|[1,4'-Bipiperidine]-1'-carboxylic acid
MNXM9542[n]	Nucleous	1,4'-Bipiperidine-1'-carboxylic acid|1,4'-Bipiperidine-1'-carboxylic acid|[1,4'-Bipiperidine]-1'-carboxylic acid
MNXM9542[p]	Membrane	1,4'-Bipiperidine-1'-carboxylic acid|1,4'-Bipiperidine-1'-carboxylic acid|[1,4'-Bipiperidine]-1'-carboxylic acid
MNXM95609[c]	Cytoplasm	Polynucleotide
MNXM959[c]	Cytoplasm	2-Dehydropantoate
MNXM960[m]	Mitochondria	4-Methyl-5-(2-phosphoethyl)-thiazole
MNXM96038[c]	Cytoplasm	ACCEPTOR_(reduced,unspecified)|Reduced acceptor
MNXM96038[m]	Mitochondria	ACCEPTOR_(reduced,unspecified)|Reduced acceptor
MNXM96038[p]	Membrane	ACCEPTOR_(reduced,unspecified)|Reduced acceptor
MNXM96038[x]	Peroxisome	ACCEPTOR_(reduced,unspecified)|Reduced acceptor
MNXM96063[c]	Cytoplasm	Enzyme N6-(lipoyl)lysine|Enzyme N6-(lipoyl)lysine|Lipoamide-E
MNXM96063[m]	Mitochondria	Enzyme N6-(lipoyl)lysine|Enzyme N6-(lipoyl)lysine|Lipoamide-E
MNXM96066[c]	Cytoplasm	Long-chain alcohols|long-chain fatty alcohol
MNXM96068[c]	Cytoplasm	enzyme N6-(dihydrolipoyl)lysine|[protein]-dihydrolipoyllysine|protein-dihydrolipoyllysine
MNXM96068[n]	Nucleous	enzyme N6-(dihydrolipoyl)lysine|[protein]-dihydrolipoyllysine|protein-dihydrolipoyllysine
MNXM96075[c]	Cytoplasm	biotin-carboxyl-carrier protein|a biotin-carboxyl-carrier protein
MNXM96075[m]	Mitochondria	biotin-carboxyl-carrier protein|a biotin-carboxyl-carrier protein
MNXM96100[c]	Cytoplasm	[enzyme]-cysteine
MNXM96120[c]	Cytoplasm	protein L-cysteine|ubiquitin carrier protein E2
MNXM96156[p]	Membrane	[acetyl-CoA:carbon-dioxide ligase (ADP-forming)]
MNXM96178[c]	Cytoplasm	an aromatic oxo acid
MNXM96178[m]	Mitochondria	an aromatic oxo acid
MNXM962[m]	Mitochondria	4-Methyl-5-(2-hydroxyethyl)-thiazole
MNXM96232[m]	Mitochondria	Sulfur donor|S-donor|Sulfur donor
MNXM96232[n]	Nucleous	Sulfur donor|S-donor|Sulfur donor
MNXM963[c]	Cytoplasm	5-Dehydro-D-gluconate
MNXM96415[c]	Cytoplasm	Flavin adenine dinucleotide oxidized
MNXM96415[m]	Mitochondria	Flavin adenine dinucleotide oxidized
MNXM96497[c]	Cytoplasm	N-Acylsphingosine|Ceramide
MNXM96497[p]	Membrane	N-Acylsphingosine|Ceramide
MNXM965[m]	Mitochondria	Dihydropteroate
MNXM96526[m]	Mitochondria	Cytochrome c
MNXM96559[c]	Cytoplasm	Glycylpeptide
MNXM96694[c]	Cytoplasm	phosphatidyl-1D-myo-inositol, yeast-specific
MNXM96694[n]	Nucleous	phosphatidyl-1D-myo-inositol, yeast-specific
MNXM96694[p]	Membrane	phosphatidyl-1D-myo-inositol, yeast-specific
MNXM968[p]	Membrane	solanesyl diphosphate|solanesyl-diphosphate|nonaprenyldiphosphate|all-trans-nonaprenyl diphosphate|nonaprenyl diphosphate
MNXM97[c]	Cytoplasm	L-Phenylalanine
MNXM97[m]	Mitochondria	L-Phenylalanine
MNXM97154[m]	Mitochondria	3alpha,7alpha,12alpha,24-Tetrahydroxy-5beta-cholestanoyl-CoA|3a,7a,12a,24-Tetrahydroxy-5b-cholestanoyl-CoA|3a,7a,12a,24x-Tetrahydroxy-5b-cholestanoyl-CoA
MNXM97269[m]	Mitochondria	Thiol|R-SH
MNXM97269[x]	Peroxisome	Thiol|R-SH
MNXM97270[c]	Cytoplasm	S-(2-Hydroxyacyl)glutathione
MNXM98[c]	Cytoplasm	L-Malate
MNXM98[m]	Mitochondria	L-Malate
MNXM9828[c]	Cytoplasm	alpha-Hydroxy carboxylic acids|alpha-hydroxy acid|a 2-hydroxy carboxylate anion|a 2-hydroxy carboxylate
MNXM984[c]	Cytoplasm	Homoisocitrate
MNXM985[c]	Cytoplasm	3-Carboxy-3-hydroxy-4-methylpentanoate
MNXM985[p]	Membrane	3-Carboxy-3-hydroxy-4-methylpentanoate
MNXM9861[c]	Cytoplasm	2-Methylcitrate
MNXM9890[m]	Mitochondria	2-Polyprenyl-3-methyl-5-hydroxy-6-methoxy-1,4-benzoquinone|2-Polyprenyl-3-methyl-5-hydroxy-6-methoxy-1,4-benzoquinone
MNXM99[c]	Cytoplasm	(1,4-alpha-D-Glucosyl)n
MNXM998[c]	Cytoplasm	Lipoylprotein
MNXM998[m]	Mitochondria	Lipoylprotein
MNXM9989[c]	Cytoplasm	Peptide 2-[3-carboxy-3-(dimethylammonio)propyl]-L-histidine|EF-2 2-[3-carboxy-3-(dimethylammonio)propyl]-L-histidine|Elongation factor 2 2-[3-carboxy-3-(dimethylammonio)propyl]-L-histidine|2-[3-Carboxy-3-(dimethylammonio)propyl]-L-histidine|Peptide 2-[3-carboxy-3-(dimethylammonio)propyl]-L-histidine
MNXM999[c]	Cytoplasm	N-Acetyl-D-glucosaminylphosphatidylinositol
MNXM999[p]	Membrane	N-Acetyl-D-glucosaminylphosphatidylinositol
MNXM107[e]	Extracellular	Nitrite
MNXM108[e]	Extracellular	Hexadecanoate (n-C16:0)
MNXM114[p]	Membrane	L-Proline
MNXM114079[e]	Extracellular	(S)-2-Acetolactate
MNXM1230[e]	Extracellular	Estrone 3-sulfate
MNXM124[e]	Extracellular	Spermidine
MNXM127[e]	Extracellular	myo-Inositol
MNXM140[e]	Extracellular	L-Leucine
MNXM152[m]	Mitochondria	dTDP
MNXM157[e]	Extracellular	Methanol
MNXM158[e]	Extracellular	Uracil
MNXM164[c]	Cytoplasm	4-Hydroxybenzoate
MNXM164[e]	Extracellular	4-Hydroxybenzoate
MNXM168[e]	Extracellular	Adenine
MNXM182[e]	Extracellular	D-Mannose
MNXM196[c]	Cytoplasm	Fe3+
MNXM196[e]	Extracellular	Fe3+
MNXM198[e]	Extracellular	Trehalose
MNXM199[e]	Extracellular	L-Valine
MNXM205[e]	Extracellular	Dopamine
MNXM211[m]	Mitochondria	L-Citrulline
MNXM218[e]	Extracellular	Ethanolamine
MNXM235[e]	Extracellular	Orotate
MNXM238[m]	Mitochondria	3-Methyl-2-oxobutanoate
MNXM255[e]	Extracellular	Methylamine
MNXM263[m]	Mitochondria	2-Oxoadipate
MNXM27[c]	Cytoplasm	Sodium
MNXM27[e]	Extracellular	Sodium
MNXM272[x]	Peroxisome	Stearoyl-CoA (n-C18:0CoA)
MNXM282[c]	Cytoplasm	Taurine
MNXM282[e]	Extracellular	Taurine
MNXM285[e]	Extracellular	D-Lactate
MNXM310[e]	Extracellular	Methylglyoxal
MNXM318[e]	Extracellular	5-Methyltetrahydrofolate
MNXM31869[e]	Extracellular	Norepinephrine
MNXM322[e]	Extracellular	Thiamin
MNXM341[e]	Extracellular	D-Gluconate
MNXM353[e]	Extracellular	L-Homoserine
MNXM357[e]	Extracellular	Serotonin
MNXM364[e]	Extracellular	(R)-Pantothenate
MNXM367[e]	Extracellular	sn-Glycero-3-phosphocholine
MNXM368[e]	Extracellular	sn-Glycero-3-phosphoethanolamine
MNXM368[p]	Membrane	sn-Glycero-3-phosphoethanolamine
MNXM374[m]	Mitochondria	dADP
MNXM377[e]	Extracellular	Indole
MNXM41[e]	Extracellular	D-Glucose
MNXM418[e]	Extracellular	O-Acetyl-L-serine
MNXM418[p]	Membrane	O-Acetyl-L-serine
MNXM42[e]	Extracellular	L-Aspartate
MNXM435[e]	Extracellular	D-Glyceraldehyde
MNXM460[e]	Extracellular	Dihydroxyacetone
MNXM46301[e]	Extracellular	chitin
MNXM469[e]	Extracellular	D-Sorbitol
MNXM473[e]	Extracellular	Phenylacetaldehyde
MNXM473[p]	Membrane	Phenylacetaldehyde
MNXM510[e]	Extracellular	Xylitol
MNXM5319[m]	Mitochondria	Ubiquinol-6
MNXM533[e]	Extracellular	D-Glucosamine
MNXM574[e]	Extracellular	zymosterol intermediate 2
MNXM58[m]	Mitochondria	Sulfate
MNXM584[e]	Extracellular	Allantoate
MNXM60[e]	Extracellular	carbonic acid
MNXM602[e]	Extracellular	Shikimate
MNXM652[e]	Extracellular	Methanethiol
MNXM683[c]	Cytoplasm	Cys-Gly
MNXM683[e]	Extracellular	Cys-Gly
MNXM686[x]	Peroxisome	Octadecenoyl-CoA (n-C18:1CoA)
MNXM70[e]	Extracellular	L-Arginine
MNXM78[e]	Extracellular	L-Lysine
MNXM8440[m]	Mitochondria	Ubiquinone-10
MNXM88[x]	Peroxisome	Palmitoyl-CoA (n-C16:0CoA)
MNXM89582[e]	Extracellular	Hydrogen sulfide
MNXM89612[e]	Extracellular	Glycerol
MNXM89689[c]	Cytoplasm	Ornithine
MNXM89689[m]	Mitochondria	Ornithine
MNXM9200[m]	Mitochondria	Ubiquinol-10
MNXM943[e]	Extracellular	1,5-Diaminopentane
MNXM963[e]	Extracellular	5-Dehydro-D-gluconate
MNXM963[p]	Membrane	5-Dehydro-D-gluconate
MNXM9861[e]	Extracellular	2-Methylcitrate
MNXM10134[c]	Cytoplasm	3beta-hydroxytibolone|3beta-hydroxy-tibolone
MNXM1072[c]	Cytoplasm	alpha-Man-(1->2)-alpha-Man-(1->2)-alpha-Man-(1->3)-[alpha-Man-(1->2)-alpha-Man-(1->3)-[alpha-Man-(1->2)-alpha-Man-(1->6)]-alpha-Man-(1->6)]-beta-Man-(1->4)-beta-GlcNAc-(1->4)-alpha-GlcNAc(PP-Dol)|alpha-D-Man-(1->2)-alpha-D-Man-(1->2)-alpha-D-Man-(1->3)-[alpha-D-Man-(1->2)-alpha-D-Man-(1->3)-[alpha-D-Man-(1->2)-alpha-D-Man-(1->6)]-alpha-D-Man-(1->6)]-beta-D-Man-(1->4)-beta-D-GlcNAc-(1->4)-alpha-D-…
MNXM110[c]	Cytoplasm	1,2-Diacyl-sn-glycero-3-phosphocholine
MNXM114088[c]	Cytoplasm	Phosphate_(protonated)
MNXM114156[c]	Cytoplasm	ACCEPTOR_(unspecified)|Acceptor|ACCEPTOR (oxidized)
MNXM114177[c]	Cytoplasm	4,4-dimethylzymosterol
MNXM114214[c]	Cytoplasm	L-2-Lysophosphatidylethanolamine|1-Acyl-sn-glycero-3-phosphoethanolamine|1-Acyl-sn-glycerol 3-phosphoethanolamine|2-Lysophosphatidylethanolamine
MNXM114226[c]	Cytoplasm	GAG core proteins|GAG core proteins
MNXM115[c]	Cytoplasm	phosphatidylethanolamine, yeast-specific
MNXM11623[c]	Cytoplasm	galactoxylomannan
MNXM11699[c]	Cytoplasm	glutaraldehyde|PENTANEDIAL|1,5-Pentanedione|Glutaric acid dialdehyde|glutaral|1,3-Diformylpropane|glutaraldehyde|Glutardialdehyde|pentanedial|glutaralum|Glutaral|Glutaric dialdehyde
MNXM1190[c]	Cytoplasm	Hexacosanoyl-CoA (n-C26:0CoA)
MNXM12123[c]	Cytoplasm	lipidX_HP
MNXM1229[c]	Cytoplasm	diacylglycerol (homo sapiens)
MNXM12630[c]	Cytoplasm	phenolic glycolipid (Mtb)
MNXM1294[c]	Cytoplasm	Sedoheptulose 1,7-bisphosphate
MNXM1339[c]	Cytoplasm	Selenophosphate
MNXM1354[c]	Cytoplasm	1D-myo-Inositol 1,4-bisphosphate
MNXM14044[c]	Cytoplasm	N6-dimethyladenine1518/N6-dimethyladenine1519 in 16S rRNA
MNXM14056[c]	Cytoplasm	N6-dimethyladenine1779/N6-dimethyladenine1780 in 18S rRNA
MNXM14641[c]	Cytoplasm	a 3'-terminal unsaturated sugar|3-terminal-unsaturated-sugars
MNXM14820[c]	Cytoplasm	5'-phosphoryltermini DNA
MNXM1531[c]	Cytoplasm	5,6-Dimethylbenzimidazole
MNXM161[c]	Cytoplasm	Pyridoxal 5'-phosphate
MNXM17335[c]	Cytoplasm	DNA containing 4-O-methylthymine
MNXM1848[c]	Cytoplasm	Octadecenoyl-CoA|Octadecenoyl-CoA (n-C18:1CoA)|Octadecenoyl-CoA|odecoa
MNXM1851[c]	Cytoplasm	Phosphoramidate|phosphoramidic acid|phosphoramide
MNXM1880[c]	Cytoplasm	1-Pyrroline|DELTA1-pyrroline|1-pyrroline (spontaneous)
MNXM195[c]	Cytoplasm	H2
MNXM1999[c]	Cytoplasm	Acyl phosphate|Acylphosphate|An acylphosphate
MNXM2055[c]	Cytoplasm	nicotianamine
MNXM2116[c]	Cytoplasm	dolichyl D-mannosyl phosphate|mannosyl-phosphoryldolichol|dolichyl phosphate D-mannose|Dolichyl-phosphoryl-mannose|mannosyl-phosphodolichol|Dolichyl beta-D-mannosyl phosphate|Mannosylphosphodolichol
MNXM221[c]	Cytoplasm	phosphatidylserine, yeast-specific
MNXM22356[c]	Cytoplasm	UDP-N-acetylmuramoyl-L-alanyl-D-glutamyl-N6-(L-alanyl-L-seryl)-L-lysyl-D-alanyl-D-alanine|UDP-N-acetylmuramoyl-heptapeptide (W. viridescens)|CPD-12272
MNXM22372[c]	Cytoplasm	Undecaprenyl-diphospho-N-acetylmuramoyl-(N-acetylglucosamine)-L- alanyl-D-glutaminyl-L-lysyl-(glycyl)5-D-alanyl-D-alanine|Undecaprenyl-diphospho-N-acetylmuramoyl-(N-acetylglucosamine)-L- alanyl-D-glutaminyl-L-lysyl-(glycyl)5-D-alanyl-D-alanine
MNXM228[c]	Cytoplasm	Nitric oxide
MNXM232[c]	Cytoplasm	Ubiquinone-8
MNXM2758[c]	Cytoplasm	2-[(2R,5Z)-2-carboxy-4-methylthiazol-5(2H)-ylidene]ethyl phosphate
MNXM2828[c]	Cytoplasm	guanidine|iminourea|guanidinium ion|guanidinium|guanidinium ions
MNXM300[c]	Cytoplasm	Sarcosine
MNXM3143[c]	Cytoplasm	19-Oxotestosterone
MNXM326[c]	Cytoplasm	di-trans,poly-cis-undecaprenyl diphosphate|(2Z,6Z,10Z,14Z,18Z,22Z,26Z,30Z,34E,38E)-3,7,11,15,19,23,27,31,35,39,43-undecamethyltetratetraconta-2,6,10,14,18,22,26,30,34,38,42-undecaen-1-yl trihydrogen diphosphate|di-trans,poly-cis-undecaprenyl diphosphate|di-trans,poly-cis-Undecaprenyl diphosphate|ditrans,polycis-undecaprenyl diphosphate
MNXM3272[c]	Cytoplasm	Fatty acid (Iso-C15:0)
MNXM3273[c]	Cytoplasm	Fatty acid (iso-C16:0)
MNXM3274[c]	Cytoplasm	Fatty acid (Iso-C17:0)
MNXM3381[c]	Cytoplasm	unknown|UNKNOWN
MNXM3480[c]	Cytoplasm	Succinyl-ThPP|3-Carboxy-1-hydroxypropyl-ThPP
MNXM3704[c]	Cytoplasm	protein L-histidine|protein histidine
MNXM3895[c]	Cytoplasm	acyl-acid|acyl-acid|aca
MNXM4100[c]	Cytoplasm	reduced quinone|a hydroquinone|a quinol
MNXM439[c]	Cytoplasm	(S)-3-Methyl-2-oxopentanoate
MNXM4586[c]	Cytoplasm	Fatty acid (Anteiso-C15:0)
MNXM4587[c]	Cytoplasm	Fatty acid (Anteiso-C17:0)
MNXM482[c]	Cytoplasm	Lanosterol
MNXM5090[c]	Cytoplasm	cis-hexadec-7-enoyl-coa|cis-hexadec-7-enoyl-coa|C16:1(C7)-COA
MNXM52365[c]	Cytoplasm	episterol
MNXM52460[c]	Cytoplasm	ergosta-5,7,24(28)-trienol
MNXM56353[c]	Cytoplasm	Hexadecenoyl-CoA (n-C16:1CoA)
MNXM5680[c]	Cytoplasm	cis-octadec-9-enoyl-coa|cis-octadec-9-enoyl-coa|C18:1(C9)-COA
MNXM5739[c]	Cytoplasm	ergosteryl ester|ergosterol ester|ergosteryl ester|ergosteryl esters|ergosterol esters
MNXM6289[c]	Cytoplasm	hexadecanoyl-9-ene-CoA|hedcoa|hexadecanoyl-9-ene-CoA
MNXM6364[c]	Cytoplasm	octadecanoyl-9-ene-CoA|octadecanoyl-9-ene-CoA|octde9encoa
MNXM6368[c]	Cytoplasm	Oxidized rubredoxin
MNXM6450[c]	Cytoplasm	tetradecanoyl-9-ene-CoA|tetdecoa|tetradecanoyl-9-ene-CoA
MNXM6463[c]	Cytoplasm	Ubiquitin
MNXM698[c]	Cytoplasm	N-{alpha-Man-(1->3)-[alpha-Man-(1->3)-[alpha-Man-(1->6)]-alpha-Man-(1->6)]-beta-Man-(1->4)-beta-GlcNAc-(1->4)-beta-GlcNac}-L-Asn residue|N-{alpha-Man-(1->3)-[alpha-Man-(1->3)-[alpha-Man-(1->6)]-alpha-Man-(1->6)]-beta-Man-(1->4)-beta-GlcNAc-(1->4)-beta-GlcNac}-L-Asn residue|(GlcNAc)2(Man)5(Asn)1|N-{alpha-D-Man-(1->3)-[alpha-D-Man-(1->3)-[alpha-D-Man-(1->6)]-alpha-D-Man-(1->6)]-beta-D-Man-(1->4)-be…
MNXM750[c]	Cytoplasm	octanoate (n-C8:0)
MNXM80428[c]	Cytoplasm	Q
MNXM8084[c]	Cytoplasm	3'-leader
MNXM8154[c]	Cytoplasm	4alpha-methyl-5alpha-cholesta-7,24-dien-3beta-ol|cholesta-7,24-dien-3-ol, 4-methyl-, (3beta,4alpha,5alpha)|CPD-12860|24-dehydrolophenol|5alpha-cholesta-7,24-dien-3beta-ol, 4alpha-methyl-
MNXM823[c]	Cytoplasm	secologanin|(-)-secologanin
MNXM8647[c]	Cytoplasm	generic udp-polysaccharide|UDP-POLYSACCH_LPS|generic udp-polysaccharide
MNXM8742[c]	Cytoplasm	inositol-mannose-P-inositol-P-D-ceramide|inositol-mannose-P-inositol-P-D-ceramide|inmapdcer
MNXM8743[c]	Cytoplasm	inositol-mannose-P-inositol-P-P-ceramide|inositol-mannose-P-inositol-P-P-ceramide|inmappcer
MNXM89884[c]	Cytoplasm	stearyl-CoA|stearyl-CoA|ST-CoA|stearoyl-CoA
MNXM89955[c]	Cytoplasm	methylmalonyl-CoA|(R,S)-methylmalonyl-CoA|DL-methylmalonyl-CoA
MNXM90227[c]	Cytoplasm	oxidized electron acceptor
MNXM9134[c]	Cytoplasm	teichuronic acid (GlcA + GalNac, 45 repeating unit)|teichuronic acid (GlcA + GalNac, 45 repeating unit)|teich-45_BS
MNXM922[c]	Cytoplasm	Ergosterol
MNXM941[c]	Cytoplasm	7-Dehydrodesmosterol
MNXM9585[c]	Cytoplasm	1-Acyl-sn-glycerol-3-phosphocholine, yeast-specific|1-Acyl-sn-glycerol-3-phosphocholine, yeast-specific|1agpc_SC
MNXM96040[c]	Cytoplasm	NAD(P)H|NADH-P-OR-NOP
MNXM96319[c]	Cytoplasm	uracil in tRNA
MNXM97269[c]	Cytoplasm	Thiol|R-SH
/

## Sheet: Transport Reactions
ID	Reaction
RA726	3MNXM27[e]+MNXM9[e]:<==>:3MNXM27[c]+MNXM9[c]
RA743	3MNXM793[c]+2MNXM3[c]+2MNXM2[c]:-->:3MNXM793[e]+2MNXM7[c]+2MNXM1[c]+2MNXM9[c]
RA791	2MNXM114072[m]+2MNXM1[m]+MNXM9200[m]:-->:2MNXM537[m]+4MNXM1[c]+MNXM8440[m]
RA792	2MNXM114072[m]+1,5MNXM1[m]+MNXM5319[m]:-->:2MNXM537[m]+1,5MNXM1[c]+MNXM1783[m]
RA825	MNXM574[e]:<==>:MNXM574[c]
RA830	MNXM510[e]:<==>:MNXM510[c]
RA887	MNXM158[e]:<==>:MNXM158[c]
RA892	MNXM80[c]:<==>:MNXM80[n]
RA958	MNXM79[c]:<==>:MNXM79[m]
RA981	MNXM282[e]:<==>:MNXM282[p]
RA989	MNXM25[c]:<==>:MNXM25[x]
RA995	MNXM272[c]:<==>:MNXM272[x]
RA997	MNXM357[e]:<==>:MNXM357[c]
RA1018	MNXM602[e]:<==>:MNXM602[p]
RA1028	MNXM469[e]:<==>:MNXM469[c]
RA1054	MNXM555[c]:<==>:MNXM555[m]
RA1066	MNXM96694[c]:<==>:MNXM96694[n]
RA1074	MNXM91[c]:<==>:MNXM91[m]
RA1102	MNXM88[c]:<==>:MNXM88[x]
RA1128	MNXM73[c]+MNXM469[e]:-->:MNXM23[c]+MNXM393[c]
RA1147	MNXM45[c]:<==>:MNXM45[m]
RA1154	MNXM473[e]:<==>:MNXM473[p]
RA1178	MNXM686[c]:<==>:MNXM686[x]
RA1193	MNXM342[c]:<==>:MNXM342[x]
RA1202	MNXM330[c]:<==>:MNXM330[m]
RA1208	MNXM4[c]:<==>:MNXM4[x]
RA1210	MNXM4[c]:<==>:MNXM4[n]
RA1219	MNXM31869[e]:<==>:MNXM31869[c]
RA1243	MNXM15[c]:<==>:MNXM15[n]
RA1254	MNXM8[n]:<==>:MNXM8[c]
RA1293	MNXM310[c]:-->:MNXM310[e]
RA1303	MNXM183[c]:<==>:MNXM183[m]
RA1320	MNXM157[e]:<==>:MNXM157[c]
RA1335	MNXM182[e]:<==>:MNXM182[c]
RA1350	MNXM98[c]+MNXM58[m]:<==>:MNXM98[m]+MNXM58[c]
RA1362	MNXM78[e]:<==>:MNXM78[c]
RA1387	MNXM140[e]:<==>:MNXM140[c]
RA1434	MNXM231[c]:<==>:MNXM231[m]
RA1437	MNXM518[c]:<==>:MNXM518[m]
RA1456	MNXM353[e]+MNXM27[e]:-->:MNXM353[c]+MNXM27[c]
RA1480	MNXM108[e]:<==>:MNXM108[c]
RA1499	MNXM89582[c]:-->:MNXM89582[e]
RA1502	MNXM22[c]:<==>:MNXM22[x]
RA1503	MNXM22[c]:<==>:MNXM22[n]
RA1507	MNXM2[n]:<==>:MNXM2[c]
RA1511	MNXM2[c]:<==>:MNXM2[x]
RA1546	MNXM1[p]+MNXM53[p]:<==>:MNXM1[c]+MNXM53[c]
RA1550	MNXM1[p]+MNXM23[p]:<==>:MNXM1[c]+MNXM23[c]
RA1553	MNXM1[p]+MNXM114[p]:<==>:MNXM1[c]+MNXM114[c]
RA1554	MNXM1[p]+MNXM114[p]:-->:MNXM1[c]+MNXM114[c]
RA1558	MNXM1[p]+MNXM473[p]:<==>:MNXM1[c]+MNXM473[c]
RA1589	MNXM1[m]+MNXM97[m]:<==>:MNXM1[c]+MNXM97[c]
RA1590	MNXM1[m]+MNXM61[m]:<==>:MNXM1[c]+MNXM61[c]
RA1592	MNXM1[m]+MNXM134[m]:<==>:MNXM1[c]+MNXM134[c]
RA1602	MNXM1[e]+MNXM199[e]:<==>:MNXM1[c]+MNXM199[c]
RA1605	MNXM1[e]+MNXM158[e]:<==>:MNXM1[c]+MNXM158[c]
RA1610	MNXM1[e]+MNXM198[e]:-->:MNXM1[c]+MNXM198[c]
RA1617	MNXM1[e]+MNXM322[e]:-->:MNXM1[c]+MNXM322[c]
RA1639	MNXM1[e]+MNXM364[e]:<==>:MNXM1[c]+MNXM364[c]
RA1644	MNXM1[e]+MNXM235[e]:-->:MNXM1[c]+MNXM235[c]
RA1649	MNXM1[e]+MNXM107[e]:<==>:MNXM1[c]+MNXM107[c]
RA1657	MNXM1[e]+MNXM255[e]:<==>:MNXM1[c]+MNXM255[c]
RA1663	MNXM1[e]+MNXM78[e]:<==>:MNXM1[c]+MNXM78[c]
RA1664	MNXM1[e]+MNXM78[c]:<==>:MNXM1[c]+MNXM78[e]
RA1669	MNXM1[e]+MNXM285[e]:<==>:MNXM1[c]+MNXM285[c]
RA1675	MNXM1[e]+MNXM127[e]:<==>:MNXM1[c]+MNXM127[c]
RA1677	MNXM1[e]+MNXM377[e]:<==>:MNXM1[c]+MNXM377[c]
RA1688	MNXM1[c]+MNXM94[c]:<==>:MNXM1[m]+MNXM94[m]
RA1690	MNXM1[c]+MNXM142[c]:<==>:MNXM1[m]+MNXM142[m]
RA1694	MNXM1[c]+MNXM53[c]:<==>:MNXM1[m]+MNXM53[m]
RA1696	MNXM1[c]+MNXM23[c]:<==>:MNXM1[m]+MNXM23[m]
RA1699	MNXM1[c]+MNXM9[c]:<==>:MNXM1[n]+MNXM9[n]
RA1701	MNXM1[c]+MNXM89689[m]:<==>:MNXM1[m]+MNXM89689[c]
RA1706	MNXM1[c]+MNXM10[c]+MNXM1783[m]:-->:MNXM8[c]+MNXM5319[m]
RA1726	MNXM51[e]:<==>:MNXM51[p]
RA1753	MNXM113[c]:<==>:MNXM113[n]
RA1767	MNXM89612[c]:<==>:MNXM89612[e]
RA1778	MNXM435[e]:<==>:MNXM435[c]
RA1793	MNXM69[c]:<==>:MNXM69[x]
RA1794	MNXM69[c]:<==>:MNXM69[m]
RA1808	MNXM89557[c]+MNXM1[c]:<==>:MNXM89557[n]+MNXM1[n]
RA1834	MNXM341[e]+MNXM1[e]:<==>:MNXM341[c]+MNXM1[c]
RA1840	MNXM41[e]:<==>:MNXM41[p]
RA1848	MNXM41[e]+2MNXM1[e]:<==>:MNXM41[c]+2MNXM1[c]
RA1849	MNXM41[e]:-->:MNXM41[p]
RA1880	MNXM533[e]:<==>:MNXM533[c]
RA1881	MNXM533[e]+MNXM73[c]:-->:MNXM370[c]+MNXM23[c]
RA1930	MNXM368[e]:<==>:MNXM368[p]
RA1931	MNXM367[e]:<==>:MNXM367[p]
RA1949	MNXM93[c]+MNXM58[m]:<==>:MNXM93[m]+MNXM58[c]
RA2008	MNXM39[c]:<==>:MNXM39[n]
RA2031	MNXM196[e]:<==>:MNXM196[p]
RA2040	MNXM56[m]:<==>:MNXM56[c]
RA2069	MNXM303[c]:<==>:MNXM303[m]
RA2074	MNXM218[e]+MNXM1[e]:<==>:MNXM218[c]+MNXM1[c]
RA2075	MNXM1230[e]+MNXM60[c]:<==>:MNXM1230[c]+MNXM60[e]
RA2114	MNXM394[c]:<==>:MNXM394[n]
RA2130	MNXM205[e]:<==>:MNXM205[c]
RA2163	MNXM252[c]+MNXM1783[m]:<==>:MNXM235[c]+MNXM5319[m]
RA2164	MNXM252[c]+MNXM8440[m]:-->:MNXM235[c]+MNXM9200[m]
RA2175	MNXM460[e]:<==>:MNXM460[c]
RA2176	MNXM344[c]:<==>:MNXM344[n]
RA2205	MNXM360[c]:<==>:MNXM360[n]
RA2209	MNXM9429[c]:<==>:MNXM9429[x]
RA2226	MNXM286[c]:<==>:MNXM286[n]
RA2237	MNXM374[m]+MNXM152[c]:-->:MNXM374[c]+MNXM152[m]
RA2245	MNXM374[c]+MNXM152[m]:-->:MNXM374[m]+MNXM152[c]
RA2342	MNXM12[c]:<==>:MNXM12[x]
RA2344	MNXM12[c]:<==>:MNXM12[n]
RA2345	MNXM12[c]:<==>:MNXM12[m]
RA2348	MNXM13[n]:<==>:MNXM13[c]
RA2379	MNXM211[m]:<==>:MNXM211[c]
RA2380	MNXM211[c]+MNXM1[c]+MNXM89689[m]:<==>:MNXM211[m]+MNXM1[m]+MNXM89689[c]
RA2412	MNXM652[e]:<==>:MNXM652[c]
RA2414	MNXM683[e]:<==>:MNXM683[p]
RA2417	MNXM220[c]:<==>:MNXM220[n]
RA2473	MNXM3[x]+MNXM2[x]+MNXM272[c]:-->:MNXM7[x]+MNXM1[x]+MNXM9[x]+MNXM272[x]
RA2474	MNXM3[x]+MNXM2[x]+MNXM88[c]:-->:MNXM7[x]+MNXM1[x]+MNXM9[x]+MNXM88[x]
RA2475	MNXM3[x]+MNXM2[x]+MNXM686[c]:-->:MNXM7[x]+MNXM1[x]+MNXM686[x]+MNXM9[x]
RA2507	MNXM3[c]+MNXM2[c]+MNXM282[p]:-->:MNXM7[c]+MNXM1[c]+MNXM9[c]+MNXM282[c]
RA2512	MNXM3[c]+MNXM2[c]+MNXM124[e]:-->:MNXM7[c]+MNXM1[c]+MNXM9[c]+MNXM124[c]
RA2600	MNXM3[c]+MNXM2[c]+MNXM140[e]:-->:MNXM7[c]+MNXM1[c]+MNXM140[c]+MNXM9[c]
RA2639	MNXM3[c]+MNXM368[p]+MNXM2[c]:-->:MNXM7[c]+MNXM368[c]+MNXM1[c]+MNXM9[c]
RA2647	MNXM3[c]+MNXM196[p]+MNXM2[c]:-->:MNXM7[c]+MNXM196[c]+MNXM1[c]+MNXM9[c]
RA2688	MNXM3[c]+MNXM683[p]+MNXM2[c]:-->:MNXM7[c]+MNXM683[c]+MNXM1[c]+MNXM9[c]
RA2712	MNXM42[e]:<==>:MNXM42[p]
RA2713	MNXM42[e]+MNXM1[e]:<==>:MNXM42[c]+MNXM1[c]
RA2752	MNXM70[e]:<==>:MNXM70[c]
RA2756	MNXM70[e]+MNXM1[e]:<==>:MNXM70[c]+MNXM1[c]
RA2804	MNXM16[c]:<==>:MNXM16[n]
RA2806	MNXM584[e]:-->:MNXM584[c]
RA2815	MNXM114079[e]+MNXM1[e]:<==>:MNXM114079[c]+MNXM1[c]
RA2853	MNXM144[c]:<==>:MNXM144[m]
RA2854	MNXM20[p]+MNXM1[p]:<==>:MNXM20[c]+MNXM1[c]
RA2866	MNXM19[c]:<==>:MNXM19[n]
RA2916	MNXM168[e]:<==>:MNXM168[c]
RA2917	MNXM168[e]+MNXM1[e]:<==>:MNXM168[c]+MNXM1[c]
RA2923	MNXM418[e]:<==>:MNXM418[p]
RA2924	MNXM418[c]:-->:MNXM418[p]
RA2972	MNXM21[c]:<==>:MNXM21[n]
RA2980	MNXM75[m]:<==>:MNXM75[c]
RA3018	MNXM318[e]+MNXM2[c]:<==>:MNXM318[c]+MNXM2[e]
RA3023	MNXM963[p]+MNXM1[p]:<==>:MNXM963[c]+MNXM1[c]
RA3024	MNXM963[e]:<==>:MNXM963[p]
RA3026	MNXM405[c]:<==>:MNXM405[m]
RA3042	MNXM164[p]+MNXM1[p]:<==>:MNXM164[c]+MNXM1[c]
RA3043	MNXM164[e]:<==>:MNXM164[p]
RA3056	MNXM192[c]:<==>:MNXM192[m]
RA3066	MNXM238[c]:<==>:MNXM238[m]
RA3067	MNXM238[c]+MNXM1[c]:-->:MNXM238[m]+MNXM1[m]
RA3096	MNXM263[m]:-->:MNXM263[c]
RA3097	MNXM263[c]+MNXM20[m]:<==>:MNXM263[m]+MNXM20[c]
RA3104	MNXM9861[c]:<==>:MNXM9861[e]
RA3163	MNXM943[c]+MNXM1[e]+MNXM78[e]:-->:MNXM943[e]+MNXM1[c]+MNXM78[c]
RA3194	MNXM237[c]:<==>:MNXM237[m]
R26	4MNXM537[m]+6MNXM1[m]+MNXM4[m]:-->:4MNXM114072[m]+6MNXM1[c]+2MNXM2[m]
R27	4MNXM537[m]+7,92MNXM1[m]+MNXM4[m]:-->:4MNXM114072[m]+4MNXM1[c]+1,96MNXM2[m]+0,02MNXM330[m]
R28	MNXM1[c]+MNXM10[m]+MNXM5[m]:<==>:MNXM1[m]+MNXM8[m]+MNXM6[m]
R29	MNXM1[e]+MNXM118[e]:<==>:MNXM1[c]+MNXM118[c]
R30	MNXM1[e]+MNXM118[e]:-->:MNXM1[c]+MNXM118[c]
R31	MNXM1[e]+MNXM270[e]:-->:MNXM1[c]+MNXM270[c]
R32	MNXM1[e]+MNXM9[e]:<==>:MNXM1[c]+MNXM9[c]
R37	MNXM1[p]+MNXM9[p]:<==>:MNXM1[c]+MNXM9[c]
R38	MNXM111[p]+MNXM1[p]:-->:MNXM111[c]+MNXM1[c]
R39	MNXM111[p]:-->:MNXM111[c]
R43	MNXM13[c]:<==>:MNXM13[m]
R44	MNXM13[p]:<==>:MNXM13[c]
R46	MNXM16[c]:<==>:MNXM16[m]
R49	MNXM19[c]:<==>:MNXM19[m]
R51	MNXM19[m]+MNXM16[c]:<==>:MNXM19[c]+MNXM16[m]
R53	MNXM2[c]:<==>:MNXM2[m]
R54	MNXM2[e]:<==>:MNXM2[c]
R55	MNXM2[e]:<==>:MNXM2[p]
R56	MNXM2[m]+MNXM9[c]:<==>:MNXM2[c]+MNXM9[m]
R58	MNXM20[m]+MNXM98[c]:<==>:MNXM20[c]+MNXM98[m]
R61	MNXM217[e]:<==>:MNXM217[c]
R62	MNXM217[e]:<==>:MNXM217[p]
R63	MNXM22[c]:<==>:MNXM22[m]
R68	MNXM26[c]:<==>:MNXM26[m]
R69	MNXM26[e]+MNXM1[e]:<==>:MNXM26[c]+MNXM1[c]
R70	MNXM29[c]+MNXM1[c]:<==>:MNXM29[m]+MNXM1[m]
R71	MNXM3[c]+MNXM1[c]+MNXM2[c]:-->:MNXM7[c]+2MNXM1[e]+MNXM9[c]
R72	MNXM3[c]+MNXM2[c]+MNXM9[e]:-->:MNXM7[c]+MNXM1[c]+2MNXM9[c]
R73	MNXM3[c]+MNXM2[c]:-->:MNXM7[c]+MNXM1[e]+MNXM9[c]
R74	MNXM3[c]+MNXM37[p]+MNXM2[c]:-->:MNXM7[c]+MNXM37[c]+MNXM1[c]+MNXM9[c]
R75	MNXM3[c]+MNXM89557[p]+MNXM2[c]:-->:MNXM7[c]+MNXM89557[c]+MNXM1[c]+MNXM9[c]
R76	MNXM3[c]+MNXM90[e]+MNXM2[c]:-->:MNXM7[c]+MNXM90[c]+MNXM1[c]+MNXM9[c]
R77	MNXM3[c]:<==>:MNXM3[n]
R78	MNXM3[c]:<==>:MNXM3[x]
R79	MNXM3[m]+MNXM286[c]:-->:MNXM3[c]+MNXM286[m]
R80	MNXM3[m]+MNXM344[c]:-->:MNXM3[c]+MNXM344[m]
R81	MNXM3[m]+MNXM360[c]:-->:MNXM3[c]+MNXM360[m]
R82	MNXM3[m]+MNXM394[c]:-->:MNXM3[c]+MNXM394[m]
R85	MNXM342[c]:-->:MNXM342[m]
R86	MNXM37[c]:-->:MNXM37[m]
R87	MNXM39[c]+MNXM1[e]:-->:MNXM39[e]+MNXM1[c]
R89	MNXM41[p]+MNXM1[p]:-->:MNXM41[c]+MNXM1[c]
R90	MNXM41[p]+MNXM73[c]:-->:MNXM160[c]+MNXM23[c]
R91	MNXM42[p]+3MNXM1[p]:-->:MNXM42[c]+3MNXM1[c]
R92	MNXM42[p]+MNXM1[p]:-->:MNXM42[c]+MNXM1[c]
R93	MNXM42[p]+MNXM3[c]+MNXM2[c]:-->:MNXM7[c]+MNXM42[c]+MNXM1[c]+MNXM9[c]
R95	MNXM526[e]:<==>:MNXM526[c]
R97	MNXM63[c]:<==>:MNXM63[n]
R98	MNXM66[c]:-->:MNXM66[m]
R100	MNXM7[c]:<==>:MNXM7[x]
R101	MNXM7[m]+3MNXM1[c]+MNXM9[m]:-->:MNXM3[m]+2MNXM1[m]+MNXM2[m]
R102	MNXM7[m]+MNXM286[c]:-->:MNXM7[c]+MNXM286[m]
R103	MNXM7[m]+MNXM344[c]:-->:MNXM7[c]+MNXM344[m]
R104	MNXM7[m]+MNXM360[c]:-->:MNXM7[c]+MNXM360[m]
R105	MNXM7[m]+MNXM394[c]:-->:MNXM7[c]+MNXM394[m]
R108	MNXM89557[c]+MNXM1[c]:<==>:MNXM89557[m]+MNXM1[m]
R110	MNXM89557[c]+MNXM2[m]:-->:MNXM89557[m]+MNXM2[c]
R111	MNXM89557[p]+MNXM1[p]:<==>:MNXM89557[c]+MNXM1[c]
R112	MNXM9[n]:<==>:MNXM9[c]
R115	MNXM98[c]+MNXM105630[m]:<==>:MNXM98[m]+MNXM105630[c]
R116	MNXM98[c]+MNXM25[m]:<==>:MNXM98[m]+MNXM25[c]
R117	MNXM98[c]+MNXM9[m]:<==>:MNXM98[m]+MNXM9[c]
R118	2MNXM1[e]+MNXM10[c]+MNXM5[c]:-->:2MNXM1[c]+MNXM8[c]+MNXM6[c]
R119	2MNXM1[e]+MNXM117[e]:<==>:2MNXM1[c]+MNXM117[c]
R120	2MNXM1[p]+MNXM10[c]+MNXM5[c]:-->:2MNXM1[c]+MNXM8[c]+MNXM6[c]
R121	2MNXM114072[c]+2MNXM1[c]+MNXM90307[c]:-->:2MNXM537[c]+2MNXM1[e]+MNXM176[c]
R122	2MNXM114072[m]+MNXM2[c]+MNXM105630[c]:-->:2MNXM537[m]+2MNXM1[c]+MNXM58[c]
R125	MNXM1[c]+MNXM46[c]:<==>:MNXM1[m]+MNXM46[m]
R127	MNXM1[c]+MNXM76[c]:<==>:MNXM1[m]+MNXM76[m]
R128	MNXM1[c]+MNXM9[c]:<==>:MNXM1[m]+MNXM9[m]
R130	MNXM1[c]+MNXM9[c]:<==>:MNXM1[x]+MNXM9[x]
R132	MNXM1[c]:<==>:MNXM1[x]
R133	MNXM1[c]:-->:MNXM1[m]
R134	MNXM1[e]:<==>:MNXM1[p]
R135	MNXM1[p]+MNXM134[p]:<==>:MNXM1[c]+MNXM134[c]
R137	MNXM1[p]+MNXM602[p]:-->:MNXM1[c]+MNXM602[c]
R138	MNXM111[c]+MNXM1[c]:-->:MNXM111[m]+MNXM1[m]
R139	MNXM111[c]+MNXM1[p]:-->:MNXM111[p]+MNXM1[c]
R140	MNXM117[e]:<==>:MNXM117[c]
R142	MNXM121[c]:<==>:MNXM121[n]
R143	MNXM13[e]:<==>:MNXM13[c]
R144	MNXM13[e]:<==>:MNXM13[p]
R146	MNXM131[c]+MNXM89661[m]:<==>:MNXM131[m]+MNXM89661[c]
R147	MNXM131[c]+MNXM98[m]:<==>:MNXM131[m]+MNXM98[c]
R148	MNXM147[c]+MNXM1[c]:<==>:MNXM147[m]+MNXM1[m]
R149	MNXM147[c]:-->:MNXM147[m]
R150	MNXM15[c]:<==>:MNXM15[m]
R152	MNXM15[p]:<==>:MNXM15[c]
R153	MNXM153[c]+MNXM1[c]:<==>:MNXM153[m]+MNXM1[m]
R154	MNXM2[c]+MNXM11[c]:-->:MNXM1[e]+2MNXM9[c]
R156	MNXM2[e]+MNXM117[e]:<==>:MNXM2[c]+MNXM117[c]
R157	MNXM2[p]:<==>:MNXM2[c]
R158	MNXM217[p]+MNXM1[p]:<==>:MNXM217[c]+MNXM1[c]
R161	MNXM26[c]+MNXM1[c]:<==>:MNXM26[m]+MNXM1[m]
R162	MNXM270[c]:<==>:MNXM270[m]
R164	MNXM29[c]:<==>:MNXM29[m]
R165	MNXM3[c]+MNXM111[p]+MNXM2[c]:-->:MNXM7[c]+MNXM111[c]+MNXM1[c]+MNXM9[c]
R166	MNXM3[c]+MNXM2[c]+MNXM118[e]:-->:MNXM7[c]+MNXM1[c]+MNXM9[c]+MNXM118[c]
R167	MNXM3[c]+MNXM2[c]+MNXM134[p]:-->:MNXM7[c]+MNXM1[c]+MNXM134[c]+MNXM9[c]
R168	MNXM3[c]+MNXM2[c]+MNXM270[e]:-->:MNXM7[c]+MNXM1[c]+MNXM9[c]+MNXM270[c]
R169	MNXM3[c]+MNXM2[c]+MNXM9[p]:-->:MNXM7[c]+MNXM1[c]+2MNXM9[c]
R170	MNXM3[c]+MNXM367[p]+MNXM2[c]:-->:MNXM7[c]+MNXM367[c]+MNXM1[c]+MNXM9[c]
R171	MNXM3[c]+MNXM41[p]+MNXM2[c]:-->:MNXM7[c]+MNXM41[c]+MNXM1[c]+MNXM9[c]
R172	MNXM3[c]+MNXM55[c]+MNXM2[c]:-->:MNXM7[c]+MNXM55[p]+MNXM1[c]+MNXM9[c]
R173	MNXM3[c]+MNXM55[p]+MNXM2[c]:-->:MNXM7[c]+MNXM55[c]+MNXM1[c]+MNXM9[c]
R174	MNXM3[c]+MNXM57[c]+MNXM2[c]:-->:MNXM7[c]+MNXM57[p]+MNXM1[c]+MNXM9[c]
R175	MNXM3[c]+MNXM57[p]+MNXM2[c]:-->:MNXM7[c]+MNXM57[c]+MNXM1[c]+MNXM9[c]
R176	MNXM3[x]+MNXM2[x]+MNXM224[c]:-->:MNXM7[x]+MNXM1[x]+MNXM9[x]+MNXM224[x]
R180	MNXM38[m]+MNXM93[c]:-->:MNXM96415[m]+MNXM25[c]
R181	MNXM39[c]:-->:MNXM39[e]
R182	MNXM39[c]:-->:MNXM39[p]
R183	MNXM39[e]+MNXM1[e]:-->:MNXM39[c]+MNXM1[c]
R184	MNXM39[e]:<==>:MNXM39[c]
R185	MNXM39[e]:<==>:MNXM39[p]
R186	MNXM39[m]:<==>:MNXM39[c]
R187	MNXM39[m]:-->:MNXM39[c]
R188	MNXM39[p]+MNXM1[p]:-->:MNXM39[c]+MNXM1[c]
R190	MNXM4[c]:<==>:MNXM4[m]
R193	MNXM4[e]:<==>:MNXM4[c]
R194	MNXM4[e]:<==>:MNXM4[p]
R195	MNXM4[e]:-->:MNXM4[c]
R196	MNXM4[p]:<==>:MNXM4[c]
R198	MNXM42[c]+MNXM1[c]:<==>:MNXM42[m]+MNXM1[m]
R199	MNXM42[m]+MNXM89557[c]+MNXM1[c]:<==>:MNXM42[c]+MNXM89557[m]+MNXM1[m]
R200	MNXM42[p]+2MNXM1[p]:-->:MNXM42[c]+2MNXM1[c]
R202	MNXM51[c]:<==>:MNXM51[n]
R204	MNXM55[c]:-->:MNXM55[p]
R206	MNXM57[e]:<==>:MNXM57[p]
R207	MNXM57[e]:-->:MNXM57[c]
R209	MNXM7[c]+4MNXM1[e]+MNXM9[c]:<==>:MNXM3[c]+3MNXM1[c]+MNXM2[c]
R210	MNXM7[c]+4MNXM1[p]+MNXM9[c]:<==>:MNXM3[c]+3MNXM1[c]+MNXM2[c]
R211	MNXM7[c]+MNXM3[m]+MNXM1[c]:-->:MNXM7[m]+MNXM3[c]+MNXM1[m]
R212	MNXM7[c]+MNXM3[m]:-->:MNXM7[m]+MNXM3[c]
R213	MNXM7[m]+4MNXM1[c]+MNXM9[m]:-->:MNXM3[m]+3MNXM1[m]+MNXM2[m]
R214	MNXM7[x]+MNXM3[c]+MNXM1[x]:-->:MNXM7[c]+MNXM3[x]+MNXM1[c]
R216	MNXM77[m]:-->:MNXM77[c]
R218	MNXM9[c]:<==>:MNXM9[e]
R219	MNXM9[c]:<==>:MNXM9[x]
R220	MNXM9[e]:<==>:MNXM9[p]
R221	MNXM9[m]+MNXM25[c]:<==>:MNXM9[c]+MNXM25[m]
R222	MNXM9[m]+MNXM25[c]:-->:MNXM9[c]+MNXM25[m]
R223	MNXM90[c]:<==>:MNXM90[m]
R224	MNXM90[e]+MNXM1[e]:<==>:MNXM90[c]+MNXM1[c]
R225	MNXM90[e]+MNXM1[e]:-->:MNXM90[c]+MNXM1[c]
R226	MNXM90[e]:<==>:MNXM90[c]
R227	MNXM93[c]+MNXM105630[m]:<==>:MNXM93[m]+MNXM105630[c]
R228	MNXM93[c]+MNXM9[m]:<==>:MNXM93[m]+MNXM9[c]
R229	MNXM93[m]+MNXM25[c]:-->:MNXM93[c]+MNXM25[m]
R230	MNXM96415[c]+MNXM119[m]:-->:MNXM96415[m]+MNXM119[c]
R231	MNXM96415[m]+MNXM66[c]:-->:MNXM77[c]+MNXM38[m]
R1	[e]:MNXM1:<==>:
RA522	[e]:MNXM107:<==>:
RA427	[e]:MNXM108:<==>:
RA130	[e]:MNXM114079:<==>:
R2	[e]:MNXM117:<==>:
R3	[e]:MNXM118:<==>:
R4	[e]:MNXM121:<==>:
RA280	[e]:MNXM1230:<==>:
RA620	[e]:MNXM124:<==>:
RA449	[e]:MNXM127:<==>:
R5	[e]:MNXM13:<==>:
RA493	[e]:MNXM157:<==>:
RA49	[e]:MNXM164:<==>:
RA489	[e]:MNXM182:<==>:
RA290	[e]:MNXM196:<==>:
RA658	[e]:MNXM198:<==>:
RA689	[e]:MNXM199:<==>:
R6	[e]:MNXM2:<==>:
RA403	[e]:MNXM2+MNXM8:-->:MNXM14+2MNXM1+MNXM355
RA260	[e]:MNXM205:<==>:
R8	[e]:MNXM217:<==>:
RA281	[e]:MNXM218:<==>:
RA541	[e]:MNXM235:<==>:
RA502	[e]:MNXM255:<==>:
R9	[e]:MNXM26:<==>:
R10	[e]:MNXM270:<==>:
RA634	[e]:MNXM282:<==>:
RA458	[e]:MNXM285:<==>:
R11	[e]:MNXM3:<==>:
RA508	[e]:MNXM310:<==>:
RA67	[e]:MNXM318:<==>:
RA525	[e]:MNXM31869:<==>:
RA644	[e]:MNXM322:<==>:
R22	[e]:MNXM328:<==>:
RA357	[e]:MNXM341:<==>:
RA434	[e]:MNXM353:<==>:
RA623	[e]:MNXM357:<==>:
RA565	[e]:MNXM364:<==>:
RA325	[e]:MNXM367:<==>:
RA326	[e]:MNXM368:<==>:
RA448	[e]:MNXM377:<==>:
R12	[e]:MNXM39:<==>:
R13	[e]:MNXM4:<==>:
RA106	[e]:MNXM418:<==>:
RA365	[e]:MNXM435:<==>:
RA247	[e]:MNXM460:<==>:
RA196	[e]:MNXM46301:<==>:
RA195	[e]:MNXM46301+2MNXM2:-->:3MNXM143
RA607	[e]:MNXM469:<==>:
RA545	[e]:MNXM473:<==>:
R23	[e]:MNXM491:<==>:
R14	[e]:MNXM5:<==>:
R15	[e]:MNXM51:<==>:
RA707	[e]:MNXM510:<==>:
R16	[e]:MNXM526:<==>:
RA345	[e]:MNXM533:<==>:
R17	[e]:MNXM57:<==>:
RA711	[e]:MNXM574:<==>:
RA134	[e]:MNXM584:<==>:
RA395	[e]:MNXM60:<==>:
RA612	[e]:MNXM602:<==>:
RA189	[e]:MNXM652:<==>:
RA187	[e]:MNXM683:<==>:
R18	[e]:MNXM7:<==>:
R24	[e]:MNXM793:<==>:
R25	[e]:MNXM793+MNXM2:-->:MNXM26+MNXM90+MNXM1
R19	[e]:MNXM8:<==>:
RA420	[e]:MNXM89582:<==>:
RA367	[e]:MNXM89612:<==>:
R20	[e]:MNXM9:<==>:
R21	[e]:MNXM90:<==>:
RA13	[e]:MNXM943:<==>:
RA61	[e]:MNXM963:<==>:
RA30	[e]:MNXM9861:<==>:

## Sheet: Lower Bounds
Reaction	Value
Biomass	0
MNXR1000[p]	-1000
MNXR10112[c]	-1000
MNXR10183[c]	-1000
MNXR1022[p]	0
MNXR10344[c]	0
MNXR1045[c]	0
MNXR10505[c]	-1000
MNXR10598[c]	-1000
MNXR1067[c]	0
MNXR1067[p]	0
MNXR1107[c]	-1000
MNXR111[m]	0
MNXR115[m]	0
MNXR1151[m]	0
MNXR1159[c]	0
MNXR1160[c]	0
MNXR11626[c]	-1000
MNXR11794[c]	-1000
MNXR12173[m]	0
MNXR1238[c]	0
MNXR1238[e]	0
MNXR1238[m]	0
MNXR1238[n]	0
MNXR1238[p]	0
MNXR12579[c]	-1000
MNXR127[c]	-1000
MNXR1272[c]	0
MNXR128[c]	-1000
MNXR1298[m]	0
MNXR13031[c]	-1000
MNXR1317[c]	0
MNXR132[c]	-1000
MNXR132[p]	-1000
MNXR13313[c]	-1000
MNXR1417[m]	0
MNXR14516[c]	0
MNXR14523[c]	-1000
MNXR14523[m]	-1000
MNXR14523[n]	-1000
MNXR14523[p]	-1000
MNXR14528[m]	-1000
MNXR14530[c]	-1000
MNXR14532[c]	-1000
MNXR1455[m]	0
MNXR14582[c]	0
MNXR14582[m]	0
MNXR14582[n]	0
MNXR14583[c]	0
MNXR14583[m]	0
MNXR14583[n]	0
MNXR14584[c]	0
MNXR14584[m]	0
MNXR14584[n]	0
MNXR14585[c]	0
MNXR14585[m]	0
MNXR14585[n]	0
MNXR1461[c]	0
MNXR14611[c]	-1000
MNXR14611[e]	-1000
MNXR14611[m]	-1000
MNXR14611[n]	-1000
MNXR14611[p]	-1000
MNXR14612[c]	-1000
MNXR14612[e]	-1000
MNXR14612[m]	-1000
MNXR14612[n]	-1000
MNXR14612[p]	-1000
MNXR14632[n]	0
MNXR14636[c]	0
MNXR14662[c]	-1000
MNXR14790[m]	0
MNXR1486[c]	0
MNXR14890[c]	0
MNXR14994[c]	0
MNXR15137[c]	-1000
MNXR15182[c]	-1000
MNXR15207[m]	0
MNXR15227[c]	-1000
MNXR15257[c]	-1000
MNXR15260[c]	-1000
MNXR15271[c]	0
[truncated: 1,595 more rows]

## Sheet: Upper Bounds
Reaction	Value
[truncated: 1,676 more rows]
