# Supplementary material for: Lipid Metabolic Versatility in Malassezia spp. Yeasts Studied through Metabolic Modeling
Source: Front Microbiol. 2017 Sep 14;8:1772. doi: 10.3389/fmicb.2017.01772 (PMC5603697; doi:10.3389/fmicb.2017.01772)
Supplement: Supplementary file 2 [file Data_Sheet_2.zip › MalasseziaSympodialis.xlsx]

## Sheet: Reactions
Metanetx ID		Compartment	MNX_equation	Human_readable_equation	DG	EC	Gene
MNXR1000[p]	MNXR1000	Membrane	1 MNXM1 + 1 MNXM1036 + 1 MNXM6 = 1 MNXM5 + 1 MNXM913	1 H(+) + 1 4,4-dimethyl-5alpha-cholesta-8,14,24-trien-3beta-ol + 1 NADPH = 1 NADP(+) + 1 14-demethyllanosterol		1.3.1.70	tr|M5E4P5|M5E4P5_MALS4
MNXR10112[c]	MNXR10112	Cytoplasm	1 MNXM1792 + 1 MNXM2 = 1 MNXM9861	1 (Z)-but-2-ene-1,2,3-tricarboxylate + 1 H2O = 1 2-methylcitrate(3-)		4.2.1.79	tr|M5EPX3|M5EPX3_MALS4
MNXR10181[c]	MNXR10181	Cytoplasm	1 MNXM13 + 1 MNXM351 + 1 MNXM6 = 1 MNXM410 + 1 MNXM5	1 CO(2) + 1 protoporphyrinogen(2-) + 1 NADPH = 1 coproporphyrinogen III(4-) + 1 NADP(+)	0
MNXR1022[p]	MNXR1022	Membrane	1 MNXM1 + 1 MNXM1109 + 1 MNXM6 = 1 MNXM5 + 1 MNXM922	1 H(+) + 1 ergosta-5,7,22,24(28)-tetraen-3beta-ol + 1 NADPH = 1 NADP(+) + 1 ergosterol	8.13353	1.3.1.71	tr|M5E9G1|M5E9G1_MALS4
MNXR10344[c]	MNXR10344	Cytoplasm	1 MNXM19 + 1 MNXM3651 = 1 MNXM1 + 1 MNXM16 + 1 MNXM5759	1 S-adenosyl-L-homocysteine + 1 m7G(5')pppR-RNA = 1 H(+) + 1 S-adenosyl-L-methionine + 1 G(5')pppR-RNA		2.1.1.56	tr|M5E6W7|M5E6W7_MALS4
MNXR1045[c]	MNXR1045	Cytoplasm	2 MNXM22 = 2 MNXM2 + 1 MNXM4	2 hydrogen peroxide = 2 H2O + 1 O2		1.11.1.6	tr|M5ECX6|M5ECX6_MALS4,tr|M5E898|M5E898_MALS4
MNXR1045[m]	MNXR1045	Mitochondria	2 MNXM22 = 2 MNXM2 + 1 MNXM4	2 hydrogen peroxide = 2 H2O + 1 O2		1.11.1.6	tr|M5ECX6|M5ECX6_MALS4,tr|M5E898|M5E898_MALS4
MNXR10505[c]	MNXR10505	Cytoplasm	1 MNXM127 + 1 MNXM3 = 1 MNXM1 + 1 MNXM540 + 1 MNXM7	1 myo-inositol + 1 ATP = 1 H(+) + 1 1D-myo-inositol 3-phosphate(2-) + 1 ADP	0
MNXR1067[c]	MNXR1067	Cytoplasm	1 MNXM15 + 2 MNXM3 + 1 MNXM60 = 2 MNXM1 + 1 MNXM138 + 2 MNXM7 + 1 MNXM9	1 NH4(+) + 2 ATP + 1 bicarbonate = 2 H(+) + 1 carbamoyl phosphate(2-) + 2 ADP + 1 phosphate		6.3.5.5	tr|M5EAL5|M5EAL5_MALS4,tr|M5E9A2|M5E9A2_MALS4,tr|M5EBB6|M5EBB6_MALS4
MNXR1067[p]	MNXR1067	Membrane	1 MNXM15 + 2 MNXM3 + 1 MNXM60 = 2 MNXM1 + 1 MNXM138 + 2 MNXM7 + 1 MNXM9	1 NH4(+) + 2 ATP + 1 bicarbonate = 2 H(+) + 1 carbamoyl phosphate(2-) + 2 ADP + 1 phosphate		6.3.5.5	tr|M5EAL5|M5EAL5_MALS4,tr|M5E9A2|M5E9A2_MALS4,tr|M5EBB6|M5EBB6_MALS4
MNXR1107[c]	MNXR1107	Cytoplasm	1 MNXM1229 + 1 MNXM283 = 1 MNXM1 + 1 MNXM2028 + 1 MNXM31	1 diacylglycerol (homo sapiens) + 1 CDP-choline(1-) = 1 H(+) + 1 Phosphatidylcholine (homo sapiens) + 1 CMP	0
MNXR111[c]	MNXR111	Cytoplasm	1 MNXM1 + 1 MNXM10 + 1 MNXM1633 = 1 MNXM2931 + 1 MNXM8	1 H(+) + 1 NADH(2-) + 1 3,4-dihydroxymandelaldehyde = 1 3,4-dihydroxyphenylethyleneglycol + 1 NAD(+)	2.54178	1.1.1.1	tr|M5EBT2|M5EBT2_MALS4
MNXR115[m]	MNXR115	Mitochondria	1 MNXM1401 + 1 MNXM2 + 1 MNXM8 = 2 MNXM1 + 1 MNXM10 + 1 MNXM645	1 3,4-dihydroxyphenylacetaldehyde + 1 H2O + 1 NAD(+) = 2 H(+) + 1 NADH(2-) + 1 (3,4-dihydroxyphenyl)acetate		1.2.1.5	tr|M5E7C5|M5E7C5_MALS4
MNXR1151[c]	MNXR1151	Cytoplasm	1 MNXM1 + 1 MNXM10 + 1 MNXM457 = 1 MNXM8 + 1 MNXM90	1 H(+) + 1 NADH(2-) + 1 betaine aldehyde = 1 NAD(+) + 1 choline	2.54182	1.1.1.1,1.1.99.1,1.1.1	tr|M5EBT2|M5EBT2_MALS4,tr|M5EAX2|M5EAX2_MALS4,tr|M5EDN6|M5EDN6_MALS4,tr|M5E511|M5E511_MALS4,NA
MNXR1159[c]	MNXR1159	Cytoplasm	1 MNXM337 = 1 MNXM503	1 chorismate(2-) = 1 prephenate		5.4.99.5	tr|M5EDN7|M5EDN7_MALS4
MNXR1160[m]	MNXR1160	Mitochondria	1 MNXM1365 = 1 MNXM337 + 1 MNXM9	1 5-O-(1-carboxylatovinyl)-3-phosphonatoshikimate = 1 chorismate(2-) + 1 phosphate	3.42645	4.2.3.5	tr|M5EK95|M5EK95_MALS4
MNXR11794[c]	MNXR11794	Cytoplasm	1 MNXM1274 + 1 MNXM3 = 1 MNXM1 + 1 MNXM3007 + 1 MNXM7	1 D-hexose + 1 ATP = 1 H(+) + 1 D-hexose 6-phosphate + 1 ADP		2.7.1.1	tr|M5E728|M5E728_MALS4
MNXR12173[c]	MNXR12173	Cytoplasm	1 MNXM1 + 1 MNXM10 + 1 MNXM4972 = 1 MNXM4910 + 1 MNXM8	1 H(+) + 1 NADH(2-) + 1 2-naphthaldehyde = 1 (2-naphthyl)methanol + 1 NAD(+)	23.084	1.1.1.1,1.1.1.90	tr|M5EBT2|M5EBT2_MALS4,NA
MNXR1238[c]	MNXR1238	Cytoplasm	1 MNXM1 + 1 MNXM217 + 1 MNXM2226 = 1 MNXM2 + 1 MNXM2109	1 H(+) + 1 benzoate + 1 ecgonine methyl ester = 1 H2O + 1 cocaine		3.1.1.1	tr|M5E7N7|M5E7N7_MALS4,tr|M5EBK7|M5EBK7_MALS4,tr|M5EB00|M5EB00_MALS4,tr|M5E627|M5E627_MALS4,tr|M5E8D2|M5E8D2_MALS4,tr|M5E6U4|M5E6U4_MALS4,tr|M5ED04|M5ED04_MALS4,tr|M5EPG9|M5EPG9_MALS4,tr|M5EQ43|M5EQ43_MALS4,tr|M5E6B6|M5E6B6_MALS4,tr|M5EEE2|M5EEE2_MALS4,tr|M5ELC9|M5ELC9_MALS4,tr|M5ELF4|M5ELF4_MALS4,tr|M5ECQ6|M5ECQ6_MALS4,tr|M5EPW2|M5EPW2_MALS4
MNXR1238[e]	MNXR1238	Extracellular	1 MNXM1 + 1 MNXM217 + 1 MNXM2226 = 1 MNXM2 + 1 MNXM2109	1 H(+) + 1 benzoate + 1 ecgonine methyl ester = 1 H2O + 1 cocaine		3.1.1.1	tr|M5E7N7|M5E7N7_MALS4,tr|M5EBK7|M5EBK7_MALS4,tr|M5EB00|M5EB00_MALS4,tr|M5E627|M5E627_MALS4,tr|M5E8D2|M5E8D2_MALS4,tr|M5E6U4|M5E6U4_MALS4,tr|M5ED04|M5ED04_MALS4,tr|M5EPG9|M5EPG9_MALS4,tr|M5EQ43|M5EQ43_MALS4,tr|M5E6B6|M5E6B6_MALS4,tr|M5EEE2|M5EEE2_MALS4,tr|M5ELC9|M5ELC9_MALS4,tr|M5ELF4|M5ELF4_MALS4,tr|M5ECQ6|M5ECQ6_MALS4,tr|M5EPW2|M5EPW2_MALS4
MNXR1238[m]	MNXR1238	Mitochondria	1 MNXM1 + 1 MNXM217 + 1 MNXM2226 = 1 MNXM2 + 1 MNXM2109	1 H(+) + 1 benzoate + 1 ecgonine methyl ester = 1 H2O + 1 cocaine		3.1.1.1	tr|M5E7N7|M5E7N7_MALS4,tr|M5EBK7|M5EBK7_MALS4,tr|M5EB00|M5EB00_MALS4,tr|M5E627|M5E627_MALS4,tr|M5E8D2|M5E8D2_MALS4,tr|M5E6U4|M5E6U4_MALS4,tr|M5ED04|M5ED04_MALS4,tr|M5EPG9|M5EPG9_MALS4,tr|M5EQ43|M5EQ43_MALS4,tr|M5E6B6|M5E6B6_MALS4,tr|M5EEE2|M5EEE2_MALS4,tr|M5ELC9|M5ELC9_MALS4,tr|M5ELF4|M5ELF4_MALS4,tr|M5ECQ6|M5ECQ6_MALS4,tr|M5EPW2|M5EPW2_MALS4
MNXR1238[p]	MNXR1238	Membrane	1 MNXM1 + 1 MNXM217 + 1 MNXM2226 = 1 MNXM2 + 1 MNXM2109	1 H(+) + 1 benzoate + 1 ecgonine methyl ester = 1 H2O + 1 cocaine		3.1.1.1	tr|M5E7N7|M5E7N7_MALS4,tr|M5EBK7|M5EBK7_MALS4,tr|M5EB00|M5EB00_MALS4,tr|M5E627|M5E627_MALS4,tr|M5E8D2|M5E8D2_MALS4,tr|M5E6U4|M5E6U4_MALS4,tr|M5ED04|M5ED04_MALS4,tr|M5EPG9|M5EPG9_MALS4,tr|M5EQ43|M5EQ43_MALS4,tr|M5E6B6|M5E6B6_MALS4,tr|M5EEE2|M5EEE2_MALS4,tr|M5ELC9|M5ELC9_MALS4,tr|M5ELF4|M5ELF4_MALS4,tr|M5ECQ6|M5ECQ6_MALS4,tr|M5EPW2|M5EPW2_MALS4
MNXR12579[c]	MNXR12579	Cytoplasm	1 MNXM12 + 1 MNXM4614 = 1 MNXM21 + 1 MNXM7432	1 CoA + 1 Histone N6-acetyl-L-lysine = 1 acetyl-CoA(4-) + 1 Histone H3	0
MNXR12580[c]	MNXR12580	Cytoplasm	1 MNXM12 + 1 MNXM4614 = 1 MNXM21 + 1 MNXM7433	1 CoA + 1 Histone N6-acetyl-L-lysine = 1 acetyl-CoA(4-) + 1 histone H4	0
MNXR1272[c]	MNXR1272	Cytoplasm	2 MNXM13 + 2 MNXM2 + 1 MNXM351 = 2 MNXM1 + 1 MNXM4 + 1 MNXM410	2 CO(2) + 2 H2O + 1 protoporphyrinogen(2-) = 2 H(+) + 1 O2 + 1 coproporphyrinogen III(4-)		1.3.3.3	tr|M5E774|M5E774_MALS4
MNXR128[c]	MNXR128	Cytoplasm	1 MNXM1602 = 1 MNXM1602	1 (2S)-2-isopropyl-3-oxosuccinate(2-) = 1 (2S)-2-isopropyl-3-oxosuccinate(2-)	0
MNXR1298[m]	MNXR1298	Mitochondria	1 MNXM1 + 1 MNXM12 + 1 MNXM131 = 1 MNXM2 + 1 MNXM21 + 1 MNXM46	1 H(+) + 1 CoA + 1 citrate = 1 H2O + 1 acetyl-CoA(4-) + 1 oxaloacetate		2.3.3.1	tr|M5EBI7|M5EBI7_MALS4
MNXR13031[c]	MNXR13031	Cytoplasm	1 MNXM1182 + 1 MNXM2 = 1 MNXM1 + 1 MNXM12 + 1 MNXM188	1 anthraniloyl-CoA(4-) + 1 H2O = 1 H(+) + 1 CoA + 1 anthranilate	0
MNXR1317[c]	MNXR1317	Cytoplasm	1 MNXM121 + 1 MNXM15 + 1 MNXM3 = 2 MNXM1 + 1 MNXM63 + 1 MNXM7 + 1 MNXM9	1 UTP + 1 NH4(+) + 1 ATP = 2 H(+) + 1 CTP + 1 ADP + 1 phosphate		6.3.4.2	tr|M5E8L1|M5E8L1_MALS4
MNXR132[e]	MNXR132	Extracellular	1 MNXM1 + 1 MNXM559 + 1 MNXM6 = 1 MNXM302 + 1 MNXM5	1 H(+) + 1 3-dehydro-D-sphinganine + 1 NADPH = 1 sphinganine + 1 NADP(+)		1.1.1.102	tr|M5EEA5|M5EEA5_MALS4
MNXR1374[e]	MNXR1374	Extracellular	1 MNXM15 + 1 MNXM288 = 1 MNXM1 + 1 MNXM2 + 1 MNXM338	1 NH4(+) + 1 uridine = 1 H(+) + 1 H2O + 1 cytidine	8.627	3.5.4.5	tr|M5E621|M5E621_MALS4
MNXR1417[m]	MNXR1417	Mitochondria	1 MNXM1 + 1 MNXM109 + 1 MNXM7 = 1 MNXM3 + 1 MNXM59	1 H(+) + 1 a 1,2-diacylglycerol-3-phosphate + 1 ADP = 1 ATP + 1 1,2-diacyl-sn-glycerol		2.7.1.107	tr|M5EDL0|M5EDL0_MALS4
MNXR14516[m]	MNXR14516	Mitochondria	1 MNXM22 + 1 MNXM4802 = 1 MNXM4 + 2 MNXM5288	1 hydrogen peroxide + 1 R'C(R)S-S(R)CR' = 1 O2 + 2 R'C(R)SH		1.8.3.2	tr|M5EA86|M5EA86_MALS4,tr|M5E9G6|M5E9G6_MALS4
MNXR14516[n]	MNXR14516	Nucleous	1 MNXM22 + 1 MNXM4802 = 1 MNXM4 + 2 MNXM5288	1 hydrogen peroxide + 1 R'C(R)S-S(R)CR' = 1 O2 + 2 R'C(R)SH		1.8.3.2	tr|M5EA86|M5EA86_MALS4,tr|M5E9G6|M5E9G6_MALS4
MNXR14523[c]	MNXR14523	Cytoplasm	2 MNXM2 + 4 MNXM5155 = 1 MNXM4 + 4 MNXM5156	2 H2O + 4 ferricytochrome c2 = 1 O2 + 4 ferrocytochrome c2		1.9.3.1,1.7.2.1	tr|M5E713|M5E713_MALS4,tr|M5ERI7|M5ERI7_MALS4,tr|M5EBW9|M5EBW9_MALS4,tr|M5E6M1|M5E6M1_MALS4,NA
MNXR14523[m]	MNXR14523	Mitochondria	2 MNXM2 + 4 MNXM5155 = 1 MNXM4 + 4 MNXM5156	2 H2O + 4 ferricytochrome c2 = 1 O2 + 4 ferrocytochrome c2		1.9.3.1,1.7.2.1	tr|M5E713|M5E713_MALS4,tr|M5ERI7|M5ERI7_MALS4,tr|M5EBW9|M5EBW9_MALS4,tr|M5E6M1|M5E6M1_MALS4,NA
MNXR14528[m]	MNXR14528	Mitochondria	2 MNXM1084 + 1 MNXM8 = 1 MNXM10 + 2 MNXM1083	2 ferrocytochrome b5 + 1 NAD(+) = 1 NADH(2-) + 2 ferricytochrome b5		1.6.2.2	tr|M5ES84|M5ES84_MALS4,tr|M5E4M7|M5E4M7_MALS4
MNXR14528[p]	MNXR14528	Membrane	2 MNXM1084 + 1 MNXM8 = 1 MNXM10 + 2 MNXM1083	2 ferrocytochrome b5 + 1 NAD(+) = 1 NADH(2-) + 2 ferricytochrome b5		1.6.2.2	tr|M5ES84|M5ES84_MALS4,tr|M5E4M7|M5E4M7_MALS4
MNXR14530[c]	MNXR14530	Cytoplasm	1 MNXM1 + 1 MNXM5 + 2 MNXM5750 = 2 MNXM5749 + 1 MNXM6	1 H(+) + 1 NADP(+) + 2 ferrocytochrome = 2 ferricytochrome + 1 NADPH		1.6.2.4	tr|M5EBQ5|M5EBQ5_MALS4
MNXR14532[c]	MNXR14532	Cytoplasm	1 MNXM1 + 1 MNXM5 + 2 MNXM5156 = 2 MNXM5155 + 1 MNXM6	1 H(+) + 1 NADP(+) + 2 ferrocytochrome c2 = 2 ferricytochrome c2 + 1 NADPH	0
MNXR14582[c]	MNXR14582	Cytoplasm	1 MNXM11 + 1 MNXM634 = 1 MNXM286 + 1 MNXM634	1 diphosphate(3-) + 1 DNA = 1 dATP + 1 DNA	163.906	2.7.7.7	tr|M5E819|M5E819_MALS4,tr|M5E6Y5|M5E6Y5_MALS4,tr|M5EQ56|M5EQ56_MALS4,tr|M5EB33|M5EB33_MALS4,tr|M5E6W3|M5E6W3_MALS4,tr|M5EAK0|M5EAK0_MALS4,tr|M5E5T2|M5E5T2_MALS4,tr|M5EB36|M5EB36_MALS4,tr|M5ECZ4|M5ECZ4_MALS4,tr|M5E7V9|M5E7V9_MALS4,tr|M5EBV3|M5EBV3_MALS4
MNXR14582[m]	MNXR14582	Mitochondria	1 MNXM11 + 1 MNXM634 = 1 MNXM286 + 1 MNXM634	1 diphosphate(3-) + 1 DNA = 1 dATP + 1 DNA	163.906	2.7.7.7	tr|M5E819|M5E819_MALS4,tr|M5E6Y5|M5E6Y5_MALS4,tr|M5EQ56|M5EQ56_MALS4,tr|M5EB33|M5EB33_MALS4,tr|M5E6W3|M5E6W3_MALS4,tr|M5EAK0|M5EAK0_MALS4,tr|M5E5T2|M5E5T2_MALS4,tr|M5EB36|M5EB36_MALS4,tr|M5ECZ4|M5ECZ4_MALS4,tr|M5E7V9|M5E7V9_MALS4,tr|M5EBV3|M5EBV3_MALS4
MNXR14582[n]	MNXR14582	Nucleous	1 MNXM11 + 1 MNXM634 = 1 MNXM286 + 1 MNXM634	1 diphosphate(3-) + 1 DNA = 1 dATP + 1 DNA	163.906	2.7.7.7	tr|M5E819|M5E819_MALS4,tr|M5E6Y5|M5E6Y5_MALS4,tr|M5EQ56|M5EQ56_MALS4,tr|M5EB33|M5EB33_MALS4,tr|M5E6W3|M5E6W3_MALS4,tr|M5EAK0|M5EAK0_MALS4,tr|M5E5T2|M5E5T2_MALS4,tr|M5EB36|M5EB36_MALS4,tr|M5ECZ4|M5ECZ4_MALS4,tr|M5E7V9|M5E7V9_MALS4,tr|M5EBV3|M5EBV3_MALS4
MNXR14582[p]	MNXR14582	Membrane	1 MNXM11 + 1 MNXM634 = 1 MNXM286 + 1 MNXM634	1 diphosphate(3-) + 1 DNA = 1 dATP + 1 DNA	163.906	2.7.7.7	tr|M5E819|M5E819_MALS4,tr|M5E6Y5|M5E6Y5_MALS4,tr|M5EQ56|M5EQ56_MALS4,tr|M5EB33|M5EB33_MALS4,tr|M5E6W3|M5E6W3_MALS4,tr|M5EAK0|M5EAK0_MALS4,tr|M5E5T2|M5E5T2_MALS4,tr|M5EB36|M5EB36_MALS4,tr|M5ECZ4|M5ECZ4_MALS4,tr|M5E7V9|M5E7V9_MALS4,tr|M5EBV3|M5EBV3_MALS4
MNXR14583[c]	MNXR14583	Cytoplasm	1 MNXM11 + 1 MNXM634 = 1 MNXM344 + 1 MNXM634	1 diphosphate(3-) + 1 DNA = 1 dGTP + 1 DNA	163.906	2.7.7.7	tr|M5E819|M5E819_MALS4,tr|M5E6Y5|M5E6Y5_MALS4,tr|M5EQ56|M5EQ56_MALS4,tr|M5EB33|M5EB33_MALS4,tr|M5E6W3|M5E6W3_MALS4,tr|M5EAK0|M5EAK0_MALS4,tr|M5E5T2|M5E5T2_MALS4,tr|M5EB36|M5EB36_MALS4,tr|M5ECZ4|M5ECZ4_MALS4,tr|M5E7V9|M5E7V9_MALS4,tr|M5EBV3|M5EBV3_MALS4
MNXR14583[m]	MNXR14583	Mitochondria	1 MNXM11 + 1 MNXM634 = 1 MNXM344 + 1 MNXM634	1 diphosphate(3-) + 1 DNA = 1 dGTP + 1 DNA	163.906	2.7.7.7	tr|M5E819|M5E819_MALS4,tr|M5E6Y5|M5E6Y5_MALS4,tr|M5EQ56|M5EQ56_MALS4,tr|M5EB33|M5EB33_MALS4,tr|M5E6W3|M5E6W3_MALS4,tr|M5EAK0|M5EAK0_MALS4,tr|M5E5T2|M5E5T2_MALS4,tr|M5EB36|M5EB36_MALS4,tr|M5ECZ4|M5ECZ4_MALS4,tr|M5E7V9|M5E7V9_MALS4,tr|M5EBV3|M5EBV3_MALS4
MNXR14583[n]	MNXR14583	Nucleous	1 MNXM11 + 1 MNXM634 = 1 MNXM344 + 1 MNXM634	1 diphosphate(3-) + 1 DNA = 1 dGTP + 1 DNA	163.906	2.7.7.7	tr|M5E819|M5E819_MALS4,tr|M5E6Y5|M5E6Y5_MALS4,tr|M5EQ56|M5EQ56_MALS4,tr|M5EB33|M5EB33_MALS4,tr|M5E6W3|M5E6W3_MALS4,tr|M5EAK0|M5EAK0_MALS4,tr|M5E5T2|M5E5T2_MALS4,tr|M5EB36|M5EB36_MALS4,tr|M5ECZ4|M5ECZ4_MALS4,tr|M5E7V9|M5E7V9_MALS4,tr|M5EBV3|M5EBV3_MALS4
MNXR14583[p]	MNXR14583	Membrane	1 MNXM11 + 1 MNXM634 = 1 MNXM344 + 1 MNXM634	1 diphosphate(3-) + 1 DNA = 1 dGTP + 1 DNA	163.906	2.7.7.7	tr|M5E819|M5E819_MALS4,tr|M5E6Y5|M5E6Y5_MALS4,tr|M5EQ56|M5EQ56_MALS4,tr|M5EB33|M5EB33_MALS4,tr|M5E6W3|M5E6W3_MALS4,tr|M5EAK0|M5EAK0_MALS4,tr|M5E5T2|M5E5T2_MALS4,tr|M5EB36|M5EB36_MALS4,tr|M5ECZ4|M5ECZ4_MALS4,tr|M5E7V9|M5E7V9_MALS4,tr|M5EBV3|M5EBV3_MALS4
MNXR14584[c]	MNXR14584	Cytoplasm	1 MNXM11 + 1 MNXM634 = 1 MNXM360 + 1 MNXM634	1 diphosphate(3-) + 1 DNA = 1 dCTP + 1 DNA	163.906	2.7.7.7	tr|M5E819|M5E819_MALS4,tr|M5E6Y5|M5E6Y5_MALS4,tr|M5EQ56|M5EQ56_MALS4,tr|M5EB33|M5EB33_MALS4,tr|M5E6W3|M5E6W3_MALS4,tr|M5EAK0|M5EAK0_MALS4,tr|M5E5T2|M5E5T2_MALS4,tr|M5EB36|M5EB36_MALS4,tr|M5ECZ4|M5ECZ4_MALS4,tr|M5E7V9|M5E7V9_MALS4,tr|M5EBV3|M5EBV3_MALS4
MNXR14584[m]	MNXR14584	Mitochondria	1 MNXM11 + 1 MNXM634 = 1 MNXM360 + 1 MNXM634	1 diphosphate(3-) + 1 DNA = 1 dCTP + 1 DNA	163.906	2.7.7.7	tr|M5E819|M5E819_MALS4,tr|M5E6Y5|M5E6Y5_MALS4,tr|M5EQ56|M5EQ56_MALS4,tr|M5EB33|M5EB33_MALS4,tr|M5E6W3|M5E6W3_MALS4,tr|M5EAK0|M5EAK0_MALS4,tr|M5E5T2|M5E5T2_MALS4,tr|M5EB36|M5EB36_MALS4,tr|M5ECZ4|M5ECZ4_MALS4,tr|M5E7V9|M5E7V9_MALS4,tr|M5EBV3|M5EBV3_MALS4
MNXR14584[n]	MNXR14584	Nucleous	1 MNXM11 + 1 MNXM634 = 1 MNXM360 + 1 MNXM634	1 diphosphate(3-) + 1 DNA = 1 dCTP + 1 DNA	163.906	2.7.7.7	tr|M5E819|M5E819_MALS4,tr|M5E6Y5|M5E6Y5_MALS4,tr|M5EQ56|M5EQ56_MALS4,tr|M5EB33|M5EB33_MALS4,tr|M5E6W3|M5E6W3_MALS4,tr|M5EAK0|M5EAK0_MALS4,tr|M5E5T2|M5E5T2_MALS4,tr|M5EB36|M5EB36_MALS4,tr|M5ECZ4|M5ECZ4_MALS4,tr|M5E7V9|M5E7V9_MALS4,tr|M5EBV3|M5EBV3_MALS4
MNXR14584[p]	MNXR14584	Membrane	1 MNXM11 + 1 MNXM634 = 1 MNXM360 + 1 MNXM634	1 diphosphate(3-) + 1 DNA = 1 dCTP + 1 DNA	163.906	2.7.7.7	tr|M5E819|M5E819_MALS4,tr|M5E6Y5|M5E6Y5_MALS4,tr|M5EQ56|M5EQ56_MALS4,tr|M5EB33|M5EB33_MALS4,tr|M5E6W3|M5E6W3_MALS4,tr|M5EAK0|M5EAK0_MALS4,tr|M5E5T2|M5E5T2_MALS4,tr|M5EB36|M5EB36_MALS4,tr|M5ECZ4|M5ECZ4_MALS4,tr|M5E7V9|M5E7V9_MALS4,tr|M5EBV3|M5EBV3_MALS4
MNXR14585[c]	MNXR14585	Cytoplasm	1 MNXM11 + 1 MNXM634 = 1 MNXM394 + 1 MNXM634	1 diphosphate(3-) + 1 DNA = 1 dTTP + 1 DNA	163.906	2.7.7.7	tr|M5E819|M5E819_MALS4,tr|M5E6Y5|M5E6Y5_MALS4,tr|M5EQ56|M5EQ56_MALS4,tr|M5EB33|M5EB33_MALS4,tr|M5E6W3|M5E6W3_MALS4,tr|M5EAK0|M5EAK0_MALS4,tr|M5E5T2|M5E5T2_MALS4,tr|M5EB36|M5EB36_MALS4,tr|M5ECZ4|M5ECZ4_MALS4,tr|M5E7V9|M5E7V9_MALS4,tr|M5EBV3|M5EBV3_MALS4
MNXR14585[m]	MNXR14585	Mitochondria	1 MNXM11 + 1 MNXM634 = 1 MNXM394 + 1 MNXM634	1 diphosphate(3-) + 1 DNA = 1 dTTP + 1 DNA	163.906	2.7.7.7	tr|M5E819|M5E819_MALS4,tr|M5E6Y5|M5E6Y5_MALS4,tr|M5EQ56|M5EQ56_MALS4,tr|M5EB33|M5EB33_MALS4,tr|M5E6W3|M5E6W3_MALS4,tr|M5EAK0|M5EAK0_MALS4,tr|M5E5T2|M5E5T2_MALS4,tr|M5EB36|M5EB36_MALS4,tr|M5ECZ4|M5ECZ4_MALS4,tr|M5E7V9|M5E7V9_MALS4,tr|M5EBV3|M5EBV3_MALS4
MNXR14585[n]	MNXR14585	Nucleous	1 MNXM11 + 1 MNXM634 = 1 MNXM394 + 1 MNXM634	1 diphosphate(3-) + 1 DNA = 1 dTTP + 1 DNA	163.906	2.7.7.7	tr|M5E819|M5E819_MALS4,tr|M5E6Y5|M5E6Y5_MALS4,tr|M5EQ56|M5EQ56_MALS4,tr|M5EB33|M5EB33_MALS4,tr|M5E6W3|M5E6W3_MALS4,tr|M5EAK0|M5EAK0_MALS4,tr|M5E5T2|M5E5T2_MALS4,tr|M5EB36|M5EB36_MALS4,tr|M5ECZ4|M5ECZ4_MALS4,tr|M5E7V9|M5E7V9_MALS4,tr|M5EBV3|M5EBV3_MALS4
MNXR14585[p]	MNXR14585	Membrane	1 MNXM11 + 1 MNXM634 = 1 MNXM394 + 1 MNXM634	1 diphosphate(3-) + 1 DNA = 1 dTTP + 1 DNA	163.906	2.7.7.7	tr|M5E819|M5E819_MALS4,tr|M5E6Y5|M5E6Y5_MALS4,tr|M5EQ56|M5EQ56_MALS4,tr|M5EB33|M5EB33_MALS4,tr|M5E6W3|M5E6W3_MALS4,tr|M5EAK0|M5EAK0_MALS4,tr|M5E5T2|M5E5T2_MALS4,tr|M5EB36|M5EB36_MALS4,tr|M5ECZ4|M5ECZ4_MALS4,tr|M5E7V9|M5E7V9_MALS4,tr|M5EBV3|M5EBV3_MALS4
MNXR1461[e]	MNXR1461	Extracellular	1 MNXM15 + 1 MNXM234 = 1 MNXM1 + 1 MNXM2 + 1 MNXM266	1 NH4(+) + 1 dUMP = 1 H(+) + 1 H2O + 1 dCMP(2-)	8.627	3.5.4.12,3.5.4.14	tr|M5ENL1|M5ENL1_MALS4,NA
MNXR14611[c]	MNXR14611	Cytoplasm	1 MNXM11 + 1 MNXM1248 = 1 MNXM121 + 1 MNXM1248	1 diphosphate(3-) + 1 RNA = 1 UTP + 1 RNA		2.7.7.6,2.7.7.48,2.7.7.52	tr|M5E4A6|M5E4A6_MALS4,tr|M5EDJ3|M5EDJ3_MALS4,tr|M5E873|M5E873_MALS4,tr|M5ECP8|M5ECP8_MALS4,tr|M5EBC0|M5EBC0_MALS4,tr|M5ENP0|M5ENP0_MALS4,tr|M5EDD3|M5EDD3_MALS4,tr|M5EBF3|M5EBF3_MALS4,tr|M5EA10|M5EA10_MALS4,tr|M5EI76|M5EI76_MALS4,tr|M5E8X7|M5E8X7_MALS4,tr|M5ECE3|M5ECE3_MALS4,tr|M5E7D7|M5E7D7_MALS4,tr|M5E5X9|M5E5X9_MALS4,tr|M5E593|M5E593_MALS4,tr|M5EJ97|M5EJ97_MALS4,tr|M5E5S5|M5E5S5_MALS4,tr|M5E5Z…
MNXR14611[e]	MNXR14611	Extracellular	1 MNXM11 + 1 MNXM1248 = 1 MNXM121 + 1 MNXM1248	1 diphosphate(3-) + 1 RNA = 1 UTP + 1 RNA		2.7.7.6,2.7.7.48,2.7.7.52	tr|M5E4A6|M5E4A6_MALS4,tr|M5EDJ3|M5EDJ3_MALS4,tr|M5E873|M5E873_MALS4,tr|M5ECP8|M5ECP8_MALS4,tr|M5EBC0|M5EBC0_MALS4,tr|M5ENP0|M5ENP0_MALS4,tr|M5EDD3|M5EDD3_MALS4,tr|M5EBF3|M5EBF3_MALS4,tr|M5EA10|M5EA10_MALS4,tr|M5EI76|M5EI76_MALS4,tr|M5E8X7|M5E8X7_MALS4,tr|M5ECE3|M5ECE3_MALS4,tr|M5E7D7|M5E7D7_MALS4,tr|M5E5X9|M5E5X9_MALS4,tr|M5E593|M5E593_MALS4,tr|M5EJ97|M5EJ97_MALS4,tr|M5E5S5|M5E5S5_MALS4,tr|M5E5Z…
MNXR14611[m]	MNXR14611	Mitochondria	1 MNXM11 + 1 MNXM1248 = 1 MNXM121 + 1 MNXM1248	1 diphosphate(3-) + 1 RNA = 1 UTP + 1 RNA		2.7.7.6,2.7.7.48,2.7.7.52	tr|M5E4A6|M5E4A6_MALS4,tr|M5EDJ3|M5EDJ3_MALS4,tr|M5E873|M5E873_MALS4,tr|M5ECP8|M5ECP8_MALS4,tr|M5EBC0|M5EBC0_MALS4,tr|M5ENP0|M5ENP0_MALS4,tr|M5EDD3|M5EDD3_MALS4,tr|M5EBF3|M5EBF3_MALS4,tr|M5EA10|M5EA10_MALS4,tr|M5EI76|M5EI76_MALS4,tr|M5E8X7|M5E8X7_MALS4,tr|M5ECE3|M5ECE3_MALS4,tr|M5E7D7|M5E7D7_MALS4,tr|M5E5X9|M5E5X9_MALS4,tr|M5E593|M5E593_MALS4,tr|M5EJ97|M5EJ97_MALS4,tr|M5E5S5|M5E5S5_MALS4,tr|M5E5Z…
MNXR14611[n]	MNXR14611	Nucleous	1 MNXM11 + 1 MNXM1248 = 1 MNXM121 + 1 MNXM1248	1 diphosphate(3-) + 1 RNA = 1 UTP + 1 RNA		2.7.7.6,2.7.7.48,2.7.7.52	tr|M5E4A6|M5E4A6_MALS4,tr|M5EDJ3|M5EDJ3_MALS4,tr|M5E873|M5E873_MALS4,tr|M5ECP8|M5ECP8_MALS4,tr|M5EBC0|M5EBC0_MALS4,tr|M5ENP0|M5ENP0_MALS4,tr|M5EDD3|M5EDD3_MALS4,tr|M5EBF3|M5EBF3_MALS4,tr|M5EA10|M5EA10_MALS4,tr|M5EI76|M5EI76_MALS4,tr|M5E8X7|M5E8X7_MALS4,tr|M5ECE3|M5ECE3_MALS4,tr|M5E7D7|M5E7D7_MALS4,tr|M5E5X9|M5E5X9_MALS4,tr|M5E593|M5E593_MALS4,tr|M5EJ97|M5EJ97_MALS4,tr|M5E5S5|M5E5S5_MALS4,tr|M5E5Z…
MNXR14612[c]	MNXR14612	Cytoplasm	1 MNXM11 + 1 MNXM1248 = 1 MNXM1248 + 1 MNXM484	1 diphosphate(3-) + 1 RNA = 1 RNA + 1 ribonucleoside triphosphate		2.7.7.6,2.7.7.48	tr|M5E4A6|M5E4A6_MALS4,tr|M5EDJ3|M5EDJ3_MALS4,tr|M5E873|M5E873_MALS4,tr|M5ECP8|M5ECP8_MALS4,tr|M5EBC0|M5EBC0_MALS4,tr|M5ENP0|M5ENP0_MALS4,tr|M5EDD3|M5EDD3_MALS4,tr|M5EBF3|M5EBF3_MALS4,tr|M5EA10|M5EA10_MALS4,tr|M5EI76|M5EI76_MALS4,tr|M5E8X7|M5E8X7_MALS4,tr|M5ECE3|M5ECE3_MALS4,tr|M5E7D7|M5E7D7_MALS4,tr|M5E5X9|M5E5X9_MALS4,tr|M5E593|M5E593_MALS4,tr|M5EJ97|M5EJ97_MALS4,tr|M5E5S5|M5E5S5_MALS4,tr|M5E5Z…
MNXR14612[e]	MNXR14612	Extracellular	1 MNXM11 + 1 MNXM1248 = 1 MNXM1248 + 1 MNXM484	1 diphosphate(3-) + 1 RNA = 1 RNA + 1 ribonucleoside triphosphate		2.7.7.6,2.7.7.48	tr|M5E4A6|M5E4A6_MALS4,tr|M5EDJ3|M5EDJ3_MALS4,tr|M5E873|M5E873_MALS4,tr|M5ECP8|M5ECP8_MALS4,tr|M5EBC0|M5EBC0_MALS4,tr|M5ENP0|M5ENP0_MALS4,tr|M5EDD3|M5EDD3_MALS4,tr|M5EBF3|M5EBF3_MALS4,tr|M5EA10|M5EA10_MALS4,tr|M5EI76|M5EI76_MALS4,tr|M5E8X7|M5E8X7_MALS4,tr|M5ECE3|M5ECE3_MALS4,tr|M5E7D7|M5E7D7_MALS4,tr|M5E5X9|M5E5X9_MALS4,tr|M5E593|M5E593_MALS4,tr|M5EJ97|M5EJ97_MALS4,tr|M5E5S5|M5E5S5_MALS4,tr|M5E5Z…
MNXR14612[m]	MNXR14612	Mitochondria	1 MNXM11 + 1 MNXM1248 = 1 MNXM1248 + 1 MNXM484	1 diphosphate(3-) + 1 RNA = 1 RNA + 1 ribonucleoside triphosphate		2.7.7.6,2.7.7.48	tr|M5E4A6|M5E4A6_MALS4,tr|M5EDJ3|M5EDJ3_MALS4,tr|M5E873|M5E873_MALS4,tr|M5ECP8|M5ECP8_MALS4,tr|M5EBC0|M5EBC0_MALS4,tr|M5ENP0|M5ENP0_MALS4,tr|M5EDD3|M5EDD3_MALS4,tr|M5EBF3|M5EBF3_MALS4,tr|M5EA10|M5EA10_MALS4,tr|M5EI76|M5EI76_MALS4,tr|M5E8X7|M5E8X7_MALS4,tr|M5ECE3|M5ECE3_MALS4,tr|M5E7D7|M5E7D7_MALS4,tr|M5E5X9|M5E5X9_MALS4,tr|M5E593|M5E593_MALS4,tr|M5EJ97|M5EJ97_MALS4,tr|M5E5S5|M5E5S5_MALS4,tr|M5E5Z…
MNXR14612[n]	MNXR14612	Nucleous	1 MNXM11 + 1 MNXM1248 = 1 MNXM1248 + 1 MNXM484	1 diphosphate(3-) + 1 RNA = 1 RNA + 1 ribonucleoside triphosphate		2.7.7.6,2.7.7.48	tr|M5E4A6|M5E4A6_MALS4,tr|M5EDJ3|M5EDJ3_MALS4,tr|M5E873|M5E873_MALS4,tr|M5ECP8|M5ECP8_MALS4,tr|M5EBC0|M5EBC0_MALS4,tr|M5ENP0|M5ENP0_MALS4,tr|M5EDD3|M5EDD3_MALS4,tr|M5EBF3|M5EBF3_MALS4,tr|M5EA10|M5EA10_MALS4,tr|M5EI76|M5EI76_MALS4,tr|M5E8X7|M5E8X7_MALS4,tr|M5ECE3|M5ECE3_MALS4,tr|M5E7D7|M5E7D7_MALS4,tr|M5E5X9|M5E5X9_MALS4,tr|M5E593|M5E593_MALS4,tr|M5EJ97|M5EJ97_MALS4,tr|M5E5S5|M5E5S5_MALS4,tr|M5E5Z…
MNXR14632[c]	MNXR14632	Cytoplasm	1 MNXM16 + 1 MNXM3723 = 1 MNXM19 + 1 MNXM7848	1 S-adenosyl-L-methionine + 1 tRNA guanine = 1 S-adenosyl-L-homocysteine + 1 tRNA containing N7-methylguanine		2.1.1.33	tr|M5E870|M5E870_MALS4
MNXR14636[c]	MNXR14636	Cytoplasm	1 MNXM1 + 1 MNXM277 + 1 MNXM6 = 1 MNXM5 + 1 MNXM832	1 H(+) + 1 aldehyde + 1 NADPH = 1 NADP(+) + 1 a primary alcohol	23.4557	1.1.1.2,1.1.1.71	tr|M5EKS6|M5EKS6_MALS4,NA
MNXR1478[e]	MNXR1478	Extracellular	1 MNXM15 + 1 MNXM492 = 1 MNXM1 + 1 MNXM2 + 1 MNXM704	1 NH4(+) + 1 2'-deoxyuridine = 1 H(+) + 1 H2O + 1 2'-deoxycytidine	8.62699	3.5.4.5,3.5.4.14	tr|M5E621|M5E621_MALS4,NA
MNXR1486[c]	MNXR1486	Cytoplasm	1 MNXM1219 + 1 MNXM9 = 1 MNXM2 + 1 MNXM258 + 1 MNXM73	1 7-phospho-2-dehydro-3-deoxy-D-arabino-heptonate + 1 phosphate = 1 H2O + 1 D-erythrose 4-phosphate(2-) + 1 phosphoenolpyruvate		2.5.1.54	tr|M5E6A3|M5E6A3_MALS4,tr|M5E928|M5E928_MALS4,tr|M5E861|M5E861_MALS4
MNXR1486[n]	MNXR1486	Nucleous	1 MNXM1219 + 1 MNXM9 = 1 MNXM2 + 1 MNXM258 + 1 MNXM73	1 7-phospho-2-dehydro-3-deoxy-D-arabino-heptonate + 1 phosphate = 1 H2O + 1 D-erythrose 4-phosphate(2-) + 1 phosphoenolpyruvate		2.5.1.54	tr|M5E6A3|M5E6A3_MALS4,tr|M5E928|M5E928_MALS4,tr|M5E861|M5E861_MALS4
MNXR14882[c]	MNXR14882	Cytoplasm	1 MNXM1 + 1 MNXM2808 + 1 MNXM7 = 1 MNXM3 + 1 MNXM461	1 H(+) + 1 beta-L-arabinose 1-phosphate(2-) + 1 ADP = 1 ATP + 1 L-arabinopyranose	0
MNXR14890[c]	MNXR14890	Cytoplasm	1 MNXM1 + 1 MNXM215 + 1 MNXM7 = 1 MNXM3 + 1 MNXM99	1 H(+) + 1 alpha-D-glucose 6-phosphate(2-) + 1 ADP = 1 ATP + 1 alpha-D-glucose		2.7.1.1	tr|M5E728|M5E728_MALS4
MNXR14994[p]	MNXR14994	Membrane	2 MNXM1083 + 2 MNXM2 + 1 MNXM686 = 2 MNXM1 + 2 MNXM1084 + 1 MNXM272 + 1 MNXM4	2 ferricytochrome b5 + 2 H2O + 1 oleoyl-CoA = 2 H(+) + 2 ferrocytochrome b5 + 1 stearoyl-CoA + 1 O2		1.14.19.1	tr|M5E9X0|M5E9X0_MALS4
MNXR15182[c]	MNXR15182	Cytoplasm	1 MNXM1 + 1 MNXM393 + 1 MNXM7 = 1 MNXM3 + 1 MNXM469	1 H(+) + 1 D-glucitol 6-phosphate + 1 ADP = 1 ATP + 1 D-glucitol		2.7.1.1	tr|M5E728|M5E728_MALS4
MNXR15207[m]	MNXR15207	Mitochondria	2 MNXM1 + 1 MNXM10 + 1 MNXM2422 = 1 MNXM2 + 1 MNXM2716 + 1 MNXM8	2 H(+) + 1 NADH(2-) + 1 propynoate = 1 H2O + 1 prop-2-ynal + 1 NAD(+)		1.2.1.3	tr|M5E7C5|M5E7C5_MALS4
MNXR15257[c]	MNXR15257	Cytoplasm	1 MNXM15 + 1 MNXM2970 = 1 MNXM1 + 1 MNXM1274 + 1 MNXM1851	1 NH4(+) + 1 alpha-D-hexose 1-phosphate(2-) = 1 H(+) + 1 D-hexose + 1 phosphoramidate	0
MNXR15271[c]	MNXR15271	Cytoplasm	1 MNXM1 + 1 MNXM10 + 1 MNXM5529 = 1 MNXM8 + 1 MNXM8132	1 H(+) + 1 NADH(2-) + 1 3-Oxo-delta5-steroid = 1 NAD(+) + 1 3beta-Hydroxy-delta5-steroid	20.164	1.1.1.145	tr|M5E8G4|M5E8G4_MALS4
MNXR1535[c]	MNXR1535	Cytoplasm	1 MNXM2 + 1 MNXM238 = 1 MNXM734	1 H2O + 1 3-methyl-2-oxobutanoate = 1 2,3-dihydroxy-3-methylbutanoate		4.2.1.9	tr|M5E4T4|M5E4T4_MALS4
MNXR1537[c]	MNXR1537	Cytoplasm	1 MNXM1 + 1 MNXM7 + 1 MNXM77 = 1 MNXM3 + 1 MNXM460	1 H(+) + 1 ADP + 1 glycerone phosphate = 1 ATP + 1 glycerone		2.7.1.29	tr|M5E9L1|M5E9L1_MALS4
MNXR15472[m]	MNXR15472	Mitochondria	2 MNXM1 + 1 MNXM10 + 1 MNXM1572 = 1 MNXM2 + 1 MNXM8 + 1 MNXM933	2 H(+) + 1 NADH(2-) + 1 methylmalonate(2-) = 1 H2O + 1 NAD(+) + 1 (S)-methylmalonate semialdehyde		1.2.1.3	tr|M5E7C5|M5E7C5_MALS4
MNXR15592[c]	MNXR15592	Cytoplasm	1 MNXM16 + 1 MNXM9046 = 1 MNXM1 + 1 MNXM12776 + 1 MNXM19	1 S-adenosyl-L-methionine + 1 Protein L-isoaspartate = 1 H(+) + 1 Protein L-isoaspartate methyl ester + 1 S-adenosyl-L-homocysteine		2.1.1.77	tr|M5ES16|M5ES16_MALS4
MNXR1561[m]	MNXR1561	Mitochondria	1 MNXM1 + 1 MNXM281 + 1 MNXM6 = 1 MNXM5 + 1 MNXM79	1 H(+) + 1 dihydrofolate(2-) + 1 NADPH = 1 NADP(+) + 1 (6S)-5,6,7,8-tetrahydrofolate	5.5058	1.5.1.3	tr|M5ECP5|M5ECP5_MALS4
MNXR15637[c]	MNXR15637	Cytoplasm	2 MNXM1 + 1 MNXM453 + 1 MNXM79 = 1 MNXM2 + 1 MNXM463 + 1 MNXM511	2 H(+) + 1 N(2)-formyl-N(1)-(5-phospho-D-ribosyl)glycinamide(2-) + 1 (6S)-5,6,7,8-tetrahydrofolate = 1 H2O + 1 N(1)-(5-phospho-D-ribosyl)glycinamide(1-) + 1 (6R)-5,10-methenyltetrahydrofolate	0
MNXR15690[c]	MNXR15690	Cytoplasm	1 MNXM10 + 1 MNXM13 + 1 MNXM1461 = 1 MNXM8 + 1 MNXM853	1 NADH(2-) + 1 CO(2) + 1 4alpha-methyllathosterone = 1 NAD(+) + 1 3beta-hydroxy-4beta-methyl-5alpha-cholest-7-ene-4alpha-carboxylate		1.1.1.170	tr|M5E8G4|M5E8G4_MALS4
MNXR15696[p]	MNXR15696	Membrane	1 MNXM1065 + 1 MNXM2 + 1 MNXM8 = 1 MNXM1 + 1 MNXM10 + 1 MNXM1362 + 1 MNXM4	1 4beta-(hydroxymethyl)-4alpha-methyl-5alpha-cholest-7-en-3beta-ol + 1 H2O + 1 NAD(+) = 1 H(+) + 1 NADH(2-) + 1 4,4-dimethyl-5alpha-cholest-7-en-3beta-ol + 1 O2		1.14.13.72	tr|M5EAX6|M5EAX6_MALS4
MNXR1576[c]	MNXR1576	Cytoplasm	1 MNXM1 + 1 MNXM465 = 1 MNXM2 + 1 MNXM252	1 H(+) + 1 N-carbamoyl-L-aspartate(2-) = 1 H2O + 1 (S)-dihydroorotate		3.5.2.3	tr|M5EB12|M5EB12_MALS4
MNXR15797[c]	MNXR15797	Cytoplasm	1 MNXM1138 + 1 MNXM8 = 1 MNXM1 + 1 MNXM10 + 1 MNXM1174	1 5beta-cholestane-3alpha,7alpha,26-triol + 1 NAD(+) = 1 H(+) + 1 NADH(2-) + 1 3alpha,7alpha-dihydroxy-5beta-cholestan-26-al		1.1.1.1	tr|M5EBT2|M5EBT2_MALS4
MNXR159[p]	MNXR159	Membrane	1 MNXM13 + 1 MNXM205 = 1 MNXM1 + 1 MNXM279	1 CO(2) + 1 dopamine = 1 H(+) + 1 L-dopa zwitterion		4.1.1.28	tr|M5EMG8|M5EMG8_MALS4
MNXR15907[c]	MNXR15907	Cytoplasm	1 MNXM11244 + 1 MNXM6 = 1 MNXM1 + 1 MNXM11245 + 1 MNXM5	1 Cytochrome P-450 oxidized form + 1 NADPH = 1 H(+) + 1 Cytochrome P-450 reduced form + 1 NADP(+)		1.6.2.4	tr|M5EBQ5|M5EBQ5_MALS4
MNXR1594[p]	MNXR1594	Membrane	1 MNXM1219 = 1 MNXM478 + 1 MNXM9	1 7-phospho-2-dehydro-3-deoxy-D-arabino-heptonate = 1 (-)-3-dehydroquinate + 1 phosphate		4.2.3.4	tr|M5EAT4|M5EAT4_MALS4
MNXR15970[c]	MNXR15970	Cytoplasm	1 MNXM1994 + 1 MNXM5 = 1 MNXM1 + 1 MNXM6 + 1 MNXM831	1 6-hydroxyhexanoate + 1 NADP(+) = 1 H(+) + 1 NADPH + 1 6-oxohexanoate	23.4557	1.1.1.2	tr|M5EKS6|M5EKS6_MALS4
MNXR15972[c]	MNXR15972	Cytoplasm	1 MNXM1 + 1 MNXM10 + 1 MNXM5312 = 1 MNXM6087 + 1 MNXM8	1 H(+) + 1 NADH(2-) + 1 trans-3-Chloroallyl aldehyde = 1 3-chloroprop-2-en-1-ol + 1 NAD(+)	23.084	1.1.1.1	tr|M5EBT2|M5EBT2_MALS4
MNXR15973[c]	MNXR15973	Cytoplasm	1 MNXM1 + 1 MNXM10 + 1 MNXM6216 = 1 MNXM5676 + 1 MNXM8	1 H(+) + 1 NADH(2-) + 1 cis-3-Chloroallyl aldehyde = 1 cis-3-chloroprop-2-en-1-ol + 1 NAD(+)	23.084	1.1.1.1	tr|M5EBT2|M5EBT2_MALS4
MNXR15975[c]	MNXR15975	Cytoplasm	2 MNXM1 + 1 MNXM6086 = 1 MNXM2 + 1 MNXM5312	2 H(+) + 1 3-chloroacrylate = 1 H2O + 1 trans-3-Chloroallyl aldehyde	0
MNXR15998[c]	MNXR15998	Cytoplasm	1 MNXM1 + 1 MNXM151 + 1 MNXM376 + 1 MNXM43 = 1 MNXM4524 + 2 MNXM57	1 H(+) + 1 glutathione disulfide(2-) + 1 hydroquinone + 1 Cl(-) = 1 chlorohydroquinone + 2 glutathione	0
MNXR16009[m]	MNXR16009	Mitochondria	1 MNXM1816 + 1 MNXM2 + 1 MNXM8 = 2 MNXM1 + 1 MNXM10 + 1 MNXM1468	1 chloroacetaldehyde + 1 H2O + 1 NAD(+) = 2 H(+) + 1 NADH(2-) + 1 chloroacetate		1.2.1.3	tr|M5E7C5|M5E7C5_MALS4
MNXR16027[c]	MNXR16027	Cytoplasm	1 MNXM1615 + 1 MNXM2 = 1 MNXM5844	1 1-methylpyrrolinium + 1 H2O = 1 N-methylaminobutanal	0
MNXR1605[c]	MNXR1605	Cytoplasm	1 MNXM16 + 1 MNXM3804 = 1 MNXM1 + 1 MNXM19 + 1 MNXM3805	1 S-adenosyl-L-methionine + 1 2-(3-amino-3-carboxypropyl)-L-histidine dizwitterion = 1 H(+) + 1 S-adenosyl-L-homocysteine + 1 2-[3-carboxylato-3-(methylammonio)propyl]-L-histidine dizwitterion		2.1.1.98	tr|M5EMY1|M5EMY1_MALS4
MNXR16270[p]	MNXR16270	Membrane	1 MNXM1035 + 2 MNXM2 + 1 MNXM8 = 1 MNXM1 + 1 MNXM10 + 1 MNXM1065 + 1 MNXM4	1 3beta-hydroxy-4beta-methyl-5alpha-cholest-7-ene-4alpha-carbaldehyde + 2 H2O + 1 NAD(+) = 1 H(+) + 1 NADH(2-) + 1 4beta-(hydroxymethyl)-4alpha-methyl-5alpha-cholest-7-en-3beta-ol + 1 O2		1.14.13.72	tr|M5EAX6|M5EAX6_MALS4
MNXR16271[p]	MNXR16271	Membrane	1 MNXM10 + 1 MNXM1035 + 1 MNXM4 = 1 MNXM2 + 1 MNXM8 + 1 MNXM853	1 NADH(2-) + 1 3beta-hydroxy-4beta-methyl-5alpha-cholest-7-ene-4alpha-carbaldehyde + 1 O2 = 1 H2O + 1 NAD(+) + 1 3beta-hydroxy-4beta-methyl-5alpha-cholest-7-ene-4alpha-carboxylate		1.14.13.72	tr|M5EAX6|M5EAX6_MALS4
MNXR16366[e]	MNXR16366	Extracellular	1 MNXM26 + 1 MNXM7902 = 1 MNXM2 + 1 MNXM9315	1 acetate + 1 = 1 H2O + 1	8.28821	3.5.1.89	tr|M5EQB5|M5EQB5_MALS4
MNXR16403[e]	MNXR16403	Extracellular	1 MNXM2 + 1 MNXM9288 = 1 MNXM41 + 1 MNXM9298	1 H2O + 1 = 1 D-glucopyranose + 1		3.2.1.106	tr|M5E6S5|M5E6S5_MALS4
MNXR16404[m]	MNXR16404	Mitochondria	1 MNXM2 + 1 MNXM9298 = 1 MNXM41 + 1 MNXM9295	1 H2O + 1 = 1 D-glucopyranose + 1		3.2.1.84	tr|M5ED60|M5ED60_MALS4
MNXR16405[m]	MNXR16405	Mitochondria	1 MNXM2 + 1 MNXM9295 = 1 MNXM41 + 1 MNXM6479	1 H2O + 1 = 1 D-glucopyranose + 1		3.2.1.84	tr|M5ED60|M5ED60_MALS4
MNXR16406[c]	MNXR16406	Cytoplasm	4 MNXM182 + 1 MNXM9328 = 4 MNXM2 + 1 MNXM6479	4 D-mannopyranose + 1 = 4 H2O + 1		3.2.1.113	tr|M5EB13|M5EB13_MALS4,tr|M5E635|M5E635_MALS4,tr|M5E5F6|M5E5F6_MALS4
MNXR16406[p]	MNXR16406	Membrane	4 MNXM182 + 1 MNXM9328 = 4 MNXM2 + 1 MNXM6479	4 D-mannopyranose + 1 = 4 H2O + 1		3.2.1.113	tr|M5EB13|M5EB13_MALS4,tr|M5E635|M5E635_MALS4,tr|M5E5F6|M5E5F6_MALS4
MNXR16754[c]	MNXR16754	Cytoplasm	1 MNXM1 + 1 MNXM183 + 1 MNXM234 + 1 MNXM6 = 1 MNXM257 + 1 MNXM5 + 1 MNXM79	1 H(+) + 1 (6R)-5,10-methylenetetrahydrofolate + 1 dUMP + 1 NADPH = 1 dTMP + 1 NADP(+) + 1 (6S)-5,6,7,8-tetrahydrofolate		2.1.1.148	tr|M5EAK8|M5EAK8_MALS4
MNXR16845[c]	MNXR16845	Cytoplasm	1 MNXM182 + 1 MNXM7899 = 1 MNXM2 + 1 MNXM6479	1 D-mannopyranose + 1 = 1 H2O + 1		3.2.1.113	tr|M5EB13|M5EB13_MALS4,tr|M5E635|M5E635_MALS4,tr|M5E5F6|M5E5F6_MALS4
MNXR16845[p]	MNXR16845	Membrane	1 MNXM182 + 1 MNXM7899 = 1 MNXM2 + 1 MNXM6479	1 D-mannopyranose + 1 = 1 H2O + 1		3.2.1.113	tr|M5EB13|M5EB13_MALS4,tr|M5E635|M5E635_MALS4,tr|M5E5F6|M5E5F6_MALS4
MNXR16993[c]	MNXR16993	Cytoplasm	1 MNXM1 + 1 MNXM10 + 1 MNXM4 + 1 MNXM6617 = 1 MNXM2 + 1 MNXM6494 + 1 MNXM8	1 H(+) + 1 NADH(2-) + 1 O2 + 1 1-methylnaphthalene = 1 H2O + 1 (1-naphthyl)methanol + 1 NAD(+)	0
MNXR16994[c]	MNXR16994	Cytoplasm	1 MNXM1 + 1 MNXM10 + 1 MNXM6043 = 1 MNXM6494 + 1 MNXM8	1 H(+) + 1 NADH(2-) + 1 1-naphthaldehyde = 1 (1-naphthyl)methanol + 1 NAD(+)	23.084	1.1.1.1	tr|M5EBT2|M5EBT2_MALS4
MNXR17[c]	MNXR17	Cytoplasm	1 MNXM15 + 1 MNXM22 + 1 MNXM493 = 1 MNXM2 + 1 MNXM350 + 1 MNXM4	1 NH4(+) + 1 hydrogen peroxide + 1 3-ammoniopropanal = 1 H2O + 1 propane-1,3-diamine + 1 O2		1.4.3.21	tr|M5EE62|M5EE62_MALS4
MNXR17004[c]	MNXR17004	Cytoplasm	1 MNXM1 + 1 MNXM1 + 1 MNXM10 + 1 MNXM4298 = 1 MNXM2 + 1 MNXM4972 + 1 MNXM8	1 H(+) + 1 H(+) + 1 NADH(2-) + 1 2-naphthoate = 1 H2O + 1 2-naphthaldehyde + 1 NAD(+)	0
MNXR17006[c]	MNXR17006	Cytoplasm	1 MNXM1 + 1 MNXM10 + 1 MNXM4 + 1 MNXM4910 = 1 MNXM7178 + 1 MNXM8	1 H(+) + 1 NADH(2-) + 1 O2 + 1 (2-naphthyl)methanol = 1 cis-1,2-Dihydroxy-1,2-dihydro-7-hydroxymethylnaphthalene + 1 NAD(+)	0
MNXR17240[c]	MNXR17240	Cytoplasm	1 MNXM12309 + 1 MNXM2 = 1 MNXM127 + 1 MNXM9	1 myo-inositol phosphate + 1 H2O = 1 myo-inositol + 1 phosphate		3.1.3.25	tr|M5EK29|M5EK29_MALS4
MNXR17318[c]	MNXR17318	Cytoplasm	1 MNXM5649 + 1 MNXM622 + 1 MNXM76 = 1 MNXM960	1 C15815 + 1 1-deoxy-D-xylulose 5-phosphate + 1 L-tyrosine zwitterion = 1 4-methyl-5-(2-phosphonatooxyethyl)thiazole(2-)	0
MNXR17506[c]	MNXR17506	Cytoplasm	1 MNXM359 = 1 MNXM3814	1 3-hydroxyanthranilate = 1 2-hydroxylaminobenzoate	0
MNXR17648[m]	MNXR17648	Mitochondria	1 MNXM2 + 1 MNXM5876 = 1 MNXM5873	1 H2O + 1 OPC8-trans-2-enoyl-CoA = 1 OPC8-3-hydroxyacyl-CoA	22.7053	4.2.1.17,4.2.1.74	tr|M5E897|M5E897_MALS4,NA
MNXR17649[c]	MNXR17649	Cytoplasm	1 MNXM1 + 1 MNXM10 + 1 MNXM5874 = 1 MNXM5873 + 1 MNXM8	1 H(+) + 1 NADH(2-) + 1 OPC8-3-ketoacyl-CoA = 1 OPC8-3-hydroxyacyl-CoA + 1 NAD(+)	21.624	1.1.1.35,1.1.1.211	tr|M5E4S8|M5E4S8_MALS4,NA
MNXR17650[m]	MNXR17650	Mitochondria	1 MNXM12 + 1 MNXM5874 = 1 MNXM21 + 1 MNXM5871	1 CoA + 1 OPC8-3-ketoacyl-CoA = 1 acetyl-CoA(4-) + 1 OPC6-CoA		2.3.1.16	tr|M5E5G7|M5E5G7_MALS4,tr|M5ECB4|M5ECB4_MALS4
MNXR17650[x]	MNXR17650	Peroxisome	1 MNXM12 + 1 MNXM5874 = 1 MNXM21 + 1 MNXM5871	1 CoA + 1 OPC8-3-ketoacyl-CoA = 1 acetyl-CoA(4-) + 1 OPC6-CoA		2.3.1.16	tr|M5E5G7|M5E5G7_MALS4,tr|M5ECB4|M5ECB4_MALS4
MNXR17652[m]	MNXR17652	Mitochondria	1 MNXM2 + 1 MNXM5872 = 1 MNXM5869	1 H2O + 1 OPC6-trans-2-enoyl-CoA = 1 OPC6-3-hydroxyacyl-CoA	22.7053	4.2.1.17,4.2.1.74	tr|M5E897|M5E897_MALS4,NA
MNXR17653[c]	MNXR17653	Cytoplasm	1 MNXM1 + 1 MNXM10 + 1 MNXM5870 = 1 MNXM5869 + 1 MNXM8	1 H(+) + 1 NADH(2-) + 1 OPC6-3-ketoacyl-CoA = 1 OPC6-3-hydroxyacyl-CoA + 1 NAD(+)	21.624	1.1.1.35,1.1.1.211	tr|M5E4S8|M5E4S8_MALS4,NA
MNXR17654[m]	MNXR17654	Mitochondria	1 MNXM12 + 1 MNXM5870 = 1 MNXM21 + 1 MNXM5867	1 CoA + 1 OPC6-3-ketoacyl-CoA = 1 acetyl-CoA(4-) + 1 OPC4-CoA		2.3.1.16	tr|M5E5G7|M5E5G7_MALS4,tr|M5ECB4|M5ECB4_MALS4
MNXR17654[x]	MNXR17654	Peroxisome	1 MNXM12 + 1 MNXM5870 = 1 MNXM21 + 1 MNXM5867	1 CoA + 1 OPC6-3-ketoacyl-CoA = 1 acetyl-CoA(4-) + 1 OPC4-CoA		2.3.1.16	tr|M5E5G7|M5E5G7_MALS4,tr|M5ECB4|M5ECB4_MALS4
MNXR17656[m]	MNXR17656	Mitochondria	1 MNXM2 + 1 MNXM5868 = 1 MNXM5865	1 H2O + 1 OPC4-trans-2-enoyl-CoA = 1 OPC4-3-hydroxyacyl-CoA	22.7053	4.2.1.17,4.2.1.74	tr|M5E897|M5E897_MALS4,NA
MNXR17657[c]	MNXR17657	Cytoplasm	1 MNXM1 + 1 MNXM10 + 1 MNXM5866 = 1 MNXM5865 + 1 MNXM8	1 H(+) + 1 NADH(2-) + 1 OPC4-3-ketoacyl-CoA = 1 OPC4-3-hydroxyacyl-CoA + 1 NAD(+)	21.624	1.1.1.35,1.1.1.211	tr|M5E4S8|M5E4S8_MALS4,NA
MNXR17658[m]	MNXR17658	Mitochondria	1 MNXM12 + 1 MNXM5866 = 1 MNXM21 + 1 MNXM5798	1 CoA + 1 OPC4-3-ketoacyl-CoA = 1 acetyl-CoA(4-) + 1 jasmonoyl-CoA		2.3.1.16	tr|M5E5G7|M5E5G7_MALS4,tr|M5ECB4|M5ECB4_MALS4
MNXR17658[x]	MNXR17658	Peroxisome	1 MNXM12 + 1 MNXM5866 = 1 MNXM21 + 1 MNXM5798	1 CoA + 1 OPC4-3-ketoacyl-CoA = 1 acetyl-CoA(4-) + 1 jasmonoyl-CoA		2.3.1.16	tr|M5E5G7|M5E5G7_MALS4,tr|M5ECB4|M5ECB4_MALS4
MNXR177[m]	MNXR177	Mitochondria	1 MNXM1989 + 1 MNXM2 + 1 MNXM8 = 2 MNXM1 + 1 MNXM10 + 1 MNXM3383	1 3-methoxy-4-hydroxyphenylglycolaldehyde + 1 H2O + 1 NAD(+) = 2 H(+) + 1 NADH(2-) + 1 vanillylmandelate		1.2.1.5	tr|M5E7C5|M5E7C5_MALS4
MNXR1772[p]	MNXR1772	Membrane	1 MNXM1 + 1 MNXM12 + 1 MNXM7 = 1 MNXM3 + 1 MNXM481	1 H(+) + 1 CoA + 1 ADP = 1 ATP + 1 3'-dephospho-CoA(2-)		2.7.1.24	tr|M5E7K3|M5E7K3_MALS4
MNXR17834[m]	MNXR17834	Mitochondria	1 MNXM12 + 1 MNXM5558 = 1 MNXM21 + 1 MNXM389	1 CoA + 1 5-methyl-3-oxo-4-hexenoyl-CoA = 1 acetyl-CoA(4-) + 1 3-methylbut-2-enoyl-CoA		2.3.1.16	tr|M5E5G7|M5E5G7_MALS4,tr|M5ECB4|M5ECB4_MALS4
MNXR17834[x]	MNXR17834	Peroxisome	1 MNXM12 + 1 MNXM5558 = 1 MNXM21 + 1 MNXM389	1 CoA + 1 5-methyl-3-oxo-4-hexenoyl-CoA = 1 acetyl-CoA(4-) + 1 3-methylbut-2-enoyl-CoA		2.3.1.16	tr|M5E5G7|M5E5G7_MALS4,tr|M5ECB4|M5ECB4_MALS4
MNXR1788[m]	MNXR1788	Mitochondria	1 MNXM1 + 1 MNXM6 + 1 MNXM959 = 1 MNXM5 + 1 MNXM593	1 H(+) + 1 NADPH + 1 2-dehydropantoate = 1 NADP(+) + 1 (R)-pantoate	2.29352	1.1.1.169	tr|M5E9H8|M5E9H8_MALS4,tr|M5ECJ2|M5ECJ2_MALS4,tr|M5EQG4|M5EQG4_MALS4
MNXR17919[c]	MNXR17919	Cytoplasm	1 MNXM1210 + 1 MNXM8 = 1 MNXM1 + 1 MNXM10 + 1 MNXM20	1 2-hydroxyglutarate(2-) + 1 NAD(+) = 1 H(+) + 1 NADH(2-) + 1 2-oxoglutarate	2.8418	1.1.1.95,1.1.1	tr|M5E6H8|M5E6H8_MALS4,NA
MNXR17974[c]	MNXR17974	Cytoplasm	1 MNXM10616 + 1 MNXM8 = 1 MNXM1 + 1 MNXM10 + 1 MNXM2968	1 Alcophosphamide + 1 NAD(+) = 1 H(+) + 1 NADH(2-) + 1 Aldophosphamide	23.084	1.1.1.1	tr|M5EBT2|M5EBT2_MALS4
MNXR17999[c]	MNXR17999	Cytoplasm	1 MNXM1 + 1 MNXM10 + 1 MNXM3835 = 1 MNXM6074 + 1 MNXM8	1 H(+) + 1 NADH(2-) + 1 3-Carbamoyl-2-phenylpropionaldehyde = 1 2-Phenyl-1,3-propanediol monocarbamate + 1 NAD(+)	23.084	1.1.1.1	tr|M5EBT2|M5EBT2_MALS4
MNXR18001[c]	MNXR18001	Cytoplasm	1 MNXM13 + 1 MNXM15 + 1 MNXM8322 = 1 MNXM1 + 1 MNXM3835	1 CO(2) + 1 NH4(+) + 1 Atropaldehyde = 1 H(+) + 1 3-Carbamoyl-2-phenylpropionaldehyde	0
MNXR18002[c]	MNXR18002	Cytoplasm	1 MNXM3835 = 1 MNXM6882	1 3-Carbamoyl-2-phenylpropionaldehyde = 1 4-Hydroxy-5-phenyltetrahydro-1,3-oxazin-2-one	0
MNXR18107[c]	MNXR18107	Cytoplasm	1 MNXM12 + 1 MNXM2109 = 1 MNXM2226 + 1 MNXM240	1 CoA + 1 cocaine = 1 ecgonine methyl ester + 1 benzoyl-CoA	0
MNXR18208[c]	MNXR18208	Cytoplasm	2 MNXM1083 + 1 MNXM6 = 2 MNXM1084 + 1 MNXM5	2 ferricytochrome b5 + 1 NADPH = 2 ferrocytochrome b5 + 1 NADP(+)	3.14236	1.6.2.4	tr|M5EBQ5|M5EBQ5_MALS4
MNXR18214[c]	MNXR18214	Cytoplasm	1 MNXM1 + 1 MNXM457 + 1 MNXM6 = 1 MNXM5 + 1 MNXM90	1 H(+) + 1 betaine aldehyde + 1 NADPH = 1 NADP(+) + 1 choline		1.1.1.1,1.1.1	tr|M5EBT2|M5EBT2_MALS4,NA
MNXR18232[c]	MNXR18232	Cytoplasm	1 MNXM337 = 1 MNXM3596	1 chorismate(2-) = 1 futalosine	0
MNXR18339[c]	MNXR18339	Cytoplasm	1 MNXM13365 + 1 MNXM182 = 1 MNXM13370 + 1 MNXM2	1 + 1 D-mannopyranose = 1 + 1 H2O	99.5982	3.2.1.24	tr|M5EB13|M5EB13_MALS4,tr|M5E635|M5E635_MALS4,tr|M5E5F6|M5E5F6_MALS4
MNXR18339[p]	MNXR18339	Membrane	1 MNXM13365 + 1 MNXM182 = 1 MNXM13370 + 1 MNXM2	1 + 1 D-mannopyranose = 1 + 1 H2O	99.5982	3.2.1.24	tr|M5EB13|M5EB13_MALS4,tr|M5E635|M5E635_MALS4,tr|M5E5F6|M5E5F6_MALS4
MNXR18340[c]	MNXR18340	Cytoplasm	1 MNXM13336 + 1 MNXM182 = 1 MNXM13382 + 1 MNXM2	1 + 1 D-mannopyranose = 1 + 1 H2O	99.5982	3.2.1.24	tr|M5EB13|M5EB13_MALS4,tr|M5E635|M5E635_MALS4,tr|M5E5F6|M5E5F6_MALS4
MNXR18340[p]	MNXR18340	Membrane	1 MNXM13336 + 1 MNXM182 = 1 MNXM13382 + 1 MNXM2	1 + 1 D-mannopyranose = 1 + 1 H2O	99.5982	3.2.1.24	tr|M5EB13|M5EB13_MALS4,tr|M5E635|M5E635_MALS4,tr|M5E5F6|M5E5F6_MALS4
MNXR18371[m]	MNXR18371	Mitochondria	1 MNXM16 + 1 MNXM6758 = 1 MNXM1 + 1 MNXM19 + 1 MNXM6075	1 S-adenosyl-L-methionine + 1 2-Polyprenyl-6-hydroxyphenol = 1 H(+) + 1 S-adenosyl-L-homocysteine + 1 2-Polyprenyl-6-methoxyphenol		2.1.1.222	tr|M5ELZ7|M5ELZ7_MALS4
MNXR1863[m]	MNXR1863	Mitochondria	1 MNXM2 + 1 MNXM214 = 1 MNXM446	1 H2O + 1 crotonoyl-CoA(4-) = 1 (S)-3-hydroxybutanoyl-CoA(4-)	2.16296	4.2.1.17,4.2.1,4.2.1.116,4.2.1.55	tr|M5E897|M5E897_MALS4,NA
MNXR1866[m]	MNXR1866	Mitochondria	1 MNXM2 + 1 MNXM753 = 1 MNXM757	1 H2O + 1 trans-hex-2-enoyl-CoA = 1 (S)-3-hydroxyhexanoyl-CoA	2.16296	4.2.1.17,4.2.1.74	tr|M5E897|M5E897_MALS4,NA
MNXR1867[m]	MNXR1867	Mitochondria	1 MNXM2 + 1 MNXM784 = 1 MNXM766	1 H2O + 1 trans-oct-2-enoyl-CoA = 1 (S)-3-hydroxyoctanoyl-CoA	22.7053	4.2.1.17,4.2.1.74	tr|M5E897|M5E897_MALS4,NA
MNXR1868[m]	MNXR1868	Mitochondria	1 MNXM2 + 1 MNXM580 = 1 MNXM674	1 H2O + 1 trans-dec-2-enoyl-CoA = 1 (S)-3-hydroxydecanoyl-CoA	2.16303	4.2.1.17,4.2.1.74	tr|M5E897|M5E897_MALS4,NA
MNXR1869[m]	MNXR1869	Mitochondria	1 MNXM2 + 1 MNXM642 = 1 MNXM733	1 H2O + 1 trans-dodec-2-enoyl-CoA(4-) = 1 (S)-3-hydroxylauroyl-CoA	22.7053	4.2.1.17,4.2.1.74	tr|M5E897|M5E897_MALS4,NA
MNXR1870[m]	MNXR1870	Mitochondria	1 MNXM2 + 1 MNXM654 = 1 MNXM767	1 H2O + 1 trans-tetradec-2-enoyl-CoA = 1 (S)-3-hydroxytetradecanoyl-CoA		4.2.1.17	tr|M5E897|M5E897_MALS4
MNXR1871[m]	MNXR1871	Mitochondria	1 MNXM2 + 1 MNXM581 = 1 MNXM825	1 H2O + 1 (E)-hexadec-2-enoyl-CoA = 1 (S)-3-hydroxypalmitoyl-CoA		4.2.1.17	tr|M5E897|M5E897_MALS4
MNXR1873[m]	MNXR1873	Mitochondria	1 MNXM2 + 1 MNXM609 = 1 MNXM701	1 H2O + 1 2-methylbut-2-enoyl-CoA = 1 (2S,3S)-3-hydroxy-2-methylbutanoyl-CoA(4-)	1.60297	4.2.1.17	tr|M5E897|M5E897_MALS4
MNXR18929[c]	MNXR18929	Cytoplasm	2 MNXM1 + 2 MNXM5156 + 1 MNXM745 = 1 MNXM2 + 1 MNXM444 + 2 MNXM5155	2 H(+) + 2 ferrocytochrome c2 + 1 dimethyl sulfoxide = 1 H2O + 1 dimethyl sulfide + 2 ferricytochrome c2	0
MNXR1898[c]	MNXR1898	Cytoplasm	1 MNXM275 = 1 MNXM2 + 1 MNXM73	1 2-phospho-D-glycerate = 1 H2O + 1 phosphoenolpyruvate		4.2.1.11	tr|M5EJ19|M5EJ19_MALS4
MNXR19339[p]	MNXR19339	Membrane	1 MNXM16 + 1 MNXM9053 = 1 MNXM19 + 1 MNXM5285	1 S-adenosyl-L-methionine + 1 a protein c-terminal S-farnesyl-L-cysteine = 1 S-adenosyl-L-homocysteine + 1 a protein c-terminal s-farnesyl-l-cysteine methyl ester		2.1.1.100	tr|M5ECH7|M5ECH7_MALS4
MNXR19533[c]	MNXR19533	Cytoplasm	1 MNXM124 + 1 MNXM17467 = 1 MNXM1 + 1 MNXM11193 + 1 MNXM350	1 spermidine(3+) + 1 an [eIF5A-precursor]-lysine = 1 H(+) + 1 an [eIF5A-precursor]-deoxyhypusine + 1 propane-1,3-diamine	0
MNXR19561[c]	MNXR19561	Cytoplasm	1 MNXM1 + 1 MNXM7 + 1 MNXM9056 = 1 MNXM3 + 1 MNXM7713	1 H(+) + 1 ADP + 1 a protein-L-tyrosine phosphate = 1 ATP + 1 a [protein]-L-tyrosine		2.7.12.1	tr|M5E665|M5E665_MALS4
MNXR1963[c]	MNXR1963	Cytoplasm	1 MNXM1 + 1 MNXM7 + 1 MNXM88 + 1 MNXM9 = 1 MNXM2 + 1 MNXM3 + 1 MNXM88	1 H(+) + 1 ADP + 1 palmitoyl-CoA + 1 phosphate = 1 H2O + 1 ATP + 1 palmitoyl-CoA	0
MNXR2003[c]	MNXR2003	Cytoplasm	1 MNXM108 + 1 MNXM12 + 1 MNXM3 = 1 MNXM11 + 1 MNXM14 + 1 MNXM88	1 palmitate + 1 CoA + 1 ATP = 1 diphosphate(3-) + 1 AMP + 1 palmitoyl-CoA		6.2.1.3	tr|M5ELZ4|M5ELZ4_MALS4,tr|M5E5Y6|M5E5Y6_MALS4
MNXR2003[m]	MNXR2003	Mitochondria	1 MNXM108 + 1 MNXM12 + 1 MNXM3 = 1 MNXM11 + 1 MNXM14 + 1 MNXM88	1 palmitate + 1 CoA + 1 ATP = 1 diphosphate(3-) + 1 AMP + 1 palmitoyl-CoA		6.2.1.3	tr|M5ELZ4|M5ELZ4_MALS4,tr|M5E5Y6|M5E5Y6_MALS4
MNXR20110[c]	MNXR20110	Cytoplasm	1 MNXM2 + 1 MNXM2410 + 1 MNXM6368 = 1 MNXM4 + 1 MNXM5860 + 1 MNXM6421	1 H2O + 1 octan-1-ol + 1 an oxidized rubredoxin = 1 O2 + 1 octane + 1 a reduced rubredoxin	0
MNXR20243[c]	MNXR20243	Cytoplasm	1 MNXM1334 + 1 MNXM55 = 1 MNXM319 + 1 MNXM9	1 O-phosphonato-L-homoserine(2-) + 1 L-cysteine zwitterion = 1 L-cystathionine dizwitterion + 1 phosphate	0
MNXR2036[c]	MNXR2036	Cytoplasm	1 MNXM11 + 1 MNXM14 + 1 MNXM5306 = 1 MNXM12 + 1 MNXM12997 + 1 MNXM3	1 diphosphate(3-) + 1 AMP + 1 tetracosapentaenoyl coenzyme A, n-3 = 1 CoA + 1 tetracosapentaenoic acid, n-3 + 1 ATP	0
MNXR2040[c]	MNXR2040	Cytoplasm	1 MNXM1 + 1 MNXM11 + 1 MNXM14 + 1 MNXM553 = 1 MNXM1 + 1 MNXM12 + 1 MNXM1653 + 1 MNXM3	1 H(+) + 1 diphosphate(3-) + 1 AMP + 1 hexanoyl-CoA = 1 H(+) + 1 CoA + 1 caproate + 1 ATP	0
MNXR20531[c]	MNXR20531	Cytoplasm	1 MNXM105 + 1 MNXM508 = 1 MNXM2 + 1 MNXM2394	1 beta-D-glucose + 1 beta-D-glucose 6-phosphate(2-) = 1 H2O + 1 maltose 6'-phosphate(2-)	0
MNXR2062[c]	MNXR2062	Cytoplasm	1 MNXM1051 + 1 MNXM8 = 1 MNXM1 + 1 MNXM10 + 1 MNXM952	1 S-(hydroxymethyl)glutathione(1-) + 1 NAD(+) = 1 H(+) + 1 NADH(2-) + 1 S-formylglutathionate(1-)		1.1.1.284	tr|M5E7F1|M5E7F1_MALS4
MNXR20666[c]	MNXR20666	Cytoplasm	1 MNXM2 + 1 MNXM9056 = 1 MNXM7713 + 1 MNXM9	1 H2O + 1 a protein-L-tyrosine phosphate = 1 a [protein]-L-tyrosine + 1 phosphate		3.1.3.48	tr|M5E4E6|M5E4E6_MALS4,tr|M5E715|M5E715_MALS4,tr|M5E6U0|M5E6U0_MALS4,tr|M5EDX4|M5EDX4_MALS4,tr|M5ED29|M5ED29_MALS4,tr|M5ENI1|M5ENI1_MALS4,tr|M5E904|M5E904_MALS4,tr|M5E998|M5E998_MALS4,tr|M5E8D3|M5E8D3_MALS4,tr|M5EAS8|M5EAS8_MALS4,tr|M5EA18|M5EA18_MALS4,tr|M5EC38|M5EC38_MALS4
MNXR20666[e]	MNXR20666	Extracellular	1 MNXM2 + 1 MNXM9056 = 1 MNXM7713 + 1 MNXM9	1 H2O + 1 a protein-L-tyrosine phosphate = 1 a [protein]-L-tyrosine + 1 phosphate		3.1.3.48	tr|M5E4E6|M5E4E6_MALS4,tr|M5E715|M5E715_MALS4,tr|M5E6U0|M5E6U0_MALS4,tr|M5EDX4|M5EDX4_MALS4,tr|M5ED29|M5ED29_MALS4,tr|M5ENI1|M5ENI1_MALS4,tr|M5E904|M5E904_MALS4,tr|M5E998|M5E998_MALS4,tr|M5E8D3|M5E8D3_MALS4,tr|M5EAS8|M5EAS8_MALS4,tr|M5EA18|M5EA18_MALS4,tr|M5EC38|M5EC38_MALS4
MNXR20666[m]	MNXR20666	Mitochondria	1 MNXM2 + 1 MNXM9056 = 1 MNXM7713 + 1 MNXM9	1 H2O + 1 a protein-L-tyrosine phosphate = 1 a [protein]-L-tyrosine + 1 phosphate		3.1.3.48	tr|M5E4E6|M5E4E6_MALS4,tr|M5E715|M5E715_MALS4,tr|M5E6U0|M5E6U0_MALS4,tr|M5EDX4|M5EDX4_MALS4,tr|M5ED29|M5ED29_MALS4,tr|M5ENI1|M5ENI1_MALS4,tr|M5E904|M5E904_MALS4,tr|M5E998|M5E998_MALS4,tr|M5E8D3|M5E8D3_MALS4,tr|M5EAS8|M5EAS8_MALS4,tr|M5EA18|M5EA18_MALS4,tr|M5EC38|M5EC38_MALS4
MNXR20666[n]	MNXR20666	Nucleous	1 MNXM2 + 1 MNXM9056 = 1 MNXM7713 + 1 MNXM9	1 H2O + 1 a protein-L-tyrosine phosphate = 1 a [protein]-L-tyrosine + 1 phosphate		3.1.3.48	tr|M5E4E6|M5E4E6_MALS4,tr|M5E715|M5E715_MALS4,tr|M5E6U0|M5E6U0_MALS4,tr|M5EDX4|M5EDX4_MALS4,tr|M5ED29|M5ED29_MALS4,tr|M5ENI1|M5ENI1_MALS4,tr|M5E904|M5E904_MALS4,tr|M5E998|M5E998_MALS4,tr|M5E8D3|M5E8D3_MALS4,tr|M5EAS8|M5EAS8_MALS4,tr|M5EA18|M5EA18_MALS4,tr|M5EC38|M5EC38_MALS4
MNXR20666[p]	MNXR20666	Membrane	1 MNXM2 + 1 MNXM9056 = 1 MNXM7713 + 1 MNXM9	1 H2O + 1 a protein-L-tyrosine phosphate = 1 a [protein]-L-tyrosine + 1 phosphate		3.1.3.48	tr|M5E4E6|M5E4E6_MALS4,tr|M5E715|M5E715_MALS4,tr|M5E6U0|M5E6U0_MALS4,tr|M5EDX4|M5EDX4_MALS4,tr|M5ED29|M5ED29_MALS4,tr|M5ENI1|M5ENI1_MALS4,tr|M5E904|M5E904_MALS4,tr|M5E998|M5E998_MALS4,tr|M5E8D3|M5E8D3_MALS4,tr|M5EAS8|M5EAS8_MALS4,tr|M5EA18|M5EA18_MALS4,tr|M5EC38|M5EC38_MALS4
MNXR20704[c]	MNXR20704	Cytoplasm	2 MNXM1 + 1 MNXM10 + 1 MNXM750 = 1 MNXM2 + 1 MNXM2705 + 1 MNXM8	2 H(+) + 1 NADH(2-) + 1 octanoate = 1 H2O + 1 octanal + 1 NAD(+)	0
MNXR209[m]	MNXR209	Mitochondria	1 MNXM12 + 1 MNXM1264 = 1 MNXM21 + 1 MNXM92	1 CoA + 1 3-oxoadipyl-CoA(5-) = 1 acetyl-CoA(4-) + 1 succinyl-CoA(5-)	7.05994	2.3.1.16,2.3.1.-,2.3.1.174	tr|M5E5G7|M5E5G7_MALS4,tr|M5ECB4|M5ECB4_MALS4,NA
MNXR209[x]	MNXR209	Peroxisome	1 MNXM12 + 1 MNXM1264 = 1 MNXM21 + 1 MNXM92	1 CoA + 1 3-oxoadipyl-CoA(5-) = 1 acetyl-CoA(4-) + 1 succinyl-CoA(5-)	7.05994	2.3.1.16,2.3.1.-,2.3.1.174	tr|M5E5G7|M5E5G7_MALS4,tr|M5ECB4|M5ECB4_MALS4,NA
MNXR2107[c]	MNXR2107	Cytoplasm	1 MNXM12 + 1 MNXM2 + 1 MNXM3215 + 1 MNXM4 + 1 MNXM8 = 1 MNXM1 + 1 MNXM10 + 1 MNXM21 + 1 MNXM22 + 1 MNXM272	1 CoA + 1 H2O + 1 arachidyl coenzyme A + 1 O2 + 1 NAD(+) = 1 H(+) + 1 NADH(2-) + 1 acetyl-CoA(4-) + 1 hydrogen peroxide + 1 stearoyl-CoA	0
MNXR21803[c]	MNXR21803	Cytoplasm	1 MNXM10264 + 1 MNXM1084 + 1 MNXM2 + 1 MNXM8 = 1 MNXM10 + 1 MNXM1083 + 1 MNXM2900 + 1 MNXM4	1 4alpha-hydroxymethyl-stigmasta-7,24(241)-dien-3beta-ol + 1 ferrocytochrome b5 + 1 H2O + 1 NAD(+) = 1 NADH(2-) + 1 ferricytochrome b5 + 1 (Z)-24-ethylidenelophenol + 1 O2	0
MNXR2184[c]	MNXR2184	Cytoplasm	1 MNXM417 = 1 MNXM74 + 1 MNXM77	1 D-fructofuranose 1,6-bisphosphate(4-) = 1 D-glyceraldehyde 3-phosphate + 1 glycerone phosphate	8.2265	4.1.2.13	tr|M5E9C6|M5E9C6_MALS4
MNXR2190[c]	MNXR2190	Cytoplasm	1 MNXM2 + 1 MNXM651 = 1 MNXM68 + 1 MNXM9	1 H2O + 1 beta-D-fructofuranose 2,6-bisphosphate(4-) = 1 D-fructose 6-phosphate(2-) + 1 phosphate	11.9835	3.1.3.46	tr|M5E9Q6|M5E9Q6_MALS4,tr|M5ECM9|M5ECM9_MALS4
MNXR2190[n]	MNXR2190	Nucleous	1 MNXM2 + 1 MNXM651 = 1 MNXM68 + 1 MNXM9	1 H2O + 1 beta-D-fructofuranose 2,6-bisphosphate(4-) = 1 D-fructose 6-phosphate(2-) + 1 phosphate	11.9835	3.1.3.46	tr|M5E9Q6|M5E9Q6_MALS4,tr|M5ECM9|M5ECM9_MALS4
MNXR222[c]	MNXR222	Cytoplasm	1 MNXM1401 + 1 MNXM15 + 1 MNXM22 = 1 MNXM2 + 1 MNXM205 + 1 MNXM4	1 3,4-dihydroxyphenylacetaldehyde + 1 NH4(+) + 1 hydrogen peroxide = 1 H2O + 1 dopamine + 1 O2		1.4.3.21	tr|M5EE62|M5EE62_MALS4
MNXR22521[c]	MNXR22521	Cytoplasm	1 MNXM145 = 1 MNXM74	1 D-ribulose 5-phosphate(2-) = 1 D-glyceraldehyde 3-phosphate	0
MNXR23045[c]	MNXR23045	Cytoplasm	1 MNXM1 + 1 MNXM22 + 1 MNXM6044 = 1 MNXM2 + 1 MNXM4 + 1 MNXM6043	1 H(+) + 1 hydrogen peroxide + 1 1-naphthoate = 1 H2O + 1 O2 + 1 1-naphthaldehyde	0
MNXR2319[m]	MNXR2319	Mitochondria	1 MNXM237 + 1 MNXM7 + 1 MNXM9 = 1 MNXM3 + 1 MNXM39 + 1 MNXM79	1 10-formyltetrahydrofolate + 1 ADP + 1 phosphate = 1 ATP + 1 formate + 1 (6S)-5,6,7,8-tetrahydrofolate		6.3.4.3	tr|M5E5I7|M5E5I7_MALS4
MNXR2338[m]	MNXR2338	Mitochondria	1 MNXM2 + 1 MNXM93 = 1 MNXM98	1 H2O + 1 fumarate(2-) = 1 (S)-malate		4.2.1.2	tr|M5E6U9|M5E6U9_MALS4
MNXR24117[c]	MNXR24117	Cytoplasm	1 MNXM16363 + 1 MNXM2 = 2 MNXM1 + 1 MNXM3867 + 1 MNXM526	1 bis(p-nitrophenyl) phosphate + 1 H2O = 2 H(+) + 1 4-nitrophenyl phosphate + 1 4-nitrophenolate	0
MNXR24214[c]	MNXR24214	Cytoplasm	1 MNXM2 + 1 MNXM325 = 1 MNXM341 + 1 MNXM9	1 H2O + 1 6-phosphonatooxy-D-gluconate = 1 D-gluconate + 1 phosphate	0
MNXR2438[c]	MNXR2438	Cytoplasm	1 MNXM1 + 1 MNXM10 + 1 MNXM77 = 1 MNXM66 + 1 MNXM8	1 H(+) + 1 NADH(2-) + 1 glycerone phosphate = 1 sn-glycerol 3-phosphate(2-) + 1 NAD(+)	4.15186	1.1.1.8,1.1.1.94,1.1.1.261	tr|M5E9J7|M5E9J7_MALS4,NA
MNXR2439[c]	MNXR2439	Cytoplasm	1 MNXM1 + 1 MNXM6 + 1 MNXM77 = 1 MNXM5 + 1 MNXM66	1 H(+) + 1 NADPH + 1 glycerone phosphate = 1 NADP(+) + 1 sn-glycerol 3-phosphate(2-)		1.1.1.94	tr|M5E9J7|M5E9J7_MALS4
MNXR2454[c]	MNXR2454	Cytoplasm	1 MNXM1 + 1 MNXM1280 + 1 MNXM6 = 1 MNXM245 + 1 MNXM5 + 1 MNXM9	1 H(+) + 1 L-gamma-glutamyl phosphate(2-) + 1 NADPH = 1 L-glutamic 5-semialdehyde zwitterion + 1 NADP(+) + 1 phosphate	1.78357	1.2.1.41	tr|M5E607|M5E607_MALS4
MNXR2456[c]	MNXR2456	Cytoplasm	1 MNXM1 + 1 MNXM429 + 1 MNXM6 = 1 MNXM5 + 1 MNXM508	1 H(+) + 1 6-O-phosphono-D-glucono-1,5-lactone + 1 NADPH = 1 NADP(+) + 1 beta-D-glucose 6-phosphate(2-)		1.1.1.49	tr|M5EB65|M5EB65_MALS4
MNXR24605[m]	MNXR24605	Mitochondria	1 MNXM16 + 1 MNXM5473 = 1 MNXM1 + 1 MNXM19 + 1 MNXM5569	1 S-adenosyl-L-methionine + 1 2-methoxy-6-all-trans-polyprenyl-1,4-benzoquinol = 1 H(+) + 1 S-adenosyl-L-homocysteine + 1 6-methoxy-3-methyl-2-all-trans-polyprenyl-1,4-benzoquinol		2.1.1.201	tr|M5E656|M5E656_MALS4
MNXR24791[c]	MNXR24791	Cytoplasm	1 MNXM20039 + 1 MNXM7 = 1 MNXM21985 + 1 MNXM3	1 an O-phospho-tau protein + 1 ADP = 1 a tau protein + 1 ATP		2.7.11.26	tr|M5E6T1|M5E6T1_MALS4
MNXR25009[c]	MNXR25009	Cytoplasm	1 MNXM1138 + 1 MNXM5 = 1 MNXM1 + 1 MNXM1174 + 1 MNXM6	1 5beta-cholestane-3alpha,7alpha,26-triol + 1 NADP(+) = 1 H(+) + 1 3alpha,7alpha-dihydroxy-5beta-cholestan-26-al + 1 NADPH	0
MNXR2549[c]	MNXR2549	Cytoplasm	1 MNXM1 + 1 MNXM10 + 1 MNXM261 = 1 MNXM74 + 1 MNXM8 + 1 MNXM9	1 H(+) + 1 NADH(2-) + 1 3-phosphonato-D-glyceroyl phosphate(4-) = 1 D-glyceraldehyde 3-phosphate + 1 NAD(+) + 1 phosphate		1.2.1.12	tr|M5EQB0|M5EQB0_MALS4
MNXR2551[c]	MNXR2551	Cytoplasm	1 MNXM1 + 1 MNXM453 + 1 MNXM79 = 1 MNXM237 + 1 MNXM463	1 H(+) + 1 N(2)-formyl-N(1)-(5-phospho-D-ribosyl)glycinamide(2-) + 1 (6S)-5,6,7,8-tetrahydrofolate = 1 10-formyltetrahydrofolate + 1 N(1)-(5-phospho-D-ribosyl)glycinamide(1-)	16.4718	2.1.2.2	tr|M5EKC4|M5EKC4_MALS4
MNXR2552[c]	MNXR2552	Cytoplasm	1 MNXM1 + 1 MNXM453 + 1 MNXM7 + 1 MNXM9 = 1 MNXM3 + 1 MNXM39 + 1 MNXM463	1 H(+) + 1 N(2)-formyl-N(1)-(5-phospho-D-ribosyl)glycinamide(2-) + 1 ADP + 1 phosphate = 1 ATP + 1 formate + 1 N(1)-(5-phospho-D-ribosyl)glycinamide(1-)	0
MNXR2572[m]	MNXR2572	Mitochondria	1 MNXM1663 + 1 MNXM8 = 1 MNXM1 + 1 MNXM10 + 1 MNXM998	1 dihydrolipoylprotein + 1 NAD(+) = 1 H(+) + 1 NADH(2-) + 1 lipoylprotein	19.4041	1.8.1.4	tr|M5EQ95|M5EQ95_MALS4
MNXR2619[c]	MNXR2619	Cytoplasm	1 MNXM183 + 1 MNXM2 + 1 MNXM29 = 1 MNXM53 + 1 MNXM79	1 (6R)-5,10-methylenetetrahydrofolate + 1 H2O + 1 glycine = 1 L-serine + 1 (6S)-5,6,7,8-tetrahydrofolate		2.1.2.1	tr|M5ED22|M5ED22_MALS4
MNXR26370[m]	MNXR26370	Mitochondria	1 MNXM1875 = 1 MNXM2 + 1 MNXM4118	1 (S)-3-hydroxyacyl-CoA(4-) = 1 H2O + 1 trans-2,3-didehydroacyl-CoA	22.7053	4.2.1.134,4.2.1.17,4.2.1.74	tr|M5EAL7|M5EAL7_MALS4,tr|M5E897|M5E897_MALS4,NA
MNXR26412[m]	MNXR26412	Mitochondria	1 MNXM145 = 1 MNXM1 + 1 MNXM2887 + 1 MNXM39	1 D-ribulose 5-phosphate(2-) = 1 H(+) + 1 (2S)-2-hydroxy-3-oxobutyl phosphate + 1 formate		4.1.99.12	tr|M5EEA8|M5EEA8_MALS4
MNXR26544[p]	MNXR26544	Membrane	2 MNXM1 + 3 MNXM10 + 1 MNXM1362 + 3 MNXM4 = 4 MNXM2 + 3 MNXM8 + 1 MNXM853	2 H(+) + 3 NADH(2-) + 1 4,4-dimethyl-5alpha-cholest-7-en-3beta-ol + 3 O2 = 4 H2O + 3 NAD(+) + 1 3beta-hydroxy-4beta-methyl-5alpha-cholest-7-ene-4alpha-carboxylate		1.14.13.72	tr|M5EAX6|M5EAX6_MALS4
MNXR26545[p]	MNXR26545	Membrane	2 MNXM1 + 1 MNXM1362 + 3 MNXM4 + 3 MNXM6 = 4 MNXM2 + 3 MNXM5 + 1 MNXM853	2 H(+) + 1 4,4-dimethyl-5alpha-cholest-7-en-3beta-ol + 3 O2 + 3 NADPH = 4 H2O + 3 NADP(+) + 1 3beta-hydroxy-4beta-methyl-5alpha-cholest-7-ene-4alpha-carboxylate		1.14.13.72	tr|M5EAX6|M5EAX6_MALS4
MNXR26613[c]	MNXR26613	Cytoplasm	1 MNXM5782 = 1 MNXM984	1 homocitrate(3-) = 1 (1R,2S)-homoisocitrate	0
MNXR26696[c]	MNXR26696	Cytoplasm	1 MNXM15 + 2 MNXM2 + 3 MNXM509 = 2 MNXM1 + 1 MNXM107 + 3 MNXM223	1 NH4(+) + 2 H2O + 3 menaquinone-8 = 2 H(+) + 1 nitrite + 3 menaquinol-8	0
MNXR26765[c]	MNXR26765	Cytoplasm	1 MNXM1 + 1 MNXM10 + 1 MNXM2178 = 1 MNXM558 + 1 MNXM8	1 H(+) + 1 NADH(2-) + 1 2-demethylmenaquinone-8 = 1 2-demethylmenaquinol-8 + 1 NAD(+)	0
MNXR272[p]	MNXR272	Membrane	1 MNXM13 + 1 MNXM357 = 1 MNXM1 + 1 MNXM570	1 CO(2) + 1 serotonin = 1 H(+) + 1 5-hydroxy-L-tryptophan zwitterion		4.1.1.28	tr|M5EMG8|M5EMG8_MALS4
MNXR27312[c]	MNXR27312	Cytoplasm	1 MNXM11809 + 1 MNXM5 = 1 MNXM6 + 1 MNXM831	1 Hexan-1-ol-6-oate + 1 NADP(+) = 1 NADPH + 1 6-oxohexanoate	0
MNXR27332[c]	MNXR27332	Cytoplasm	2 MNXM1 + 1 MNXM5312 = 1 MNXM5676	2 H(+) + 1 trans-3-Chloroallyl aldehyde = 1 cis-3-chloroprop-2-en-1-ol	0
MNXR2740[m]	MNXR2740	Mitochondria	2 MNXM1 + 1 MNXM10 + 1 MNXM189 = 1 MNXM2 + 1 MNXM435 + 1 MNXM8	2 H(+) + 1 NADH(2-) + 1 D-glycerate = 1 H2O + 1 D-glyceraldehyde + 1 NAD(+)		1.2.1.3	tr|M5E7C5|M5E7C5_MALS4
MNXR275[m]	MNXR275	Mitochondria	1 MNXM1057 + 1 MNXM2 + 1 MNXM8 = 2 MNXM1 + 1 MNXM10 + 1 MNXM1961	1 (5-hydroxyindol-3-yl)acetaldehyde + 1 H2O + 1 NAD(+) = 2 H(+) + 1 NADH(2-) + 1 (5-hydroxyindol-3-yl)acetate		1.2.1.3	tr|M5E7C5|M5E7C5_MALS4
MNXR2756[m]	MNXR2756	Mitochondria	1 MNXM189 + 1 MNXM3 = 1 MNXM1 + 1 MNXM126 + 1 MNXM7	1 D-glycerate + 1 ATP = 1 H(+) + 1 3-phospho-D-glycerate + 1 ADP		2.7.1.31	tr|M5E702|M5E702_MALS4
MNXR2772[m]	MNXR2772	Mitochondria	1 MNXM1253 + 1 MNXM2 = 1 MNXM1 + 1 MNXM285 + 1 MNXM57	1 (R)-S-lactoylglutathionate(1-) + 1 H2O = 1 H(+) + 1 (R)-lactate + 1 glutathione		3.1.2.6	tr|M5ERR6|M5ERR6_MALS4
MNXR27766[c]	MNXR27766	Cytoplasm	1 MNXM1 + 1 MNXM337 = 1 MNXM1 + 1 MNXM337	1 H(+) + 1 chorismate(2-) = 1 H(+) + 1 chorismate(2-)	0
MNXR2788[c]	MNXR2788	Cytoplasm	1 MNXM15 + 1 MNXM298 + 1 MNXM3 = 2 MNXM1 + 1 MNXM11 + 1 MNXM113 + 1 MNXM14	1 NH4(+) + 1 5'-xanthylate(2-) + 1 ATP = 2 H(+) + 1 diphosphate(3-) + 1 GMP(3-) + 1 AMP		6.3.5.2	tr|M5E9A2|M5E9A2_MALS4
MNXR27896[c]	MNXR27896	Cytoplasm	1 MNXM11 = 1 MNXM2911	1 diphosphate(3-) = 1 2'-deoxyribonucleoside triphosphate	0
MNXR2793[c]	MNXR2793	Cytoplasm	1 MNXM13 + 1 MNXM145 + 1 MNXM6 = 1 MNXM325 + 1 MNXM5	1 CO(2) + 1 D-ribulose 5-phosphate(2-) + 1 NADPH = 1 6-phosphonatooxy-D-gluconate + 1 NADP(+)		1.1.1.44	tr|M5E7Y9|M5E7Y9_MALS4
MNXR28115[c]	MNXR28115	Cytoplasm	1 MNXM10274 + 1 MNXM365 = 1 MNXM1408 + 1 MNXM2	1 5'-Phospho-D-1-ribulosylformimine + 1 5-amino-1-(5-phospho-D-ribosyl)imidazole-4-carboxamide(2-) = 1 5-[(5-phospho-1-deoxy-D-ribulos-1-ylimino)methylamino]-1-(5-phospho-D-ribosyl)imidazole-4-carboxamide + 1 H2O	0
MNXR2826[c]	MNXR2826	Cytoplasm	1 MNXM1 + 1 MNXM151 + 1 MNXM6 = 1 MNXM5 + 2 MNXM57	1 H(+) + 1 glutathione disulfide(2-) + 1 NADPH = 1 NADP(+) + 2 glutathione		1.8.1.7	tr|M5E6N9|M5E6N9_MALS4
MNXR28278[c]	MNXR28278	Cytoplasm	1 MNXM1 + 1 MNXM10 + 1 MNXM769 = 1 MNXM376 + 1 MNXM8	1 H(+) + 1 NADH(2-) + 1 1,4-benzoquinone = 1 hydroquinone + 1 NAD(+)	0
MNXR2828[m]	MNXR2828	Mitochondria	1 MNXM151 + 2 MNXM2 = 1 MNXM22 + 2 MNXM57	1 glutathione disulfide(2-) + 2 H2O = 1 hydrogen peroxide + 2 glutathione		1.11.1.9	tr|M5E9I2|M5E9I2_MALS4
MNXR2834[m]	MNXR2834	Mitochondria	1 MNXM1 + 1 MNXM39 + 1 MNXM397 = 1 MNXM2 + 1 MNXM51	1 H(+) + 1 formate + 1 7,8-dihydroneopterin 3'-triphosphate(4-) = 1 H2O + 1 GTP		3.5.4.16	tr|M5EQA2|M5EQA2_MALS4,tr|M5E6G1|M5E6G1_MALS4
MNXR2834[p]	MNXR2834	Membrane	1 MNXM1 + 1 MNXM39 + 1 MNXM397 = 1 MNXM2 + 1 MNXM51	1 H(+) + 1 formate + 1 7,8-dihydroneopterin 3'-triphosphate(4-) = 1 H2O + 1 GTP		3.5.4.16	tr|M5EQA2|M5EQA2_MALS4,tr|M5E6G1|M5E6G1_MALS4
MNXR2835[n]	MNXR2835	Nucleous	2 MNXM1 + 1 MNXM11 + 1 MNXM39 + 1 MNXM648 = 3 MNXM2 + 1 MNXM51	2 H(+) + 1 diphosphate(3-) + 1 formate + 1 2,5-diamino-4-hydroxy-6-(5-phosphonatoribosylamino)pyrimidine(3-) = 3 H2O + 1 GTP		3.5.4.25	tr|M5E844|M5E844_MALS4
MNXR2856[m]	MNXR2856	Mitochondria	1 MNXM13 + 1 MNXM2 = 1 MNXM1 + 1 MNXM60	1 CO(2) + 1 H2O = 1 H(+) + 1 bicarbonate		4.2.1.1	tr|M5E720|M5E720_MALS4
MNXR2899[c]	MNXR2899	Cytoplasm	1 MNXM1 + 1 MNXM10 + 1 MNXM133 = 1 MNXM446 + 1 MNXM8	1 H(+) + 1 NADH(2-) + 1 acetoacetyl-CoA(4-) = 1 (S)-3-hydroxybutanoyl-CoA(4-) + 1 NAD(+)		1.1.1.35,1.1.1.157,1.1.1.211	tr|M5E4S8|M5E4S8_MALS4,NA
MNXR2901[c]	MNXR2901	Cytoplasm	1 MNXM1 + 1 MNXM10 + 1 MNXM717 = 1 MNXM757 + 1 MNXM8	1 H(+) + 1 NADH(2-) + 1 3-oxohexanoyl-CoA = 1 (S)-3-hydroxyhexanoyl-CoA + 1 NAD(+)		1.1.1.35,1.1.1.211	tr|M5E4S8|M5E4S8_MALS4,NA
MNXR2902[c]	MNXR2902	Cytoplasm	1 MNXM1 + 1 MNXM10 + 1 MNXM706 = 1 MNXM766 + 1 MNXM8	1 H(+) + 1 NADH(2-) + 1 3-oxooctanoyl-CoA = 1 (S)-3-hydroxyoctanoyl-CoA + 1 NAD(+)		1.1.1.35,1.1.1.211	tr|M5E4S8|M5E4S8_MALS4,NA
MNXR29029[c]	MNXR29029	Cytoplasm	1 MNXM13044 + 1 MNXM2 = 1 MNXM701	1 tigyl-CoA + 1 H2O = 1 (2S,3S)-3-hydroxy-2-methylbutanoyl-CoA(4-)	0
MNXR2903[c]	MNXR2903	Cytoplasm	1 MNXM1 + 1 MNXM10 + 1 MNXM677 = 1 MNXM674 + 1 MNXM8	1 H(+) + 1 NADH(2-) + 1 3-oxodecanoyl-CoA = 1 (S)-3-hydroxydecanoyl-CoA + 1 NAD(+)		1.1.1.35,1.1.1.211	tr|M5E4S8|M5E4S8_MALS4,NA
MNXR2904[c]	MNXR2904	Cytoplasm	1 MNXM1 + 1 MNXM10 + 1 MNXM705 = 1 MNXM733 + 1 MNXM8	1 H(+) + 1 NADH(2-) + 1 3-oxolauroyl-CoA = 1 (S)-3-hydroxylauroyl-CoA + 1 NAD(+)	21.624	1.1.1.35,1.1.1.211	tr|M5E4S8|M5E4S8_MALS4,NA
MNXR2905[c]	MNXR2905	Cytoplasm	1 MNXM1 + 1 MNXM10 + 1 MNXM707 = 1 MNXM767 + 1 MNXM8	1 H(+) + 1 NADH(2-) + 1 3-oxotetradecanoyl-CoA = 1 (S)-3-hydroxytetradecanoyl-CoA + 1 NAD(+)		1.1.1.35,1.1.1.211	tr|M5E4S8|M5E4S8_MALS4,NA
MNXR2906[c]	MNXR2906	Cytoplasm	1 MNXM1 + 1 MNXM10 + 1 MNXM738 = 1 MNXM8 + 1 MNXM825	1 H(+) + 1 NADH(2-) + 1 3-oxopalmitoyl-CoA(4-) = 1 NAD(+) + 1 (S)-3-hydroxypalmitoyl-CoA		1.1.1.35,1.1.1.211	tr|M5E4S8|M5E4S8_MALS4,NA
MNXR29089[c]	MNXR29089	Cytoplasm	32.3 MNXM257 + 17.7 MNXM266 + 337.2 MNXM3 + 32.3 MNXM432 + 17.7 MNXM546 = 100 MNXM634 + 337.2 MNXM7 + 337.2 MNXM9	32.3 dTMP + 17.7 dCMP(2-) + 337.2 ATP + 32.3 dAMP + 17.7 dGMP(2-) = 100 DNA + 337.2 ADP + 337.2 phosphate	0
MNXR2909[c]	MNXR2909	Cytoplasm	1 MNXM1 + 1 MNXM10 + 1 MNXM524 = 1 MNXM701 + 1 MNXM8	1 H(+) + 1 NADH(2-) + 1 2-methylacetoacetyl-CoA(4-) = 1 (2S,3S)-3-hydroxy-2-methylbutanoyl-CoA(4-) + 1 NAD(+)		1.1.1.35,1.1.1.178	tr|M5E4S8|M5E4S8_MALS4,NA
MNXR2910[c]	MNXR2910	Cytoplasm	1 MNXM1875 + 1 MNXM8 = 1 MNXM1 + 1 MNXM10 + 1 MNXM1310	1 (S)-3-hydroxyacyl-CoA(4-) + 1 NAD(+) = 1 H(+) + 1 NADH(2-) + 1 3-oxo-fatty acyl-CoA(4-)	21.624	1.1.1.35,1.1.1.211	tr|M5E4S8|M5E4S8_MALS4,NA
MNXR2911[m]	MNXR2911	Mitochondria	1 MNXM2 + 1 MNXM920 = 1 MNXM984	1 H2O + 1 but-1-ene-1,2,4-tricarboxylate = 1 (1R,2S)-homoisocitrate		4.2.1.36,4.2.1.114	tr|M5EDF0|M5EDF0_MALS4,NA
MNXR2925[c]	MNXR2925	Cytoplasm	1 MNXM1 + 1 MNXM1056 + 1 MNXM12 = 1 MNXM2 + 1 MNXM20 + 1 MNXM21	1 H(+) + 1 (2R)-homocitrate + 1 CoA = 1 H2O + 1 2-oxoglutarate + 1 acetyl-CoA(4-)		2.3.3.14	tr|M5EA25|M5EA25_MALS4
MNXR29256[c]	MNXR29256	Cytoplasm	1 MNXM16 + 1 MNXM2563 = 1 MNXM1 + 1 MNXM19 + 1 MNXM2623	1 S-adenosyl-L-methionine + 1 tetrahydropteroyltri-L-glutamate(4-) = 1 H(+) + 1 S-adenosyl-L-homocysteine + 1 5-methyltetrahydropteroyltri-L-glutamate(4-)	0
MNXR29439[c]	MNXR29439	Cytoplasm	1 MNXM1 + 1 MNXM1021 = 1 MNXM1 + 1 MNXM1021	1 H(+) + 1 glutarate(2-) = 1 H(+) + 1 glutarate(2-)	0
MNXR2946[c]	MNXR2946	Cytoplasm	1 MNXM1 + 1 MNXM7 + 1 MNXM960 = 1 MNXM3 + 1 MNXM962	1 H(+) + 1 ADP + 1 4-methyl-5-(2-phosphonatooxyethyl)thiazole(2-) = 1 ATP + 1 5-(2-hydroxyethyl)-4-methylthiazole		2.7.1.50	tr|M5ES33|M5ES33_MALS4
MNXR2948[c]	MNXR2948	Cytoplasm	1 MNXM1 + 1 MNXM370 + 1 MNXM7 = 1 MNXM3 + 1 MNXM533	1 H(+) + 1 2-ammonio-2-deoxy-D-glucopyranose 6-phosphate(1-) + 1 ADP = 1 ATP + 1 2-ammonio-2-deoxy-D-glucopyranose		2.7.1.1	tr|M5E728|M5E728_MALS4
MNXR2949[c]	MNXR2949	Cytoplasm	1 MNXM182 + 1 MNXM3 = 1 MNXM1 + 1 MNXM427 + 1 MNXM7	1 D-mannopyranose + 1 ATP = 1 H(+) + 1 D-mannopyranose 6-phosphate(2-) + 1 ADP		2.7.1.1	tr|M5E728|M5E728_MALS4
MNXR2968[c]	MNXR2968	Cytoplasm	1 MNXM1281 + 1 MNXM2 + 2 MNXM8 = 3 MNXM1 + 2 MNXM10 + 1 MNXM134	1 L-histidinol(1+) + 1 H2O + 2 NAD(+) = 3 H(+) + 2 NADH(2-) + 1 L-histidine zwitterion		1.1.1.23	tr|M5E4F8|M5E4F8_MALS4
MNXR29705[c]	MNXR29705	Cytoplasm	1 MNXM10030 + 1 MNXM8 = 1 MNXM1 + 1 MNXM10 + 1 MNXM717	1 3-hydroxyhexanoyl-CoA + 1 NAD(+) = 1 H(+) + 1 NADH(2-) + 1 3-oxohexanoyl-CoA	0
MNXR29715[c]	MNXR29715	Cytoplasm	1 MNXM10287 = 1 MNXM1397	1 5-[(5-phospho-1-deoxy-D-ribulos-1-ylamino)methylideneamino]-1-(5-phospho-D-ribosyl)imidazole-4-carboxamide = 1 1-(5-phospho-D-ribosyl)-5-[(5-phospho-D-ribosylamino)methylideneamino]imidazole-4-carboxamide(4-)	0
MNXR2980[m]	MNXR2980	Mitochondria	4 MNXM15 + 1 MNXM547 = 1 MNXM2 + 4 MNXM554	4 NH4(+) + 1 preuroporphyrinogen(8-) = 1 H2O + 4 porphobilinogen(1-)		2.5.1.61	tr|M5E6K2|M5E6K2_MALS4
MNXR29806[c]	MNXR29806	Cytoplasm	1 MNXM891 = 1 MNXM891	1 (2R,3S)-3-isopropylmalate(2-) = 1 (2R,3S)-3-isopropylmalate(2-)	0
MNXR2981[p]	MNXR2981	Membrane	1 MNXM12 + 1 MNXM333 + 2 MNXM5 = 2 MNXM1 + 1 MNXM197 + 2 MNXM6	1 CoA + 1 (R)-mevalonate + 2 NADP(+) = 2 H(+) + 1 (3S)-3-hydroxy-3-methylglutaryl-CoA(5-) + 2 NADPH		1.1.1.34	tr|M5E8X8|M5E8X8_MALS4
MNXR2982[c]	MNXR2982	Cytoplasm	1 MNXM133 + 1 MNXM2 + 1 MNXM21 = 1 MNXM1 + 1 MNXM12 + 1 MNXM197	1 acetoacetyl-CoA(4-) + 1 H2O + 1 acetyl-CoA(4-) = 1 H(+) + 1 CoA + 1 (3S)-3-hydroxy-3-methylglutaryl-CoA(5-)		2.3.3.10	tr|M5ECJ1|M5ECJ1_MALS4
MNXR2985[c]	MNXR2985	Cytoplasm	1 MNXM1 + 1 MNXM7 + 1 MNXM790 = 1 MNXM3 + 1 MNXM874	1 H(+) + 1 ADP + 1 4-amino-2-methyl-5-phosphonatomethylpyrimidine(2-) = 1 ATP + 1 4-amino-5-hydroxymethyl-2-methylpyrimidine		2.7.1.49	tr|M5E4J4|M5E4J4_MALS4
MNXR29949[c]	MNXR29949	Cytoplasm	1 MNXM10023 + 1 MNXM8 = 1 MNXM1 + 1 MNXM1 + 1 MNXM10 + 1 MNXM133	1 3-Hydroxybutyryl-CoA + 1 NAD(+) = 1 H(+) + 1 H(+) + 1 NADH(2-) + 1 acetoacetyl-CoA(4-)	0
MNXR30040[c]	MNXR30040	Cytoplasm	1 MNXM12650 + 1 MNXM2 = 1 MNXM1 + 1 MNXM3132 + 1 MNXM646	1 phosphatidyl-1D-myo-inositol-C160 + 1 H2O = 1 H(+) + 1 1,2-Diacyl-sn-glycerol dihexadecanoyl + 1 1D-myo-inositol 1-phosphate(2-)	0
MNXR30270[c]	MNXR30270	Cytoplasm	1 MNXM10808 + 1 MNXM12 = 2 MNXM674	1 beta-hydroxydecanoyl-beta-hydroxydecanoyl-S-CoA + 1 CoA = 2 (S)-3-hydroxydecanoyl-CoA	0
MNXR3028[p]	MNXR3028	Membrane	1 MNXM1 + 1 MNXM327 + 1 MNXM6 = 1 MNXM358 + 1 MNXM5	1 H(+) + 1 estrone + 1 NADPH = 1 17beta-estradiol + 1 NADP(+)		1.1.1.62	tr|M5EKU5|M5EKU5_MALS4
MNXR3033[p]	MNXR3033	Membrane	1 MNXM1 + 1 MNXM10 + 1 MNXM327 = 1 MNXM358 + 1 MNXM8	1 H(+) + 1 NADH(2-) + 1 estrone = 1 17beta-estradiol + 1 NAD(+)		1.1.1.62	tr|M5EKU5|M5EKU5_MALS4
MNXR30340[m]	MNXR30340	Mitochondria	1 MNXM376 + 1 MNXM77 = 1 MNXM66 + 1 MNXM769	1 hydroquinone + 1 glycerone phosphate = 1 sn-glycerol 3-phosphate(2-) + 1 1,4-benzoquinone		1.1.5.3	tr|M5EC14|M5EC14_MALS4
MNXR30347[c]	MNXR30347	Cytoplasm	1 MNXM235 + 1 MNXM376 = 1 MNXM252 + 1 MNXM769	1 orotate + 1 hydroquinone = 1 (S)-dihydroorotate + 1 1,4-benzoquinone	2.21776	1.3.5.2	tr|M5E5G9|M5E5G9_MALS4
MNXR3044[c]	MNXR3044	Cytoplasm	1 MNXM1 + 1 MNXM10 + 1 MNXM361 = 1 MNXM353 + 1 MNXM8	1 H(+) + 1 NADH(2-) + 1 L-aspartate 4-semialdehyde = 1 L-homoserine zwitterion + 1 NAD(+)		1.1.1.3	tr|M5EA27|M5EA27_MALS4
MNXR3045[c]	MNXR3045	Cytoplasm	1 MNXM1 + 1 MNXM361 + 1 MNXM6 = 1 MNXM353 + 1 MNXM5	1 H(+) + 1 L-aspartate 4-semialdehyde + 1 NADPH = 1 L-homoserine zwitterion + 1 NADP(+)		1.1.1.3	tr|M5EA27|M5EA27_MALS4
MNXR3046[c]	MNXR3046	Cytoplasm	1 MNXM12 + 1 MNXM699 = 1 MNXM21 + 1 MNXM353	1 CoA + 1 O-acetyl-L-homoserine zwitterion = 1 acetyl-CoA(4-) + 1 L-homoserine zwitterion		2.3.1.31	tr|M5EDC0|M5EDC0_MALS4,tr|M5EPG5|M5EPG5_MALS4
MNXR3046[m]	MNXR3046	Mitochondria	1 MNXM12 + 1 MNXM699 = 1 MNXM21 + 1 MNXM353	1 CoA + 1 O-acetyl-L-homoserine zwitterion = 1 acetyl-CoA(4-) + 1 L-homoserine zwitterion		2.3.1.31	tr|M5EDC0|M5EDC0_MALS4,tr|M5EPG5|M5EPG5_MALS4
MNXR3047[c]	MNXR3047	Cytoplasm	1 MNXM1 + 1 MNXM1334 + 1 MNXM7 = 1 MNXM3 + 1 MNXM353	1 H(+) + 1 O-phosphonato-L-homoserine(2-) + 1 ADP = 1 ATP + 1 L-homoserine zwitterion		2.7.1.39	tr|M5EBJ9|M5EBJ9_MALS4
MNXR30569[m]	MNXR30569	Mitochondria	1 MNXM172 + 1 MNXM89557 = 1 MNXM192 + 1 MNXM20	1 4-oxobutanoate + 1 L-glutamate = 1 4-aminobutanoate + 1 2-oxoglutarate		2.6.1.19	tr|M5E530|M5E530_MALS4
MNXR30582[m]	MNXR30582	Mitochondria	1 MNXM1 + 1 MNXM12 + 1 MNXM730 = 1 MNXM21 + 1 MNXM89557	1 H(+) + 1 CoA + 1 N-acetyl-L-glutamate(2-) = 1 acetyl-CoA(4-) + 1 L-glutamate		2.3.1.1	tr|M5ECX3|M5ECX3_MALS4,tr|M5E9V9|M5E9V9_MALS4
MNXR30608[m]	MNXR30608	Mitochondria	1 MNXM131 = 1 MNXM89661	1 citrate = 1 isocitrate(3-)		4.2.1.3	tr|M5EC73|M5EC73_MALS4,tr|M5E9X7|M5E9X7_MALS4
MNXR30609[m]	MNXR30609	Mitochondria	1 MNXM2 + 1 MNXM813 = 1 MNXM89661	1 H2O + 1 cis-aconitate(3-) = 1 isocitrate(3-)		4.2.1.3	tr|M5EC73|M5EC73_MALS4,tr|M5E9X7|M5E9X7_MALS4
MNXR30610[m]	MNXR30610	Mitochondria	1 MNXM1062 + 1 MNXM89557 = 1 MNXM20 + 1 MNXM817	1 2-acetamido-5-oxopentanoate + 1 L-glutamate = 1 2-oxoglutarate + 1 N(2)-acetyl-L-ornithine zwitterion		2.6.1.11	tr|M5E901|M5E901_MALS4
MNXR3090[m]	MNXR3090	Mitochondria	1 MNXM1422 = 1 MNXM1456 + 1 MNXM2	1 D-erythro-1-(imidazol-4-yl)glycerol 3-phosphate(2-) = 1 3-(imidazol-4-yl)-2-oxopropyl phosphate(2-) + 1 H2O		4.2.1.19	tr|M5ER40|M5ER40_MALS4
MNXR30965[m]	MNXR30965	Mitochondria	1 MNXM26 + 1 MNXM55 = 1 MNXM418 + 1 MNXM89582	1 acetate + 1 L-cysteine zwitterion = 1 O-acetyl-L-serine zwitterion + 1 hydrogen sulfide		2.5.1.47	tr|M5EDI2|M5EDI2_MALS4,tr|M5E899|M5E899_MALS4,tr|M5EAW1|M5EAW1_MALS4
MNXR3098[m]	MNXR3098	Mitochondria	1 MNXM1745 + 1 MNXM2 + 1 MNXM8 = 2 MNXM1 + 1 MNXM10 + 1 MNXM1330	1 imidazole-4-acetaldehyde + 1 H2O + 1 NAD(+) = 2 H(+) + 1 NADH(2-) + 1 imidazole-4-acetate		1.2.1.3	tr|M5E7C5|M5E7C5_MALS4
MNXR3099[x]	MNXR3099	Peroxisome	1 MNXM125 + 1 MNXM2 = 1 MNXM456	1 IMP(2-) + 1 H2O = 1 5-formamido-1-(5-phospho-D-ribosyl)imidazole-4-carboxamide(2-)	26.846	2.1.2.3,3.5.4.10	tr|M5E962|M5E962_MALS4
MNXR3100[m]	MNXR3100	Mitochondria	1 MNXM125 + 1 MNXM2 + 1 MNXM8 = 1 MNXM1 + 1 MNXM10 + 1 MNXM298	1 IMP(2-) + 1 H2O + 1 NAD(+) = 1 H(+) + 1 NADH(2-) + 1 5'-xanthylate(2-)	2.42883	1.1.1.205	tr|M5E9D9|M5E9D9_MALS4
MNXR3132[c]	MNXR3132	Cytoplasm	1 MNXM1 + 1 MNXM10 + 1 MNXM1602 = 1 MNXM8 + 1 MNXM891	1 H(+) + 1 NADH(2-) + 1 (2S)-2-isopropyl-3-oxosuccinate(2-) = 1 NAD(+) + 1 (2R,3S)-3-isopropylmalate(2-)	3.54178	1.1.1.85	tr|M5ERV2|M5ERV2_MALS4
MNXR3133[c]	MNXR3133	Cytoplasm	1 MNXM1706 + 1 MNXM2 = 1 MNXM891	1 2-isopropylmaleate(2-) + 1 H2O = 1 (2R,3S)-3-isopropylmalate(2-)		4.2.1.33	tr|M5EKC8|M5EKC8_MALS4
MNXR3134[c]	MNXR3134	Cytoplasm	1 MNXM1706 + 1 MNXM2 = 1 MNXM985	1 2-isopropylmaleate(2-) + 1 H2O = 1 (2S)-2-isopropylmalate(2-)	1.47299	4.2.1.33	tr|M5EKC8|M5EKC8_MALS4
MNXR3135[p]	MNXR3135	Membrane	1 MNXM1 + 1 MNXM12 + 1 MNXM985 = 1 MNXM2 + 1 MNXM21 + 1 MNXM238	1 H(+) + 1 CoA + 1 (2S)-2-isopropylmalate(2-) = 1 H2O + 1 acetyl-CoA(4-) + 1 3-methyl-2-oxobutanoate		2.3.3.13	tr|M5EKF9|M5EKF9_MALS4
MNXR314[c]	MNXR314	Cytoplasm	1 MNXM1106 + 1 MNXM2 + 1 MNXM4 = 1 MNXM15 + 1 MNXM22 + 1 MNXM310	1 ammonioacetone + 1 H2O + 1 O2 = 1 NH4(+) + 1 hydrogen peroxide + 1 methylglyoxal		1.4.3.21	tr|M5EE62|M5EE62_MALS4
MNXR31472[c]	MNXR31472	Cytoplasm	1 MNXM508 = 1 MNXM89621	1 beta-D-glucose 6-phosphate(2-) = 1 beta-D-fructofuranose 6-phosphate(2-)		5.3.1.9	tr|M5E8I8|M5E8I8_MALS4
MNXR31600[m]	MNXR31600	Mitochondria	1 MNXM13 + 1 MNXM192 = 1 MNXM1 + 1 MNXM89557	1 CO(2) + 1 4-aminobutanoate = 1 H(+) + 1 L-glutamate		4.1.1.15	tr|M5E4S0|M5E4S0_MALS4,tr|M5E8B0|M5E8B0_MALS4
MNXR31600[p]	MNXR31600	Membrane	1 MNXM13 + 1 MNXM192 = 1 MNXM1 + 1 MNXM89557	1 CO(2) + 1 4-aminobutanoate = 1 H(+) + 1 L-glutamate		4.1.1.15	tr|M5E4S0|M5E4S0_MALS4,tr|M5E8B0|M5E8B0_MALS4
MNXR31608[c]	MNXR31608	Cytoplasm	1 MNXM1 + 1 MNXM10 + 1 MNXM20 + 1 MNXM37 = 1 MNXM8 + 2 MNXM89557	1 H(+) + 1 NADH(2-) + 1 2-oxoglutarate + 1 L-glutamine zwitterion = 1 NAD(+) + 2 L-glutamate	4.89767	1.4.1.14	tr|M5E7D8|M5E7D8_MALS4
MNXR3169[m]	MNXR3169	Mitochondria	1 MNXM12 + 1 MNXM1310 = 1 MNXM21 + 1 MNXM44	1 CoA + 1 3-oxo-fatty acyl-CoA(4-) = 1 acetyl-CoA(4-) + 1 acyl-CoA		2.3.1.16	tr|M5E5G7|M5E5G7_MALS4,tr|M5ECB4|M5ECB4_MALS4
MNXR3169[x]	MNXR3169	Peroxisome	1 MNXM12 + 1 MNXM1310 = 1 MNXM21 + 1 MNXM44	1 CoA + 1 3-oxo-fatty acyl-CoA(4-) = 1 acetyl-CoA(4-) + 1 acyl-CoA		2.3.1.16	tr|M5E5G7|M5E5G7_MALS4,tr|M5ECB4|M5ECB4_MALS4
MNXR31722[m]	MNXR31722	Mitochondria	1 MNXM1456 + 1 MNXM89557 = 1 MNXM1482 + 1 MNXM20	1 3-(imidazol-4-yl)-2-oxopropyl phosphate(2-) + 1 L-glutamate = 1 L-histidinol phosphate(1-) + 1 2-oxoglutarate	1.76001	2.6.1.9	tr|M5ER35|M5ER35_MALS4,tr|M5E6R0|M5E6R0_MALS4,tr|M5ES03|M5ES03_MALS4
MNXR31722[x]	MNXR31722	Peroxisome	1 MNXM1456 + 1 MNXM89557 = 1 MNXM1482 + 1 MNXM20	1 3-(imidazol-4-yl)-2-oxopropyl phosphate(2-) + 1 L-glutamate = 1 L-histidinol phosphate(1-) + 1 2-oxoglutarate	1.76001	2.6.1.9	tr|M5ER35|M5ER35_MALS4,tr|M5E6R0|M5E6R0_MALS4,tr|M5ES03|M5ES03_MALS4
MNXR31728[m]	MNXR31728	Mitochondria	1 MNXM10 + 1 MNXM13 + 1 MNXM20 = 1 MNXM8 + 1 MNXM89661	1 NADH(2-) + 1 CO(2) + 1 2-oxoglutarate = 1 NAD(+) + 1 isocitrate(3-)	1.62415	1.1.1.41,1.1.1.286	tr|M5EAY2|M5EAY2_MALS4,tr|M5ECE4|M5ECE4_MALS4,NA
MNXR31729[c]	MNXR31729	Cytoplasm	1 MNXM13 + 1 MNXM20 + 1 MNXM6 = 1 MNXM5 + 1 MNXM89661	1 CO(2) + 1 2-oxoglutarate + 1 NADPH = 1 NADP(+) + 1 isocitrate(3-)		1.1.1.42	tr|M5EKT1|M5EKT1_MALS4
MNXR31733[m]	MNXR31733	Mitochondria	1 MNXM25 + 1 MNXM69 = 1 MNXM89661	1 succinate(2-) + 1 glyoxylate = 1 isocitrate(3-)	3.26823	4.1.3.1	tr|M5E8W9|M5E8W9_MALS4,tr|M5E9T7|M5E9T7_MALS4
MNXR31733[x]	MNXR31733	Peroxisome	1 MNXM25 + 1 MNXM69 = 1 MNXM89661	1 succinate(2-) + 1 glyoxylate = 1 isocitrate(3-)	3.26823	4.1.3.1	tr|M5E8W9|M5E8W9_MALS4,tr|M5E9T7|M5E9T7_MALS4
MNXR31792[c]	MNXR31792	Cytoplasm	1 MNXM140 + 1 MNXM20 = 1 MNXM404 + 1 MNXM89557	1 L-leucine zwitterion + 1 2-oxoglutarate = 1 4-methyl-2-oxopentanoate + 1 L-glutamate		2.6.1.42,2.6.1.6,2.6.1.67	tr|M5E745|M5E745_MALS4,NA
MNXR32168[m]	MNXR32168	Mitochondria	1 MNXM20 + 1 MNXM97 = 1 MNXM210 + 1 MNXM89557	1 2-oxoglutarate + 1 L-phenylalanine = 1 keto-phenylpyruvate + 1 L-glutamate		2.6.1.1,2.6.1.42,2.6.1.5,2.6.1.57,2.6.1.24	tr|M5E6R0|M5E6R0_MALS4,tr|M5ER35|M5ER35_MALS4,tr|M5E745|M5E745_MALS4,NA
MNXR32268[c]	MNXR32268	Cytoplasm	1 MNXM20 + 1 MNXM379 = 1 MNXM541 + 1 MNXM89557	1 2-oxoglutarate + 1 O-phospho-L-serine = 1 3-phospho-hydroxypyruvate + 1 L-glutamate		2.6.1.52	tr|M5E7E0|M5E7E0_MALS4
MNXR3231[c]	MNXR3231	Cytoplasm	1 MNXM1253 = 1 MNXM310 + 1 MNXM57	1 (R)-S-lactoylglutathionate(1-) = 1 methylglyoxal + 1 glutathione	10.27	4.4.1.5	tr|M5EK50|M5EK50_MALS4
MNXR32524[m]	MNXR32524	Mitochondria	1 MNXM153 + 1 MNXM89557 = 1 MNXM20 + 1 MNXM76	1 3-(4-hydroxyphenyl)pyruvate + 1 L-glutamate = 1 2-oxoglutarate + 1 L-tyrosine zwitterion		2.6.1.1,2.6.1.5,2.6.1.57,2.6.1.9	tr|M5E6R0|M5E6R0_MALS4,tr|M5ER35|M5ER35_MALS4,tr|M5ES03|M5ES03_MALS4
MNXR32635[m]	MNXR32635	Mitochondria	1 MNXM20 + 1 MNXM32 = 1 MNXM23 + 1 MNXM89557	1 2-oxoglutarate + 1 L-alanine zwitterion = 1 pyruvate + 1 L-glutamate	1.86411	2.6.1.2	tr|M5E7Y6|M5E7Y6_MALS4
MNXR32641[m]	MNXR32641	Mitochondria	1 MNXM20 + 1 MNXM42 = 1 MNXM46 + 1 MNXM89557	1 2-oxoglutarate + 1 L-aspartate(1-) = 1 oxaloacetate + 1 L-glutamate	2.97	2.6.1.1	tr|M5E6R0|M5E6R0_MALS4,tr|M5ER35|M5ER35_MALS4
MNXR32659[m]	MNXR32659	Mitochondria	1 MNXM1 + 1 MNXM336 + 1 MNXM7 = 1 MNXM3 + 1 MNXM89602	1 H(+) + 1 alpha-D-galactose 1-phosphate(2-) + 1 ADP = 1 ATP + 1 D-galactopyranose		2.7.1.6	tr|M5E6K7|M5E6K7_MALS4
MNXR32700[c]	MNXR32700	Cytoplasm	1 MNXM121 + 1 MNXM2 + 1 MNXM3 + 1 MNXM37 = 2 MNXM1 + 1 MNXM63 + 1 MNXM7 + 1 MNXM89557 + 1 MNXM9	1 UTP + 1 H2O + 1 ATP + 1 L-glutamine zwitterion = 2 H(+) + 1 CTP + 1 ADP + 1 L-glutamate + 1 phosphate		6.3.4.2	tr|M5E8L1|M5E8L1_MALS4
MNXR32727[c]	MNXR32727	Cytoplasm	2 MNXM1 + 1 MNXM11 + 1 MNXM113 + 1 MNXM14 + 1 MNXM89557 = 1 MNXM2 + 1 MNXM298 + 1 MNXM3 + 1 MNXM37	2 H(+) + 1 diphosphate(3-) + 1 GMP(3-) + 1 AMP + 1 L-glutamate = 1 H2O + 1 5'-xanthylate(2-) + 1 ATP + 1 L-glutamine zwitterion		6.3.5.2	tr|M5E9A2|M5E9A2_MALS4
MNXR32743[c]	MNXR32743	Cytoplasm	1 MNXM1 + 1 MNXM188 + 1 MNXM23 + 1 MNXM89557 = 1 MNXM337 + 1 MNXM37	1 H(+) + 1 anthranilate + 1 pyruvate + 1 L-glutamate = 1 chorismate(2-) + 1 L-glutamine zwitterion		4.1.3.27	tr|M5ECR6|M5ECR6_MALS4
MNXR32746[c]	MNXR32746	Cytoplasm	1 MNXM15 + 1 MNXM89557 = 1 MNXM2 + 1 MNXM37	1 NH4(+) + 1 L-glutamate = 1 H2O + 1 L-glutamine zwitterion		6.3.4.2,6.3.5.2,6.3.5.5,1.4.1.13,1.4.7.1,3.5.1.2,3.5.1.38,4.3.3.6	tr|M5E8L1|M5E8L1_MALS4,tr|M5E9A2|M5E9A2_MALS4,tr|M5EAL5|M5EAL5_MALS4,tr|M5EBB6|M5EBB6_MALS4,NA
MNXR32746[m]	MNXR32746	Mitochondria	1 MNXM15 + 1 MNXM89557 = 1 MNXM2 + 1 MNXM37	1 NH4(+) + 1 L-glutamate = 1 H2O + 1 L-glutamine zwitterion		6.3.5.4,1.4.1.13,1.4.7.1,3.5.1.2,3.5.1.38,4.3.3.6	tr|M5EDH3|M5EDH3_MALS4,tr|M5EE33|M5EE33_MALS4,NA
MNXR32746[p]	MNXR32746	Membrane	1 MNXM15 + 1 MNXM89557 = 1 MNXM2 + 1 MNXM37	1 NH4(+) + 1 L-glutamate = 1 H2O + 1 L-glutamine zwitterion		6.3.5.4,6.3.5.5,1.4.1.13,1.4.7.1,3.5.1.2,3.5.1.38,4.3.3.6	tr|M5EDH3|M5EDH3_MALS4,tr|M5EE33|M5EE33_MALS4,tr|M5EAL5|M5EAL5_MALS4,tr|M5E9A2|M5E9A2_MALS4,tr|M5EBB6|M5EBB6_MALS4,NA
MNXR32767[c]	MNXR32767	Cytoplasm	1 MNXM15 + 1 MNXM3 + 1 MNXM89557 = 1 MNXM1 + 1 MNXM37 + 1 MNXM7 + 1 MNXM9	1 NH4(+) + 1 ATP + 1 L-glutamate = 1 H(+) + 1 L-glutamine zwitterion + 1 ADP + 1 phosphate		6.3.1.2	tr|M5E934|M5E934_MALS4
MNXR32778[c]	MNXR32778	Cytoplasm	1 MNXM1280 + 1 MNXM7 = 1 MNXM3 + 1 MNXM89557	1 L-gamma-glutamyl phosphate(2-) + 1 ADP = 1 ATP + 1 L-glutamate	8.53833	2.7.2.11	tr|M5E9E3|M5E9E3_MALS4
MNXR32870[m]	MNXR32870	Mitochondria	1 MNXM2 + 1 MNXM947 = 1 MNXM90341	1 H2O + 1 methacrylyl-CoA = 1 (S)-3-hydroxyisobutyryl-CoA		4.2.1.17	tr|M5E897|M5E897_MALS4
MNXR32879[m]	MNXR32879	Mitochondria	1 MNXM1 + 1 MNXM412 + 1 MNXM7 + 1 MNXM9 = 1 MNXM3 + 1 MNXM55 + 1 MNXM89557	1 H(+) + 1 L-gamma-glutamyl-L-cysteinate(1-) + 1 ADP + 1 phosphate = 1 ATP + 1 L-cysteine zwitterion + 1 L-glutamate		6.3.2.2	tr|M5EIV4|M5EIV4_MALS4
MNXR33034[m]	MNXR33034	Mitochondria	1 MNXM1 + 1 MNXM11 + 1 MNXM14 + 1 MNXM8 + 1 MNXM89557 = 1 MNXM2 + 1 MNXM3 + 1 MNXM309 + 1 MNXM37	1 H(+) + 1 diphosphate(3-) + 1 AMP + 1 NAD(+) + 1 L-glutamate = 1 H2O + 1 ATP + 1 deamido-NAD(2-) + 1 L-glutamine zwitterion		6.3.5.1	tr|M5E736|M5E736_MALS4
MNXR33036[m]	MNXR33036	Mitochondria	1 MNXM1 + 1 MNXM11 + 1 MNXM14 + 1 MNXM147 + 1 MNXM89557 = 1 MNXM2 + 1 MNXM3 + 1 MNXM37 + 1 MNXM42	1 H(+) + 1 diphosphate(3-) + 1 AMP + 1 L-asparagine zwitterion + 1 L-glutamate = 1 H2O + 1 ATP + 1 L-glutamine zwitterion + 1 L-aspartate(1-)		6.3.5.4	tr|M5EDH3|M5EDH3_MALS4,tr|M5EE33|M5EE33_MALS4
MNXR33036[p]	MNXR33036	Membrane	1 MNXM1 + 1 MNXM11 + 1 MNXM14 + 1 MNXM147 + 1 MNXM89557 = 1 MNXM2 + 1 MNXM3 + 1 MNXM37 + 1 MNXM42	1 H(+) + 1 diphosphate(3-) + 1 AMP + 1 L-asparagine zwitterion + 1 L-glutamate = 1 H2O + 1 ATP + 1 L-glutamine zwitterion + 1 L-aspartate(1-)		6.3.5.4	tr|M5EDH3|M5EDH3_MALS4,tr|M5EE33|M5EE33_MALS4
MNXR33037[c]	MNXR33037	Cytoplasm	2 MNXM1 + 1 MNXM138 + 2 MNXM7 + 1 MNXM89557 + 1 MNXM9 = 1 MNXM2 + 2 MNXM3 + 1 MNXM37 + 1 MNXM60	2 H(+) + 1 carbamoyl phosphate(2-) + 2 ADP + 1 L-glutamate + 1 phosphate = 1 H2O + 2 ATP + 1 L-glutamine zwitterion + 1 bicarbonate		6.3.5.5	tr|M5EAL5|M5EAL5_MALS4,tr|M5E9A2|M5E9A2_MALS4,tr|M5EBB6|M5EBB6_MALS4
MNXR33037[p]	MNXR33037	Membrane	2 MNXM1 + 1 MNXM138 + 2 MNXM7 + 1 MNXM89557 + 1 MNXM9 = 1 MNXM2 + 2 MNXM3 + 1 MNXM37 + 1 MNXM60	2 H(+) + 1 carbamoyl phosphate(2-) + 2 ADP + 1 L-glutamate + 1 phosphate = 1 H2O + 2 ATP + 1 L-glutamine zwitterion + 1 bicarbonate		6.3.5.5	tr|M5EAL5|M5EAL5_MALS4,tr|M5E9A2|M5E9A2_MALS4,tr|M5EBB6|M5EBB6_MALS4
MNXR33559[m]	MNXR33559	Mitochondria	1 MNXM101 + 1 MNXM730 = 1 MNXM817 + 1 MNXM89557	1 L-ornithinium(1+) + 1 N-acetyl-L-glutamate(2-) = 1 N(2)-acetyl-L-ornithine zwitterion + 1 L-glutamate		2.3.1.35	tr|M5ECX3|M5ECX3_MALS4
MNXR337[m]	MNXR337	Mitochondria	2 MNXM1 + 1 MNXM10 + 1 MNXM192 = 1 MNXM2 + 1 MNXM422 + 1 MNXM8	2 H(+) + 1 NADH(2-) + 1 4-aminobutanoate = 1 H2O + 1 4-ammoniobutanal + 1 NAD(+)		1.2.1.3	tr|M5E7C5|M5E7C5_MALS4
MNXR33784[c]	MNXR33784	Cytoplasm	1 MNXM1 + 1 MNXM651 + 1 MNXM7 = 1 MNXM3 + 1 MNXM89621	1 H(+) + 1 beta-D-fructofuranose 2,6-bisphosphate(4-) + 1 ADP = 1 ATP + 1 beta-D-fructofuranose 6-phosphate(2-)		2.7.1.105	tr|M5E9Q6|M5E9Q6_MALS4,tr|M5ECM9|M5ECM9_MALS4
MNXR33784[n]	MNXR33784	Nucleous	1 MNXM1 + 1 MNXM651 + 1 MNXM7 = 1 MNXM3 + 1 MNXM89621	1 H(+) + 1 beta-D-fructofuranose 2,6-bisphosphate(4-) + 1 ADP = 1 ATP + 1 beta-D-fructofuranose 6-phosphate(2-)		2.7.1.105	tr|M5E9Q6|M5E9Q6_MALS4,tr|M5ECM9|M5ECM9_MALS4
MNXR3388[x]	MNXR3388	Peroxisome	1 MNXM1 + 1 MNXM12 + 1 MNXM98 = 1 MNXM2 + 1 MNXM21 + 1 MNXM69	1 H(+) + 1 CoA + 1 (S)-malate = 1 H2O + 1 acetyl-CoA(4-) + 1 glyoxylate		2.3.3.9	tr|M5EJ16|M5EJ16_MALS4
MNXR341[c]	MNXR341	Cytoplasm	1 MNXM12 + 1 MNXM133 = 2 MNXM21	1 CoA + 1 acetoacetyl-CoA(4-) = 2 acetyl-CoA(4-)	7.06006	2.3.1.16,2.3.1.9	tr|M5E5G7|M5E5G7_MALS4,tr|M5ECB4|M5ECB4_MALS4,tr|M5EDL8|M5EDL8_MALS4
MNXR34119[c]	MNXR34119	Cytoplasm	1 MNXM219 + 1 MNXM22 + 1 MNXM89557 = 1 MNXM2 + 1 MNXM384 + 1 MNXM4	1 allysine zwitterion + 1 hydrogen peroxide + 1 L-glutamate = 1 H2O + 1 L-saccharopine + 1 O2	0
MNXR3412[c]	MNXR3412	Cytoplasm	1 MNXM11 + 1 MNXM82 = 1 MNXM1 + 1 MNXM51 + 1 MNXM721	1 diphosphate(3-) + 1 GDP-alpha-D-mannose = 1 H(+) + 1 GTP + 1 alpha-D-mannose 1-phosphate(2-)		2.7.7.13	tr|M5E5R6|M5E5R6_MALS4
MNXR342[m]	MNXR342	Mitochondria	1 MNXM12 + 1 MNXM524 = 1 MNXM21 + 1 MNXM86	1 CoA + 1 2-methylacetoacetyl-CoA(4-) = 1 acetyl-CoA(4-) + 1 propionyl-CoA(4-)		2.3.1.16	tr|M5E5G7|M5E5G7_MALS4,tr|M5ECB4|M5ECB4_MALS4
MNXR342[x]	MNXR342	Peroxisome	1 MNXM12 + 1 MNXM524 = 1 MNXM21 + 1 MNXM86	1 CoA + 1 2-methylacetoacetyl-CoA(4-) = 1 acetyl-CoA(4-) + 1 propionyl-CoA(4-)		2.3.1.16	tr|M5E5G7|M5E5G7_MALS4,tr|M5ECB4|M5ECB4_MALS4
MNXR34277[c]	MNXR34277	Cytoplasm	1 MNXM215 = 1 MNXM89588	1 alpha-D-glucose 6-phosphate(2-) = 1 alpha-D-glucose 1-phosphate(2-)		5.4.2.2,5.4.2.8,5.4.2.10,5.4.2.5,5.4.2.6	tr|M5E6J4|M5E6J4_MALS4,tr|M5E825|M5E825_MALS4,NA
MNXR3428[c]	MNXR3428	Cytoplasm	1 MNXM189 + 1 MNXM427 = 1 MNXM2 + 1 MNXM3470	1 D-glycerate + 1 D-mannopyranose 6-phosphate(2-) = 1 H2O + 1 2-O-(6-phospho-alpha-D-mannosyl)-D-glycerate	0
MNXR343[m]	MNXR343	Mitochondria	1 MNXM12 + 1 MNXM717 = 1 MNXM21 + 1 MNXM233	1 CoA + 1 3-oxohexanoyl-CoA = 1 acetyl-CoA(4-) + 1 butanoyl-CoA	7.06	2.3.1.16,2.3.1.9,2.3.1.155	tr|M5E5G7|M5E5G7_MALS4,tr|M5ECB4|M5ECB4_MALS4,tr|M5EDL8|M5EDL8_MALS4,NA
MNXR343[x]	MNXR343	Peroxisome	1 MNXM12 + 1 MNXM717 = 1 MNXM21 + 1 MNXM233	1 CoA + 1 3-oxohexanoyl-CoA = 1 acetyl-CoA(4-) + 1 butanoyl-CoA	7.06	2.3.1.16,2.3.1.9,2.3.1.155	tr|M5E5G7|M5E5G7_MALS4,tr|M5ECB4|M5ECB4_MALS4,tr|M5EDL8|M5EDL8_MALS4,NA
MNXR3434[c]	MNXR3434	Cytoplasm	1 MNXM15 + 1 MNXM22 + 1 MNXM56 = 1 MNXM2 + 1 MNXM255 + 1 MNXM4	1 NH4(+) + 1 hydrogen peroxide + 1 formaldehyde = 1 H2O + 1 methylammonium + 1 O2		1.4.3.21	tr|M5EE62|M5EE62_MALS4
MNXR344[m]	MNXR344	Mitochondria	1 MNXM12 + 1 MNXM706 = 1 MNXM21 + 1 MNXM553	1 CoA + 1 3-oxooctanoyl-CoA = 1 acetyl-CoA(4-) + 1 hexanoyl-CoA	7.05994	2.3.1.16,2.3.1.9,2.3.1.155	tr|M5E5G7|M5E5G7_MALS4,tr|M5ECB4|M5ECB4_MALS4,tr|M5EDL8|M5EDL8_MALS4,NA
MNXR344[x]	MNXR344	Peroxisome	1 MNXM12 + 1 MNXM706 = 1 MNXM21 + 1 MNXM553	1 CoA + 1 3-oxooctanoyl-CoA = 1 acetyl-CoA(4-) + 1 hexanoyl-CoA	7.05994	2.3.1.16,2.3.1.9,2.3.1.155	tr|M5E5G7|M5E5G7_MALS4,tr|M5ECB4|M5ECB4_MALS4,tr|M5EDL8|M5EDL8_MALS4,NA
MNXR345[m]	MNXR345	Mitochondria	1 MNXM12 + 1 MNXM677 = 1 MNXM21 + 1 MNXM342	1 CoA + 1 3-oxodecanoyl-CoA = 1 acetyl-CoA(4-) + 1 octanoyl-CoA(4-)	7.06006	2.3.1.16,2.3.1.9,2.3.1.155	tr|M5E5G7|M5E5G7_MALS4,tr|M5ECB4|M5ECB4_MALS4,tr|M5EDL8|M5EDL8_MALS4,NA
MNXR345[x]	MNXR345	Peroxisome	1 MNXM12 + 1 MNXM677 = 1 MNXM21 + 1 MNXM342	1 CoA + 1 3-oxodecanoyl-CoA = 1 acetyl-CoA(4-) + 1 octanoyl-CoA(4-)	7.06006	2.3.1.16,2.3.1.9,2.3.1.155	tr|M5E5G7|M5E5G7_MALS4,tr|M5ECB4|M5ECB4_MALS4,tr|M5EDL8|M5EDL8_MALS4,NA
MNXR346[m]	MNXR346	Mitochondria	1 MNXM12 + 1 MNXM705 = 1 MNXM21 + 1 MNXM486	1 CoA + 1 3-oxolauroyl-CoA = 1 acetyl-CoA(4-) + 1 decanoyl-CoA	7.05994	2.3.1.16,2.3.1.9,2.3.1.155	tr|M5E5G7|M5E5G7_MALS4,tr|M5ECB4|M5ECB4_MALS4,tr|M5EDL8|M5EDL8_MALS4,NA
MNXR346[x]	MNXR346	Peroxisome	1 MNXM12 + 1 MNXM705 = 1 MNXM21 + 1 MNXM486	1 CoA + 1 3-oxolauroyl-CoA = 1 acetyl-CoA(4-) + 1 decanoyl-CoA	7.05994	2.3.1.16,2.3.1.9,2.3.1.155	tr|M5E5G7|M5E5G7_MALS4,tr|M5ECB4|M5ECB4_MALS4,tr|M5EDL8|M5EDL8_MALS4,NA
MNXR3464[c]	MNXR3464	Cytoplasm	1 MNXM1 + 1 MNXM10 + 1 MNXM46 = 1 MNXM8 + 1 MNXM98	1 H(+) + 1 NADH(2-) + 1 oxaloacetate = 1 NAD(+) + 1 (S)-malate	4.46179	1.1.1.37,1.1.1.38,1.1.1.299	tr|M5E482|M5E482_MALS4,tr|M5E905|M5E905_MALS4,tr|M5E5N1|M5E5N1_MALS4,NA
MNXR3464[x]	MNXR3464	Peroxisome	1 MNXM1 + 1 MNXM10 + 1 MNXM46 = 1 MNXM8 + 1 MNXM98	1 H(+) + 1 NADH(2-) + 1 oxaloacetate = 1 NAD(+) + 1 (S)-malate	4.46179	1.1.1.37,1.1.1.38,1.1.1.299	tr|M5E482|M5E482_MALS4,tr|M5E905|M5E905_MALS4,tr|M5E5N1|M5E5N1_MALS4,NA
MNXR347[m]	MNXR347	Mitochondria	1 MNXM12 + 1 MNXM707 = 1 MNXM21 + 1 MNXM363	1 CoA + 1 3-oxotetradecanoyl-CoA = 1 acetyl-CoA(4-) + 1 lauroyl-CoA(4-)	7.05994	2.3.1.16,2.3.1.9,2.3.1.155	tr|M5E5G7|M5E5G7_MALS4,tr|M5ECB4|M5ECB4_MALS4,tr|M5EDL8|M5EDL8_MALS4,NA
MNXR347[x]	MNXR347	Peroxisome	1 MNXM12 + 1 MNXM707 = 1 MNXM21 + 1 MNXM363	1 CoA + 1 3-oxotetradecanoyl-CoA = 1 acetyl-CoA(4-) + 1 lauroyl-CoA(4-)	7.05994	2.3.1.16,2.3.1.9,2.3.1.155	tr|M5E5G7|M5E5G7_MALS4,tr|M5ECB4|M5ECB4_MALS4,tr|M5EDL8|M5EDL8_MALS4,NA
MNXR3470[c]	MNXR3470	Cytoplasm	1 MNXM10 + 1 MNXM13 + 1 MNXM23 = 1 MNXM8 + 1 MNXM98	1 NADH(2-) + 1 CO(2) + 1 pyruvate = 1 NAD(+) + 1 (S)-malate		1.1.1.38,1.1.1.39,1.1.1.40,4.1.1.3	tr|M5E5N1|M5E5N1_MALS4,NA
MNXR3471[c]	MNXR3471	Cytoplasm	1 MNXM13 + 1 MNXM23 + 1 MNXM6 = 1 MNXM5 + 1 MNXM98	1 CO(2) + 1 pyruvate + 1 NADPH = 1 NADP(+) + 1 (S)-malate		1.1.1.40	tr|M5E5N1|M5E5N1_MALS4
MNXR348[m]	MNXR348	Mitochondria	1 MNXM12 + 1 MNXM738 = 1 MNXM21 + 1 MNXM224	1 CoA + 1 3-oxopalmitoyl-CoA(4-) = 1 acetyl-CoA(4-) + 1 myristoyl-CoA(4-)	7.05994	2.3.1.16,2.3.1.9,2.3.1.155	tr|M5E5G7|M5E5G7_MALS4,tr|M5ECB4|M5ECB4_MALS4,tr|M5EDL8|M5EDL8_MALS4,NA
MNXR348[x]	MNXR348	Peroxisome	1 MNXM12 + 1 MNXM738 = 1 MNXM21 + 1 MNXM224	1 CoA + 1 3-oxopalmitoyl-CoA(4-) = 1 acetyl-CoA(4-) + 1 myristoyl-CoA(4-)	7.05994	2.3.1.16,2.3.1.9,2.3.1.155	tr|M5E5G7|M5E5G7_MALS4,tr|M5ECB4|M5ECB4_MALS4,tr|M5EDL8|M5EDL8_MALS4,NA
MNXR3487[c]	MNXR3487	Cytoplasm	1 MNXM11 + 1 MNXM16 + 1 MNXM9 = 1 MNXM2 + 1 MNXM3 + 1 MNXM61	1 diphosphate(3-) + 1 S-adenosyl-L-methionine + 1 phosphate = 1 H2O + 1 ATP + 1 L-methionine zwitterion		2.5.1.6	tr|M5E7P2|M5E7P2_MALS4
MNXR3507[p]	MNXR3507	Membrane	1 MNXM1 + 1 MNXM567 + 1 MNXM7 = 1 MNXM3 + 1 MNXM333	1 H(+) + 1 (R)-5-phosphonatomevalonate(3-) + 1 ADP = 1 ATP + 1 (R)-mevalonate		2.7.1.36	tr|M5E786|M5E786_MALS4
MNXR3536[n]	MNXR3536	Nucleous	1 MNXM1 + 1 MNXM624 + 1 MNXM7 = 1 MNXM200 + 1 MNXM3	1 H(+) + 1 1D-myo-inositol 1,3,4,5-tetrakisphosphate(8-) + 1 ADP = 1 1D-myo-inositol 1,4,5-trisphosphate + 1 ATP		2.7.1.127	tr|M5EME3|M5EME3_MALS4,tr|M5ECA0|M5ECA0_MALS4
MNXR3542[c]	MNXR3542	Cytoplasm	1 MNXM127 + 1 MNXM9 = 1 MNXM2 + 1 MNXM646	1 myo-inositol + 1 phosphate = 1 H2O + 1 1D-myo-inositol 1-phosphate(2-)	7.21701	3.1.3.25	tr|M5EK29|M5EK29_MALS4
MNXR3546[c]	MNXR3546	Cytoplasm	1 MNXM127 + 1 MNXM9 = 1 MNXM2 + 1 MNXM540	1 myo-inositol + 1 phosphate = 1 H2O + 1 1D-myo-inositol 3-phosphate(2-)	7.21701	3.1.3.25,2.7.1.64	tr|M5EK29|M5EK29_MALS4,NA
MNXR3547[c]	MNXR3547	Cytoplasm	1 MNXM127 + 1 MNXM9 = 1 MNXM2 + 1 MNXM2063	1 myo-inositol + 1 phosphate = 1 H2O + 1 1D-myo-inositol 4-phosphate(2-)	7.21701	3.1.3.25	tr|M5EK29|M5EK29_MALS4
MNXR35618[p]	MNXR35618	Membrane	1 MNXM12 + 1 MNXM2214 = 1 MNXM45 + 1 MNXM925	1 CoA + 1 apo-[acyl-carrier protein] = 1 adenosine 3',5'-bisphosphate + 1 holo-[acyl-carrier protein]		2.7.8.7,2.7.8.-	tr|M5E6Z8|M5E6Z8_MALS4,NA
MNXR35641[c]	MNXR35641	Cytoplasm	1 MNXM427 = 1 MNXM89621	1 D-mannopyranose 6-phosphate(2-) = 1 beta-D-fructofuranose 6-phosphate(2-)		5.3.1.8	tr|M5EA50|M5EA50_MALS4
MNXR35645[c]	MNXR35645	Cytoplasm	1 MNXM258 + 1 MNXM89621 = 1 MNXM271 + 1 MNXM74	1 D-erythrose 4-phosphate(2-) + 1 beta-D-fructofuranose 6-phosphate(2-) = 1 sedoheptulose 7-phosphate(2-) + 1 D-glyceraldehyde 3-phosphate		2.2.1.2	tr|M5ECC1|M5ECC1_MALS4
MNXR35657[c]	MNXR35657	Cytoplasm	1 MNXM1 + 1 MNXM1289 + 1 MNXM6 = 1 MNXM5 + 1 MNXM89661	1 H(+) + 1 oxalatosuccinate(3-) + 1 NADPH = 1 NADP(+) + 1 isocitrate(3-)		1.1.1.42	tr|M5EKT1|M5EKT1_MALS4
MNXR35756[c]	MNXR35756	Cytoplasm	1 MNXM2 + 1 MNXM651 = 1 MNXM89621 + 1 MNXM9	1 H2O + 1 beta-D-fructofuranose 2,6-bisphosphate(4-) = 1 beta-D-fructofuranose 6-phosphate(2-) + 1 phosphate	11.9835	3.1.3.46	tr|M5E9Q6|M5E9Q6_MALS4,tr|M5ECM9|M5ECM9_MALS4
MNXR35756[n]	MNXR35756	Nucleous	1 MNXM2 + 1 MNXM651 = 1 MNXM89621 + 1 MNXM9	1 H2O + 1 beta-D-fructofuranose 2,6-bisphosphate(4-) = 1 beta-D-fructofuranose 6-phosphate(2-) + 1 phosphate	11.9835	3.1.3.46	tr|M5E9Q6|M5E9Q6_MALS4,tr|M5ECM9|M5ECM9_MALS4
MNXR35757[c]	MNXR35757	Cytoplasm	1 MNXM215 = 1 MNXM89621	1 alpha-D-glucose 6-phosphate(2-) = 1 beta-D-fructofuranose 6-phosphate(2-)		5.3.1.9	tr|M5E8I8|M5E8I8_MALS4
MNXR358[m]	MNXR358	Mitochondria	1 MNXM1 + 1 MNXM40 + 1 MNXM7 + 1 MNXM9 = 1 MNXM21 + 1 MNXM3 + 1 MNXM60	1 H(+) + 1 malonyl-CoA(5-) + 1 ADP + 1 phosphate = 1 acetyl-CoA(4-) + 1 ATP + 1 bicarbonate		6.4.1.2	tr|M5EBG9|M5EBG9_MALS4
MNXR35885[p]	MNXR35885	Membrane	1 MNXM1 + 1 MNXM11 + 1 MNXM14 + 1 MNXM89810 = 1 MNXM3 + 1 MNXM37 + 1 MNXM71	1 H(+) + 1 diphosphate(3-) + 1 AMP + 1 Gln-tRNA(Gln) = 1 ATP + 1 L-glutamine zwitterion + 1 tRNA(Gln)		6.1.1.18	tr|M5EAZ3|M5EAZ3_MALS4
MNXR35952[c]	MNXR35952	Cytoplasm	1 MNXM1542 + 1 MNXM3 = 1 MNXM1 + 1 MNXM7 + 1 MNXM89621	1 beta-D-fructofuranose + 1 ATP = 1 H(+) + 1 ADP + 1 beta-D-fructofuranose 6-phosphate(2-)		2.7.1.1,2.7.1.4	tr|M5E728|M5E728_MALS4,NA
MNXR35984[c]	MNXR35984	Cytoplasm	1 MNXM148 + 1 MNXM2 + 1 MNXM90860 = 1 MNXM155 + 1 MNXM92544	1 thioredoxin disulfide + 1 H2O + 1 Peptide-L-methionine = 1 thioredoxin + 1 Peptide-L-methionine (S)-S-oxide		1.8.4.11	tr|M5ECF2|M5ECF2_MALS4
MNXR36005[m]	MNXR36005	Mitochondria	(n) MNXM13005 + 1 MNXM3 + 1 MNXM89557 = (n+1) MNXM13005 + 1 MNXM7 + 1 MNXM9	(n) Tetrahydrofolyl-[Glu](n) + 1 ATP + 1 L-glutamate = (n+1) Tetrahydrofolyl-[Glu](n) + 1 ADP + 1 phosphate	38.1004	6.3.2.17	tr|M5END9|M5END9_MALS4,tr|M5E531|M5E531_MALS4
MNXR3626[m]	MNXR3626	Mitochondria	1 MNXM183 + 1 MNXM2 + 1 MNXM238 = 1 MNXM79 + 1 MNXM959	1 (6R)-5,10-methylenetetrahydrofolate + 1 H2O + 1 3-methyl-2-oxobutanoate = 1 (6S)-5,6,7,8-tetrahydrofolate + 1 2-dehydropantoate		2.1.2.11	tr|M5ECH5|M5ECH5_MALS4
MNXR3639[c]	MNXR3639	Cytoplasm	1 MNXM150 + 1 MNXM9 = 1 MNXM168 + 1 MNXM407	1 5'-S-methyl-5'-thioadenosine + 1 phosphate = 1 adenine + 1 S-methyl-5-thio-alpha-D-ribose 1-phosphate(2-)	13.64	2.4.2.28	tr|M5E4Q6|M5E4Q6_MALS4
MNXR3641[m]	MNXR3641	Mitochondria	1 MNXM1 + 1 MNXM237 = 1 MNXM2 + 1 MNXM511	1 H(+) + 1 10-formyltetrahydrofolate = 1 H2O + 1 (6R)-5,10-methenyltetrahydrofolate		3.5.4.9	tr|M5E5I7|M5E5I7_MALS4
MNXR3642[c]	MNXR3642	Cytoplasm	1 MNXM183 + 1 MNXM5 = 1 MNXM511 + 1 MNXM6	1 (6R)-5,10-methylenetetrahydrofolate + 1 NADP(+) = 1 (6R)-5,10-methenyltetrahydrofolate + 1 NADPH		1.5.1.5	tr|M5E5I7|M5E5I7_MALS4,tr|M5EA91|M5EA91_MALS4
MNXR3642[m]	MNXR3642	Mitochondria	1 MNXM183 + 1 MNXM5 = 1 MNXM511 + 1 MNXM6	1 (6R)-5,10-methylenetetrahydrofolate + 1 NADP(+) = 1 (6R)-5,10-methenyltetrahydrofolate + 1 NADPH		1.5.1.5	tr|M5E5I7|M5E5I7_MALS4,tr|M5EA91|M5EA91_MALS4
MNXR3644[c]	MNXR3644	Cytoplasm	1 MNXM1 + 1 MNXM10 + 1 MNXM183 = 1 MNXM318 + 1 MNXM8	1 H(+) + 1 NADH(2-) + 1 (6R)-5,10-methylenetetrahydrofolate = 1 5-methyltetrahydrofolate(2-) + 1 NAD(+)	21.6541	1.5.1.20	tr|M5ED31|M5ED31_MALS4,tr|M5E942|M5E942_MALS4
MNXR3645[c]	MNXR3645	Cytoplasm	1 MNXM1 + 1 MNXM183 + 1 MNXM6 = 1 MNXM318 + 1 MNXM5	1 H(+) + 1 (6R)-5,10-methylenetetrahydrofolate + 1 NADPH = 1 5-methyltetrahydrofolate(2-) + 1 NADP(+)	21.6541	1.5.1.20,1.7.99.5	tr|M5ED31|M5ED31_MALS4,tr|M5E942|M5E942_MALS4,NA
MNXR3689[m]	MNXR3689	Mitochondria	1 MNXM1527 + 1 MNXM2 + 1 MNXM8 = 2 MNXM1 + 1 MNXM10 + 1 MNXM2083	1 4-acetamidobutanal + 1 H2O + 1 NAD(+) = 2 H(+) + 1 NADH(2-) + 1 4-acetamidobutanoate		1.2.1.3	tr|M5E7C5|M5E7C5_MALS4
MNXR37151[n]	MNXR37151	Nucleous	1 MNXM16 + 1 MNXM93473 = 1 MNXM1 + 1 MNXM1669 + 1 MNXM19	1 S-adenosyl-L-methionine + 1 histone-L-lysine = 1 H(+) + 1 histone N6-methyl-L-lysine + 1 S-adenosyl-L-homocysteine		2.1.1.43	tr|M5EPH8|M5EPH8_MALS4,tr|M5E847|M5E847_MALS4
MNXR37417[c]	MNXR37417	Cytoplasm	1 MNXM1380 + 1 MNXM3 = 1 MNXM1 + 1 MNXM7 + 1 MNXM89621	1 keto-D-fructose + 1 ATP = 1 H(+) + 1 ADP + 1 beta-D-fructofuranose 6-phosphate(2-)		2.7.1.1,2.7.1.4	tr|M5E728|M5E728_MALS4,NA
MNXR3742[c]	MNXR3742	Cytoplasm	1 MNXM1062 + 1 MNXM2 = 1 MNXM245 + 1 MNXM26	1 2-acetamido-5-oxopentanoate + 1 H2O = 1 L-glutamic 5-semialdehyde zwitterion + 1 acetate	0
MNXR3759[m]	MNXR3759	Mitochondria	1 MNXM1 + 1 MNXM5 + 1 MNXM7 = 1 MNXM3 + 1 MNXM8	1 H(+) + 1 NADP(+) + 1 ADP = 1 ATP + 1 NAD(+)		2.7.1.23	tr|M5E6S1|M5E6S1_MALS4,tr|M5EDL0|M5EDL0_MALS4
MNXR3759[n]	MNXR3759	Nucleous	1 MNXM1 + 1 MNXM5 + 1 MNXM7 = 1 MNXM3 + 1 MNXM8	1 H(+) + 1 NADP(+) + 1 ADP = 1 ATP + 1 NAD(+)		2.7.1.23	tr|M5E6S1|M5E6S1_MALS4,tr|M5EDL0|M5EDL0_MALS4
MNXR377[c]	MNXR377	Cytoplasm	1 MNXM313 = 1 MNXM340	1 N-acetyl-D-glucosamine 6-phosphate = 1 N-acetyl-alpha-D-glucosamine 1-phosphate(2-)		5.4.2.3	tr|M5E872|M5E872_MALS4
MNXR38088[c]	MNXR38088	Cytoplasm	1 MNXM23 + 1 MNXM90126 = 1 MNXM615 + 1 MNXM73	1 pyruvate + 1 D-mannitol 1-phosphate = 1 D-mannitol + 1 phosphoenolpyruvate	0
MNXR382[m]	MNXR382	Mitochondria	1 MNXM1384 + 1 MNXM7 = 1 MNXM3 + 1 MNXM730	1 N-acetyl-L-gamma-glutamyl phosphate(3-) + 1 ADP = 1 ATP + 1 N-acetyl-L-glutamate(2-)	7.91418	2.7.2.8	tr|M5E5W6|M5E5W6_MALS4
MNXR3827[m]	MNXR3827	Mitochondria	1 MNXM11 + 1 MNXM8 = 1 MNXM1 + 1 MNXM3 + 1 MNXM355	1 diphosphate(3-) + 1 NAD(+) = 1 H(+) + 1 ATP + 1 beta-nicotinamide D-ribonucleotide		2.7.7.1	tr|M5ENJ9|M5ENJ9_MALS4
MNXR3836[m]	MNXR3836	Mitochondria	1 MNXM11 + 1 MNXM309 = 1 MNXM1 + 1 MNXM194 + 1 MNXM3	1 diphosphate(3-) + 1 deamido-NAD(2-) = 1 H(+) + 1 nicotinate beta-D-ribonucleotide + 1 ATP		2.7.7.18	tr|M5ENJ9|M5ENJ9_MALS4
MNXR3850[c]	MNXR3850	Cytoplasm	1 MNXM1 + 2 MNXM207 + 1 MNXM5 = 2 MNXM228 + 2 MNXM4 + 1 MNXM6	1 H(+) + 2 nitrate + 1 NADP(+) = 2 nitric oxide + 2 O2 + 1 NADPH	0
MNXR389[c]	MNXR389	Cytoplasm	1 MNXM12 + 1 MNXM131 + 1 MNXM3 = 1 MNXM21 + 1 MNXM46 + 1 MNXM7 + 1 MNXM9	1 CoA + 1 citrate + 1 ATP = 1 acetyl-CoA(4-) + 1 oxaloacetate + 1 ADP + 1 phosphate		2.3.3.8	tr|M5EA74|M5EA74_MALS4,tr|M5E7X1|M5E7X1_MALS4
MNXR389[m]	MNXR389	Mitochondria	1 MNXM12 + 1 MNXM131 + 1 MNXM3 = 1 MNXM21 + 1 MNXM46 + 1 MNXM7 + 1 MNXM9	1 CoA + 1 citrate + 1 ATP = 1 acetyl-CoA(4-) + 1 oxaloacetate + 1 ADP + 1 phosphate		2.3.3.8	tr|M5EA74|M5EA74_MALS4,tr|M5E7X1|M5E7X1_MALS4
MNXR392[c]	MNXR392	Cytoplasm	1 MNXM13 + 1 MNXM426 = 1 MNXM1 + 2 MNXM23	1 CO(2) + 1 2-acetyllactate = 1 H(+) + 2 pyruvate		2.2.1.6	tr|M5EAG4|M5EAG4_MALS4,tr|M5E8P9|M5E8P9_MALS4
MNXR392[m]	MNXR392	Mitochondria	1 MNXM13 + 1 MNXM426 = 1 MNXM1 + 2 MNXM23	1 CO(2) + 1 2-acetyllactate = 1 H(+) + 2 pyruvate		2.2.1.6	tr|M5EAG4|M5EAG4_MALS4,tr|M5E8P9|M5E8P9_MALS4
MNXR3932[c]	MNXR3932	Cytoplasm	1 MNXM13 + 1 MNXM23 = 1 MNXM1 + 1 MNXM46	1 CO(2) + 1 pyruvate = 1 H(+) + 1 oxaloacetate		1.1.1.38,1.1.1.40	tr|M5E5N1|M5E5N1_MALS4
MNXR3940[m]	MNXR3940	Mitochondria	1 MNXM101 + 1 MNXM138 = 1 MNXM1 + 1 MNXM211 + 1 MNXM9	1 L-ornithinium(1+) + 1 carbamoyl phosphate(2-) = 1 H(+) + 1 L-citrulline zwitterion + 1 phosphate		2.1.3.3	tr|M5E9I2|M5E9I2_MALS4
MNXR3953[m]	MNXR3953	Mitochondria	1 MNXM16 + 1 MNXM1635 = 1 MNXM1 + 1 MNXM1707 + 1 MNXM19	1 S-adenosyl-L-methionine + 1 3-(all-trans-octaprenyl)benzene-1,2-diol = 1 H(+) + 1 2-methoxy-6-(all-trans-octaprenyl)phenol + 1 S-adenosyl-L-homocysteine		2.1.1.222	tr|M5ELZ7|M5ELZ7_MALS4
MNXR3962[c]	MNXR3962	Cytoplasm	1 MNXM13 + 1 MNXM404 = 1 MNXM1 + 1 MNXM1602	1 CO(2) + 1 4-methyl-2-oxopentanoate = 1 H(+) + 1 (2S)-2-isopropyl-3-oxosuccinate(2-)		1.1.1.85	tr|M5ERV2|M5ERV2_MALS4
MNXR3967[m]	MNXR3967	Mitochondria	1 MNXM13 + 1 MNXM80 = 1 MNXM1 + 1 MNXM519	1 CO(2) + 1 UMP(2-) = 1 H(+) + 1 orotidine 5'-phosphate(3-)	1.77237	4.1.1.23	tr|M5EDG0|M5EDG0_MALS4
MNXR39679[c]	MNXR39679	Cytoplasm	1 MNXM1 + 1 MNXM11 + 1 MNXM14 + 1 MNXM89822 = 1 MNXM3 + 1 MNXM76 + 1 MNXM90668	1 H(+) + 1 diphosphate(3-) + 1 AMP + 1 L-tyrosyl-tRNA(Tyr) = 1 ATP + 1 L-tyrosine zwitterion + 1 tRNA(Tyr)		6.1.1.1	tr|M5EQ00|M5EQ00_MALS4,tr|M5E5I5|M5E5I5_MALS4
MNXR39679[n]	MNXR39679	Nucleous	1 MNXM1 + 1 MNXM11 + 1 MNXM14 + 1 MNXM89822 = 1 MNXM3 + 1 MNXM76 + 1 MNXM90668	1 H(+) + 1 diphosphate(3-) + 1 AMP + 1 L-tyrosyl-tRNA(Tyr) = 1 ATP + 1 L-tyrosine zwitterion + 1 tRNA(Tyr)		6.1.1.1	tr|M5EQ00|M5EQ00_MALS4,tr|M5E5I5|M5E5I5_MALS4
MNXR39683[c]	MNXR39683	Cytoplasm	1 MNXM2 + 1 MNXM417 = 1 MNXM89621 + 1 MNXM9	1 H2O + 1 D-fructofuranose 1,6-bisphosphate(4-) = 1 beta-D-fructofuranose 6-phosphate(2-) + 1 phosphate	6.89355	3.1.3.11	tr|M5ECC2|M5ECC2_MALS4
MNXR39686[c]	MNXR39686	Cytoplasm	1 MNXM1 + 1 MNXM11 + 1 MNXM14 + 1 MNXM89815 = 1 MNXM3 + 1 MNXM32 + 1 MNXM89576	1 H(+) + 1 diphosphate(3-) + 1 AMP + 1 Ala-tRNA(Ala) = 1 ATP + 1 L-alanine zwitterion + 1 tRNA(Ala)		6.1.1.7	tr|M5ES72|M5ES72_MALS4
MNXR39691[c]	MNXR39691	Cytoplasm	1 MNXM114 + 1 MNXM3 + 1 MNXM90667 = 1 MNXM1 + 1 MNXM11 + 1 MNXM14 + 1 MNXM247	1 L-proline + 1 ATP + 1 tRNA(Pro) = 1 H(+) + 1 diphosphate(3-) + 1 AMP + 1 L-prolyl-tRNA(Pro)		6.1.1.15	tr|M5E4T7|M5E4T7_MALS4,tr|M5E8D2|M5E8D2_MALS4
MNXR39691[n]	MNXR39691	Nucleous	1 MNXM114 + 1 MNXM3 + 1 MNXM90667 = 1 MNXM1 + 1 MNXM11 + 1 MNXM14 + 1 MNXM247	1 L-proline + 1 ATP + 1 tRNA(Pro) = 1 H(+) + 1 diphosphate(3-) + 1 AMP + 1 L-prolyl-tRNA(Pro)		6.1.1.15	tr|M5E4T7|M5E4T7_MALS4,tr|M5E8D2|M5E8D2_MALS4
MNXR39694[c]	MNXR39694	Cytoplasm	1 MNXM1 + 1 MNXM417 + 1 MNXM7 = 1 MNXM3 + 1 MNXM89621	1 H(+) + 1 D-fructofuranose 1,6-bisphosphate(4-) + 1 ADP = 1 ATP + 1 beta-D-fructofuranose 6-phosphate(2-)		2.7.1.11	tr|M5E9W2|M5E9W2_MALS4
MNXR3986[c]	MNXR3986	Cytoplasm	1 MNXM118 + 1 MNXM13 = 1 MNXM1 + 1 MNXM101	1 putrescine + 1 CO(2) = 1 H(+) + 1 L-ornithinium(1+)		4.1.1.17	tr|M5E856|M5E856_MALS4
MNXR4009[c]	MNXR4009	Cytoplasm	1 MNXM1410 + 1 MNXM2 + 1 MNXM8 = 2 MNXM1 + 1 MNXM10 + 1 MNXM1021	1 5-oxopentanoate + 1 H2O + 1 NAD(+) = 2 H(+) + 1 NADH(2-) + 1 glutarate(2-)		1.2.1.20	tr|M5E6Z9|M5E6Z9_MALS4
MNXR4028[c]	MNXR4028	Cytoplasm	1 MNXM1174 + 2 MNXM2 + 1 MNXM5 = 1 MNXM1 + 1 MNXM1138 + 1 MNXM4 + 1 MNXM6	1 3alpha,7alpha-dihydroxy-5beta-cholestan-26-al + 2 H2O + 1 NADP(+) = 1 H(+) + 1 5beta-cholestane-3alpha,7alpha,26-triol + 1 O2 + 1 NADPH	0
MNXR4062[c]	MNXR4062	Cytoplasm	1 MNXM114 + 1 MNXM8 = 1 MNXM1 + 1 MNXM1 + 1 MNXM10 + 1 MNXM301	1 L-proline + 1 NAD(+) = 1 H(+) + 1 H(+) + 1 NADH(2-) + 1 (S)-1-pyrroline-5-carboxylate		1.5.1.2	tr|M5E6S8|M5E6S8_MALS4
MNXR4088[m]	MNXR4088	Mitochondria	1 MNXM144 + 1 MNXM3 + 1 MNXM593 = 1 MNXM1 + 1 MNXM11 + 1 MNXM14 + 1 MNXM364	1 beta-alanine zwitterion + 1 ATP + 1 (R)-pantoate = 1 H(+) + 1 diphosphate(3-) + 1 AMP + 1 (R)-pantothenate		6.3.2.1	tr|M5EQ84|M5EQ84_MALS4
MNXR4112[c]	MNXR4112	Cytoplasm	1 MNXM1 + 1 MNXM46 + 1 MNXM7 + 1 MNXM9 = 1 MNXM23 + 1 MNXM3 + 1 MNXM60	1 H(+) + 1 oxaloacetate + 1 ADP + 1 phosphate = 1 pyruvate + 1 ATP + 1 bicarbonate		6.4.1.1	tr|M5EIT1|M5EIT1_MALS4
MNXR4127[c]	MNXR4127	Cytoplasm	1 MNXM1 + 1 MNXM14 = 1 MNXM2 + 1 MNXM243	1 H(+) + 1 AMP = 1 H2O + 1 3',5'-cyclic AMP(1-)		3.1.4.17	tr|M5E797|M5E797_MALS4
MNXR4130[c]	MNXR4130	Cytoplasm	1 MNXM1 + 1 MNXM113 = 1 MNXM2 + 1 MNXM665	1 H(+) + 1 GMP(3-) = 1 H2O + 1 3',5'-cyclic GMP(1-)		3.1.4.17	tr|M5E797|M5E797_MALS4
MNXR4138[m]	MNXR4138	Mitochondria	1 MNXM161 + 1 MNXM22 = 1 MNXM4 + 1 MNXM454	1 pyridoxal 5'-phosphate + 1 hydrogen peroxide = 1 O2 + 1 pyridoxine 5'-phosphate(2-)		1.4.3.5	tr|M5E732|M5E732_MALS4
MNXR4142[c]	MNXR4142	Cytoplasm	1 MNXM1 + 1 MNXM2858 + 1 MNXM7 + 1 MNXM9 = 1 MNXM2 + 1 MNXM2858 + 1 MNXM3	1 H(+) + 1 phosphatidylethanolamine didodecanoyl + 1 ADP + 1 phosphate = 1 H2O + 1 phosphatidylethanolamine didodecanoyl + 1 ATP	0
MNXR4148[c]	MNXR4148	Cytoplasm	1 MNXM1 + 1 MNXM2150 + 1 MNXM7 + 1 MNXM9 = 1 MNXM2 + 1 MNXM2150 + 1 MNXM3	1 H(+) + 1 phosphatidylethanolamine dioctadec-11-enoyl + 1 ADP + 1 phosphate = 1 H2O + 1 phosphatidylethanolamine dioctadec-11-enoyl + 1 ATP	0
MNXR4149[c]	MNXR4149	Cytoplasm	1 MNXM15 + 1 MNXM22 + 1 MNXM473 = 1 MNXM2 + 1 MNXM4 + 1 MNXM660	1 NH4(+) + 1 hydrogen peroxide + 1 phenylacetaldehyde = 1 H2O + 1 O2 + 1 phenylethylamine		1.4.3.21	tr|M5EE62|M5EE62_MALS4
MNXR4184[c]	MNXR4184	Cytoplasm	1 MNXM126 + 1 MNXM8 = 1 MNXM1 + 1 MNXM10 + 1 MNXM541	1 3-phospho-D-glycerate + 1 NAD(+) = 1 H(+) + 1 NADH(2-) + 1 3-phospho-hydroxypyruvate		1.1.1.95	tr|M5E6H8|M5E6H8_MALS4
MNXR4189[c]	MNXR4189	Cytoplasm	1 MNXM126 + 1 MNXM3 = 1 MNXM261 + 1 MNXM7	1 3-phospho-D-glycerate + 1 ATP = 1 3-phosphonato-D-glyceroyl phosphate(4-) + 1 ADP		2.7.2.3	tr|M5EBF1|M5EBF1_MALS4,tr|M5E740|M5E740_MALS4
MNXR4190[c]	MNXR4190	Cytoplasm	1 MNXM1 + 1 MNXM325 = 1 MNXM2 + 1 MNXM429	1 H(+) + 1 6-phosphonatooxy-D-gluconate = 1 H2O + 1 6-O-phosphono-D-glucono-1,5-lactone		3.1.1.31	tr|M5ELC9|M5ELC9_MALS4
MNXR4192[c]	MNXR4192	Cytoplasm	4 MNXM16 + 1 MNXM7363 = 4 MNXM1 + 1 MNXM12630 + 4 MNXM19	4 S-adenosyl-L-methionine + 1 fucose rhamnose rhamnose phenol phthiocerol dimycocerosate (Mtb) = 4 H(+) + 1 phenolic glycolipid (Mtb) + 4 S-adenosyl-L-homocysteine	0
MNXR4195[c]	MNXR4195	Cytoplasm	1 MNXM126 = 1 MNXM275	1 3-phospho-D-glycerate = 1 2-phospho-D-glycerate		5.4.2.1,5.4.2.11,5.4.2.12,5.4.2.4	tr|M5E5W2|M5E5W2_MALS4,tr|M5EAE0|M5EAE0_MALS4,NA
MNXR4351[c]	MNXR4351	Cytoplasm	1 MNXM427 = 1 MNXM721	1 D-mannopyranose 6-phosphate(2-) = 1 alpha-D-mannose 1-phosphate(2-)		5.4.2.8	tr|M5E825|M5E825_MALS4
MNXR4362[c]	MNXR4362	Cytoplasm	1 MNXM1 + 1 MNXM415 + 1 MNXM7 = 1 MNXM3 + 1 MNXM364	1 H(+) + 1 (R)-4'-phosphopantothenate + 1 ADP = 1 ATP + 1 (R)-pantothenate		2.7.1.33	tr|M5E9I4|M5E9I4_MALS4
MNXR4373[c]	MNXR4373	Cytoplasm	1 MNXM11 + 1 MNXM2 = 1 MNXM1 + 2 MNXM9	1 diphosphate(3-) + 1 H2O = 1 H(+) + 2 phosphate	4.14697	3.6.1.1	tr|M5ENH3|M5ENH3_MALS4
MNXR4380[c]	MNXR4380	Cytoplasm	1 MNXM1 + 2 MNXM2 + 1 MNXM554 = 2 MNXM405	1 H(+) + 2 H2O + 1 porphobilinogen(1-) = 2 5-aminolevulinate		4.2.1.24	tr|M5E597|M5E597_MALS4
MNXR4382[c]	MNXR4382	Cytoplasm	1 MNXM13 + 1 MNXM373 = 1 MNXM1 + 1 MNXM483	1 CO(2) + 1 D-pantetheine 4'-phosphate = 1 H(+) + 1 N-[(R)-4-phosphonatopantothenoyl]-L-cysteinate		4.1.1.36	tr|M5EC57|M5EC57_MALS4
MNXR4383[c]	MNXR4383	Cytoplasm	1 MNXM13 + 1 MNXM7 + 1 MNXM73 = 1 MNXM3 + 1 MNXM46	1 CO(2) + 1 ADP + 1 phosphoenolpyruvate = 1 ATP + 1 oxaloacetate		4.1.1.49	tr|M5EAX4|M5EAX4_MALS4
MNXR4400[m]	MNXR4400	Mitochondria	1 MNXM1 + 1 MNXM11 + 1 MNXM31 + 1 MNXM483 = 1 MNXM415 + 1 MNXM55 + 1 MNXM63	1 H(+) + 1 diphosphate(3-) + 1 CMP + 1 N-[(R)-4-phosphonatopantothenoyl]-L-cysteinate = 1 (R)-4'-phosphopantothenate + 1 L-cysteine zwitterion + 1 CTP		6.3.2.5	tr|M5EJH6|M5EJH6_MALS4
MNXR4401[c]	MNXR4401	Cytoplasm	1 MNXM1 + 1 MNXM11 + 1 MNXM14 + 1 MNXM483 = 1 MNXM3 + 1 MNXM415 + 1 MNXM55	1 H(+) + 1 diphosphate(3-) + 1 AMP + 1 N-[(R)-4-phosphonatopantothenoyl]-L-cysteinate = 1 ATP + 1 (R)-4'-phosphopantothenate + 1 L-cysteine zwitterion	0
MNXR4402[m]	MNXR4402	Mitochondria	1 MNXM10 + 1 MNXM13 + 1 MNXM153 = 1 MNXM503 + 1 MNXM8	1 NADH(2-) + 1 CO(2) + 1 3-(4-hydroxyphenyl)pyruvate = 1 prephenate + 1 NAD(+)		1.3.1.12	tr|M5EBG3|M5EBG3_MALS4
MNXR4403[m]	MNXR4403	Mitochondria	1 MNXM13 + 1 MNXM153 + 1 MNXM6 = 1 MNXM5 + 1 MNXM503	1 CO(2) + 1 3-(4-hydroxyphenyl)pyruvate + 1 NADPH = 1 NADP(+) + 1 prephenate		1.3.1.13	tr|M5EBG3|M5EBG3_MALS4
MNXR4424[c]	MNXR4424	Cytoplasm	1 MNXM1397 = 1 MNXM1515 + 1 MNXM2	1 1-(5-phospho-D-ribosyl)-5-[(5-phospho-D-ribosylamino)methylideneamino]imidazole-4-carboxamide(4-) = 1 1-(5-phosphoribosyl)-5'-AMP + 1 H2O	49.466	3.5.4.19	tr|M5E4F8|M5E4F8_MALS4
MNXR4425[c]	MNXR4425	Cytoplasm	1 MNXM1 + 1 MNXM607 + 1 MNXM7 + 1 MNXM9 = 1 MNXM3 + 1 MNXM42 + 1 MNXM507	1 H(+) + 1 (2S)-2-[5-amino-1-(5-O-phosphonato-beta-D-ribosyl)imidazole-4-carboxamido]succinate + 1 ADP + 1 phosphate = 1 ATP + 1 L-aspartate(1-) + 1 5-amino-1-(5-phosphonato-D-ribosyl)imidazole-4-carboxylate		6.3.2.6	tr|M5E7A4|M5E7A4_MALS4
MNXR4426[c]	MNXR4426	Cytoplasm	1 MNXM1351 + 1 MNXM2 = 1 MNXM1 + 1 MNXM11 + 1 MNXM1515	1 1-(5-phospho-D-ribosyl)-ATP + 1 H2O = 1 H(+) + 1 diphosphate(3-) + 1 1-(5-phosphoribosyl)-5'-AMP		3.6.1.31	tr|M5E4F8|M5E4F8_MALS4
MNXR4427[c]	MNXR4427	Cytoplasm	1 MNXM157 + 1 MNXM22 = 2 MNXM2 + 1 MNXM56	1 methanol + 1 hydrogen peroxide = 2 H2O + 1 formaldehyde		1.11.1.7	tr|M5E7S8|M5E7S8_MALS4,tr|M5E9I2|M5E9I2_MALS4,tr|M5E9C2|M5E9C2_MALS4,tr|M5E898|M5E898_MALS4,tr|M5ECX6|M5ECX6_MALS4
MNXR4427[m]	MNXR4427	Mitochondria	1 MNXM157 + 1 MNXM22 = 2 MNXM2 + 1 MNXM56	1 methanol + 1 hydrogen peroxide = 2 H2O + 1 formaldehyde		1.11.1.7	tr|M5E7S8|M5E7S8_MALS4,tr|M5E9I2|M5E9I2_MALS4,tr|M5E9C2|M5E9C2_MALS4,tr|M5E898|M5E898_MALS4,tr|M5ECX6|M5ECX6_MALS4
MNXR443[m]	MNXR443	Mitochondria	1 MNXM131 = 1 MNXM2 + 1 MNXM813	1 citrate = 1 H2O + 1 cis-aconitate(3-)	3.353	4.2.1.3,4.2.1.4	tr|M5EC73|M5EC73_MALS4,tr|M5E9X7|M5E9X7_MALS4,NA
MNXR4439[c]	MNXR4439	Cytoplasm	1 MNXM1397 = 1 MNXM1408	1 1-(5-phospho-D-ribosyl)-5-[(5-phospho-D-ribosylamino)methylideneamino]imidazole-4-carboxamide(4-) = 1 5-[(5-phospho-1-deoxy-D-ribulos-1-ylimino)methylamino]-1-(5-phospho-D-ribosyl)imidazole-4-carboxamide	0	5.3.1.16	tr|M5E8D4|M5E8D4_MALS4
MNXR4458[m]	MNXR4458	Mitochondria	1 MNXM1263 = 1 MNXM2 + 1 MNXM650	1 3-hydroxypropanoyl-CoA(4-) = 1 H2O + 1 acryloyl-CoA(4-)		4.2.1.17,4.2.1.116	tr|M5E897|M5E897_MALS4,NA
MNXR4464[p]	MNXR4464	Membrane	1 MNXM1265 + 1 MNXM73 = 1 MNXM1365 + 1 MNXM9	1 3-phosphoshikimate + 1 phosphoenolpyruvate = 1 5-O-(1-carboxylatovinyl)-3-phosphonatoshikimate + 1 phosphate	5.19586	2.5.1.19	tr|M5EAT4|M5EAT4_MALS4
MNXR4476[m]	MNXR4476	Mitochondria	1 MNXM115 + 1 MNXM13 = 1 MNXM1 + 1 MNXM221	1 phosphatidylethanolamine zwitterion + 1 CO(2) = 1 H(+) + 1 phosphatidyl-L-serine(1-)		4.1.1.65	tr|M5E570|M5E570_MALS4
MNXR453[c]	MNXR453	Cytoplasm	1 MNXM11 + 1 MNXM14 + 1 MNXM21 = 1 MNXM12 + 1 MNXM26 + 1 MNXM3	1 diphosphate(3-) + 1 AMP + 1 acetyl-CoA(4-) = 1 CoA + 1 acetate + 1 ATP		6.2.1.1	tr|M5ES67|M5ES67_MALS4
MNXR4532[m]	MNXR4532	Mitochondria	1 MNXM15 + 1 MNXM161 + 1 MNXM22 = 1 MNXM2 + 1 MNXM366 + 1 MNXM4	1 NH4(+) + 1 pyridoxal 5'-phosphate + 1 hydrogen peroxide = 1 H2O + 1 pyridoxamine 5'-phosphate(1-) + 1 O2		1.4.3.5	tr|M5E732|M5E732_MALS4
MNXR4538[m]	MNXR4538	Mitochondria	1 MNXM1 + 1 MNXM161 + 1 MNXM7 = 1 MNXM3 + 1 MNXM311	1 H(+) + 1 pyridoxal 5'-phosphate + 1 ADP = 1 ATP + 1 pyridoxal		2.7.1.35	tr|M5EC61|M5EC61_MALS4
MNXR4545[c]	MNXR4545	Cytoplasm	1 MNXM1 + 1 MNXM7 + 1 MNXM73 = 1 MNXM23 + 1 MNXM3	1 H(+) + 1 ADP + 1 phosphoenolpyruvate = 1 pyruvate + 1 ATP		2.7.1.40	tr|M5ED63|M5ED63_MALS4
MNXR4546[m]	MNXR4546	Mitochondria	2 MNXM1 + 1 MNXM10 + 1 MNXM2414 = 1 MNXM2 + 1 MNXM2149 + 1 MNXM8	2 H(+) + 1 NADH(2-) + 1 perillate = 1 H2O + 1 perillyl aldehyde + 1 NAD(+)		1.2.1.3	tr|M5E7C5|M5E7C5_MALS4
MNXR4592[c]	MNXR4592	Cytoplasm	1 MNXM1 + 1 MNXM10 + 1 MNXM425 = 1 MNXM329 + 1 MNXM8	1 H(+) + 1 NADH(2-) + 1 retinal = 1 all-trans-retinol + 1 NAD(+)		1.1.1.1,1.1.1.105	tr|M5EBT2|M5EBT2_MALS4,NA
MNXR460[m]	MNXR460	Mitochondria	1 MNXM1 + 1 MNXM126 + 1 MNXM9 = 1 MNXM2 + 1 MNXM261	1 H(+) + 1 3-phospho-D-glycerate + 1 phosphate = 1 H2O + 1 3-phosphonato-D-glyceroyl phosphate(4-)		3.6.1.7	tr|M5E9Y8|M5E9Y8_MALS4
MNXR461[m]	MNXR461	Mitochondria	1 MNXM1 + 1 MNXM26 + 1 MNXM9 = 1 MNXM2 + 1 MNXM280	1 H(+) + 1 acetate + 1 phosphate = 1 H2O + 1 acetyl phosphate(2-)		3.6.1.7	tr|M5E9Y8|M5E9Y8_MALS4
MNXR4653[c]	MNXR4653	Cytoplasm	1 MNXM145 = 1 MNXM186	1 D-ribulose 5-phosphate(2-) = 1 D-xylulose 5-phosphate(2-)		5.1.3.1	tr|M5E6B9|M5E6B9_MALS4
MNXR4654[c]	MNXR4654	Cytoplasm	1 MNXM116 = 1 MNXM145	1 D-ribose 5-phosphate = 1 D-ribulose 5-phosphate(2-)		5.3.1.6	tr|M5EC29|M5EC29_MALS4
MNXR4661[c]	MNXR4661	Cytoplasm	1 MNXM2279 = 1 MNXM4800	1 R total Coenzyme A = 1 R group 5 Coenzyme A homo sapiens	0
MNXR47440[x]	MNXR47440	Peroxisome	1 MNXM22 + 1 MNXM4118 = 1 MNXM4 + 1 MNXM44	1 hydrogen peroxide + 1 trans-2,3-didehydroacyl-CoA = 1 O2 + 1 acyl-CoA	10.2922	1.3.3.6	tr|M5EED1|M5EED1_MALS4
MNXR47443[m]	MNXR47443	Mitochondria	1 MNXM12 + 1 MNXM226 = 1 MNXM4118 + 1 MNXM66	1 CoA + 1 1-acyl-sn-glycerol 3-phosphate = 1 trans-2,3-didehydroacyl-CoA + 1 sn-glycerol 3-phosphate(2-)		2.3.1.15	tr|M5E8S2|M5E8S2_MALS4
MNXR47444[m]	MNXR47444	Mitochondria	1 MNXM12 + 1 MNXM248 = 1 MNXM4118 + 1 MNXM59	1 CoA + 1 a triacylglycerol = 1 trans-2,3-didehydroacyl-CoA + 1 1,2-diacyl-sn-glycerol	325.066	2.3.1.20	tr|M5E5X3|M5E5X3_MALS4
MNXR47445[m]	MNXR47445	Mitochondria	1 MNXM109 + 1 MNXM12 = 1 MNXM226 + 1 MNXM4118	1 a 1,2-diacylglycerol-3-phosphate + 1 CoA = 1 1-acyl-sn-glycerol 3-phosphate + 1 trans-2,3-didehydroacyl-CoA		2.3.1.51	tr|M5EAI8|M5EAI8_MALS4,tr|M5ELT8|M5ELT8_MALS4
MNXR47445[p]	MNXR47445	Membrane	1 MNXM109 + 1 MNXM12 = 1 MNXM226 + 1 MNXM4118	1 a 1,2-diacylglycerol-3-phosphate + 1 CoA = 1 1-acyl-sn-glycerol 3-phosphate + 1 trans-2,3-didehydroacyl-CoA		2.3.1.51	tr|M5EAI8|M5EAI8_MALS4,tr|M5ELT8|M5ELT8_MALS4
MNXR4761[c]	MNXR4761	Cytoplasm	1 MNXM1 + 1 MNXM10 + 1 MNXM20 + 1 MNXM78 = 1 MNXM2 + 1 MNXM384 + 1 MNXM8	1 H(+) + 1 NADH(2-) + 1 2-oxoglutarate + 1 L-lysinium(1+) = 1 H2O + 1 L-saccharopine + 1 NAD(+)	4.58057	1.5.1.7	tr|M5EDM4|M5EDM4_MALS4
MNXR4764[c]	MNXR4764	Cytoplasm	1 MNXM11 + 1 MNXM287 = 1 MNXM1 + 1 MNXM3 + 1 MNXM58	1 diphosphate(3-) + 1 adenosine 5'-phosphosulfate = 1 H(+) + 1 ATP + 1 sulfate		2.7.7.4	tr|M5EAX7|M5EAX7_MALS4
MNXR479[c]	MNXR479	Cytoplasm	1 MNXM14 + 1 MNXM3 = 2 MNXM7	1 AMP + 1 ATP = 2 ADP		2.7.4.3	tr|M5ECB6|M5ECB6_MALS4,tr|M5E6X3|M5E6X3_MALS4
MNXR479[n]	MNXR479	Nucleous	1 MNXM14 + 1 MNXM3 = 2 MNXM7	1 AMP + 1 ATP = 2 ADP		2.7.4.3	tr|M5ECB6|M5ECB6_MALS4,tr|M5E6X3|M5E6X3_MALS4
MNXR4817[p]	MNXR4817	Membrane	1 MNXM12 + 1 MNXM13 + 1 MNXM559 = 1 MNXM1 + 1 MNXM53 + 1 MNXM88	1 CoA + 1 CO(2) + 1 3-dehydro-D-sphinganine = 1 H(+) + 1 L-serine + 1 palmitoyl-CoA		2.3.1.50	tr|M5EPK4|M5EPK4_MALS4,tr|M5E576|M5E576_MALS4
MNXR48203[c]	MNXR48203	Cytoplasm	1 MNXM1453 + 1 MNXM5 + 1 MNXM90886 = 1 MNXM1 + 1 MNXM6 + 1 MNXM89752	1 (S)-4-amino-5-oxopentanoic acid zwitterion + 1 NADP(+) + 1 tRNA(Glu) = 1 H(+) + 1 NADPH + 1 L-glutamyl-tRNA(Glu)	0
MNXR4826[c]	MNXR4826	Cytoplasm	1 MNXM1 + 1 MNXM39 + 1 MNXM57 = 1 MNXM2 + 1 MNXM952	1 H(+) + 1 formate + 1 glutathione = 1 H2O + 1 S-formylglutathionate(1-)		3.1.2.12	tr|M5E8F5|M5E8F5_MALS4
MNXR4829[m]	MNXR4829	Mitochondria	1 MNXM187 + 1 MNXM528 = 1 MNXM487	1 phosphoethanolamine + 1 hexadecanal = 1 (2S,3R)-2-azaniumyl-3-hydroxyoctadecyl phosphate	2.56	4.1.2.27	tr|M5EBW7|M5EBW7_MALS4
MNXR484[c]	MNXR484	Cytoplasm	1 MNXM13 + 1 MNXM321 = 1 MNXM1 + 1 MNXM16	1 CO(2) + 1 S-adenosylmethioninaminium = 1 H(+) + 1 S-adenosyl-L-methionine	15.3549	4.1.1.50	tr|M5E8K3|M5E8K3_MALS4
MNXR48403[m]	MNXR48403	Mitochondria	1 MNXM16 + 1 MNXM92696 = 1 MNXM19 + 1 MNXM5315	1 S-adenosyl-L-methionine + 1 tRNA containing uridine at position 54 = 1 S-adenosyl-L-homocysteine + 1 tRNA containing ribothymidine at position 54		2.1.1.35	tr|M5E4J0|M5E4J0_MALS4
MNXR48404[m]	MNXR48404	Mitochondria	1 MNXM16 + 1 MNXM3723 = 1 MNXM19 + 1 MNXM92690	1 S-adenosyl-L-methionine + 1 tRNA guanine = 1 S-adenosyl-L-homocysteine + 1 tRNA containing N1-methylguanine		2.1.1.228	tr|M5EBL4|M5EBL4_MALS4
MNXR4842[p]	MNXR4842	Membrane	1 MNXM1 + 1 MNXM1265 + 1 MNXM7 = 1 MNXM3 + 1 MNXM602	1 H(+) + 1 3-phosphoshikimate + 1 ADP = 1 ATP + 1 shikimate		2.7.1.71	tr|M5EAT4|M5EAT4_MALS4
MNXR4843[n]	MNXR4843	Nucleous	1 MNXM1 + 1 MNXM25 + 1 MNXM319 = 1 MNXM55 + 1 MNXM820	1 H(+) + 1 succinate(2-) + 1 L-cystathionine dizwitterion = 1 L-cysteine zwitterion + 1 O-succinyl-L-homoserinate(1-)		2.5.1.48	tr|M5E8J8|M5E8J8_MALS4
MNXR48457[m]	MNXR48457	Mitochondria	1 MNXM13 + 1 MNXM6145 = 1 MNXM1 + 1 MNXM23 + 1 MNXM96063	1 CO(2) + 1 [Dihydrolipoyllysine-residue acetyltransferase] S-acetyldihydrolipoyllysine = 1 H(+) + 1 pyruvate + 1 Enzyme N6-(lipoyl)lysine		1.2.4.1	tr|M5E9V6|M5E9V6_MALS4,tr|M5E7E4|M5E7E4_MALS4
MNXR48458[m]	MNXR48458	Mitochondria	1 MNXM13 + 1 MNXM5590 = 2 MNXM1 + 1 MNXM20 + 1 MNXM96063	1 CO(2) + 1 [Dihydrolipoyllysine-residue succinyltransferase] S-succinyldihydrolipoyllysine = 2 H(+) + 1 2-oxoglutarate + 1 Enzyme N6-(lipoyl)lysine		1.2.4.2	tr|M5EQ95|M5EQ95_MALS4,tr|M5EK74|M5EK74_MALS4
MNXR485[p]	MNXR485	Membrane	1 MNXM11 + 1 MNXM243 = 1 MNXM3	1 diphosphate(3-) + 1 3',5'-cyclic AMP(1-) = 1 ATP	41.6234	4.6.1.1	tr|M5EBL0|M5EBL0_MALS4
MNXR4854[m]	MNXR4854	Mitochondria	1 MNXM1 + 1 MNXM487 + 1 MNXM7 = 1 MNXM3 + 1 MNXM302	1 H(+) + 1 (2S,3R)-2-azaniumyl-3-hydroxyoctadecyl phosphate + 1 ADP = 1 ATP + 1 sphinganine		2.7.1.91	tr|M5EDL0|M5EDL0_MALS4
MNXR48599[c]	MNXR48599	Cytoplasm	1 MNXM12 + 1 MNXM4614 = 1 MNXM21 + 1 MNXM93473	1 CoA + 1 Histone N6-acetyl-L-lysine = 1 acetyl-CoA(4-) + 1 histone-L-lysine		2.3.1.48	tr|M5E5I2|M5E5I2_MALS4,tr|M5E9D9|M5E9D9_MALS4,tr|M5E957|M5E957_MALS4
MNXR48599[m]	MNXR48599	Mitochondria	1 MNXM12 + 1 MNXM4614 = 1 MNXM21 + 1 MNXM93473	1 CoA + 1 Histone N6-acetyl-L-lysine = 1 acetyl-CoA(4-) + 1 histone-L-lysine		2.3.1.48	tr|M5E5I2|M5E5I2_MALS4,tr|M5E9D9|M5E9D9_MALS4,tr|M5E957|M5E957_MALS4
MNXR48599[n]	MNXR48599	Nucleous	1 MNXM12 + 1 MNXM4614 = 1 MNXM21 + 1 MNXM93473	1 CoA + 1 Histone N6-acetyl-L-lysine = 1 acetyl-CoA(4-) + 1 histone-L-lysine		2.3.1.48	tr|M5E5I2|M5E5I2_MALS4,tr|M5E9D9|M5E9D9_MALS4,tr|M5E957|M5E957_MALS4
MNXR486[c]	MNXR486	Cytoplasm	1 MNXM1 + 1 MNXM14 + 1 MNXM7 = 1 MNXM212 + 1 MNXM3	1 H(+) + 1 AMP + 1 ADP = 1 adenosine + 1 ATP		2.7.1.20	tr|M5E9I5|M5E9I5_MALS4
MNXR48603[c]	MNXR48603	Cytoplasm	2 MNXM1 + 1 MNXM11 + 1 MNXM14 + 1 MNXM89870 = 1 MNXM3 + 1 MNXM70 + 1 MNXM90751	2 H(+) + 1 diphosphate(3-) + 1 AMP + 1 Arg-tRNA(Arg) = 1 ATP + 1 L-argininium(1+) + 1 tRNA(Arg)		6.1.1.19	tr|M5EM54|M5EM54_MALS4
MNXR48605[c]	MNXR48605	Cytoplasm	1 MNXM147 + 1 MNXM3 + 1 MNXM90665 = 1 MNXM1 + 1 MNXM11 + 1 MNXM14 + 1 MNXM89761	1 L-asparagine zwitterion + 1 ATP + 1 tRNA(Asn) = 1 H(+) + 1 diphosphate(3-) + 1 AMP + 1 Asn-tRNA(Asn)		6.1.1.22	tr|M5ES63|M5ES63_MALS4,tr|M5EE26|M5EE26_MALS4
MNXR48605[m]	MNXR48605	Mitochondria	1 MNXM147 + 1 MNXM3 + 1 MNXM90665 = 1 MNXM1 + 1 MNXM11 + 1 MNXM14 + 1 MNXM89761	1 L-asparagine zwitterion + 1 ATP + 1 tRNA(Asn) = 1 H(+) + 1 diphosphate(3-) + 1 AMP + 1 Asn-tRNA(Asn)		6.1.1.22	tr|M5ES63|M5ES63_MALS4,tr|M5EE26|M5EE26_MALS4
MNXR48608[c]	MNXR48608	Cytoplasm	1 MNXM1 + 1 MNXM11 + 1 MNXM14 + 1 MNXM89763 = 1 MNXM29 + 1 MNXM3 + 1 MNXM90340	1 H(+) + 1 diphosphate(3-) + 1 AMP + 1 glycyl-tRNA(Gly) = 1 glycine + 1 ATP + 1 tRNA(Gly)		6.1.1.14	tr|M5E4N5|M5E4N5_MALS4
MNXR48609[c]	MNXR48609	Cytoplasm	1 MNXM134 + 1 MNXM3 + 1 MNXM90878 = 1 MNXM1 + 1 MNXM11 + 1 MNXM14 + 1 MNXM89831	1 L-histidine zwitterion + 1 ATP + 1 tRNA(His) = 1 H(+) + 1 diphosphate(3-) + 1 AMP + 1 L-histidyl-tRNA(His)		6.1.1.21	tr|M5ERJ6|M5ERJ6_MALS4
MNXR48610[c]	MNXR48610	Cytoplasm	1 MNXM1 + 1 MNXM11 + 1 MNXM14 + 1 MNXM89832 = 1 MNXM231 + 1 MNXM3 + 1 MNXM90879	1 H(+) + 1 diphosphate(3-) + 1 AMP + 1 L-isoleucyl-tRNA(Ile) = 1 L-isoleucine zwitterion + 1 ATP + 1 tRNA(Ile)		6.1.1.5	tr|M5EQ43|M5EQ43_MALS4,tr|M5ELF4|M5ELF4_MALS4
MNXR48610[m]	MNXR48610	Mitochondria	1 MNXM1 + 1 MNXM11 + 1 MNXM14 + 1 MNXM89832 = 1 MNXM231 + 1 MNXM3 + 1 MNXM90879	1 H(+) + 1 diphosphate(3-) + 1 AMP + 1 L-isoleucyl-tRNA(Ile) = 1 L-isoleucine zwitterion + 1 ATP + 1 tRNA(Ile)		6.1.1.5	tr|M5EQ43|M5EQ43_MALS4,tr|M5ELF4|M5ELF4_MALS4
MNXR48611[c]	MNXR48611	Cytoplasm	1 MNXM140 + 1 MNXM3 + 1 MNXM90880 = 1 MNXM1 + 1 MNXM11 + 1 MNXM14 + 1 MNXM697	1 L-leucine zwitterion + 1 ATP + 1 tRNA(Leu) = 1 H(+) + 1 diphosphate(3-) + 1 AMP + 1 Leu-tRNA(Leu)		6.1.1.4	tr|M5EPW2|M5EPW2_MALS4
MNXR48613[c]	MNXR48613	Cytoplasm	1 MNXM1 + 1 MNXM11 + 1 MNXM14 + 1 MNXM28 = 1 MNXM3 + 1 MNXM61 + 1 MNXM90882	1 H(+) + 1 diphosphate(3-) + 1 AMP + 1 Met-tRNA(Met) = 1 ATP + 1 L-methionine zwitterion + 1 tRNA(Met)		6.1.1.10	tr|M5EBS3|M5EBS3_MALS4,tr|M5EM35|M5EM35_MALS4
MNXR48613[m]	MNXR48613	Mitochondria	1 MNXM1 + 1 MNXM11 + 1 MNXM14 + 1 MNXM28 = 1 MNXM3 + 1 MNXM61 + 1 MNXM90882	1 H(+) + 1 diphosphate(3-) + 1 AMP + 1 Met-tRNA(Met) = 1 ATP + 1 L-methionine zwitterion + 1 tRNA(Met)		6.1.1.10	tr|M5EBS3|M5EBS3_MALS4,tr|M5EM35|M5EM35_MALS4
MNXR48614[c]	MNXR48614	Cytoplasm	1 MNXM1 + 1 MNXM11 + 1 MNXM14 + 1 MNXM89802 = 1 MNXM3 + 1 MNXM90753 + 1 MNXM97	1 H(+) + 1 diphosphate(3-) + 1 AMP + 1 L-phenylalanyl-tRNA(Phe) = 1 ATP + 1 tRNA(Phe) + 1 L-phenylalanine		6.1.1.20	tr|M5EJU5|M5EJU5_MALS4,tr|M5EPH2|M5EPH2_MALS4,tr|M5EL02|M5EL02_MALS4
MNXR48615[c]	MNXR48615	Cytoplasm	1 MNXM1 + 1 MNXM11 + 1 MNXM14 + 1 MNXM89803 = 1 MNXM3 + 1 MNXM53 + 1 MNXM91028	1 H(+) + 1 diphosphate(3-) + 1 AMP + 1 L-seryl-tRNA(Ser) = 1 ATP + 1 L-serine + 1 tRNA(Ser)		6.1.1.11	tr|M5E9F3|M5E9F3_MALS4
MNXR48616[c]	MNXR48616	Cytoplasm	1 MNXM142 + 1 MNXM3 + 1 MNXM90883 = 1 MNXM1 + 1 MNXM11 + 1 MNXM14 + 1 MNXM89895	1 L-threonine zwitterion + 1 ATP + 1 tRNA(Thr) = 1 H(+) + 1 diphosphate(3-) + 1 AMP + 1 L-threonyl-tRNA(Thr)		6.1.1.3	tr|M5E6T6|M5E6T6_MALS4,tr|M5ERD7|M5ERD7_MALS4
MNXR48617[n]	MNXR48617	Nucleous	1 MNXM1 + 1 MNXM11 + 1 MNXM14 + 1 MNXM89804 = 1 MNXM3 + 1 MNXM90755 + 1 MNXM94	1 H(+) + 1 diphosphate(3-) + 1 AMP + 1 L-tryptophyl-tRNA(Trp) = 1 ATP + 1 tRNA(Trp) + 1 L-tryptophan zwitterion		6.1.1.2	tr|M5E4N2|M5E4N2_MALS4,tr|M5E5K6|M5E5K6_MALS4
MNXR48675[c]	MNXR48675	Cytoplasm	1 MNXM3 + 1 MNXM60 + 1 MNXM96075 = 1 MNXM5655 + 1 MNXM7 + 1 MNXM9	1 ATP + 1 bicarbonate + 1 Holo-[carboxylase] = 1 Carboxybiotin-carboxyl-carrier protein + 1 ADP + 1 phosphate	20.2935	6.3.4.14	tr|M5EBG9|M5EBG9_MALS4,tr|M5EIT1|M5EIT1_MALS4
MNXR48675[m]	MNXR48675	Mitochondria	1 MNXM3 + 1 MNXM60 + 1 MNXM96075 = 1 MNXM5655 + 1 MNXM7 + 1 MNXM9	1 ATP + 1 bicarbonate + 1 Holo-[carboxylase] = 1 Carboxybiotin-carboxyl-carrier protein + 1 ADP + 1 phosphate	20.2935	6.3.4.14	tr|M5EBG9|M5EBG9_MALS4,tr|M5EIT1|M5EIT1_MALS4
MNXR4875[c]	MNXR4875	Cytoplasm	1 MNXM103 + 1 MNXM2278 = 1 MNXM12 + 1 MNXM777	1 cholesterol + 1 R group 2 Coenzyme A homo sapiens = 1 CoA + 1 cholesterol ester	0
MNXR48752[c]	MNXR48752	Cytoplasm	1 MNXM11 + 1 MNXM14 + 1 MNXM89752 = 1 MNXM3 + 1 MNXM89557 + 1 MNXM90886	1 diphosphate(3-) + 1 AMP + 1 L-glutamyl-tRNA(Glu) = 1 ATP + 1 L-glutamate + 1 tRNA(Glu)		6.1.1.17,6.1.1.24	tr|M5E8E3|M5E8E3_MALS4,tr|M5EDG8|M5EDG8_MALS4,NA
MNXR48752[n]	MNXR48752	Nucleous	1 MNXM11 + 1 MNXM14 + 1 MNXM89752 = 1 MNXM3 + 1 MNXM89557 + 1 MNXM90886	1 diphosphate(3-) + 1 AMP + 1 L-glutamyl-tRNA(Glu) = 1 ATP + 1 L-glutamate + 1 tRNA(Glu)		6.1.1.17,6.1.1.24	tr|M5E8E3|M5E8E3_MALS4,tr|M5EDG8|M5EDG8_MALS4,NA
MNXR48815[m]	MNXR48815	Mitochondria	1 MNXM32 + 1 MNXM3891 = 1 MNXM55 + 1 MNXM96100	1 L-alanine zwitterion + 1 [Enzyme]-S-sulfanylcysteine = 1 L-cysteine zwitterion + 1 [Enzyme]-cysteine		2.8.1.7	tr|M5EAZ2|M5EAZ2_MALS4
MNXR48850[c]	MNXR48850	Cytoplasm	1 MNXM11 + 1 MNXM14 + 1 MNXM96118 = 1 MNXM3 + 1 MNXM379 + 1 MNXM90666	1 diphosphate(3-) + 1 AMP + 1 O-Phosphoseryl-tRNA(Cys) = 1 ATP + 1 O-phospho-L-serine + 1 tRNA(Cys)	0
MNXR48853[p]	MNXR48853	Membrane	1 MNXM12919 + 1 MNXM2 = 1 MNXM1 + 1 MNXM108 + 1 MNXM96120	1 S-Palmitoylprotein + 1 H2O = 1 H(+) + 1 palmitate + 1 Protein L-cysteine		3.1.2.22	tr|M5EPL2|M5EPL2_MALS4
MNXR4892[c]	MNXR4892	Cytoplasm	1 MNXM118 + 1 MNXM321 = 1 MNXM1 + 1 MNXM124 + 1 MNXM150	1 putrescine + 1 S-adenosylmethioninaminium = 1 H(+) + 1 spermidine(3+) + 1 5'-S-methyl-5'-thioadenosine		2.5.1.16	tr|M5EBE2|M5EBE2_MALS4
MNXR4893[c]	MNXR4893	Cytoplasm	2 MNXM1 + 2 MNXM330 = 1 MNXM22 + 1 MNXM4	2 H(+) + 2 superoxide = 1 hydrogen peroxide + 1 O2	140.828	1.15.1.1	tr|M5ECN9|M5ECN9_MALS4,tr|M5EBF0|M5EBF0_MALS4,tr|M5E755|M5E755_MALS4
MNXR4893[m]	MNXR4893	Mitochondria	2 MNXM1 + 2 MNXM330 = 1 MNXM22 + 1 MNXM4	2 H(+) + 2 superoxide = 1 hydrogen peroxide + 1 O2	140.828	1.15.1.1	tr|M5ECN9|M5ECN9_MALS4,tr|M5EBF0|M5EBF0_MALS4,tr|M5E755|M5E755_MALS4
MNXR4893[p]	MNXR4893	Membrane	2 MNXM1 + 2 MNXM330 = 1 MNXM22 + 1 MNXM4	2 H(+) + 2 superoxide = 1 hydrogen peroxide + 1 O2	140.828	1.15.1.1	tr|M5ECN9|M5ECN9_MALS4,tr|M5EBF0|M5EBF0_MALS4,tr|M5E755|M5E755_MALS4
MNXR4896[c]	MNXR4896	Cytoplasm	1 MNXM23 + 1 MNXM53 = 1 MNXM32 + 1 MNXM392	1 pyruvate + 1 L-serine = 1 L-alanine zwitterion + 1 3-hydroxypyruvate		2.6.1.51	tr|M5E6R9|M5E6R9_MALS4
MNXR4898[p]	MNXR4898	Membrane	1 MNXM130 + 1 MNXM2 + 1 MNXM5 = 1 MNXM1 + 1 MNXM292 + 1 MNXM4 + 1 MNXM6	1 (S)-2,3-epoxysqualene + 1 H2O + 1 NADP(+) = 1 H(+) + 1 squalene + 1 O2 + 1 NADPH		1.14.13.132	tr|M5E509|M5E509_MALS4
MNXR4909[c]	MNXR4909	Cytoplasm	1 MNXM172 + 1 MNXM2 + 1 MNXM8 = 2 MNXM1 + 1 MNXM10 + 1 MNXM25	1 4-oxobutanoate + 1 H2O + 1 NAD(+) = 2 H(+) + 1 NADH(2-) + 1 succinate(2-)		1.2.1.16	tr|M5E6Z9|M5E6Z9_MALS4
MNXR4910[c]	MNXR4910	Cytoplasm	1 MNXM172 + 1 MNXM2 + 1 MNXM5 = 2 MNXM1 + 1 MNXM25 + 1 MNXM6	1 4-oxobutanoate + 1 H2O + 1 NADP(+) = 2 H(+) + 1 succinate(2-) + 1 NADPH		1.2.1.16,1.2.1.79	tr|M5E6Z9|M5E6Z9_MALS4
MNXR4958[c]	MNXR4958	Cytoplasm	1 MNXM12 + 1 MNXM25 + 1 MNXM3 = 1 MNXM7 + 1 MNXM9 + 1 MNXM92	1 CoA + 1 succinate(2-) + 1 ATP = 1 ADP + 1 phosphate + 1 succinyl-CoA(5-)		6.2.1.4,6.2.1.5	tr|M5EA74|M5EA74_MALS4,tr|M5EBZ1|M5EBZ1_MALS4,tr|M5E7X1|M5E7X1_MALS4
MNXR4958[m]	MNXR4958	Mitochondria	1 MNXM12 + 1 MNXM25 + 1 MNXM3 = 1 MNXM7 + 1 MNXM9 + 1 MNXM92	1 CoA + 1 succinate(2-) + 1 ATP = 1 ADP + 1 phosphate + 1 succinyl-CoA(5-)		6.2.1.4,6.2.1.5	tr|M5EA74|M5EA74_MALS4,tr|M5EBZ1|M5EBZ1_MALS4,tr|M5E7X1|M5E7X1_MALS4
MNXR4978[c]	MNXR4978	Cytoplasm	1 MNXM258 + 1 MNXM68 = 1 MNXM271 + 1 MNXM74	1 D-erythrose 4-phosphate(2-) + 1 D-fructose 6-phosphate(2-) = 1 sedoheptulose 7-phosphate(2-) + 1 D-glyceraldehyde 3-phosphate		2.2.1.2	tr|M5ECC1|M5ECC1_MALS4
MNXR50045[c]	MNXR50045	Cytoplasm	1 MNXM199 + 1 MNXM3 + 1 MNXM90885 = 1 MNXM1 + 1 MNXM11 + 1 MNXM14 + 1 MNXM90110	1 L-valine zwitterion + 1 ATP + 1 tRNA(Val) = 1 H(+) + 1 diphosphate(3-) + 1 AMP + 1 L-valyl-tRNA(Val)		6.1.1.9	tr|M5EB00|M5EB00_MALS4
MNXR5058[m]	MNXR5058	Mitochondria	1 MNXM142 = 1 MNXM15 + 1 MNXM159	1 L-threonine zwitterion = 1 NH4(+) + 1 2-oxobutanoate		4.3.1.19	tr|M5EPW5|M5EPW5_MALS4
MNXR5064[x]	MNXR5064	Peroxisome	1 MNXM1334 + 1 MNXM2 = 1 MNXM142 + 1 MNXM9	1 O-phosphonato-L-homoserine(2-) + 1 H2O = 1 L-threonine zwitterion + 1 phosphate	6.74701	4.2.3.1,4.2.99.2	tr|M5E747|M5E747_MALS4,NA
MNXR50742[c]	MNXR50742	Cytoplasm	1 MNXM1 + 1 MNXM11 + 1 MNXM14 + 1 MNXM2029 = 1 MNXM3 + 1 MNXM3452 + 1 MNXM83847	1 H(+) + 1 diphosphate(3-) + 1 AMP + 1 Phosphatidylglycerol ditetradec-7-enoyl = 1 ATP + 1 2-Acyl-sn-glycero-3-phosphoglycerol tetradec-7-enoyl + 1 tetradecenoic acid	0
MNXR5082[c]	MNXR5082	Cytoplasm	1 MNXM116 + 1 MNXM186 = 1 MNXM271 + 1 MNXM74	1 D-ribose 5-phosphate + 1 D-xylulose 5-phosphate(2-) = 1 sedoheptulose 7-phosphate(2-) + 1 D-glyceraldehyde 3-phosphate		2.2.1.1	tr|M5E6R4|M5E6R4_MALS4
MNXR50924[c]	MNXR50924	Cytoplasm	1 MNXM1 + 1 MNXM10 + 1 MNXM261 = 1 MNXM2378 + 1 MNXM8 + 1 MNXM9	1 H(+) + 1 NADH(2-) + 1 3-phosphonato-D-glyceroyl phosphate(4-) = 1 glyceraldehyde 3-phosphate(2-) + 1 NAD(+) + 1 phosphate	0
MNXR5095[c]	MNXR5095	Cytoplasm	1 MNXM183 + 1 MNXM234 = 1 MNXM257 + 1 MNXM281	1 (6R)-5,10-methylenetetrahydrofolate + 1 dUMP = 1 dTMP + 1 dihydrofolate(2-)		2.1.1.45	tr|M5EAE0|M5EAE0_MALS4
MNXR5115[c]	MNXR5115	Cytoplasm	1 MNXM74 = 1 MNXM77	1 D-glyceraldehyde 3-phosphate = 1 glycerone phosphate		5.3.1.1	tr|M5E9U4|M5E9U4_MALS4
MNXR5117[c]	MNXR5117	Cytoplasm	1 MNXM155 + 1 MNXM5 = 1 MNXM1 + 1 MNXM148 + 1 MNXM6	1 thioredoxin + 1 NADP(+) = 1 H(+) + 1 thioredoxin disulfide + 1 NADPH	19.5258	1.8.1.9,1.6.4.5	tr|M5E4H1|M5E4H1_MALS4,tr|M5EP15|M5EP15_MALS4,NA
MNXR5123[c]	MNXR5123	Cytoplasm	1 MNXM198 + 1 MNXM2 = 2 MNXM41	1 alpha,alpha-trehalose + 1 H2O = 2 D-glucopyranose		3.2.1.28	tr|M5E9V5|M5E9V5_MALS4
MNXR513[c]	MNXR513	Cytoplasm	1 MNXM1 + 1 MNXM49 + 1 MNXM7 = 1 MNXM287 + 1 MNXM3	1 H(+) + 1 3'-phosphoadenosine-5'-phosphosulfate + 1 ADP = 1 adenosine 5'-phosphosulfate + 1 ATP		2.7.1.25	tr|M5EAX7|M5EAX7_MALS4,tr|M5E629|M5E629_MALS4
MNXR5139[c]	MNXR5139	Cytoplasm	1 MNXM2 + 1 MNXM74 + 1 MNXM94 = 1 MNXM53 + 1 MNXM866	1 H2O + 1 D-glyceraldehyde 3-phosphate + 1 L-tryptophan zwitterion = 1 L-serine + 1 (1S,2R)-1-C-(indol-3-yl)glycerol 3-phosphate(2-)	11.682	4.2.1.20	tr|M5E7G5|M5E7G5_MALS4
MNXR514[c]	MNXR514	Cytoplasm	1 MNXM14 + 1 MNXM93 = 1 MNXM565	1 AMP + 1 fumarate(2-) = 1 N(6)-(1,2-dicarboxylatoethyl)-AMP(4-)	55.0455	4.3.2.2	tr|M5E9N7|M5E9N7_MALS4
MNXR5140[c]	MNXR5140	Cytoplasm	1 MNXM2 + 1 MNXM94 = 1 MNXM377 + 1 MNXM53	1 H2O + 1 L-tryptophan zwitterion = 1 indole + 1 L-serine		4.2.1.20	tr|M5E7G5|M5E7G5_MALS4
MNXR5141[c]	MNXR5141	Cytoplasm	1 MNXM377 + 1 MNXM74 = 1 MNXM866	1 indole + 1 D-glyceraldehyde 3-phosphate = 1 (1S,2R)-1-C-(indol-3-yl)glycerol 3-phosphate(2-)	27.169	4.2.1.20,4.1.2.8	tr|M5E7G5|M5E7G5_MALS4,NA
MNXR515[c]	MNXR515	Cytoplasm	1 MNXM365 + 1 MNXM93 = 1 MNXM607	1 5-amino-1-(5-phospho-D-ribosyl)imidazole-4-carboxamide(2-) + 1 fumarate(2-) = 1 (2S)-2-[5-amino-1-(5-O-phosphonato-beta-D-ribosyl)imidazole-4-carboxamido]succinate	9.83649	4.3.2.2	tr|M5E9N7|M5E9N7_MALS4
MNXR5174[c]	MNXR5174	Cytoplasm	1 MNXM15 + 1 MNXM22 + 1 MNXM479 = 1 MNXM2 + 1 MNXM4 + 1 MNXM603	1 NH4(+) + 1 hydrogen peroxide + 1 (4-hydroxyphenyl)acetaldehyde = 1 H2O + 1 O2 + 1 tyramine		1.4.3.21	tr|M5EE62|M5EE62_MALS4
MNXR5286[m]	MNXR5286	Mitochondria	2 MNXM16 + 1 MNXM414 = 1 MNXM1 + 2 MNXM19 + 1 MNXM672	2 S-adenosyl-L-methionine + 1 uroporphyrinogen III(8-) = 1 H(+) + 2 S-adenosyl-L-homocysteine + 1 precorrin-2(7-)		2.1.1.107	tr|M5E893|M5E893_MALS4
MNXR5288[c]	MNXR5288	Cytoplasm	4 MNXM13 + 1 MNXM410 = 4 MNXM1 + 1 MNXM414	4 CO(2) + 1 coproporphyrinogen III(4-) = 4 H(+) + 1 uroporphyrinogen III(8-)		4.1.1.37	tr|M5E9J0|M5E9J0_MALS4
MNXR5297[c]	MNXR5297	Cytoplasm	1 MNXM13 + 2 MNXM15 = 2 MNXM1 + 1 MNXM117 + 1 MNXM2	1 CO(2) + 2 NH4(+) = 2 H(+) + 1 urea + 1 H2O		3.5.1.5	tr|M5EDD0|M5EDD0_MALS4
MNXR53527[c]	MNXR53527	Cytoplasm	1 MNXM12062 + 1 MNXM9 = 2 MNXM1 + 1 MNXM1339 + 1 MNXM89803	1 L-Selenocysteinyl-tRNA(Ser) + 1 phosphate = 2 H(+) + 1 selenophosphate + 1 L-seryl-tRNA(Ser)	0
MNXR53537[c]	MNXR53537	Cytoplasm	4 MNXM1 + 1 MNXM6468 + 5 MNXM90340 = 1 MNXM3113 + 5 MNXM89763	4 H(+) + 1 undecaprenyldiphospho-N-acetyl-(N-acetylglucosaminyl)muramoyl-L-alanyl-D-isoglutaminyl-(glycyl)5-L-lysyl-D-alanyl-D-alanine + 5 tRNA(Gly) = 1 undecaprenyldiphospho-N-acetyl-(N-acetylglucosaminyl)muramoyl-L-alanyl-D-isoglutaminyl-L-lysyl-D-alanyl-D-alanine + 5 glycyl-tRNA(Gly)	0
MNXR5372[e]	MNXR5372	Extracellular	1 MNXM1 + 1 MNXM186 + 1 MNXM7 = 1 MNXM3 + 1 MNXM597	1 H(+) + 1 D-xylulose 5-phosphate(2-) + 1 ADP = 1 ATP + 1 D-xylulose		2.7.1.17	tr|M5ECK4|M5ECK4_MALS4
MNXR53746[c]	MNXR53746	Cytoplasm	1 MNXM11 + 1 MNXM14 + 1 MNXM18858 = 1 MNXM3 + 1 MNXM32 + 1 MNXM89576	1 diphosphate(3-) + 1 AMP + 1 L-alanyl-tRNA(ala) = 1 ATP + 1 L-alanine zwitterion + 1 tRNA(Ala)	0
MNXR53749[c]	MNXR53749	Cytoplasm	1 MNXM11 + 1 MNXM14 + 1 MNXM18887 = 1 MNXM3 + 1 MNXM42 + 1 MNXM90752	1 diphosphate(3-) + 1 AMP + 1 L-aspartyl-tRNA(asp) = 1 ATP + 1 L-aspartate(1-) + 1 tRNA(Asp)	0
MNXR5375[c]	MNXR5375	Cytoplasm	1 MNXM1 + 1 MNXM10 + 1 MNXM597 = 1 MNXM510 + 1 MNXM8	1 H(+) + 1 NADH(2-) + 1 D-xylulose = 1 xylitol + 1 NAD(+)		1.1.1.9	tr|M5E7K0|M5E7K0_MALS4
MNXR5404[c]	MNXR5404	Cytoplasm	1 MNXM13 + 1 MNXM20 = 1 MNXM1 + 1 MNXM1289	1 CO(2) + 1 2-oxoglutarate = 1 H(+) + 1 oxalatosuccinate(3-)	1.74237	1.1.1.41,1.1.1.42,4.1.1.-	tr|M5EAY2|M5EAY2_MALS4,tr|M5ECE4|M5ECE4_MALS4,tr|M5EKT1|M5EKT1_MALS4,NA
MNXR5449[c]	MNXR5449	Cytoplasm	1 MNXM1 + 1 MNXM10 + 1 MNXM3173 = 1 MNXM3395 + 1 MNXM8	1 H(+) + 1 NADH(2-) + 1 3alpha,7alpha-dihydroxy-24-oxo-5beta-cholestanoyl CoA = 1 (24R,25R)-3alpha,7alpha,24-trihydroxy-5beta-cholestanoyl CoA + 1 NAD(+)		1.1.1.35	tr|M5E4S8|M5E4S8_MALS4
MNXR5465[c]	MNXR5465	Cytoplasm	1 MNXM29 + 1 MNXM392 = 1 MNXM53 + 1 MNXM69	1 glycine + 1 3-hydroxypyruvate = 1 L-serine + 1 glyoxylate		2.6.1.45	tr|M5E6R9|M5E6R9_MALS4
MNXR5475[m]	MNXR5475	Mitochondria	1 MNXM16 + 1 MNXM414 = 1 MNXM1 + 1 MNXM19 + 1 MNXM2152	1 S-adenosyl-L-methionine + 1 uroporphyrinogen III(8-) = 1 H(+) + 1 S-adenosyl-L-homocysteine + 1 precorrin-1(8-)		2.1.1.107	tr|M5E893|M5E893_MALS4
MNXR54878[c]	MNXR54878	Cytoplasm	1 MNXM12772 + 1 MNXM97001 = 1 MNXM8620 + 1 MNXM97006	1 protein disulfide isomerase II (reduced) + 1 fused thiol:disulfide interchange protein (oxidized) = 1 fused thiol:disulfide interchange protein (reduced) + 1 protein disulfide isomerase II (oxidized)	0
MNXR54879[c]	MNXR54879	Cytoplasm	1 MNXM12615 + 1 MNXM97001 = 1 MNXM8620 + 1 MNXM97003	1 periplasmic disulfide isomerase/thiol-disulphide oxidase (reduced) + 1 fused thiol:disulfide interchange protein (oxidized) = 1 fused thiol:disulfide interchange protein (reduced) + 1 periplasmic disulfide isomerase/thiol-disulphide oxidase (oxidized)	0
MNXR54911[m]	MNXR54911	Mitochondria	1 MNXM1 + 1 MNXM1 + 1 MNXM10 + 1 MNXM3287 = 1 MNXM2 + 1 MNXM4183 + 1 MNXM8	1 H(+) + 1 H(+) + 1 NADH(2-) + 1 homovanillate = 1 H2O + 1 (4-hydroxy-3-methoxyphenyl)acetaldehyde + 1 NAD(+)		1.2.1.5	tr|M5E7C5|M5E7C5_MALS4
MNXR55176[c]	MNXR55176	Cytoplasm	1 MNXM11 + 1 MNXM14 + 1 MNXM90012 = 1 MNXM1 + 1 MNXM3 + 1 MNXM55 + 1 MNXM90666	1 diphosphate(3-) + 1 AMP + 1 L-cysteinyl-tRNA(Cys) = 1 H(+) + 1 ATP + 1 L-cysteine zwitterion + 1 tRNA(Cys)		6.1.1.16	tr|M5ENG6|M5ENG6_MALS4
MNXR55233[p]	MNXR55233	Membrane	1 MNXM2 + 1 MNXM611 = 1 MNXM478	1 H2O + 1 3-dehydroshikimate = 1 (-)-3-dehydroquinate		4.2.1.10	tr|M5EAT4|M5EAT4_MALS4
MNXR55236[c]	MNXR55236	Cytoplasm	1 MNXM1325 = 1 MNXM1325	1 dITP = 1 dITP	0
MNXR55238[c]	MNXR55238	Cytoplasm	1 MNXM100 + 1 MNXM11 = 1 MNXM132 + 1 MNXM83	1 geranyl diphosphate + 1 diphosphate(3-) = 1 prenyl diphosphate(3-) + 1 isopentenyl diphosphate		2.5.1.1	tr|M5ERC8|M5ERC8_MALS4,tr|M5E8N1|M5E8N1_MALS4
MNXR55425[m]	MNXR55425	Mitochondria	1 MNXM237 + 1 MNXM28 = 1 MNXM79 + 1 MNXM95381	1 10-formyltetrahydrofolate + 1 Met-tRNA(Met) = 1 (6S)-5,6,7,8-tetrahydrofolate + 1 N-formylmethionyl-tRNA(fMet)		2.1.2.9	tr|M5E5I7|M5E5I7_MALS4
MNXR55435[c]	MNXR55435	Cytoplasm	1 MNXM11 + 1 MNXM139 = 1 MNXM34 + 1 MNXM83	1 diphosphate(3-) + 1 geranylgeranyl diphosphate = 1 (2E,6E)-farnesyl diphosphate + 1 isopentenyl diphosphate		2.5.1.29	tr|M5EBW0|M5EBW0_MALS4,tr|M5E9B8|M5E9B8_MALS4,tr|M5ERC8|M5ERC8_MALS4
MNXR55435[p]	MNXR55435	Membrane	1 MNXM11 + 1 MNXM139 = 1 MNXM34 + 1 MNXM83	1 diphosphate(3-) + 1 geranylgeranyl diphosphate = 1 (2E,6E)-farnesyl diphosphate + 1 isopentenyl diphosphate		2.5.1.29	tr|M5EBW0|M5EBW0_MALS4,tr|M5E9B8|M5E9B8_MALS4,tr|M5ERC8|M5ERC8_MALS4
MNXR55549[m]	MNXR55549	Mitochondria	1 MNXM13 + 1 MNXM81221 = 1 MNXM29 + 1 MNXM998	1 CO(2) + 1 S(8)-aminomethyldihydrolipoylprotein = 1 glycine + 1 lipoylprotein		1.4.4.2	tr|M5EQ95|M5EQ95_MALS4,tr|M5E5A3|M5E5A3_MALS4
MNXR55550[m]	MNXR55550	Mitochondria	1 MNXM15 + 1 MNXM1663 + 1 MNXM183 = 1 MNXM79 + 1 MNXM81221	1 NH4(+) + 1 dihydrolipoylprotein + 1 (6R)-5,10-methylenetetrahydrofolate = 1 (6S)-5,6,7,8-tetrahydrofolate + 1 S(8)-aminomethyldihydrolipoylprotein	37.5645	2.1.2.10	tr|M5E7G8|M5E7G8_MALS4
MNXR55638[m]	MNXR55638	Mitochondria	1 MNXM1 + 1 MNXM1160 + 1 MNXM14 = 1 MNXM3 + 1 MNXM937	1 H(+) + 1 (2-amino-4-hydroxy-7,8-dihydropteridin-6-yl)methyl diphosphate(3-) + 1 AMP = 1 ATP + 1 2-amino-6-(hydroxymethyl)-7,8-dihydropteridin-4-ol		2.7.6.3	tr|M5EDK7|M5EDK7_MALS4
MNXR55765[c]	MNXR55765	Cytoplasm	1 MNXM286 + 1 MNXM7 = 1 MNXM3 + 1 MNXM374	1 dATP + 1 ADP = 1 ATP + 1 dADP(3-)	94.99	2.7.4.6	tr|M5E5V3|M5E5V3_MALS4,tr|M5EAC3|M5EAC3_MALS4
MNXR55855[p]	MNXR55855	Membrane	1 MNXM1 + 1 MNXM568 + 1 MNXM7 + 1 MNXM89557 + 1 MNXM9 = 1 MNXM2 + 1 MNXM3 + 1 MNXM37 + 1 MNXM453	1 H(+) + 1 2-formamido-N(1)-(5-O-phosphonato-D-ribosyl)acetamidine + 1 ADP + 1 L-glutamate + 1 phosphate = 1 H2O + 1 ATP + 1 L-glutamine zwitterion + 1 N(2)-formyl-N(1)-(5-phospho-D-ribosyl)glycinamide(2-)		6.3.5.3	tr|M5EBP2|M5EBP2_MALS4
MNXR55886[c]	MNXR55886	Cytoplasm	1 MNXM148 + 1 MNXM2 + 1 MNXM374 = 1 MNXM155 + 1 MNXM7	1 thioredoxin disulfide + 1 H2O + 1 dADP(3-) = 1 thioredoxin + 1 ADP	34.8738	1.17.4.1	tr|M5EE74|M5EE74_MALS4,tr|M5EDZ3|M5EDZ3_MALS4
MNXR55888[c]	MNXR55888	Cytoplasm	1 MNXM148 + 1 MNXM2 + 1 MNXM436 = 1 MNXM155 + 1 MNXM30	1 thioredoxin disulfide + 1 H2O + 1 dGDP(2-) = 1 thioredoxin + 1 GDP		1.17.4.1	tr|M5EE74|M5EE74_MALS4,tr|M5EDZ3|M5EDZ3_MALS4
MNXR55890[c]	MNXR55890	Cytoplasm	1 MNXM148 + 1 MNXM2 + 1 MNXM411 = 1 MNXM155 + 1 MNXM220	1 thioredoxin disulfide + 1 H2O + 1 dCDP(3-) = 1 thioredoxin + 1 CDP(3-)		1.17.4.1	tr|M5EE74|M5EE74_MALS4,tr|M5EDZ3|M5EDZ3_MALS4
MNXR55892[c]	MNXR55892	Cytoplasm	1 MNXM148 + 1 MNXM2 + 1 MNXM572 = 1 MNXM155 + 1 MNXM17	1 thioredoxin disulfide + 1 H2O + 1 dUDP = 1 thioredoxin + 1 UDP	34.8738	1.17.4.1	tr|M5EE74|M5EE74_MALS4,tr|M5EDZ3|M5EDZ3_MALS4
MNXR55901[c]	MNXR55901	Cytoplasm	1 MNXM16 + 1 MNXM574 = 1 MNXM1 + 1 MNXM1741 + 1 MNXM19	1 S-adenosyl-L-methionine + 1 zymosterol = 1 H(+) + 1 fecosterol + 1 S-adenosyl-L-homocysteine		2.1.1.41	tr|M5E685|M5E685_MALS4
MNXR55917[p]	MNXR55917	Membrane	1 MNXM1 + 1 MNXM6 + 1 MNXM611 = 1 MNXM5 + 1 MNXM602	1 H(+) + 1 NADPH + 1 3-dehydroshikimate = 1 NADP(+) + 1 shikimate		1.1.1.25,1.1.1.282	tr|M5EAT4|M5EAT4_MALS4
MNXR55919[p]	MNXR55919	Membrane	2 MNXM11 + 1 MNXM292 + 1 MNXM5 = 1 MNXM1 + 2 MNXM34 + 1 MNXM6	2 diphosphate(3-) + 1 squalene + 1 NADP(+) = 1 H(+) + 2 (2E,6E)-farnesyl diphosphate + 1 NADPH		2.5.1.21	tr|M5EBW0|M5EBW0_MALS4
MNXR55960[c]	MNXR55960	Cytoplasm	1 MNXM11 + 1 MNXM662 = 1 MNXM1 + 1 MNXM1135 + 1 MNXM960	1 diphosphate(3-) + 1 thiamine(1+) monophosphate(2-) = 1 H(+) + 1 4-amino-2-methyl-5-diphosphonatomethylpyrimidine(3-) + 1 4-methyl-5-(2-phosphonatooxyethyl)thiazole(2-)	9.77832	2.5.1.3	tr|M5ES33|M5ES33_MALS4
MNXR56274[p]	MNXR56274	Membrane	1 MNXM1 + 1 MNXM10 + 1 MNXM611 = 1 MNXM602 + 1 MNXM8	1 H(+) + 1 NADH(2-) + 1 3-dehydroshikimate = 1 shikimate + 1 NAD(+)		1.1.1.282	tr|M5EAT4|M5EAT4_MALS4
MNXR5662[c]	MNXR5662	Cytoplasm	1 MNXM10 + 1 MNXM13 + 1 MNXM404 = 1 MNXM8 + 1 MNXM891	1 NADH(2-) + 1 CO(2) + 1 4-methyl-2-oxopentanoate = 1 NAD(+) + 1 (2R,3S)-3-isopropylmalate(2-)	1.70007	1.1.1.85	tr|M5ERV2|M5ERV2_MALS4
MNXR5673[c]	MNXR5673	Cytoplasm	1 MNXM105 + 1 MNXM3 = 1 MNXM1 + 1 MNXM508 + 1 MNXM7	1 beta-D-glucose + 1 ATP = 1 H(+) + 1 beta-D-glucose 6-phosphate(2-) + 1 ADP		2.7.1.1,2.7.1.2	tr|M5E728|M5E728_MALS4,NA
MNXR571[c]	MNXR571	Cytoplasm	1 MNXM1062 + 1 MNXM5 + 1 MNXM9 = 1 MNXM1 + 1 MNXM1384 + 1 MNXM6	1 2-acetamido-5-oxopentanoate + 1 NADP(+) + 1 phosphate = 1 H(+) + 1 N-acetyl-L-gamma-glutamyl phosphate(3-) + 1 NADPH		1.2.1.38	tr|M5E5E9|M5E5E9_MALS4,tr|M5E5W6|M5E5W6_MALS4
MNXR571[m]	MNXR571	Mitochondria	1 MNXM1062 + 1 MNXM5 + 1 MNXM9 = 1 MNXM1 + 1 MNXM1384 + 1 MNXM6	1 2-acetamido-5-oxopentanoate + 1 NADP(+) + 1 phosphate = 1 H(+) + 1 N-acetyl-L-gamma-glutamyl phosphate(3-) + 1 NADPH		1.2.1.38	tr|M5E5E9|M5E5E9_MALS4,tr|M5E5W6|M5E5W6_MALS4
MNXR57179[c]	MNXR57179	Cytoplasm	1 MNXM1964 + 1 MNXM3 = 1 MNXM1 + 1 MNXM10 + 1 MNXM7 + 1 MNXM9	1 (6S)-6beta-hydroxy-1,4,5,6-tetrahydronicotinamide adenine dinucleotide + 1 ATP = 1 H(+) + 1 NADH(2-) + 1 ADP + 1 phosphate		4.2.1.93	tr|M5E6S9|M5E6S9_MALS4
MNXR5724[m]	MNXR5724	Mitochondria	1 MNXM1034 + 1 MNXM2 = 1 MNXM1 + 1 MNXM12 + 1 MNXM396	1 3-hydroxy-2-methylpropanoyl-CoA(4-) + 1 H2O = 1 H(+) + 1 CoA + 1 3-hydroxy-2-isobutyrate		3.1.2.4	tr|M5EE03|M5EE03_MALS4
MNXR574[c]	MNXR574	Cytoplasm	1 MNXM23 + 1 MNXM29 = 1 MNXM32 + 1 MNXM69	1 pyruvate + 1 glycine = 1 L-alanine zwitterion + 1 glyoxylate		2.6.1.44	tr|M5E6R9|M5E6R9_MALS4
MNXR5765[c]	MNXR5765	Cytoplasm	1 MNXM1 + 1 MNXM10 + 1 MNXM277 = 1 MNXM8 + 1 MNXM832	1 H(+) + 1 NADH(2-) + 1 aldehyde = 1 NAD(+) + 1 a primary alcohol	23.084	1.1.1.1,1.1.1.71	tr|M5EBT2|M5EBT2_MALS4,NA
MNXR57750[c]	MNXR57750	Cytoplasm	1 MNXM22 + 1 MNXM238 = 1 MNXM35124 + 1 MNXM4	1 hydrogen peroxide + 1 3-methyl-2-oxobutanoate = 1 2-hydroxy-3-methylbutyrate + 1 O2	0
MNXR58008[c]	MNXR58008	Cytoplasm	1 MNXM1 + 1 MNXM157 + 1 MNXM51786 = 1 MNXM2 + 1 MNXM2109	1 H(+) + 1 methanol + 1 ecgonine benzoate = 1 H2O + 1 cocaine	0
MNXR5828[m]	MNXR5828	Mitochondria	1 MNXM12 + 1 MNXM248 = 1 MNXM44 + 1 MNXM59	1 CoA + 1 a triacylglycerol = 1 acyl-CoA + 1 1,2-diacyl-sn-glycerol	325.066	2.3.1.20	tr|M5E5X3|M5E5X3_MALS4
MNXR58314[c]	MNXR58314	Cytoplasm	1 MNXM1 + 1 MNXM12 + 1 MNXM3844 = 1 MNXM2 + 1 MNXM825	1 H(+) + 1 CoA + 1 3-hydroxyhexadecanoate = 1 H2O + 1 (S)-3-hydroxypalmitoyl-CoA	0
MNXR58436[c]	MNXR58436	Cytoplasm	1 MNXM13 + 1 MNXM3 + 1 MNXM96075 = 1 MNXM5655 + 1 MNXM7 + 1 MNXM9	1 CO(2) + 1 ATP + 1 Holo-[carboxylase] = 1 Carboxybiotin-carboxyl-carrier protein + 1 ADP + 1 phosphate	0
MNXR585[m]	MNXR585	Mitochondria	1 MNXM1 + 1 MNXM26 + 1 MNXM61 = 1 MNXM652 + 1 MNXM699	1 H(+) + 1 acetate + 1 L-methionine zwitterion = 1 methanethiol + 1 O-acetyl-L-homoserine zwitterion		2.5.1.49	tr|M5E899|M5E899_MALS4
MNXR5878[p]	MNXR5878	Membrane	1 MNXM1 + 1 MNXM10 + 1 MNXM478 = 1 MNXM474 + 1 MNXM8	1 H(+) + 1 NADH(2-) + 1 (-)-3-dehydroquinate = 1 (-)-quinate + 1 NAD(+)		1.1.1.282,1.1.1.24	tr|M5EAT4|M5EAT4_MALS4,NA
MNXR588[x]	MNXR588	Peroxisome	1 MNXM237 + 1 MNXM365 = 1 MNXM456 + 1 MNXM79	1 10-formyltetrahydrofolate + 1 5-amino-1-(5-phospho-D-ribosyl)imidazole-4-carboxamide(2-) = 1 5-formamido-1-(5-phospho-D-ribosyl)imidazole-4-carboxamide(2-) + 1 (6S)-5,6,7,8-tetrahydrofolate	18.96	2.1.2.3	tr|M5E962|M5E962_MALS4
MNXR58869[c]	MNXR58869	Cytoplasm	1 MNXM14055 + 4 MNXM16 = 4 MNXM19 + 1 MNXM19799	1 adenine1779/adenine1780 in 18S rRNA + 4 S-adenosyl-L-methionine = 4 S-adenosyl-L-homocysteine + 1 N6-dimethyladenosine1779/N6-dimethyladenine1780 in 18S rRNA	0
MNXR58881[c]	MNXR58881	Cytoplasm	1 MNXM11 + 1 MNXM3671 = 1 MNXM1 + 1 MNXM132 + 1 MNXM3	1 diphosphate(3-) + 1 N(6)-(dimethylallyl)adenosine 5'-triphosphate = 1 H(+) + 1 prenyl diphosphate(3-) + 1 ATP	0
MNXR59019[c]	MNXR59019	Cytoplasm	1 MNXM2 + 1 MNXM985 = 1 MNXM891	1 H2O + 1 (2S)-2-isopropylmalate(2-) = 1 (2R,3S)-3-isopropylmalate(2-)	0
MNXR59114[c]	MNXR59114	Cytoplasm	1 MNXM3 + 1 MNXM91851 = 1 MNXM7 + 1 MNXM92861	1 ATP + 1 2'-deoxy-5-hydroxymethylcytidine-5'-diphosphate = 1 ADP + 1 2'-deoxy-5-hydroxymethylcytidine-5'-triphosphate	94.99	2.7.4.6	tr|M5E5V3|M5E5V3_MALS4,tr|M5EAC3|M5EAC3_MALS4
MNXR59143[m]	MNXR59143	Mitochondria	1 MNXM2229 + 1 MNXM4118 = 1 MNXM2671 + 1 MNXM44	1 a reduced electron-transfer flavoprotein + 1 trans-2,3-didehydroacyl-CoA = 1 Electron-transferring flavoprotein + 1 acyl-CoA	21.6688	1.3.8.7,1.3.8.8	tr|M5EQS9|M5EQS9_MALS4,NA
MNXR59177[p]	MNXR59177	Membrane	1 MNXM11 + 1 MNXM591 = 2 MNXM34	1 diphosphate(3-) + 1 presqualene diphosphate = 2 (2E,6E)-farnesyl diphosphate		2.5.1.21	tr|M5EBW0|M5EBW0_MALS4
MNXR592[m]	MNXR592	Mitochondria	1 MNXM13 + 1 MNXM388 = 2 MNXM1 + 1 MNXM507	1 CO(2) + 1 5-amino-1-(5-phosphonato-D-ribosyl)imidazol-3-ium = 2 H(+) + 1 5-amino-1-(5-phosphonato-D-ribosyl)imidazole-4-carboxylate	14.5606	4.1.1.21	tr|M5EIQ6|M5EIQ6_MALS4
MNXR59220[m]	MNXR59220	Mitochondria	2 MNXM1 + 1 MNXM1020 + 2 MNXM16 + 2 MNXM861 + 1 MNXM96232 = 1 MNXM304 + 2 MNXM316 + 2 MNXM61	2 H(+) + 1 dethiobiotin(1-) + 2 S-adenosyl-L-methionine + 2 e(-) + 1 a sulfur acceptor = 1 biotin + 2 5'-deoxyadenosine + 2 L-methionine zwitterion		2.8.1.6	tr|M5E5W8|M5E5W8_MALS4
MNXR5954[p]	MNXR5954	Membrane	1 MNXM1 + 1 MNXM115 + 1 MNXM31 = 1 MNXM449 + 1 MNXM59	1 H(+) + 1 phosphatidylethanolamine zwitterion + 1 CMP = 1 CDP-ethanolamine(1-) + 1 1,2-diacyl-sn-glycerol		2.7.8.1	tr|M5E5Z7|M5E5Z7_MALS4
MNXR59633[m]	MNXR59633	Mitochondria	1 MNXM10491 + 1 MNXM3 = 1 MNXM20458 + 1 MNXM7	1 [DNA-directed RNA polymerase] + 1 ATP = 1 phospho-[DNA-directed RNA-polymerase] + 1 ADP		2.7.11.23	tr|M5EBT0|M5EBT0_MALS4
MNXR59645[m]	MNXR59645	Mitochondria	1 MNXM2229 + 1 MNXM650 = 1 MNXM2671 + 1 MNXM86	1 a reduced electron-transfer flavoprotein + 1 acryloyl-CoA(4-) = 1 Electron-transferring flavoprotein + 1 propionyl-CoA(4-)	21.6688	1.3.8.7,1.3.99.3	tr|M5EQS9|M5EQS9_MALS4,tr|M5EBH1|M5EBH1_MALS4,tr|M5EED1|M5EED1_MALS4,tr|M5E522|M5E522_MALS4
MNXR59661[m]	MNXR59661	Mitochondria	1 MNXM1174 + 1 MNXM2 + 1 MNXM8 = 1 MNXM1 + 1 MNXM1 + 1 MNXM10 + 1 MNXM688	1 3alpha,7alpha-dihydroxy-5beta-cholestan-26-al + 1 H2O + 1 NAD(+) = 1 H(+) + 1 H(+) + 1 NADH(2-) + 1 (25R)-3alpha,7alpha-dihydroxy-5beta-cholestan-26-oate		1.2.1.3	tr|M5E7C5|M5E7C5_MALS4
MNXR59866[m]	MNXR59866	Mitochondria	1 MNXM12 + 1 MNXM3920 = 1 MNXM21 + 1 MNXM240	1 CoA + 1 3-oxo-3-phenylpropionyl-CoA = 1 acetyl-CoA(4-) + 1 benzoyl-CoA		2.3.1.16	tr|M5E5G7|M5E5G7_MALS4,tr|M5ECB4|M5ECB4_MALS4
MNXR59866[x]	MNXR59866	Peroxisome	1 MNXM12 + 1 MNXM3920 = 1 MNXM21 + 1 MNXM240	1 CoA + 1 3-oxo-3-phenylpropionyl-CoA = 1 acetyl-CoA(4-) + 1 benzoyl-CoA		2.3.1.16	tr|M5E5G7|M5E5G7_MALS4,tr|M5ECB4|M5ECB4_MALS4
MNXR59897[m]	MNXR59897	Mitochondria	1 MNXM16 + 1 MNXM5555 = 1 MNXM1 + 1 MNXM19 + 1 MNXM232	1 S-adenosyl-L-methionine + 1 5-hydroxy-6-methoxy-3-methyl-2-octaprenyl-1,4-benzoquinone = 1 H(+) + 1 S-adenosyl-L-homocysteine + 1 ubiquinone-8		2.1.1.64	tr|M5ELZ7|M5ELZ7_MALS4
MNXR60020[m]	MNXR60020	Mitochondria	1 MNXM30 + 1 MNXM9326 = 1 MNXM82 + 1 MNXM9296	1 GDP + 1 = 1 GDP-alpha-D-mannose + 1	13.7954	2.4.1.131	tr|M5E7G6|M5E7G6_MALS4
MNXR6027[m]	MNXR6027	Mitochondria	1 MNXM12 + 1 MNXM226 = 1 MNXM44 + 1 MNXM66	1 CoA + 1 1-acyl-sn-glycerol 3-phosphate = 1 acyl-CoA + 1 sn-glycerol 3-phosphate(2-)	253.168	2.3.1.15	tr|M5E8S2|M5E8S2_MALS4
MNXR60328[c]	MNXR60328	Cytoplasm	1 MNXM1 + 1 MNXM10 + 1 MNXM1264 = 1 MNXM2784 + 1 MNXM8	1 H(+) + 1 NADH(2-) + 1 3-oxoadipyl-CoA(5-) = 1 3-hydroxyadipyl-CoA + 1 NAD(+)		1.1.1.35,1.1.1.157	tr|M5E4S8|M5E4S8_MALS4,NA
MNXR60343[p]	MNXR60343	Membrane	1 MNXM30 + 1 MNXM7899 = 1 MNXM6479 + 1 MNXM82	1 GDP + 1 = 1 + 1 GDP-alpha-D-mannose		2.4.1.232	tr|M5EKI0|M5EKI0_MALS4
MNXR60376[m]	MNXR60376	Mitochondria	1 MNXM16 + 1 MNXM4985 = 1 MNXM1 + 1 MNXM19 + 1 MNXM2440	1 S-adenosyl-L-methionine + 1 3-demethylubiquinone-9 = 1 H(+) + 1 S-adenosyl-L-homocysteine + 1 ubiquinone-9		2.1.1.64	tr|M5ELZ7|M5ELZ7_MALS4
MNXR6043[m]	MNXR6043	Mitochondria	1 MNXM16 + 1 MNXM2152 = 1 MNXM19 + 1 MNXM672	1 S-adenosyl-L-methionine + 1 precorrin-1(8-) = 1 S-adenosyl-L-homocysteine + 1 precorrin-2(7-)	7.493	2.1.1.107	tr|M5E893|M5E893_MALS4
MNXR60579[m]	MNXR60579	Mitochondria	1 MNXM12 + 1 MNXM91783 = 1 MNXM21 + 1 MNXM91778	1 CoA + 1 (6Z,9Z,12Z,15Z,18Z,21Z)-3-oxotetracosahexaenoyl-CoA = 1 acetyl-CoA(4-) + 1 (4Z,7Z,10Z,13Z,16Z,19Z)-docosahexaenoyl-CoA		2.3.1.16	tr|M5E5G7|M5E5G7_MALS4,tr|M5ECB4|M5ECB4_MALS4
MNXR60579[x]	MNXR60579	Peroxisome	1 MNXM12 + 1 MNXM91783 = 1 MNXM21 + 1 MNXM91778	1 CoA + 1 (6Z,9Z,12Z,15Z,18Z,21Z)-3-oxotetracosahexaenoyl-CoA = 1 acetyl-CoA(4-) + 1 (4Z,7Z,10Z,13Z,16Z,19Z)-docosahexaenoyl-CoA		2.3.1.16	tr|M5E5G7|M5E5G7_MALS4,tr|M5ECB4|M5ECB4_MALS4
MNXR60653[m]	MNXR60653	Mitochondria	1 MNXM12 + 1 MNXM3199 = 1 MNXM21 + 1 MNXM5560	1 CoA + 1 7-methyl-3-oxooct-6-enoyl-CoA = 1 acetyl-CoA(4-) + 1 5-methylhex-4-enoyl-CoA		2.3.1.16	tr|M5E5G7|M5E5G7_MALS4,tr|M5ECB4|M5ECB4_MALS4
MNXR60653[x]	MNXR60653	Peroxisome	1 MNXM12 + 1 MNXM3199 = 1 MNXM21 + 1 MNXM5560	1 CoA + 1 7-methyl-3-oxooct-6-enoyl-CoA = 1 acetyl-CoA(4-) + 1 5-methylhex-4-enoyl-CoA		2.3.1.16	tr|M5E5G7|M5E5G7_MALS4,tr|M5ECB4|M5ECB4_MALS4
MNXR60851[c]	MNXR60851	Cytoplasm	1 MNXM1 + 1 MNXM2146 + 1 MNXM6 = 1 MNXM2154 + 1 MNXM5	1 H(+) + 1 an oxidized flavoprotein + 1 NADPH = 1 a reduced flavoprotein + 1 NADP(+)		1.6.2.4	tr|M5EBQ5|M5EBQ5_MALS4
MNXR60861[p]	MNXR60861	Membrane	1 MNXM13328 + 1 MNXM30 = 1 MNXM7899 + 1 MNXM82	1 + 1 GDP = 1 + 1 GDP-alpha-D-mannose		2.4.1.232	tr|M5EKI0|M5EKI0_MALS4
MNXR61522[p]	MNXR61522	Membrane	1 MNXM1 + 1 MNXM18216 + 1 MNXM8560 = 1 MNXM7711 + 1 MNXM91674	1 H(+) + 1 a glycoprotein with the oligosaccharide chain attached by N-glycosyl linkage to protein L-asparagine + 1 dolichyl diphosphate = 1 a [protein]-L-asparagine + 1 dolichyl diphosphooligosaccharide		2.4.1.119,2.4.99.18	tr|M5E7N4|M5E7N4_MALS4,tr|M5ENZ9|M5ENZ9_MALS4,tr|M5ENY0|M5ENY0_MALS4,tr|M5EN96|M5EN96_MALS4
MNXR61606[m]	MNXR61606	Mitochondria	1 MNXM20 + 1 MNXM7083 = 1 MNXM89557 + 1 MNXM96178	1 2-oxoglutarate + 1 aromatic amino acid = 1 L-glutamate + 1 an aromatic oxo-acid	42.4086	2.6.1.57	tr|M5E6R0|M5E6R0_MALS4,tr|M5ER35|M5ER35_MALS4
MNXR61873[e]	MNXR61873	Extracellular	1 MNXM19734 + 1 MNXM91319 = 1 MNXM2 + 1 MNXM7575	1 an N-substituted amino acid + 1 tRNA = 1 H2O + 1 N-substituted aminoacyl-tRNA		3.1.1.29	tr|M5E6B6|M5E6B6_MALS4,tr|M5E6U4|M5E6U4_MALS4
MNXR61873[m]	MNXR61873	Mitochondria	1 MNXM19734 + 1 MNXM91319 = 1 MNXM2 + 1 MNXM7575	1 an N-substituted amino acid + 1 tRNA = 1 H2O + 1 N-substituted aminoacyl-tRNA		3.1.1.29	tr|M5E6B6|M5E6B6_MALS4,tr|M5E6U4|M5E6U4_MALS4
MNXR6217[c]	MNXR6217	Cytoplasm	1 MNXM891 = 1 MNXM985	1 (2R,3S)-3-isopropylmalate(2-) = 1 (2S)-2-isopropylmalate(2-)		4.2.1.33	tr|M5EKC8|M5EKC8_MALS4
MNXR62202[c]	MNXR62202	Cytoplasm	1 MNXM12063 + 1 MNXM89582 = 1 MNXM1 + 1 MNXM9 + 1 MNXM90012	1 O-phospho-L-seryl-tRNACys + 1 hydrogen sulfide = 1 H(+) + 1 phosphate + 1 L-cysteinyl-tRNA(Cys)	0
MNXR62351[c]	MNXR62351	Cytoplasm	2 MNXM1 + 1 MNXM22356 + 1 MNXM91028 = 1 MNXM6466 + 1 MNXM89803	2 H(+) + 1 UDP-N-acetylmuramoyl-L-alanyl-D-glutamyl-N6-(L-alanyl-L-seryl)-L-lysyl-D-alanyl-D-alanine + 1 tRNA(Ser) = 1 UDP-N-acetylmuramoyl-L-alanyl-gamma-D-glutamyl-N(6)-(L-alanyl)-L-lysyl-D-alanyl-D-alaninate + 1 L-seryl-tRNA(Ser)	0
MNXR6275[m]	MNXR6275	Mitochondria	1 MNXM1973 + 1 MNXM2 = 1 MNXM1 + 1 MNXM1256 + 1 MNXM26	1 1-alkyl-2-acetyl-sn-glycero-3-phosphocholine + 1 H2O = 1 H(+) + 1 1-alkyl-sn-glycero-3-phosphocholine + 1 acetate	16.2551	3.1.1.47	tr|M5E627|M5E627_MALS4
MNXR628[m]	MNXR628	Mitochondria	1 MNXM12 + 1 MNXM13 + 1 MNXM405 = 1 MNXM1 + 1 MNXM29 + 1 MNXM92	1 CoA + 1 CO(2) + 1 5-aminolevulinate = 1 H(+) + 1 glycine + 1 succinyl-CoA(5-)	6.15064	2.3.1.37	tr|M5ELP6|M5ELP6_MALS4
MNXR62932[c]	MNXR62932	Cytoplasm	1 MNXM122 + 1 MNXM2 = 1 MNXM1 + 1 MNXM1354 + 1 MNXM59	1 1-phosphatidyl-1D-myo-inositol 4-phosphate + 1 H2O = 1 H(+) + 1 1D-myo-inositol 1,4-bisphosphate(4-) + 1 1,2-diacyl-sn-glycerol	0
MNXR63203[c]	MNXR63203	Cytoplasm	1 MNXM14927 + 1 MNXM2 = 1 MNXM1 + 1 MNXM2784	1 3,6-lactone of 3-hydroxyadinyl-CoA + 1 H2O = 1 H(+) + 1 3-hydroxyadipyl-CoA	0
MNXR6332[c]	MNXR6332	Cytoplasm	1 MNXM1 + 1 MNXM526 + 1 MNXM9 = 1 MNXM2 + 1 MNXM3867	1 H(+) + 1 4-nitrophenolate + 1 phosphate = 1 H2O + 1 4-nitrophenyl phosphate	5.76288	3.1.3.1,3.1.3.2,3.1.3.41	tr|M5E6P2|M5E6P2_MALS4,tr|M5EDI4|M5EDI4_MALS4,tr|M5E4U1|M5E4U1_MALS4,tr|M5E5F5|M5E5F5_MALS4,tr|M5E891|M5E891_MALS4,tr|M5EJD6|M5EJD6_MALS4,tr|M5E8Y0|M5E8Y0_MALS4,tr|M5E6Y1|M5E6Y1_MALS4,tr|M5E8Z0|M5E8Z0_MALS4,tr|M5E715|M5E715_MALS4,tr|M5EA18|M5EA18_MALS4,tr|M5ELT5|M5ELT5_MALS4,tr|M5ES35|M5ES35_MALS4,tr|M5EM79|M5EM79_MALS4,tr|M5E9F4|M5E9F4_MALS4,tr|M5EAV5|M5EAV5_MALS4,tr|M5E5D2|M5E5D2_MALS4,tr|M5ENI…
MNXR6332[e]	MNXR6332	Extracellular	1 MNXM1 + 1 MNXM526 + 1 MNXM9 = 1 MNXM2 + 1 MNXM3867	1 H(+) + 1 4-nitrophenolate + 1 phosphate = 1 H2O + 1 4-nitrophenyl phosphate	5.76288	3.1.3.1,3.1.3.2,3.1.3.41	tr|M5E6P2|M5E6P2_MALS4,tr|M5EDI4|M5EDI4_MALS4,tr|M5E4U1|M5E4U1_MALS4,tr|M5E5F5|M5E5F5_MALS4,tr|M5E891|M5E891_MALS4,tr|M5EJD6|M5EJD6_MALS4,tr|M5E8Y0|M5E8Y0_MALS4,tr|M5E6Y1|M5E6Y1_MALS4,tr|M5E8Z0|M5E8Z0_MALS4,tr|M5E715|M5E715_MALS4,tr|M5EA18|M5EA18_MALS4,tr|M5ELT5|M5ELT5_MALS4,tr|M5ES35|M5ES35_MALS4,tr|M5EM79|M5EM79_MALS4,tr|M5E9F4|M5E9F4_MALS4,tr|M5EAV5|M5EAV5_MALS4,tr|M5E5D2|M5E5D2_MALS4,tr|M5ENI…
MNXR6332[m]	MNXR6332	Mitochondria	1 MNXM1 + 1 MNXM526 + 1 MNXM9 = 1 MNXM2 + 1 MNXM3867	1 H(+) + 1 4-nitrophenolate + 1 phosphate = 1 H2O + 1 4-nitrophenyl phosphate	5.76288	3.1.3.1,3.1.3.2,3.1.3.41	tr|M5E6P2|M5E6P2_MALS4,tr|M5EDI4|M5EDI4_MALS4,tr|M5E4U1|M5E4U1_MALS4,tr|M5E5F5|M5E5F5_MALS4,tr|M5E891|M5E891_MALS4,tr|M5EJD6|M5EJD6_MALS4,tr|M5E8Y0|M5E8Y0_MALS4,tr|M5E6Y1|M5E6Y1_MALS4,tr|M5E8Z0|M5E8Z0_MALS4,tr|M5E715|M5E715_MALS4,tr|M5EA18|M5EA18_MALS4,tr|M5ELT5|M5ELT5_MALS4,tr|M5ES35|M5ES35_MALS4,tr|M5EM79|M5EM79_MALS4,tr|M5E9F4|M5E9F4_MALS4,tr|M5EAV5|M5EAV5_MALS4,tr|M5E5D2|M5E5D2_MALS4,tr|M5ENI…
MNXR6332[n]	MNXR6332	Nucleous	1 MNXM1 + 1 MNXM526 + 1 MNXM9 = 1 MNXM2 + 1 MNXM3867	1 H(+) + 1 4-nitrophenolate + 1 phosphate = 1 H2O + 1 4-nitrophenyl phosphate	5.76288	3.1.3.1,3.1.3.2,3.1.3.41	tr|M5E6P2|M5E6P2_MALS4,tr|M5EDI4|M5EDI4_MALS4,tr|M5E4U1|M5E4U1_MALS4,tr|M5E5F5|M5E5F5_MALS4,tr|M5E891|M5E891_MALS4,tr|M5EJD6|M5EJD6_MALS4,tr|M5E8Y0|M5E8Y0_MALS4,tr|M5E6Y1|M5E6Y1_MALS4,tr|M5E8Z0|M5E8Z0_MALS4,tr|M5E715|M5E715_MALS4,tr|M5EA18|M5EA18_MALS4,tr|M5ELT5|M5ELT5_MALS4,tr|M5ES35|M5ES35_MALS4,tr|M5EM79|M5EM79_MALS4,tr|M5E9F4|M5E9F4_MALS4,tr|M5EAV5|M5EAV5_MALS4,tr|M5E5D2|M5E5D2_MALS4,tr|M5ENI…
MNXR6332[p]	MNXR6332	Membrane	1 MNXM1 + 1 MNXM526 + 1 MNXM9 = 1 MNXM2 + 1 MNXM3867	1 H(+) + 1 4-nitrophenolate + 1 phosphate = 1 H2O + 1 4-nitrophenyl phosphate	5.76288	3.1.3.1,3.1.3.2,3.1.3.41	tr|M5E6P2|M5E6P2_MALS4,tr|M5EDI4|M5EDI4_MALS4,tr|M5E4U1|M5E4U1_MALS4,tr|M5E5F5|M5E5F5_MALS4,tr|M5E891|M5E891_MALS4,tr|M5EJD6|M5EJD6_MALS4,tr|M5E8Y0|M5E8Y0_MALS4,tr|M5E6Y1|M5E6Y1_MALS4,tr|M5E8Z0|M5E8Z0_MALS4,tr|M5E715|M5E715_MALS4,tr|M5EA18|M5EA18_MALS4,tr|M5ELT5|M5ELT5_MALS4,tr|M5ES35|M5ES35_MALS4,tr|M5EM79|M5EM79_MALS4,tr|M5E9F4|M5E9F4_MALS4,tr|M5EAV5|M5EAV5_MALS4,tr|M5E5D2|M5E5D2_MALS4,tr|M5ENI…
MNXR63826[c]	MNXR63826	Cytoplasm	1 MNXM1 + 1 MNXM10 + 1 MNXM873 = 1 MNXM8 + 1 MNXM97154	1 H(+) + 1 NADH(2-) + 1 3alpha,7alpha,12alpha-trihydroxy-24-oxo-5beta-cholestan-26-oyl-CoA(4-) = 1 NAD(+) + 1 (24R,25R)-3alpha,7alpha,12alpha,24-tetrahydroxy-5beta-cholestanoyl CoA		1.1.1.35	tr|M5E4S8|M5E4S8_MALS4
MNXR6403[c]	MNXR6403	Cytoplasm	1 MNXM1 + 1 MNXM538 = 1 MNXM2 + 1 MNXM5245	1 H(+) + 1 nucleoside 5'-phosphate dianion = 1 H2O + 1 nucleoside 3',5'-cyclic phosphate anion		3.1.4.17	tr|M5E797|M5E797_MALS4
MNXR648[c]	MNXR648	Cytoplasm	1 MNXM1 + 1 MNXM10 + 1 MNXM75 = 1 MNXM303 + 1 MNXM8	1 H(+) + 1 NADH(2-) + 1 acetaldehyde = 1 ethanol + 1 NAD(+)	3.10178	1.1.1.1,1.1.1.6,1.1.1.71,1.1.1.78	tr|M5EBT2|M5EBT2_MALS4,NA
MNXR649[c]	MNXR649	Cytoplasm	1 MNXM1 + 1 MNXM6 + 1 MNXM75 = 1 MNXM303 + 1 MNXM5	1 H(+) + 1 NADPH + 1 acetaldehyde = 1 ethanol + 1 NADP(+)	1.85358	1.1.1.2,1.1.1.71	tr|M5EKS6|M5EKS6_MALS4,NA
MNXR652[m]	MNXR652	Mitochondria	2 MNXM1 + 1 MNXM10 + 1 MNXM497 = 1 MNXM2 + 1 MNXM473 + 1 MNXM8	2 H(+) + 1 NADH(2-) + 1 phenylacetate = 1 H2O + 1 phenylacetaldehyde + 1 NAD(+)		1.2.1.5	tr|M5E7C5|M5E7C5_MALS4
MNXR654[m]	MNXR654	Mitochondria	2 MNXM1 + 1 MNXM10 + 1 MNXM383 = 1 MNXM2 + 1 MNXM518 + 1 MNXM8	2 H(+) + 1 NADH(2-) + 1 (indol-3-yl)acetate = 1 H2O + 1 indole-3-acetaldehyde + 1 NAD(+)		1.2.1.3	tr|M5E7C5|M5E7C5_MALS4
MNXR65464[m]	MNXR65464	Mitochondria	1 MNXM1 + 1 MNXM57 + 1 MNXM9828 = 1 MNXM2 + 1 MNXM97270	1 H(+) + 1 glutathione + 1 2-hydroxy carboxylate = 1 H2O + 1 S-(2-hydroxyacyl)glutathione (OK)	139.907	3.1.2.6	tr|M5ERR6|M5ERR6_MALS4
MNXR65552[c]	MNXR65552	Cytoplasm	2 MNXM11 + 1 MNXM292 + 1 MNXM8 = 1 MNXM1 + 1 MNXM10 + 2 MNXM34	2 diphosphate(3-) + 1 squalene + 1 NAD(+) = 1 H(+) + 1 NADH(2-) + 2 (2E,6E)-farnesyl diphosphate	0
MNXR65554[c]	MNXR65554	Cytoplasm	1 MNXM1 + 1 MNXM10 + 1 MNXM1310 = 1 MNXM2446 + 1 MNXM8	1 H(+) + 1 NADH(2-) + 1 3-oxo-fatty acyl-CoA(4-) = 1 (R)-3-hydroxyacyl-CoA(4-) + 1 NAD(+)	0
MNXR657[m]	MNXR657	Mitochondria	2 MNXM1 + 1 MNXM10 + 1 MNXM26 = 1 MNXM2 + 1 MNXM75 + 1 MNXM8	2 H(+) + 1 NADH(2-) + 1 acetate = 1 H2O + 1 acetaldehyde + 1 NAD(+)		1.2.1.3,1.2.1.5	tr|M5E7C5|M5E7C5_MALS4
MNXR665[c]	MNXR665	Cytoplasm	1 MNXM117 + 1 MNXM490 = 1 MNXM2 + 1 MNXM584	1 urea + 1 (-)-ureidoglycolate = 1 H2O + 1 allantoate	11.177	3.5.3.4	tr|M5EC49|M5EC49_MALS4
MNXR6657[c]	MNXR6657	Cytoplasm	2 MNXM1 + 1 MNXM413 + 1 MNXM9 = 1 MNXM2 + 1 MNXM484	2 H(+) + 1 ribonucleoside diphosphate + 1 phosphate = 1 H2O + 1 ribonucleoside triphosphate		3.6.1.15	tr|M5E6F4|M5E6F4_MALS4,tr|M5E9K0|M5E9K0_MALS4,tr|M5ED24|M5ED24_MALS4,tr|M5EBP9|M5EBP9_MALS4,tr|M5E8T8|M5E8T8_MALS4,tr|M5EDG6|M5EDG6_MALS4,tr|M5E853|M5E853_MALS4,tr|M5ENL6|M5ENL6_MALS4,tr|M5EAQ4|M5EAQ4_MALS4,tr|M5EA37|M5EA37_MALS4,tr|M5E6M4|M5E6M4_MALS4,tr|M5E7E5|M5E7E5_MALS4,tr|M5E5S7|M5E5S7_MALS4,tr|M5E587|M5E587_MALS4,tr|M5EBK4|M5EBK4_MALS4,tr|M5EBI0|M5EBI0_MALS4,tr|M5EMN3|M5EMN3_MALS4,tr|M5E4P…
MNXR6657[e]	MNXR6657	Extracellular	2 MNXM1 + 1 MNXM413 + 1 MNXM9 = 1 MNXM2 + 1 MNXM484	2 H(+) + 1 ribonucleoside diphosphate + 1 phosphate = 1 H2O + 1 ribonucleoside triphosphate		3.6.1.15	tr|M5E6F4|M5E6F4_MALS4,tr|M5E9K0|M5E9K0_MALS4,tr|M5ED24|M5ED24_MALS4,tr|M5EBP9|M5EBP9_MALS4,tr|M5E8T8|M5E8T8_MALS4,tr|M5EDG6|M5EDG6_MALS4,tr|M5E853|M5E853_MALS4,tr|M5ENL6|M5ENL6_MALS4,tr|M5EAQ4|M5EAQ4_MALS4,tr|M5EA37|M5EA37_MALS4,tr|M5E6M4|M5E6M4_MALS4,tr|M5E7E5|M5E7E5_MALS4,tr|M5E5S7|M5E5S7_MALS4,tr|M5E587|M5E587_MALS4,tr|M5EBK4|M5EBK4_MALS4,tr|M5EBI0|M5EBI0_MALS4,tr|M5EMN3|M5EMN3_MALS4,tr|M5E4P…
MNXR6657[m]	MNXR6657	Mitochondria	2 MNXM1 + 1 MNXM413 + 1 MNXM9 = 1 MNXM2 + 1 MNXM484	2 H(+) + 1 ribonucleoside diphosphate + 1 phosphate = 1 H2O + 1 ribonucleoside triphosphate		3.6.1.15	tr|M5E6F4|M5E6F4_MALS4,tr|M5E9K0|M5E9K0_MALS4,tr|M5ED24|M5ED24_MALS4,tr|M5EBP9|M5EBP9_MALS4,tr|M5E8T8|M5E8T8_MALS4,tr|M5EDG6|M5EDG6_MALS4,tr|M5E853|M5E853_MALS4,tr|M5ENL6|M5ENL6_MALS4,tr|M5EAQ4|M5EAQ4_MALS4,tr|M5EA37|M5EA37_MALS4,tr|M5E6M4|M5E6M4_MALS4,tr|M5E7E5|M5E7E5_MALS4,tr|M5E5S7|M5E5S7_MALS4,tr|M5E587|M5E587_MALS4,tr|M5EBK4|M5EBK4_MALS4,tr|M5EBI0|M5EBI0_MALS4,tr|M5EMN3|M5EMN3_MALS4,tr|M5E4P…
MNXR6657[n]	MNXR6657	Nucleous	2 MNXM1 + 1 MNXM413 + 1 MNXM9 = 1 MNXM2 + 1 MNXM484	2 H(+) + 1 ribonucleoside diphosphate + 1 phosphate = 1 H2O + 1 ribonucleoside triphosphate		3.6.1.15	tr|M5E6F4|M5E6F4_MALS4,tr|M5E9K0|M5E9K0_MALS4,tr|M5ED24|M5ED24_MALS4,tr|M5EBP9|M5EBP9_MALS4,tr|M5E8T8|M5E8T8_MALS4,tr|M5EDG6|M5EDG6_MALS4,tr|M5E853|M5E853_MALS4,tr|M5ENL6|M5ENL6_MALS4,tr|M5EAQ4|M5EAQ4_MALS4,tr|M5EA37|M5EA37_MALS4,tr|M5E6M4|M5E6M4_MALS4,tr|M5E7E5|M5E7E5_MALS4,tr|M5E5S7|M5E5S7_MALS4,tr|M5E587|M5E587_MALS4,tr|M5EBK4|M5EBK4_MALS4,tr|M5EBI0|M5EBI0_MALS4,tr|M5EMN3|M5EMN3_MALS4,tr|M5E4P…
MNXR6657[p]	MNXR6657	Membrane	2 MNXM1 + 1 MNXM413 + 1 MNXM9 = 1 MNXM2 + 1 MNXM484	2 H(+) + 1 ribonucleoside diphosphate + 1 phosphate = 1 H2O + 1 ribonucleoside triphosphate		3.6.1.15	tr|M5E6F4|M5E6F4_MALS4,tr|M5E9K0|M5E9K0_MALS4,tr|M5ED24|M5ED24_MALS4,tr|M5EBP9|M5EBP9_MALS4,tr|M5E8T8|M5E8T8_MALS4,tr|M5EDG6|M5EDG6_MALS4,tr|M5E853|M5E853_MALS4,tr|M5ENL6|M5ENL6_MALS4,tr|M5EAQ4|M5EAQ4_MALS4,tr|M5EA37|M5EA37_MALS4,tr|M5E6M4|M5E6M4_MALS4,tr|M5E7E5|M5E7E5_MALS4,tr|M5E5S7|M5E5S7_MALS4,tr|M5E587|M5E587_MALS4,tr|M5EBK4|M5EBK4_MALS4,tr|M5EBI0|M5EBI0_MALS4,tr|M5EMN3|M5EMN3_MALS4,tr|M5E4P…
MNXR66784[c]	MNXR66784	Cytoplasm	1 MNXM16 + 1 MNXM91319 = 1 MNXM19 + 1 MNXM7848	1 S-adenosyl-L-methionine + 1 tRNA = 1 S-adenosyl-L-homocysteine + 1 tRNA containing N7-methylguanine	0
MNXR6718[c]	MNXR6718	Cytoplasm	1 MNXM1994 + 1 MNXM8 = 1 MNXM1 + 1 MNXM10 + 1 MNXM831	1 6-hydroxyhexanoate + 1 NAD(+) = 1 H(+) + 1 NADH(2-) + 1 6-oxohexanoate	0
MNXR67509[c]	MNXR67509	Cytoplasm	1 MNXM13955 + 1 MNXM79 = 1 MNXM2 + 1 MNXM237 + 1 MNXM28	1 10-formylmethionyl-tRNA(met) + 1 (6S)-5,6,7,8-tetrahydrofolate = 1 H2O + 1 10-formyltetrahydrofolate + 1 Met-tRNA(Met)	0
MNXR67721[c]	MNXR67721	Cytoplasm	2 MNXM1 + 1 MNXM2563 + 2 MNXM7 + 2 MNXM9 = 2 MNXM3 + 1 MNXM79 + 2 MNXM89557	2 H(+) + 1 tetrahydropteroyltri-L-glutamate(4-) + 2 ADP + 2 phosphate = 2 ATP + 1 (6S)-5,6,7,8-tetrahydrofolate + 2 L-glutamate	0
MNXR6796[p]	MNXR6796	Membrane	2 MNXM1 + 1 MNXM2144 + 3 MNXM4 + 3 MNXM6 = 4 MNXM2 + 1 MNXM2619 + 1 MNXM39 + 3 MNXM5	2 H(+) + 1 obtusifoliol + 3 O2 + 3 NADPH = 4 H2O + 1 4alpha-methyl-5alpha-ergosta-8,14,24(28)-trien-3beta-ol + 1 formate + 3 NADP(+)		1.14.13.70	tr|M5E8V6|M5E8V6_MALS4
MNXR6798[p]	MNXR6798	Membrane	1 MNXM1065 + 1 MNXM2 + 1 MNXM5 = 1 MNXM1 + 1 MNXM1362 + 1 MNXM4 + 1 MNXM6	1 4beta-(hydroxymethyl)-4alpha-methyl-5alpha-cholest-7-en-3beta-ol + 1 H2O + 1 NADP(+) = 1 H(+) + 1 4,4-dimethyl-5alpha-cholest-7-en-3beta-ol + 1 O2 + 1 NADPH		1.14.13.72	tr|M5EAX6|M5EAX6_MALS4
MNXR6799[p]	MNXR6799	Membrane	1 MNXM1035 + 2 MNXM2 + 1 MNXM5 = 1 MNXM1 + 1 MNXM1065 + 1 MNXM4 + 1 MNXM6	1 3beta-hydroxy-4beta-methyl-5alpha-cholest-7-ene-4alpha-carbaldehyde + 2 H2O + 1 NADP(+) = 1 H(+) + 1 4beta-(hydroxymethyl)-4alpha-methyl-5alpha-cholest-7-en-3beta-ol + 1 O2 + 1 NADPH		1.14.13.72	tr|M5EAX6|M5EAX6_MALS4
MNXR6800[p]	MNXR6800	Membrane	1 MNXM1035 + 1 MNXM4 + 1 MNXM6 = 1 MNXM2 + 1 MNXM5 + 1 MNXM853	1 3beta-hydroxy-4beta-methyl-5alpha-cholest-7-ene-4alpha-carbaldehyde + 1 O2 + 1 NADPH = 1 H2O + 1 NADP(+) + 1 3beta-hydroxy-4beta-methyl-5alpha-cholest-7-ene-4alpha-carboxylate		1.14.13.72	tr|M5EAX6|M5EAX6_MALS4
MNXR68136[c]	MNXR68136	Cytoplasm	1 MNXM108 + 1 MNXM3 + 1 MNXM34810 = 1 MNXM11 + 1 MNXM14 + 1 MNXM32178	1 palmitate + 1 ATP + 1 2-acyl-sn-glycero-3-phosphoethanolamine (n-C16:0) = 1 diphosphate(3-) + 1 AMP + 1 1,2-dipalmitoyl-phosphatidyl-ethanolamine	0
MNXR68153[c]	MNXR68153	Cytoplasm	1 MNXM1135 + 1 MNXM2 = 1 MNXM1 + 1 MNXM790 + 1 MNXM9	1 4-amino-2-methyl-5-diphosphonatomethylpyrimidine(3-) + 1 H2O = 1 H(+) + 1 4-amino-2-methyl-5-phosphonatomethylpyrimidine(2-) + 1 phosphate	0
MNXR68156[m]	MNXR68156	Mitochondria	1 MNXM1633 + 1 MNXM2 + 1 MNXM8 = 2 MNXM1 + 1 MNXM10 + 1 MNXM3473	1 3,4-dihydroxymandelaldehyde + 1 H2O + 1 NAD(+) = 2 H(+) + 1 NADH(2-) + 1 3,4-dihydroxymandelate		1.2.1.5	tr|M5E7C5|M5E7C5_MALS4
MNXR68179[c]	MNXR68179	Cytoplasm	1 MNXM1372 = 1 MNXM359 + 1 MNXM4	1 aminocarboxymuconate semialdehyde = 1 3-hydroxyanthranilate + 1 O2	0	1.13.11.6	tr|M5E6E7|M5E6E7_MALS4
MNXR68238[m]	MNXR68238	Mitochondria	2 MNXM1 + 1 MNXM10 + 1 MNXM268 = 1 MNXM2 + 1 MNXM8 + 1 MNXM89905	2 H(+) + 1 NADH(2-) + 1 L-2-aminoadipate = 1 H2O + 1 NAD(+) + 1 L-allysine		1.2.1.31	tr|M5EDY1|M5EDY1_MALS4
MNXR68257[e]	MNXR68257	Extracellular	1 MNXM1411 + 1 MNXM26 = 1 MNXM2 + 1 MNXM999	1 6-(alpha-D-glucosaminyl)-1-phosphatidyl-1D-myo-inositol zwitterion + 1 acetate = 1 H2O + 1 N-acetyl-D-glucosaminylphosphatidylinositol	8.28821	3.5.1.89	tr|M5EQB5|M5EQB5_MALS4
MNXR68259[c]	MNXR68259	Cytoplasm	1 MNXM114079 + 1 MNXM13 = 1 MNXM1 + 2 MNXM23	1 (S)-2-acetolactate + 1 CO(2) = 1 H(+) + 2 pyruvate		2.2.1.6	tr|M5EAG4|M5EAG4_MALS4,tr|M5E8P9|M5E8P9_MALS4
MNXR68259[m]	MNXR68259	Mitochondria	1 MNXM114079 + 1 MNXM13 = 1 MNXM1 + 2 MNXM23	1 (S)-2-acetolactate + 1 CO(2) = 1 H(+) + 2 pyruvate		2.2.1.6	tr|M5EAG4|M5EAG4_MALS4,tr|M5E8P9|M5E8P9_MALS4
MNXR68266[m]	MNXR68266	Mitochondria	1 MNXM1 + 1 MNXM233 + 1 MNXM96415 = 1 MNXM214 + 1 MNXM38	1 H(+) + 1 butanoyl-CoA + 1 FAD = 1 crotonoyl-CoA(4-) + 1 FADH2		1.3.8.7	tr|M5EQS9|M5EQS9_MALS4
MNXR68267[m]	MNXR68267	Mitochondria	1 MNXM1 + 1 MNXM553 + 1 MNXM96415 = 1 MNXM38 + 1 MNXM753	1 H(+) + 1 hexanoyl-CoA + 1 FAD = 1 FADH2 + 1 trans-hex-2-enoyl-CoA		1.3.8.7	tr|M5EQS9|M5EQS9_MALS4
MNXR68268[m]	MNXR68268	Mitochondria	1 MNXM1 + 1 MNXM342 + 1 MNXM96415 = 1 MNXM38 + 1 MNXM784	1 H(+) + 1 octanoyl-CoA(4-) + 1 FAD = 1 FADH2 + 1 trans-oct-2-enoyl-CoA		1.3.8.7	tr|M5EQS9|M5EQS9_MALS4
MNXR68269[m]	MNXR68269	Mitochondria	1 MNXM1 + 1 MNXM486 + 1 MNXM96415 = 1 MNXM38 + 1 MNXM580	1 H(+) + 1 decanoyl-CoA + 1 FAD = 1 FADH2 + 1 trans-dec-2-enoyl-CoA	21.6688	1.3.3.6,1.3.8.7,1.3.8.8,1.3.99.-,1.3.99.13	tr|M5EED1|M5EED1_MALS4,tr|M5EQS9|M5EQS9_MALS4,NA
MNXR68270[m]	MNXR68270	Mitochondria	1 MNXM1 + 1 MNXM363 + 1 MNXM96415 = 1 MNXM38 + 1 MNXM642	1 H(+) + 1 lauroyl-CoA(4-) + 1 FAD = 1 FADH2 + 1 trans-dodec-2-enoyl-CoA(4-)		1.3.8.7	tr|M5EQS9|M5EQS9_MALS4
MNXR68271[m]	MNXR68271	Mitochondria	1 MNXM1 + 1 MNXM224 + 1 MNXM96415 = 1 MNXM38 + 1 MNXM654	1 H(+) + 1 myristoyl-CoA(4-) + 1 FAD = 1 FADH2 + 1 trans-tetradec-2-enoyl-CoA	21.6688	1.3.3.6,1.3.8.7,1.3.8.8,1.3.8.9,1.3.99.-	tr|M5EED1|M5EED1_MALS4,tr|M5EQS9|M5EQS9_MALS4,NA
MNXR68272[m]	MNXR68272	Mitochondria	1 MNXM1 + 1 MNXM88 + 1 MNXM96415 = 1 MNXM38 + 1 MNXM581	1 H(+) + 1 palmitoyl-CoA + 1 FAD = 1 FADH2 + 1 (E)-hexadec-2-enoyl-CoA		1.3.8.7	tr|M5EQS9|M5EQS9_MALS4
MNXR68274[m]	MNXR68274	Mitochondria	1 MNXM1 + 1 MNXM471 + 1 MNXM96415 = 1 MNXM38 + 1 MNXM389	1 H(+) + 1 isovaleryl-CoA + 1 FAD = 1 FADH2 + 1 3-methylbut-2-enoyl-CoA		1.3.8.7	tr|M5EQS9|M5EQS9_MALS4
MNXR68280[e]	MNXR68280	Extracellular	1 MNXM119 + 1 MNXM2 = 1 MNXM270 + 1 MNXM9	1 FMN + 1 H2O = 1 riboflavin + 1 phosphate	43.8642	3.1.3.2,3.1.3	tr|M5EDI4|M5EDI4_MALS4,tr|M5E4U1|M5E4U1_MALS4,tr|M5E5F5|M5E5F5_MALS4,tr|M5E891|M5E891_MALS4,tr|M5EJD6|M5EJD6_MALS4,tr|M5E8Y0|M5E8Y0_MALS4,tr|M5E6Y1|M5E6Y1_MALS4,NA
MNXR68280[m]	MNXR68280	Mitochondria	1 MNXM119 + 1 MNXM2 = 1 MNXM270 + 1 MNXM9	1 FMN + 1 H2O = 1 riboflavin + 1 phosphate	43.8642	3.1.3.2,3.1.3	tr|M5EDI4|M5EDI4_MALS4,tr|M5E4U1|M5E4U1_MALS4,tr|M5E5F5|M5E5F5_MALS4,tr|M5E891|M5E891_MALS4,tr|M5EJD6|M5EJD6_MALS4,tr|M5E8Y0|M5E8Y0_MALS4,tr|M5E6Y1|M5E6Y1_MALS4,NA
MNXR68280[n]	MNXR68280	Nucleous	1 MNXM119 + 1 MNXM2 = 1 MNXM270 + 1 MNXM9	1 FMN + 1 H2O = 1 riboflavin + 1 phosphate	43.8642	3.1.3.2,3.1.3	tr|M5EDI4|M5EDI4_MALS4,tr|M5E4U1|M5E4U1_MALS4,tr|M5E5F5|M5E5F5_MALS4,tr|M5E891|M5E891_MALS4,tr|M5EJD6|M5EJD6_MALS4,tr|M5E8Y0|M5E8Y0_MALS4,tr|M5E6Y1|M5E6Y1_MALS4,NA
MNXR68290[c]	MNXR68290	Cytoplasm	1 MNXM11 + 1 MNXM14 = 1 MNXM168 + 1 MNXM91	1 diphosphate(3-) + 1 AMP = 1 adenine + 1 5-phospho-alpha-D-ribose 1-diphosphate		2.4.2.7	tr|M5EKM8|M5EKM8_MALS4
MNXR68291[c]	MNXR68291	Cytoplasm	1 MNXM114494 + 1 MNXM91 = 1 MNXM11 + 1 MNXM365	1 C04051 + 1 5-phospho-alpha-D-ribose 1-diphosphate = 1 diphosphate(3-) + 1 5-amino-1-(5-phospho-D-ribosyl)imidazole-4-carboxamide(2-)	0
MNXR68295[c]	MNXR68295	Cytoplasm	1 MNXM125 + 1 MNXM42 + 1 MNXM51 = 2 MNXM1 + 1 MNXM30 + 1 MNXM565 + 1 MNXM9	1 IMP(2-) + 1 L-aspartate(1-) + 1 GTP = 2 H(+) + 1 GDP + 1 N(6)-(1,2-dicarboxylatoethyl)-AMP(4-) + 1 phosphate		6.3.4.4	tr|M5E6Q2|M5E6Q2_MALS4
MNXR68308[c]	MNXR68308	Cytoplasm	1 MNXM143 + 1 MNXM32388 = 1 MNXM2 + 1 MNXM63488	1 N-acetyl-D-glucosamine + 1 1,6-anhydrous-N-Acetylmuramyl-tetrapeptide = 1 H2O + 1 N-Acetyl-D-glucosamine(anhydrous)N-Acetylmuramyl-tetrapeptide	0
MNXR68320[c]	MNXR68320	Cytoplasm	1 MNXM114070 + 1 MNXM212 = 1 MNXM19 + 1 MNXM2	1 L-homocysteine zwitterion + 1 adenosine = 1 S-adenosyl-L-homocysteine + 1 H2O	49.796	3.3.1.1	tr|M5E6K1|M5E6K1_MALS4
MNXR68335[c]	MNXR68335	Cytoplasm	1 MNXM1 + 1 MNXM435 + 1 MNXM6 = 1 MNXM5 + 1 MNXM89612	1 H(+) + 1 D-glyceraldehyde + 1 NADPH = 1 NADP(+) + 1 glycerol	6.11353	1.1.1.1,1.1.1.2,1.1.1.372,1.1.1.21,1.1.1.72	tr|M5EBT2|M5EBT2_MALS4,tr|M5EKS6|M5EKS6_MALS4,tr|M5E9Q5|M5E9Q5_MALS4,NA
MNXR68358[c]	MNXR68358	Cytoplasm	1 MNXM16 + 1 MNXM6065 = 1 MNXM1 + 1 MNXM12235 + 1 MNXM19	1 S-adenosyl-L-methionine + 1 2-Demethylmenaquinone6 = 1 H(+) + 1 menaquinone-6 + 1 S-adenosyl-L-homocysteine	0
MNXR68362[c]	MNXR68362	Cytoplasm	4 MNXM1 + 1 MNXM10 + 2 MNXM39 + 1 MNXM790 = 1 MNXM2 + 1 MNXM388 + 1 MNXM8	4 H(+) + 1 NADH(2-) + 2 formate + 1 4-amino-2-methyl-5-phosphonatomethylpyrimidine(2-) = 1 H2O + 1 5-amino-1-(5-phosphonato-D-ribosyl)imidazol-3-ium + 1 NAD(+)	0
MNXR68365[p]	MNXR68365	Membrane	1 MNXM11 + 1 MNXM1489 = 1 MNXM188 + 1 MNXM91	1 diphosphate(3-) + 1 N-(5-phosphonato-beta-D-ribosyl)anthranilate = 1 anthranilate + 1 5-phospho-alpha-D-ribose 1-diphosphate	7.97345	2.4.2.18	tr|M5E7I1|M5E7I1_MALS4
MNXR68419[c]	MNXR68419	Cytoplasm	1 MNXM11 + 1 MNXM14 + 1 MNXM90839 = 1 MNXM3 + 1 MNXM42 + 1 MNXM90752	1 diphosphate(3-) + 1 AMP + 1 L-aspartyl-tRNA(Asp) = 1 ATP + 1 L-aspartate(1-) + 1 tRNA(Asp)		6.1.1.12,6.1.1.23	tr|M5E8Y4|M5E8Y4_MALS4,tr|M5E7N3|M5E7N3_MALS4,tr|M5EB24|M5EB24_MALS4,NA
MNXR68419[m]	MNXR68419	Mitochondria	1 MNXM11 + 1 MNXM14 + 1 MNXM90839 = 1 MNXM3 + 1 MNXM42 + 1 MNXM90752	1 diphosphate(3-) + 1 AMP + 1 L-aspartyl-tRNA(Asp) = 1 ATP + 1 L-aspartate(1-) + 1 tRNA(Asp)		6.1.1.12,6.1.1.23	tr|M5E8Y4|M5E8Y4_MALS4,tr|M5E7N3|M5E7N3_MALS4,tr|M5EB24|M5EB24_MALS4,NA
MNXR68419[n]	MNXR68419	Nucleous	1 MNXM11 + 1 MNXM14 + 1 MNXM90839 = 1 MNXM3 + 1 MNXM42 + 1 MNXM90752	1 diphosphate(3-) + 1 AMP + 1 L-aspartyl-tRNA(Asp) = 1 ATP + 1 L-aspartate(1-) + 1 tRNA(Asp)		6.1.1.12,6.1.1.23	tr|M5E8Y4|M5E8Y4_MALS4,tr|M5E7N3|M5E7N3_MALS4,tr|M5EB24|M5EB24_MALS4,NA
MNXR68424[c]	MNXR68424	Cytoplasm	1 MNXM11 + 1 MNXM1351 = 1 MNXM3 + 1 MNXM91	1 diphosphate(3-) + 1 1-(5-phospho-D-ribosyl)-ATP = 1 ATP + 1 5-phospho-alpha-D-ribose 1-diphosphate		2.4.2.17	tr|M5EBL1|M5EBL1_MALS4
MNXR68520[c]	MNXR68520	Cytoplasm	1 MNXM11 + 1 MNXM283 = 1 MNXM1 + 1 MNXM229 + 1 MNXM63	1 diphosphate(3-) + 1 CDP-choline(1-) = 1 H(+) + 1 choline phosphate + 1 CTP		2.7.7.15	tr|M5EBB0|M5EBB0_MALS4
MNXR68605[c]	MNXR68605	Cytoplasm	4 MNXM114072 + 2 MNXM2 = 4 MNXM1 + 1 MNXM4 + 4 MNXM537	4 ferricytochrome c + 2 H2O = 4 H(+) + 1 O2 + 4 ferrocytochrome c		1.9.3.1,1.7.2.1	tr|M5E713|M5E713_MALS4,tr|M5ERI7|M5ERI7_MALS4,tr|M5EBW9|M5EBW9_MALS4,tr|M5E6M1|M5E6M1_MALS4,NA
MNXR68605[m]	MNXR68605	Mitochondria	4 MNXM114072 + 2 MNXM2 = 4 MNXM1 + 1 MNXM4 + 4 MNXM537	4 ferricytochrome c + 2 H2O = 4 H(+) + 1 O2 + 4 ferrocytochrome c		1.9.3.1,1.7.2.1	tr|M5E713|M5E713_MALS4,tr|M5ERI7|M5ERI7_MALS4,tr|M5EBW9|M5EBW9_MALS4,tr|M5E6M1|M5E6M1_MALS4,NA
MNXR68614[p]	MNXR68614	Membrane	1 MNXM114070 + 1 MNXM15 + 1 MNXM23 = 1 MNXM2 + 1 MNXM319	1 L-homocysteine zwitterion + 1 NH4(+) + 1 pyruvate = 1 H2O + 1 L-cystathionine dizwitterion		4.4.1.8	tr|M5E786|M5E786_MALS4
MNXR68619[c]	MNXR68619	Cytoplasm	1 MNXM220 + 1 MNXM7 = 1 MNXM3 + 1 MNXM31	1 CDP(3-) + 1 ADP = 1 ATP + 1 CMP		2.7.4.14,2.7.4.3,2.7.4.25	tr|M5EAU6|M5EAU6_MALS4,tr|M5ECB6|M5ECB6_MALS4,tr|M5E6X3|M5E6X3_MALS4,NA
MNXR68625[c]	MNXR68625	Cytoplasm	1 MNXM266 + 1 MNXM3 = 1 MNXM411 + 1 MNXM7	1 dCMP(2-) + 1 ATP = 1 dCDP(3-) + 1 ADP		2.7.4.14,2.7.4.13,2.7.4.25,2.7.4.B1	tr|M5EAU6|M5EAU6_MALS4,NA
MNXR6865[c]	MNXR6865	Cytoplasm	1 MNXM13 + 1 MNXM1461 + 1 MNXM6 = 1 MNXM5 + 1 MNXM853	1 CO(2) + 1 4alpha-methyllathosterone + 1 NADPH = 1 NADP(+) + 1 3beta-hydroxy-4beta-methyl-5alpha-cholest-7-ene-4alpha-carboxylate		1.1.1.170	tr|M5E8G4|M5E8G4_MALS4
MNXR68682[c]	MNXR68682	Cytoplasm	1 MNXM1 + 1 MNXM10 + 1 MNXM4 + 1 MNXM5306 = 2 MNXM2 + 1 MNXM8 + 1 MNXM846	1 H(+) + 1 NADH(2-) + 1 O2 + 1 tetracosapentaenoyl coenzyme A, n-3 = 2 H2O + 1 NAD(+) + 1 (6Z,9Z,12Z,15Z,18Z,21Z)-tetracosahexaenoyl-CoA	0
MNXR68691[c]	MNXR68691	Cytoplasm	1 MNXM114097 = 1 MNXM2 + 1 MNXM238	1 (R)-2,3-dihydroxy-3-methylbutanoate = 1 H2O + 1 3-methyl-2-oxobutanoate		4.2.1.9	tr|M5E4T4|M5E4T4_MALS4
MNXR68701[m]	MNXR68701	Mitochondria	1 MNXM349 + 1 MNXM937 = 1 MNXM39043	1 glycolaldehyde + 1 2-amino-6-(hydroxymethyl)-7,8-dihydropteridin-4-ol = 1 7,8-Dihydroneopterin	2.56	4.1.2.25	tr|M5EDK7|M5EDK7_MALS4
MNXR68753[n]	MNXR68753	Nucleous	1 MNXM13 + 1 MNXM7 + 1 MNXM83 + 1 MNXM9 = 1 MNXM3 + 1 MNXM689	1 CO(2) + 1 ADP + 1 isopentenyl diphosphate + 1 phosphate = 1 ATP + 1 (R)-5-diphosphonatomevalonate(4-)		4.1.1.33	tr|M5EAH5|M5EAH5_MALS4
MNXR68764[c]	MNXR68764	Cytoplasm	1 MNXM152 + 1 MNXM7 = 1 MNXM257 + 1 MNXM3	1 dTDP(3-) + 1 ADP = 1 dTMP + 1 ATP		2.7.4.9,2.7.4.12,2.7.4.13	tr|M5E9V3|M5E9V3_MALS4,NA
MNXR68828[c]	MNXR68828	Cytoplasm	1.8 MNXM1 + 1 MNXM195 + 1 MNXM5819 = 1.8 MNXM1 + 1 MNXM5820	1.8 H(+) + 1 dihydrogen + 1 methanophenazine (oxidized) = 1.8 H(+) + 1 methanophenazine (reduced)	0
MNXR68843[c]	MNXR68843	Cytoplasm	1 MNXM1 + 1 MNXM7 + 1 MNXM9 + 1 MNXM90369 = 1 MNXM2 + 1 MNXM3 + 1 MNXM90369	1 H(+) + 1 ADP + 1 phosphate + 1 Octadecynoyl-CoA = 1 H2O + 1 ATP + 1 Octadecynoyl-CoA	0
MNXR68851[c]	MNXR68851	Cytoplasm	1 MNXM1 + 1 MNXM11 + 1 MNXM14 + 1 MNXM83848 = 1 MNXM1 + 1 MNXM12 + 1 MNXM3 + 1 MNXM83847	1 H(+) + 1 diphosphate(3-) + 1 AMP + 1 tetradecenoyl-CoA = 1 H(+) + 1 CoA + 1 ATP + 1 tetradecenoic acid	0
MNXR68853[c]	MNXR68853	Cytoplasm	1 MNXM1 + 1 MNXM11 + 1 MNXM14 + 1 MNXM56353 = 1 MNXM1 + 1 MNXM12 + 1 MNXM3 + 1 MNXM950	1 H(+) + 1 diphosphate(3-) + 1 AMP + 1 hexadecenoyl-CoA = 1 H(+) + 1 CoA + 1 ATP + 1 palmitoleate	0
MNXR68866[c]	MNXR68866	Cytoplasm	1 MNXM11 + 1 MNXM14 + 1 MNXM1512 = 1 MNXM12 + 1 MNXM12999 + 1 MNXM3	1 diphosphate(3-) + 1 AMP + 1 (9Z,12Z,15Z,18Z)-tetracosatetraenoyl-CoA = 1 CoA + 1 tetracosatetraenoic acid n-6 + 1 ATP	0
MNXR68881[c]	MNXR68881	Cytoplasm	1 MNXM1 + 1 MNXM10 + 1 MNXM952 = 1 MNXM56 + 1 MNXM57 + 1 MNXM8	1 H(+) + 1 NADH(2-) + 1 S-formylglutathionate(1-) = 1 formaldehyde + 1 glutathione + 1 NAD(+)	0
MNXR68922[c]	MNXR68922	Cytoplasm	1 MNXM12 + 1 MNXM2 + 1 MNXM5146 + 1 MNXM8 + 1 MNXM96415 = 1 MNXM1 + 1 MNXM10 + 1 MNXM1450 + 1 MNXM21 + 1 MNXM38	1 CoA + 1 H2O + 1 eicosatetranoyl coenzyme A + 1 NAD(+) + 1 FAD = 1 H(+) + 1 NADH(2-) + 1 (6Z,9Z,12Z,15Z)-octadecatetraenoyl-CoA + 1 acetyl-CoA(4-) + 1 FADH2	0
MNXR68927[c]	MNXR68927	Cytoplasm	1 MNXM12 + 1 MNXM2 + 1 MNXM4 + 1 MNXM8 + 1 MNXM9429 = 1 MNXM1 + 1 MNXM10 + 1 MNXM1449 + 1 MNXM21 + 1 MNXM22	1 CoA + 1 H2O + 1 O2 + 1 NAD(+) + 1 (4Z,7Z,10Z,13Z,16Z)-Docosapentaenoyl-CoA = 1 H(+) + 1 NADH(2-) + 1 eicosapentaenoyl-CoA + 1 acetyl-CoA(4-) + 1 hydrogen peroxide	0
MNXR68950[c]	MNXR68950	Cytoplasm	1 MNXM2 + 1 MNXM500 = 1 MNXM68 + 1 MNXM9	1 H2O + 1 D-fructose 1,6-bisphosphate = 1 D-fructose 6-phosphate(2-) + 1 phosphate	6.89355	3.1.3.11	tr|M5ECC2|M5ECC2_MALS4
MNXR69004[m]	MNXR69004	Mitochondria	1 MNXM1160 + 1 MNXM421 = 1 MNXM11 + 1 MNXM965	1 (2-amino-4-hydroxy-7,8-dihydropteridin-6-yl)methyl diphosphate(3-) + 1 4-aminobenzoate = 1 diphosphate(3-) + 1 7,8-dihydropteroate		2.5.1.15	tr|M5EDK7|M5EDK7_MALS4
MNXR69050[p]	MNXR69050	Membrane	1 MNXM30 + 1 MNXM41231 = 1 MNXM4485 + 1 MNXM82	1 GDP + 1 alpha-D-mannosyl-beta-D-mannosyldiacetylchitobiosyldiphosphodolichol = 1 beta-D-mannosyldiacetylchitobiosyldiphosphodolichol + 1 GDP-alpha-D-mannose	6.89758	2.4.1.132	tr|M5EKI0|M5EKI0_MALS4
MNXR69081[c]	MNXR69081	Cytoplasm	1 MNXM160 + 1 MNXM8 = 1 MNXM1 + 1 MNXM10 + 1 MNXM429	1 D-glucopyranose 6-phosphate + 1 NAD(+) = 1 H(+) + 1 NADH(2-) + 1 6-O-phosphono-D-glucono-1,5-lactone	0
MNXR69082[c]	MNXR69082	Cytoplasm	1 MNXM160 + 1 MNXM5 = 1 MNXM1 + 1 MNXM429 + 1 MNXM6	1 D-glucopyranose 6-phosphate + 1 NADP(+) = 1 H(+) + 1 6-O-phosphono-D-glucono-1,5-lactone + 1 NADPH		1.1.1.49	tr|M5EB65|M5EB65_MALS4
MNXR69103[c]	MNXR69103	Cytoplasm	1 MNXM11 + 1 MNXM89795 = 1 MNXM1 + 1 MNXM121 + 1 MNXM336	1 diphosphate(3-) + 1 UDP-alpha-D-galactose = 1 H(+) + 1 UTP + 1 alpha-D-galactose 1-phosphate(2-)		2.7.7.64	tr|M5EBK2|M5EBK2_MALS4
MNXR69105[c]	MNXR69105	Cytoplasm	1 MNXM11 + 1 MNXM52 = 1 MNXM1 + 1 MNXM121 + 1 MNXM89588	1 diphosphate(3-) + 1 UDP-alpha-D-glucose(2-) = 1 H(+) + 1 UTP + 1 alpha-D-glucose 1-phosphate(2-)		2.7.7.64,2.7.7.9	tr|M5EBK2|M5EBK2_MALS4
MNXR69127[c]	MNXR69127	Cytoplasm	1 MNXM370 + 1 MNXM89557 = 1 MNXM37 + 1 MNXM68	1 2-ammonio-2-deoxy-D-glucopyranose 6-phosphate(1-) + 1 L-glutamate = 1 L-glutamine zwitterion + 1 D-fructose 6-phosphate(2-)		2.6.1.16	tr|M5E5L4|M5E5L4_MALS4
MNXR69138[n]	MNXR69138	Nucleous	1 MNXM113 + 1 MNXM3 = 1 MNXM30 + 1 MNXM7	1 GMP(3-) + 1 ATP = 1 GDP + 1 ADP		2.7.4.8	tr|M5E5F0|M5E5F0_MALS4
MNXR69166[m]	MNXR69166	Mitochondria	1 MNXM12 + 1 MNXM64021 = 1 MNXM224 + 1 MNXM96559	1 CoA + 1 N-tetradecanoyl-glycylpeptide = 1 myristoyl-CoA(4-) + 1 glycyl-peptide		2.3.1.97	tr|M5EB49|M5EB49_MALS4
MNXR69167[c]	MNXR69167	Cytoplasm	1 MNXM11 + 1 MNXM89557 + 1 MNXM90003 = 1 MNXM2 + 1 MNXM37 + 1 MNXM91	1 diphosphate(3-) + 1 L-glutamate + 1 5-phospho-beta-D-ribosylaminium(1-) = 1 H2O + 1 L-glutamine zwitterion + 1 5-phospho-alpha-D-ribose 1-diphosphate	2.05414	2.4.2.14	tr|M5E9K3|M5E9K3_MALS4
MNXR69168[c]	MNXR69168	Cytoplasm	1 MNXM20 + 1 MNXM37 + 1 MNXM89983 = 2 MNXM89557 + 1 MNXM89798	1 2-oxoglutarate + 1 L-glutamine zwitterion + 1 coenzyme ferredoxin 420-2 (reduced) = 2 L-glutamate + 1 coenzyme ferredoxin 420-2 (oxidized)	0
MNXR6917[c]	MNXR6917	Cytoplasm	1 MNXM1 + 1 MNXM10 + 1 MNXM2705 = 1 MNXM2410 + 1 MNXM8	1 H(+) + 1 NADH(2-) + 1 octanal = 1 octan-1-ol + 1 NAD(+)	2.54179	1.1.1.1,1.1.1.73	tr|M5EBT2|M5EBT2_MALS4,NA
MNXR69185[c]	MNXR69185	Cytoplasm	1 MNXM100 + 1 MNXM83 = 1 MNXM11 + 1 MNXM34	1 geranyl diphosphate + 1 isopentenyl diphosphate = 1 diphosphate(3-) + 1 (2E,6E)-farnesyl diphosphate		2.5.1.10	tr|M5E8N1|M5E8N1_MALS4,tr|M5ERC8|M5ERC8_MALS4
MNXR69209[c]	MNXR69209	Cytoplasm	1 MNXM1264 + 1 MNXM195 = 1 MNXM2784	1 3-oxoadipyl-CoA(5-) + 1 dihydrogen = 1 3-hydroxyadipyl-CoA	0
MNXR69234[c]	MNXR69234	Cytoplasm	1 MNXM1 + 1 MNXM160 + 1 MNXM7 = 1 MNXM3 + 1 MNXM41	1 H(+) + 1 D-glucopyranose 6-phosphate + 1 ADP = 1 ATP + 1 D-glucopyranose		2.7.1.1	tr|M5E728|M5E728_MALS4
MNXR69235[c]	MNXR69235	Cytoplasm	1 MNXM1380 + 1 MNXM3 = 1 MNXM1 + 1 MNXM68 + 1 MNXM7	1 keto-D-fructose + 1 ATP = 1 H(+) + 1 D-fructose 6-phosphate(2-) + 1 ADP		2.7.1.1	tr|M5E728|M5E728_MALS4
MNXR69243[c]	MNXR69243	Cytoplasm	1 MNXM1 + 1 MNXM30 + 1 MNXM790 = 1 MNXM51 + 1 MNXM874	1 H(+) + 1 GDP + 1 4-amino-2-methyl-5-phosphonatomethylpyrimidine(2-) = 1 GTP + 1 4-amino-5-hydroxymethyl-2-methylpyrimidine	0
MNXR69289[n]	MNXR69289	Nucleous	1 MNXM132 = 1 MNXM83	1 prenyl diphosphate(3-) = 1 isopentenyl diphosphate		5.3.3.2	tr|M5EL16|M5EL16_MALS4
MNXR69290[c]	MNXR69290	Cytoplasm	1 MNXM132 + 1 MNXM8 + 1 MNXM89983 = 1 MNXM1 + 1 MNXM10 + 1 MNXM83 + 1 MNXM89798	1 prenyl diphosphate(3-) + 1 NAD(+) + 1 coenzyme ferredoxin 420-2 (reduced) = 1 H(+) + 1 NADH(2-) + 1 isopentenyl diphosphate + 1 coenzyme ferredoxin 420-2 (oxidized)	0
MNXR69294[m]	MNXR69294	Mitochondria	1 MNXM114097 + 1 MNXM5 = 1 MNXM1 + 1 MNXM114079 + 1 MNXM6	1 (R)-2,3-dihydroxy-3-methylbutanoate + 1 NADP(+) = 1 H(+) + 1 (S)-2-acetolactate + 1 NADPH		1.1.1.86	tr|M5EBW5|M5EBW5_MALS4
MNXR69307[c]	MNXR69307	Cytoplasm	1 MNXM12235 + 1 MNXM285 = 1 MNXM23 + 1 MNXM7517	1 menaquinone-6 + 1 (R)-lactate = 1 pyruvate + 1 menaquinol-6	0
MNXR69386[c]	MNXR69386	Cytoplasm	1 MNXM11 + 1 MNXM14 + 1 MNXM89922 = 1 MNXM1 + 1 MNXM3 + 1 MNXM78 + 1 MNXM90881	1 diphosphate(3-) + 1 AMP + 1 L-lysyl-tRNA(Lys) = 1 H(+) + 1 ATP + 1 L-lysinium(1+) + 1 tRNA(Lys)		6.1.1.6	tr|M5EB03|M5EB03_MALS4
MNXR69389[m]	MNXR69389	Mitochondria	1 MNXM1 + 1 MNXM10 + 1 MNXM91418 = 1 MNXM2 + 1 MNXM5416 + 1 MNXM8	1 H(+) + 1 NADH(2-) + 1 1-methyl-4-imidazoleacetic acid = 1 H2O + 1 1-methylimidazole-4-acetaldehyde + 1 NAD(+)		1.2.1.5	tr|M5E7C5|M5E7C5_MALS4
MNXR69401[c]	MNXR69401	Cytoplasm	1 MNXM427 = 1 MNXM68	1 D-mannopyranose 6-phosphate(2-) = 1 D-fructose 6-phosphate(2-)		5.3.1.8	tr|M5EA50|M5EA50_MALS4
MNXR69442[c]	MNXR69442	Cytoplasm	1 MNXM114070 + 1 MNXM2623 = 1 MNXM2563 + 1 MNXM61	1 L-homocysteine zwitterion + 1 5-methyltetrahydropteroyltri-L-glutamate(4-) = 1 tetrahydropteroyltri-L-glutamate(4-) + 1 L-methionine zwitterion		2.1.1.14	tr|M5E663|M5E663_MALS4
MNXR69477[c]	MNXR69477	Cytoplasm	1 MNXM2255 = 1 MNXM2255	1 Mn(2+) = 1 Mn(2+)	0
MNXR69506[c]	MNXR69506	Cytoplasm	16 MNXM13 + 17 MNXM2 + 30 MNXM5 + 1 MNXM91621 + 15 MNXM925 = 47 MNXM1 + 16 MNXM184 + 1 MNXM46158 + 30 MNXM6	16 CO(2) + 17 H2O + 30 NADP(+) + 1 keto meroacid ACP + 15 holo-[acyl-carrier protein] = 47 H(+) + 16 carboxyacetyl-[acyl-carrier protein] + 1 cerotate + 30 NADPH	0
MNXR69515[c]	MNXR69515	Cytoplasm	1 MNXM1 + 1 MNXM10 + 1 MNXM176 = 1 MNXM8 + 1 MNXM90307	1 H(+) + 1 NADH(2-) + 1 a ubiquinone = 1 NAD(+) + 1 Ubiquinol		1.6.5.3,1.6.99.3,1.6.5.8,1.6.5.9	tr|M5ECI6|M5ECI6_MALS4,tr|M5ERG3|M5ERG3_MALS4,tr|M5E807|M5E807_MALS4,tr|M5EM83|M5EM83_MALS4,tr|M5EDT1|M5EDT1_MALS4,tr|M5EAR5|M5EAR5_MALS4,tr|M5ECI1|M5ECI1_MALS4,tr|M5EBR7|M5EBR7_MALS4,tr|M5E9R6|M5E9R6_MALS4,NA
MNXR69515[e]	MNXR69515	Extracellular	1 MNXM1 + 1 MNXM10 + 1 MNXM176 = 1 MNXM8 + 1 MNXM90307	1 H(+) + 1 NADH(2-) + 1 a ubiquinone = 1 NAD(+) + 1 Ubiquinol		1.6.5.3,1.6.99.3,1.6.5.8,1.6.5.9	tr|M5ECI6|M5ECI6_MALS4,tr|M5ERG3|M5ERG3_MALS4,tr|M5E807|M5E807_MALS4,tr|M5EM83|M5EM83_MALS4,tr|M5EDT1|M5EDT1_MALS4,tr|M5EAR5|M5EAR5_MALS4,tr|M5ECI1|M5ECI1_MALS4,tr|M5EBR7|M5EBR7_MALS4,tr|M5E9R6|M5E9R6_MALS4,NA
MNXR69515[m]	MNXR69515	Mitochondria	1 MNXM1 + 1 MNXM10 + 1 MNXM176 = 1 MNXM8 + 1 MNXM90307	1 H(+) + 1 NADH(2-) + 1 a ubiquinone = 1 NAD(+) + 1 Ubiquinol		1.6.5.3,1.6.99.3,1.6.5.8,1.6.5.9	tr|M5ECI6|M5ECI6_MALS4,tr|M5ERG3|M5ERG3_MALS4,tr|M5E807|M5E807_MALS4,tr|M5EM83|M5EM83_MALS4,tr|M5EDT1|M5EDT1_MALS4,tr|M5EAR5|M5EAR5_MALS4,tr|M5ECI1|M5ECI1_MALS4,tr|M5EBR7|M5EBR7_MALS4,tr|M5E9R6|M5E9R6_MALS4,NA
MNXR69515[n]	MNXR69515	Nucleous	1 MNXM1 + 1 MNXM10 + 1 MNXM176 = 1 MNXM8 + 1 MNXM90307	1 H(+) + 1 NADH(2-) + 1 a ubiquinone = 1 NAD(+) + 1 Ubiquinol		1.6.5.3,1.6.99.3,1.6.5.8,1.6.5.9	tr|M5ECI6|M5ECI6_MALS4,tr|M5ERG3|M5ERG3_MALS4,tr|M5E807|M5E807_MALS4,tr|M5EM83|M5EM83_MALS4,tr|M5EDT1|M5EDT1_MALS4,tr|M5EAR5|M5EAR5_MALS4,tr|M5ECI1|M5ECI1_MALS4,tr|M5EBR7|M5EBR7_MALS4,tr|M5E9R6|M5E9R6_MALS4,NA
MNXR69521[c]	MNXR69521	Cytoplasm	1 MNXM11 + 1 MNXM194 + 1 MNXM7 + 1 MNXM9 = 1 MNXM2 + 1 MNXM274 + 1 MNXM3 + 1 MNXM91	1 diphosphate(3-) + 1 nicotinate beta-D-ribonucleotide + 1 ADP + 1 phosphate = 1 H2O + 1 nicotinate + 1 ATP + 1 5-phospho-alpha-D-ribose 1-diphosphate	0
MNXR69528[c]	MNXR69528	Cytoplasm	1 MNXM3 + 1 MNXM30 = 1 MNXM51 + 1 MNXM7	1 ATP + 1 GDP = 1 GTP + 1 ADP	94.9901	2.7.4.6,2.7.4.8	tr|M5E5V3|M5E5V3_MALS4,tr|M5EAC3|M5EAC3_MALS4,tr|M5E5F0|M5E5F0_MALS4
MNXR69529[c]	MNXR69529	Cytoplasm	1 MNXM1325 + 1 MNXM7 = 1 MNXM2174 + 1 MNXM3	1 dITP + 1 ADP = 1 dIDP + 1 ATP	94.99	2.7.4.6	tr|M5E5V3|M5E5V3_MALS4,tr|M5EAC3|M5EAC3_MALS4
MNXR69530[c]	MNXR69530	Cytoplasm	1 MNXM121 + 1 MNXM7 = 1 MNXM17 + 1 MNXM3	1 UTP + 1 ADP = 1 UDP + 1 ATP	94.99	2.7.4.6	tr|M5E5V3|M5E5V3_MALS4,tr|M5EAC3|M5EAC3_MALS4
MNXR69531[c]	MNXR69531	Cytoplasm	1 MNXM220 + 1 MNXM3 = 1 MNXM63 + 1 MNXM7	1 CDP(3-) + 1 ATP = 1 CTP + 1 ADP	94.99	2.7.4.3,2.7.4.6	tr|M5ECB6|M5ECB6_MALS4,tr|M5E6X3|M5E6X3_MALS4,tr|M5E5V3|M5E5V3_MALS4,tr|M5EAC3|M5EAC3_MALS4
MNXR69532[c]	MNXR69532	Cytoplasm	1 MNXM152 + 1 MNXM3 = 1 MNXM394 + 1 MNXM7	1 dTDP(3-) + 1 ATP = 1 dTTP + 1 ADP	94.99	2.7.4.6	tr|M5E5V3|M5E5V3_MALS4,tr|M5EAC3|M5EAC3_MALS4
MNXR69533[c]	MNXR69533	Cytoplasm	1 MNXM344 + 1 MNXM7 = 1 MNXM3 + 1 MNXM436	1 dGTP + 1 ADP = 1 ATP + 1 dGDP(2-)	94.99	2.7.4.6	tr|M5E5V3|M5E5V3_MALS4,tr|M5EAC3|M5EAC3_MALS4
MNXR69534[c]	MNXR69534	Cytoplasm	1 MNXM3 + 1 MNXM572 = 1 MNXM452 + 1 MNXM7	1 ATP + 1 dUDP = 1 dUTP + 1 ADP	94.9899	2.7.4.6	tr|M5E5V3|M5E5V3_MALS4,tr|M5EAC3|M5EAC3_MALS4
MNXR69535[c]	MNXR69535	Cytoplasm	1 MNXM360 + 1 MNXM7 = 1 MNXM3 + 1 MNXM411	1 dCTP + 1 ADP = 1 ATP + 1 dCDP(3-)	94.99	2.7.4.6	tr|M5E5V3|M5E5V3_MALS4,tr|M5EAC3|M5EAC3_MALS4
MNXR69536[c]	MNXR69536	Cytoplasm	1 MNXM3 + 1 MNXM495 = 1 MNXM423 + 1 MNXM7	1 ATP + 1 IDP = 1 ITP + 1 ADP	94.99	2.7.4.6	tr|M5E5V3|M5E5V3_MALS4,tr|M5EAC3|M5EAC3_MALS4
MNXR69543[c]	MNXR69543	Cytoplasm	1 MNXM15 + 1 MNXM1615 + 1 MNXM22 = 1 MNXM2704 + 1 MNXM4	1 NH4(+) + 1 1-methylpyrrolinium + 1 hydrogen peroxide = 1 N-methylputrescinium(2+) + 1 O2		1.4.3.21	tr|M5EE62|M5EE62_MALS4
MNXR69544[m]	MNXR69544	Mitochondria	1 MNXM11 + 1 MNXM13 + 1 MNXM194 = 2 MNXM1 + 1 MNXM555 + 1 MNXM91	1 diphosphate(3-) + 1 CO(2) + 1 nicotinate beta-D-ribonucleotide = 2 H(+) + 1 quinolinate(2-) + 1 5-phospho-alpha-D-ribose 1-diphosphate		2.4.2.19	tr|M5EDA7|M5EDA7_MALS4
MNXR69557[c]	MNXR69557	Cytoplasm	1 MNXM1325 + 1 MNXM2 = 1 MNXM1 + 1 MNXM2174 + 1 MNXM9	1 dITP + 1 H2O = 1 H(+) + 1 dIDP + 1 phosphate	0
MNXR6959[m]	MNXR6959	Mitochondria	2 MNXM1 + 1 MNXM10 + 1 MNXM626 = 1 MNXM2 + 1 MNXM8 + 1 MNXM940	2 H(+) + 1 NADH(2-) + 1 4-(trimethylammonio)butanoate = 1 H2O + 1 NAD(+) + 1 4-trimethylammoniobutanal		1.2.1.3	tr|M5E7C5|M5E7C5_MALS4
MNXR69599[c]	MNXR69599	Cytoplasm	1 MNXM11 + 1 MNXM519 = 1 MNXM235 + 1 MNXM91	1 diphosphate(3-) + 1 orotidine 5'-phosphate(3-) = 1 orotate + 1 5-phospho-alpha-D-ribose 1-diphosphate		2.4.2.10	tr|M5EN59|M5EN59_MALS4
MNXR69605[c]	MNXR69605	Cytoplasm	1 MNXM1 + 1 MNXM4 + 1 MNXM6 + 1 MNXM709 = 1 MNXM2 + 1 MNXM3173 + 1 MNXM5	1 H(+) + 1 O2 + 1 NADPH + 1 5beta-cholestane-3alpha,7alpha,12alpha-triol = 1 H2O + 1 3alpha,7alpha-dihydroxy-24-oxo-5beta-cholestanoyl CoA + 1 NADP(+)	0
MNXR69621[c]	MNXR69621	Cytoplasm	1 MNXM1 + 1 MNXM7 + 1 MNXM9 + 1 MNXM90435 = 1 MNXM2 + 1 MNXM3 + 1 MNXM90435	1 H(+) + 1 ADP + 1 phosphate + 1 1,2-ditetradecanoyl-sn-glycerol 3-phosphate = 1 H2O + 1 ATP + 1 1,2-ditetradecanoyl-sn-glycerol 3-phosphate	0
MNXR69626[c]	MNXR69626	Cytoplasm	1 MNXM1 + 1 MNXM7 + 1 MNXM9 + 1 MNXM90511 = 1 MNXM2 + 1 MNXM3 + 1 MNXM90511	1 H(+) + 1 ADP + 1 phosphate + 1 1,2-dioctadec-11-enoyl-sn-glycerol 3-phosphate = 1 H2O + 1 ATP + 1 1,2-dioctadec-11-enoyl-sn-glycerol 3-phosphate	0
MNXR69637[c]	MNXR69637	Cytoplasm	1 MNXM155 + 1 MNXM49 = 1 MNXM1 + 1 MNXM105630 + 1 MNXM148 + 1 MNXM45	1 thioredoxin + 1 3'-phosphoadenosine-5'-phosphosulfate = 1 H(+) + 1 sulfite + 1 thioredoxin disulfide + 1 adenosine 3',5'-bisphosphate	20.9702	1.8.4.8	tr|M5EB17|M5EB17_MALS4
MNXR69648[c]	MNXR69648	Cytoplasm	1 MNXM1945 + 1 MNXM2 + 1 MNXM3 = 1 MNXM1 + 1 MNXM1945 + 1 MNXM7 + 1 MNXM9	1 phosphatidylethanolamine dihexadec-9enoyl + 1 H2O + 1 ATP = 1 H(+) + 1 phosphatidylethanolamine dihexadec-9enoyl + 1 ADP + 1 phosphate	0
MNXR69661[c]	MNXR69661	Cytoplasm	1 MNXM3 + 1 MNXM68 = 1 MNXM500 + 1 MNXM7	1 ATP + 1 D-fructose 6-phosphate(2-) = 1 D-fructose 1,6-bisphosphate + 1 ADP		2.7.1.11	tr|M5E9W2|M5E9W2_MALS4
MNXR69662[c]	MNXR69662	Cytoplasm	1 MNXM1 + 1 MNXM651 + 1 MNXM7 = 1 MNXM3 + 1 MNXM68	1 H(+) + 1 beta-D-fructofuranose 2,6-bisphosphate(4-) + 1 ADP = 1 ATP + 1 D-fructose 6-phosphate(2-)	0
MNXR69665[c]	MNXR69665	Cytoplasm	1 MNXM1771 + 1 MNXM2 + 1 MNXM3 = 1 MNXM1 + 1 MNXM1771 + 1 MNXM7 + 1 MNXM9	1 Phosphatidylglycerol didodecanoyl + 1 H2O + 1 ATP = 1 H(+) + 1 Phosphatidylglycerol didodecanoyl + 1 ADP + 1 phosphate	0
MNXR69669[c]	MNXR69669	Cytoplasm	1 MNXM1 + 1 MNXM7 + 1 MNXM75102 + 1 MNXM9 = 1 MNXM2 + 1 MNXM3 + 1 MNXM75102	1 H(+) + 1 ADP + 1 phosphatidylglycerol (dioctadecanoyl, n-C18:0) + 1 phosphate = 1 H2O + 1 ATP + 1 phosphatidylglycerol (dioctadecanoyl, n-C18:0)	0
MNXR69671[c]	MNXR69671	Cytoplasm	1 MNXM160 = 1 MNXM68	1 D-glucopyranose 6-phosphate = 1 D-fructose 6-phosphate(2-)		5.3.1.9	tr|M5E8I8|M5E8I8_MALS4
MNXR69672[c]	MNXR69672	Cytoplasm	1 MNXM160 = 1 MNXM89588	1 D-glucopyranose 6-phosphate = 1 alpha-D-glucose 1-phosphate(2-)		5.4.2.2,5.4.2.5	tr|M5E6J4|M5E6J4_MALS4,NA
MNXR69676[c]	MNXR69676	Cytoplasm	1 MNXM1 + 1 MNXM32180 + 1 MNXM7 + 1 MNXM9 = 1 MNXM2 + 1 MNXM3 + 1 MNXM32180	1 H(+) + 1 1,2-dipalmitoyl-phosphatidylglycerol-phosphate + 1 ADP + 1 phosphate = 1 H2O + 1 ATP + 1 1,2-dipalmitoyl-phosphatidylglycerol-phosphate	0
MNXR69680[c]	MNXR69680	Cytoplasm	1 MNXM1 + 1 MNXM1771 + 1 MNXM9 = 1 MNXM2 + 1 MNXM91685	1 H(+) + 1 Phosphatidylglycerol didodecanoyl + 1 phosphate = 1 H2O + 1 Phosphatidylglycerophosphate didodecanoyl	0
MNXR69681[c]	MNXR69681	Cytoplasm	1 MNXM1 + 1 MNXM1495 + 1 MNXM9 = 1 MNXM2 + 1 MNXM91691	1 H(+) + 1 Phosphatidylglycerol ditetradecanoyl + 1 phosphate = 1 H2O + 1 Phosphatidylglycerophosphate ditetradecanoyl	0
MNXR69682[c]	MNXR69682	Cytoplasm	1 MNXM1 + 1 MNXM2029 + 1 MNXM9 = 1 MNXM2 + 1 MNXM91690	1 H(+) + 1 Phosphatidylglycerol ditetradec-7-enoyl + 1 phosphate = 1 H2O + 1 Phosphatidylglycerophosphate ditetradec-7-enoyl	0
MNXR69686[c]	MNXR69686	Cytoplasm	1 MNXM2 + 1 MNXM75104 = 1 MNXM75102 + 1 MNXM9	1 H2O + 1 phosphatidylglycerophosphate (dioctadecanoyl, n-C18:0) = 1 phosphatidylglycerol (dioctadecanoyl, n-C18:0) + 1 phosphate	0
MNXR69687[c]	MNXR69687	Cytoplasm	1 MNXM1 + 1 MNXM1773 + 1 MNXM9 = 1 MNXM2 + 1 MNXM91688	1 H(+) + 1 Phosphatidylglycerol dioctadec-11-enoyl + 1 phosphate = 1 H2O + 1 Phosphatidylglycerophosphate dioctadec-11-enoyl	0
MNXR69743[c]	MNXR69743	Cytoplasm	1 MNXM1 + 1 MNXM1 + 1 MNXM402 + 1 MNXM4232 = 1 MNXM2 + 1 MNXM90509	1 H(+) + 1 H(+) + 1 laurate + 1 1-lauroyl-sn-glycerol 3-phosphate = 1 H2O + 1 1,2-didodecanoyl-sn-glycerol 3-phosphate	0
MNXR69768[c]	MNXR69768	Cytoplasm	1 MNXM1135 + 1 MNXM7 = 1 MNXM3 + 1 MNXM790	1 4-amino-2-methyl-5-diphosphonatomethylpyrimidine(3-) + 1 ADP = 1 ATP + 1 4-amino-2-methyl-5-phosphonatomethylpyrimidine(2-)		2.7.4.7	tr|M5E4J4|M5E4J4_MALS4
MNXR69770[m]	MNXR69770	Mitochondria	1 MNXM1 + 1 MNXM86 + 1 MNXM96415 = 1 MNXM38 + 1 MNXM650	1 H(+) + 1 propionyl-CoA(4-) + 1 FAD = 1 FADH2 + 1 acryloyl-CoA(4-)	21.0088	1.3.8.7,1.3.99.3	tr|M5EQS9|M5EQS9_MALS4,tr|M5EBH1|M5EBH1_MALS4,tr|M5EED1|M5EED1_MALS4,tr|M5E522|M5E522_MALS4
MNXR69778[c]	MNXR69778	Cytoplasm	3 MNXM25 + 1 MNXM346 = 1 MNXM351 + 3 MNXM93	3 succinate(2-) + 1 protoporphyrin(2-) = 1 protoporphyrinogen(2-) + 3 fumarate(2-)	0
MNXR69784[c]	MNXR69784	Cytoplasm	1 MNXM1 + 1 MNXM463 + 1 MNXM7 + 1 MNXM9 = 1 MNXM29 + 1 MNXM3 + 1 MNXM90003	1 H(+) + 1 N(1)-(5-phospho-D-ribosyl)glycinamide(1-) + 1 ADP + 1 phosphate = 1 glycine + 1 ATP + 1 5-phospho-beta-D-ribosylaminium(1-)		6.3.4.13	tr|M5E7U7|M5E7U7_MALS4
MNXR69785[c]	MNXR69785	Cytoplasm	1 MNXM1 + 1 MNXM388 + 1 MNXM7 + 1 MNXM9 = 1 MNXM3 + 1 MNXM568	1 H(+) + 1 5-amino-1-(5-phosphonato-D-ribosyl)imidazol-3-ium + 1 ADP + 1 phosphate = 1 ATP + 1 2-formamido-N(1)-(5-O-phosphonato-D-ribosyl)acetamidine	9.97412	6.3.3.1	tr|M5E7U7|M5E7U7_MALS4
MNXR69809[p]	MNXR69809	Membrane	1 MNXM1 + 1 MNXM221 + 1 MNXM31 = 1 MNXM201 + 1 MNXM53	1 H(+) + 1 phosphatidyl-L-serine(1-) + 1 CMP = 1 a CDP-diacylglycerol + 1 L-serine	44.9226	2.7.8.8	tr|M5EN55|M5EN55_MALS4
MNXR69830[c]	MNXR69830	Cytoplasm	1 MNXM1063 + 1 MNXM213 = 1 MNXM9 + 1 MNXM935	1 2-deoxy-D-ribose 1-phosphate + 1 hypoxanthine = 1 phosphate + 1 2'-deoxyinosine	0
MNXR69844[c]	MNXR69844	Cytoplasm	1 MNXM1 + 1 MNXM119 + 1 MNXM7 = 1 MNXM270 + 1 MNXM3	1 H(+) + 1 FMN + 1 ADP = 1 riboflavin + 1 ATP		2.7.1.26	tr|M5ELM5|M5ELM5_MALS4
MNXR69845[c]	MNXR69845	Cytoplasm	1 MNXM1313 + 2 MNXM2 + 1 MNXM9 = 1 MNXM2887 + 1 MNXM791	1 6,7-dimethyl-8-(1-D-ribityl)lumazine + 2 H2O + 1 phosphate = 1 (2S)-2-hydroxy-3-oxobutyl phosphate + 1 5-amino-6-(D-ribitylamino)uracil		2.5.1.78	tr|M5ECU4|M5ECU4_MALS4
MNXR69846[c]	MNXR69846	Cytoplasm	2 MNXM1313 = 1 MNXM270 + 1 MNXM791	2 6,7-dimethyl-8-(1-D-ribityl)lumazine = 1 riboflavin + 1 5-amino-6-(D-ribitylamino)uracil	40.8841	2.5.1.9	tr|M5ECG6|M5ECG6_MALS4
MNXR69853[c]	MNXR69853	Cytoplasm	1 MNXM1 + 1 MNXM6 + 1 MNXM677 = 1 MNXM4928 + 1 MNXM5	1 H(+) + 1 NADPH + 1 3-oxodecanoyl-CoA = 1 (R)-Hydroxydecanoyl-CoA + 1 NADP(+)	0
MNXR69854[c]	MNXR69854	Cytoplasm	1 MNXM1 + 1 MNXM6 + 1 MNXM705 = 1 MNXM4926 + 1 MNXM5	1 H(+) + 1 NADPH + 1 3-oxolauroyl-CoA = 1 (R)-3-hydroxydodecanoyl-CoA + 1 NADP(+)	0
MNXR69855[c]	MNXR69855	Cytoplasm	1 MNXM1 + 1 MNXM6 + 1 MNXM707 = 1 MNXM4927 + 1 MNXM5	1 H(+) + 1 NADPH + 1 3-oxotetradecanoyl-CoA = 1 (R)-3-hydroxytetradecanoyl-CoA + 1 NADP(+)	0
MNXR69856[c]	MNXR69856	Cytoplasm	1 MNXM1 + 1 MNXM6 + 1 MNXM717 = 1 MNXM4929 + 1 MNXM5	1 H(+) + 1 NADPH + 1 3-oxohexanoyl-CoA = 1 (R)-Hydroxyhexanoyl-CoA + 1 NADP(+)	0
MNXR69857[c]	MNXR69857	Cytoplasm	1 MNXM1 + 1 MNXM6 + 1 MNXM706 = 1 MNXM4930 + 1 MNXM5	1 H(+) + 1 NADPH + 1 3-oxooctanoyl-CoA = 1 (R)-Hydroxyoctanoyl-CoA + 1 NADP(+)	0
MNXR69898[m]	MNXR69898	Mitochondria	2 MNXM1 + 1 MNXM10 + 1 MNXM863 = 1 MNXM672 + 1 MNXM8	2 H(+) + 1 NADH(2-) + 1 sirohydrochlorin(8-) = 1 precorrin-2(7-) + 1 NAD(+)		1.3.1.76	tr|M5E893|M5E893_MALS4,tr|M5EAH2|M5EAH2_MALS4
MNXR69900[m]	MNXR69900	Mitochondria	1 MNXM111 + 1 MNXM863 = 2 MNXM1 + 1 MNXM82173	1 Fe(2+) + 1 sirohydrochlorin(8-) = 2 H(+) + 1 siroheme	4.76283	4.99.1.4	tr|M5EAH2|M5EAH2_MALS4
MNXR69923[m]	MNXR69923	Mitochondria	1 MNXM12 + 1 MNXM25 + 1 MNXM51 = 1 MNXM30 + 1 MNXM9 + 1 MNXM92	1 CoA + 1 succinate(2-) + 1 GTP = 1 GDP + 1 phosphate + 1 succinyl-CoA(5-)		6.2.1.4	tr|M5EA74|M5EA74_MALS4,tr|M5EBZ1|M5EBZ1_MALS4
MNXR69926[m]	MNXR69926	Mitochondria	1 MNXM1 + 1 MNXM105630 + 3 MNXM6 = 3 MNXM2 + 3 MNXM5 + 1 MNXM89582	1 H(+) + 1 sulfite + 3 NADPH = 3 H2O + 3 NADP(+) + 1 hydrogen sulfide	5.07922	1.8.1.2,1.8.2.2	tr|M5E7B2|M5E7B2_MALS4,tr|M5E4X4|M5E4X4_MALS4,NA
MNXR69926[p]	MNXR69926	Membrane	1 MNXM1 + 1 MNXM105630 + 3 MNXM6 = 3 MNXM2 + 3 MNXM5 + 1 MNXM89582	1 H(+) + 1 sulfite + 3 NADPH = 3 H2O + 3 NADP(+) + 1 hydrogen sulfide	5.07922	1.8.1.2,1.8.2.2	tr|M5E7B2|M5E7B2_MALS4,tr|M5E4X4|M5E4X4_MALS4,NA
MNXR69933[c]	MNXR69933	Cytoplasm	1 MNXM2378 + 1 MNXM271 = 1 MNXM258 + 1 MNXM68	1 glyceraldehyde 3-phosphate(2-) + 1 sedoheptulose 7-phosphate(2-) = 1 D-erythrose 4-phosphate(2-) + 1 D-fructose 6-phosphate(2-)	0
MNXR69950[m]	MNXR69950	Mitochondria	1 MNXM1 + 1 MNXM2371 + 1 MNXM6 = 1 MNXM5 + 1 MNXM899	1 H(+) + 1 dTDP-4-dehydro-6-deoxy-beta-L-mannose + 1 NADPH = 1 NADP(+) + 1 dTDP-6-deoxy-beta-L-mannose		1.1.1.133	tr|M5EI72|M5EI72_MALS4
MNXR69963[m]	MNXR69963	Mitochondria	1 MNXM317 + 1 MNXM7 + 1 MNXM9 = 1 MNXM3 + 1 MNXM79 + 1 MNXM89557	1 5,6,7,8-tetrahydrofolyl-L-glutamic acid + 1 ADP + 1 phosphate = 1 ATP + 1 (6S)-5,6,7,8-tetrahydrofolate + 1 L-glutamate	38.1004	6.3.2.17	tr|M5END9|M5END9_MALS4,tr|M5E531|M5E531_MALS4
MNXR69971[c]	MNXR69971	Cytoplasm	1 MNXM1 + 1 MNXM107505 + 1 MNXM11 + 1 MNXM13 + 1 MNXM14 + 1 MNXM2 + 1 MNXM32 + 1 MNXM960 = 1 MNXM3 + 1 MNXM55 + 1 MNXM622 + 1 MNXM76	1 H(+) + 1 p-hydroxybenzyl alcohol + 1 diphosphate(3-) + 1 CO(2) + 1 AMP + 1 H2O + 1 L-alanine zwitterion + 1 4-methyl-5-(2-phosphonatooxyethyl)thiazole(2-) = 1 ATP + 1 L-cysteine zwitterion + 1 1-deoxy-D-xylulose 5-phosphate + 1 L-tyrosine zwitterion	0
MNXR69979[c]	MNXR69979	Cytoplasm	1 MNXM1 + 1 MNXM14 + 1 MNXM256 = 1 MNXM3 + 1 MNXM322	1 H(+) + 1 AMP + 1 thiamine diphosphate = 1 ATP + 1 thiamine(1+)		2.7.6.2	tr|M5EK87|M5EK87_MALS4
MNXR700[p]	MNXR700	Membrane	1 MNXM1140 + 1 MNXM3090 = 1 MNXM1141 + 1 MNXM16	1 7,8-diaminononanoate cation + 1 S-adenosyl-4-methylthio-2-oxobutanoate = 1 8-amino-7-oxononanoic acid zwitterion + 1 S-adenosyl-L-methionine	21.529	2.6.1.62	tr|M5E910|M5E910_MALS4
MNXR70013[c]	MNXR70013	Cytoplasm	1 MNXM11 + 1 MNXM47 = 1 MNXM1 + 1 MNXM121 + 1 MNXM340	1 diphosphate(3-) + 1 UDP-N-acetyl-alpha-D-glucosamine(2-) = 1 H(+) + 1 UTP + 1 N-acetyl-alpha-D-glucosamine 1-phosphate(2-)		2.7.7.23	tr|M5E7U6|M5E7U6_MALS4
MNXR70029[c]	MNXR70029	Cytoplasm	1 MNXM52 = 1 MNXM89795	1 UDP-alpha-D-glucose(2-) = 1 UDP-alpha-D-galactose		5.1.3.2	tr|M5E9R3|M5E9R3_MALS4
MNXR70030[c]	MNXR70030	Cytoplasm	3 MNXM1 + 2 MNXM10 + 1 MNXM87 = 1 MNXM2 + 1 MNXM52 + 2 MNXM8	3 H(+) + 2 NADH(2-) + 1 UDP-alpha-D-glucuronate(3-) = 1 H2O + 1 UDP-alpha-D-glucose(2-) + 2 NAD(+)		1.1.1.22	tr|M5E5R2|M5E5R2_MALS4
MNXR70038[n]	MNXR70038	Nucleous	1 MNXM336 + 1 MNXM52 = 1 MNXM89588 + 1 MNXM89795	1 alpha-D-galactose 1-phosphate(2-) + 1 UDP-alpha-D-glucose(2-) = 1 alpha-D-glucose 1-phosphate(2-) + 1 UDP-alpha-D-galactose		2.7.7.12	tr|M5E9Z1|M5E9Z1_MALS4
MNXR70076[c]	MNXR70076	Cytoplasm	1 MNXM11 + 1 MNXM298 = 1 MNXM174 + 1 MNXM91	1 diphosphate(3-) + 1 5'-xanthylate(2-) = 1 9H-xanthine + 1 5-phospho-alpha-D-ribose 1-diphosphate	0
MNXR70145[m]	MNXR70145	Mitochondria	2 MNXM1 + 1 MNXM268 + 1 MNXM6 = 1 MNXM2 + 1 MNXM5 + 1 MNXM89905	2 H(+) + 1 L-2-aminoadipate + 1 NADPH = 1 H2O + 1 NADP(+) + 1 L-allysine		1.2.1.31	tr|M5EDY1|M5EDY1_MALS4
MNXR70157[m]	MNXR70157	Mitochondria	1 MNXM111 + 1 MNXM346 = 1 MNXM78362	1 Fe(2+) + 1 protoporphyrin(2-) = 1 protoheme IX	10.4851	4.99.1.1	tr|M5E527|M5E527_MALS4,tr|M5EAH2|M5EAH2_MALS4
MNXR70176[m]	MNXR70176	Mitochondria	2 MNXM1 + 1 MNXM10 + 1 MNXM114063 = 1 MNXM2 + 1 MNXM277 + 1 MNXM8	2 H(+) + 1 NADH(2-) + 1 fatty acid = 1 H2O + 1 aldehyde + 1 NAD(+)		1.2.1.3,1.2.1.5	tr|M5E7C5|M5E7C5_MALS4
MNXR70270[c]	MNXR70270	Cytoplasm	1 MNXM11 + 1 MNXM87 = 1 MNXM121 + 1 MNXM17106	1 diphosphate(3-) + 1 UDP-alpha-D-glucuronate(3-) = 1 UTP + 1 D-glucuronate 1-phosphate		2.7.7.64	tr|M5EBK2|M5EBK2_MALS4
MNXR70320[p]	MNXR70320	Membrane	1 MNXM12 + 1 MNXM297 = 1 MNXM44 + 1 MNXM60402	1 CoA + 1 phosphatidylcholine = 1 acyl-CoA + 1 LPC	325.066	2.3.1.23	tr|M5EAI8|M5EAI8_MALS4
MNXR70324[c]	MNXR70324	Cytoplasm	1 MNXM1 + 1 MNXM114088 + 1 MNXM2949 = 1 MNXM2 + 1 MNXM91851	1 H(+) + 1 Phosphate_(protonated) + 1 5-hydroxymethyldeoxycytidylate(2-) = 1 H2O + 1 2'-deoxy-5-hydroxymethylcytidine-5'-diphosphate	0
MNXR70325[c]	MNXR70325	Cytoplasm	1 MNXM1 + 1 MNXM114063 + 1 MNXM59 = 1 MNXM2 + 1 MNXM248	1 H(+) + 1 fatty acid + 1 1,2-diacyl-sn-glycerol = 1 H2O + 1 a triacylglycerol		3.1.1.3	tr|M5EPG9|M5EPG9_MALS4,tr|M5ES45|M5ES45_MALS4,tr|M5EEE2|M5EEE2_MALS4,tr|M5EBK7|M5EBK7_MALS4,tr|M5ED04|M5ED04_MALS4,tr|M5ED00|M5ED00_MALS4
MNXR70325[e]	MNXR70325	Extracellular	1 MNXM1 + 1 MNXM114063 + 1 MNXM59 = 1 MNXM2 + 1 MNXM248	1 H(+) + 1 fatty acid + 1 1,2-diacyl-sn-glycerol = 1 H2O + 1 a triacylglycerol		3.1.1.3	tr|M5EPG9|M5EPG9_MALS4,tr|M5ES45|M5ES45_MALS4,tr|M5EEE2|M5EEE2_MALS4,tr|M5EBK7|M5EBK7_MALS4,tr|M5ED04|M5ED04_MALS4,tr|M5ED00|M5ED00_MALS4
MNXR70325[m]	MNXR70325	Mitochondria	1 MNXM1 + 1 MNXM114063 + 1 MNXM59 = 1 MNXM2 + 1 MNXM248	1 H(+) + 1 fatty acid + 1 1,2-diacyl-sn-glycerol = 1 H2O + 1 a triacylglycerol		3.1.1.3	tr|M5EPG9|M5EPG9_MALS4,tr|M5ES45|M5ES45_MALS4,tr|M5EEE2|M5EEE2_MALS4,tr|M5EBK7|M5EBK7_MALS4,tr|M5ED04|M5ED04_MALS4,tr|M5ED00|M5ED00_MALS4
MNXR70325[n]	MNXR70325	Nucleous	1 MNXM1 + 1 MNXM114063 + 1 MNXM59 = 1 MNXM2 + 1 MNXM248	1 H(+) + 1 fatty acid + 1 1,2-diacyl-sn-glycerol = 1 H2O + 1 a triacylglycerol		3.1.1.3	tr|M5EPG9|M5EPG9_MALS4,tr|M5ES45|M5ES45_MALS4,tr|M5EEE2|M5EEE2_MALS4,tr|M5EBK7|M5EBK7_MALS4,tr|M5ED04|M5ED04_MALS4,tr|M5ED00|M5ED00_MALS4
MNXR70325[p]	MNXR70325	Membrane	1 MNXM1 + 1 MNXM114063 + 1 MNXM59 = 1 MNXM2 + 1 MNXM248	1 H(+) + 1 fatty acid + 1 1,2-diacyl-sn-glycerol = 1 H2O + 1 a triacylglycerol		3.1.1.3	tr|M5EPG9|M5EPG9_MALS4,tr|M5ES45|M5ES45_MALS4,tr|M5EEE2|M5EEE2_MALS4,tr|M5EBK7|M5EBK7_MALS4,tr|M5ED04|M5ED04_MALS4,tr|M5ED00|M5ED00_MALS4
MNXR70333[p]	MNXR70333	Membrane	1 MNXM11 + 1 MNXM201 = 1 MNXM1 + 1 MNXM109 + 1 MNXM63	1 diphosphate(3-) + 1 a CDP-diacylglycerol = 1 H(+) + 1 a 1,2-diacylglycerol-3-phosphate + 1 CTP		2.7.7.41	tr|M5E639|M5E639_MALS4
MNXR70408[n]	MNXR70408	Nucleous	1 MNXM1 + 1 MNXM229 + 1 MNXM96497 = 1 MNXM2 + 1 MNXM354	1 H(+) + 1 choline phosphate + 1 Ceramide = 1 H2O + 1 sphingomyelin d18:1(1+)	128.286	3.1.4.12	tr|M5EBR6|M5EBR6_MALS4
MNXR70478[c]	MNXR70478	Cytoplasm	1 MNXM114 + 1 MNXM5 = 1 MNXM1 + 1 MNXM1 + 1 MNXM301 + 1 MNXM6	1 L-proline + 1 NADP(+) = 1 H(+) + 1 H(+) + 1 (S)-1-pyrroline-5-carboxylate + 1 NADPH		1.5.1.2	tr|M5E6S8|M5E6S8_MALS4
MNXR70513[p]	MNXR70513	Membrane	1 MNXM17065 + 1 MNXM22 = 1 MNXM4 + 1 MNXM778	1 dehydro-D-arabinono-1,4-lactone + 1 hydrogen peroxide = 1 O2 + 1 D-arabinono-1,4-lactone		1.1.3.37	tr|M5EAT5|M5EAT5_MALS4
MNXR70518[c]	MNXR70518	Cytoplasm	1 MNXM1 + 1 MNXM114063 + 1 MNXM308 = 1 MNXM2 + 1 MNXM248	1 H(+) + 1 fatty acid + 1 a diacylglycerol = 1 H2O + 1 a triacylglycerol		3.1.1.3	tr|M5EPG9|M5EPG9_MALS4,tr|M5ES45|M5ES45_MALS4,tr|M5EEE2|M5EEE2_MALS4,tr|M5EBK7|M5EBK7_MALS4,tr|M5ED04|M5ED04_MALS4,tr|M5ED00|M5ED00_MALS4
MNXR70518[e]	MNXR70518	Extracellular	1 MNXM1 + 1 MNXM114063 + 1 MNXM308 = 1 MNXM2 + 1 MNXM248	1 H(+) + 1 fatty acid + 1 a diacylglycerol = 1 H2O + 1 a triacylglycerol		3.1.1.3	tr|M5EPG9|M5EPG9_MALS4,tr|M5ES45|M5ES45_MALS4,tr|M5EEE2|M5EEE2_MALS4,tr|M5EBK7|M5EBK7_MALS4,tr|M5ED04|M5ED04_MALS4,tr|M5ED00|M5ED00_MALS4
MNXR70518[m]	MNXR70518	Mitochondria	1 MNXM1 + 1 MNXM114063 + 1 MNXM308 = 1 MNXM2 + 1 MNXM248	1 H(+) + 1 fatty acid + 1 a diacylglycerol = 1 H2O + 1 a triacylglycerol		3.1.1.3	tr|M5EPG9|M5EPG9_MALS4,tr|M5ES45|M5ES45_MALS4,tr|M5EEE2|M5EEE2_MALS4,tr|M5EBK7|M5EBK7_MALS4,tr|M5ED04|M5ED04_MALS4,tr|M5ED00|M5ED00_MALS4
MNXR70518[n]	MNXR70518	Nucleous	1 MNXM1 + 1 MNXM114063 + 1 MNXM308 = 1 MNXM2 + 1 MNXM248	1 H(+) + 1 fatty acid + 1 a diacylglycerol = 1 H2O + 1 a triacylglycerol		3.1.1.3	tr|M5EPG9|M5EPG9_MALS4,tr|M5ES45|M5ES45_MALS4,tr|M5EEE2|M5EEE2_MALS4,tr|M5EBK7|M5EBK7_MALS4,tr|M5ED04|M5ED04_MALS4,tr|M5ED00|M5ED00_MALS4
MNXR70518[p]	MNXR70518	Membrane	1 MNXM1 + 1 MNXM114063 + 1 MNXM308 = 1 MNXM2 + 1 MNXM248	1 H(+) + 1 fatty acid + 1 a diacylglycerol = 1 H2O + 1 a triacylglycerol		3.1.1.3	tr|M5EPG9|M5EPG9_MALS4,tr|M5ES45|M5ES45_MALS4,tr|M5EEE2|M5EEE2_MALS4,tr|M5EBK7|M5EBK7_MALS4,tr|M5ED04|M5ED04_MALS4,tr|M5ED00|M5ED00_MALS4
MNXR70528[c]	MNXR70528	Cytoplasm	1 MNXM2426 + 1 MNXM9 = 1 MNXM2 + 1 MNXM538	1 ribonucleoside + 1 phosphate = 1 H2O + 1 nucleoside 5'-phosphate dianion		3.1.3.31	tr|M5E9I1|M5E9I1_MALS4
MNXR70542[p]	MNXR70542	Membrane	1 MNXM114063 + 1 MNXM367 = 1 MNXM2 + 1 MNXM60402	1 fatty acid + 1 L-alpha-glycerophosphocholine = 1 H2O + 1 LPC	192.384	3.1.1.5,3.1.1.4	tr|M5E7N7|M5E7N7_MALS4,NA
MNXR70545[e]	MNXR70545	Extracellular	1 MNXM107752 + 1 MNXM2 = 1 MNXM832 + 1 MNXM9	1 phosphate monoester dianion + 1 H2O = 1 a primary alcohol + 1 phosphate		3.1.3.2	tr|M5EDI4|M5EDI4_MALS4,tr|M5E4U1|M5E4U1_MALS4,tr|M5E5F5|M5E5F5_MALS4,tr|M5E891|M5E891_MALS4,tr|M5EJD6|M5EJD6_MALS4,tr|M5E8Y0|M5E8Y0_MALS4,tr|M5E6Y1|M5E6Y1_MALS4
MNXR70545[m]	MNXR70545	Mitochondria	1 MNXM107752 + 1 MNXM2 = 1 MNXM832 + 1 MNXM9	1 phosphate monoester dianion + 1 H2O = 1 a primary alcohol + 1 phosphate		3.1.3.1,3.1.3.2	tr|M5E6P2|M5E6P2_MALS4,tr|M5EDI4|M5EDI4_MALS4,tr|M5E4U1|M5E4U1_MALS4,tr|M5E5F5|M5E5F5_MALS4,tr|M5E891|M5E891_MALS4,tr|M5EJD6|M5EJD6_MALS4,tr|M5E8Y0|M5E8Y0_MALS4,tr|M5E6Y1|M5E6Y1_MALS4
MNXR70545[n]	MNXR70545	Nucleous	1 MNXM107752 + 1 MNXM2 = 1 MNXM832 + 1 MNXM9	1 phosphate monoester dianion + 1 H2O = 1 a primary alcohol + 1 phosphate		3.1.3.2	tr|M5EDI4|M5EDI4_MALS4,tr|M5E4U1|M5E4U1_MALS4,tr|M5E5F5|M5E5F5_MALS4,tr|M5E891|M5E891_MALS4,tr|M5EJD6|M5EJD6_MALS4,tr|M5E8Y0|M5E8Y0_MALS4,tr|M5E6Y1|M5E6Y1_MALS4
MNXR70549[c]	MNXR70549	Cytoplasm	1 MNXM2426 + 1 MNXM9 = 1 MNXM2 + 1 MNXM4806	1 ribonucleoside + 1 phosphate = 1 H2O + 1 ribonucleoside 3'-monophosphate(2-)		3.1.3.31	tr|M5E9I1|M5E9I1_MALS4
MNXR70567[p]	MNXR70567	Membrane	1 MNXM11 + 1 MNXM14 + 1 MNXM96156 = 1 MNXM3 + 1 MNXM304 + 1 MNXM93473	1 diphosphate(3-) + 1 AMP + 1 [Acetyl-CoA:carbon-dioxide ligase (ADP-forming)] = 1 ATP + 1 biotin + 1 histone-L-lysine		6.3.4.15	tr|M5E7S3|M5E7S3_MALS4
MNXR70625[c]	MNXR70625	Cytoplasm	1 MNXM10887 + 1 MNXM2 = 1 MNXM1 + 1 MNXM114063 + 1 MNXM832	1 carboxylic ester + 1 H2O = 1 H(+) + 1 fatty acid + 1 a primary alcohol		3.1.1.1	tr|M5E7N7|M5E7N7_MALS4,tr|M5EBK7|M5EBK7_MALS4,tr|M5EB00|M5EB00_MALS4,tr|M5E627|M5E627_MALS4,tr|M5E8D2|M5E8D2_MALS4,tr|M5E6U4|M5E6U4_MALS4,tr|M5ED04|M5ED04_MALS4,tr|M5EPG9|M5EPG9_MALS4,tr|M5EQ43|M5EQ43_MALS4,tr|M5E6B6|M5E6B6_MALS4,tr|M5EEE2|M5EEE2_MALS4,tr|M5ELC9|M5ELC9_MALS4,tr|M5ELF4|M5ELF4_MALS4,tr|M5ECQ6|M5ECQ6_MALS4,tr|M5EPW2|M5EPW2_MALS4
MNXR70625[e]	MNXR70625	Extracellular	1 MNXM10887 + 1 MNXM2 = 1 MNXM1 + 1 MNXM114063 + 1 MNXM832	1 carboxylic ester + 1 H2O = 1 H(+) + 1 fatty acid + 1 a primary alcohol		3.1.1.1	tr|M5E7N7|M5E7N7_MALS4,tr|M5EBK7|M5EBK7_MALS4,tr|M5EB00|M5EB00_MALS4,tr|M5E627|M5E627_MALS4,tr|M5E8D2|M5E8D2_MALS4,tr|M5E6U4|M5E6U4_MALS4,tr|M5ED04|M5ED04_MALS4,tr|M5EPG9|M5EPG9_MALS4,tr|M5EQ43|M5EQ43_MALS4,tr|M5E6B6|M5E6B6_MALS4,tr|M5EEE2|M5EEE2_MALS4,tr|M5ELC9|M5ELC9_MALS4,tr|M5ELF4|M5ELF4_MALS4,tr|M5ECQ6|M5ECQ6_MALS4,tr|M5EPW2|M5EPW2_MALS4
MNXR70625[m]	MNXR70625	Mitochondria	1 MNXM10887 + 1 MNXM2 = 1 MNXM1 + 1 MNXM114063 + 1 MNXM832	1 carboxylic ester + 1 H2O = 1 H(+) + 1 fatty acid + 1 a primary alcohol		3.1.1.1	tr|M5E7N7|M5E7N7_MALS4,tr|M5EBK7|M5EBK7_MALS4,tr|M5EB00|M5EB00_MALS4,tr|M5E627|M5E627_MALS4,tr|M5E8D2|M5E8D2_MALS4,tr|M5E6U4|M5E6U4_MALS4,tr|M5ED04|M5ED04_MALS4,tr|M5EPG9|M5EPG9_MALS4,tr|M5EQ43|M5EQ43_MALS4,tr|M5E6B6|M5E6B6_MALS4,tr|M5EEE2|M5EEE2_MALS4,tr|M5ELC9|M5ELC9_MALS4,tr|M5ELF4|M5ELF4_MALS4,tr|M5ECQ6|M5ECQ6_MALS4,tr|M5EPW2|M5EPW2_MALS4
MNXR70625[p]	MNXR70625	Membrane	1 MNXM10887 + 1 MNXM2 = 1 MNXM1 + 1 MNXM114063 + 1 MNXM832	1 carboxylic ester + 1 H2O = 1 H(+) + 1 fatty acid + 1 a primary alcohol		3.1.1.1	tr|M5E7N7|M5E7N7_MALS4,tr|M5EBK7|M5EBK7_MALS4,tr|M5EB00|M5EB00_MALS4,tr|M5E627|M5E627_MALS4,tr|M5E8D2|M5E8D2_MALS4,tr|M5E6U4|M5E6U4_MALS4,tr|M5ED04|M5ED04_MALS4,tr|M5EPG9|M5EPG9_MALS4,tr|M5EQ43|M5EQ43_MALS4,tr|M5E6B6|M5E6B6_MALS4,tr|M5EEE2|M5EEE2_MALS4,tr|M5ELC9|M5ELC9_MALS4,tr|M5ELF4|M5ELF4_MALS4,tr|M5ECQ6|M5ECQ6_MALS4,tr|M5EPW2|M5EPW2_MALS4
MNXR70703[m]	MNXR70703	Mitochondria	1 MNXM1999 + 1 MNXM2 = 1 MNXM1 + 1 MNXM114063 + 1 MNXM9	1 acyl monophosphate + 1 H2O = 1 H(+) + 1 fatty acid + 1 phosphate		3.6.1.7	tr|M5E9Y8|M5E9Y8_MALS4
MNXR70756[m]	MNXR70756	Mitochondria	1 MNXM1 + 1 MNXM10 + 1 MNXM3863 = 1 MNXM2 + 1 MNXM479 + 1 MNXM8	1 H(+) + 1 NADH(2-) + 1 4-hydroxyphenyl acetate = 1 H2O + 1 (4-hydroxyphenyl)acetaldehyde + 1 NAD(+)		1.2.1.5	tr|M5E7C5|M5E7C5_MALS4
MNXR70811[c]	MNXR70811	Cytoplasm	1 MNXM500 = 1 MNXM74 + 1 MNXM77	1 D-fructose 1,6-bisphosphate = 1 D-glyceraldehyde 3-phosphate + 1 glycerone phosphate	8.2265	4.1.2.13	tr|M5E9C6|M5E9C6_MALS4
MNXR70841[m]	MNXR70841	Mitochondria	3 MNXM22 + 1 MNXM346 = 1 MNXM351 + 3 MNXM4	3 hydrogen peroxide + 1 protoporphyrin(2-) = 1 protoporphyrinogen(2-) + 3 O2		1.3.3.4	tr|M5EAW0|M5EAW0_MALS4
MNXR70907[c]	MNXR70907	Cytoplasm	1 MNXM107 + 1 MNXM2 + 2 MNXM5749 = 2 MNXM1 + 1 MNXM207 + 2 MNXM5749	1 nitrite + 1 H2O + 2 ferricytochrome = 2 H(+) + 1 nitrate + 2 ferricytochrome	0
MNXR71052[c]	MNXR71052	Cytoplasm	1 MNXM12 + 1 MNXM14173 = 1 MNXM1 + 1 MNXM1256 + 1 MNXM44	1 CoA + 1 2-acyl-1-alkyl-sn-glycero-3-phosphocholine = 1 H(+) + 1 1-alkyl-sn-glycero-3-phosphocholine + 1 acyl-CoA	0
MNXR7112[n]	MNXR7112	Nucleous	1 MNXM1 + 1 MNXM4 + 1 MNXM4047 + 1 MNXM6 = 1 MNXM2 + 1 MNXM2260 + 1 MNXM5	1 H(+) + 1 O2 + 1 N,N-dimethylaniline + 1 NADPH = 1 H2O + 1 N,N-dimethylaniline N-oxide + 1 NADP(+)		1.14.13.8	tr|M5E659|M5E659_MALS4,tr|M5E9W7|M5E9W7_MALS4
MNXR7112[x]	MNXR7112	Peroxisome	1 MNXM1 + 1 MNXM4 + 1 MNXM4047 + 1 MNXM6 = 1 MNXM2 + 1 MNXM2260 + 1 MNXM5	1 H(+) + 1 O2 + 1 N,N-dimethylaniline + 1 NADPH = 1 H2O + 1 N,N-dimethylaniline N-oxide + 1 NADP(+)		1.14.13.8	tr|M5E659|M5E659_MALS4,tr|M5E9W7|M5E9W7_MALS4
MNXR71234[m]	MNXR71234	Mitochondria	1 MNXM1 + 1 MNXM107 + 1 MNXM119 + 1 MNXM2 + 1 MNXM75 = 1 MNXM208 + 1 MNXM2143 + 1 MNXM4	1 H(+) + 1 nitrite + 1 FMN + 1 H2O + 1 acetaldehyde = 1 FMNH2 + 1 nitroethane + 1 O2		1.13.12.16,1.7.3.1	tr|M5E863|M5E863_MALS4,tr|M5ECM7|M5ECM7_MALS4,NA
MNXR71263[c]	MNXR71263	Cytoplasm	1 MNXM1 + 1 MNXM116 + 1 MNXM7 = 1 MNXM242 + 1 MNXM3	1 H(+) + 1 D-ribose 5-phosphate + 1 ADP = 1 D-ribose + 1 ATP		2.7.1.15	tr|M5E7I7|M5E7I7_MALS4
MNXR71269[m]	MNXR71269	Mitochondria	1 MNXM122 + 1 MNXM7 = 1 MNXM3 + 1 MNXM96694	1 1-phosphatidyl-1D-myo-inositol 4-phosphate + 1 ADP = 1 ATP + 1 1-phosphatidyl-myo-inositol		2.7.1.67	tr|M5EAC1|M5EAC1_MALS4
MNXR71270[m]	MNXR71270	Mitochondria	1 MNXM122 + 1 MNXM3 = 1 MNXM1 + 1 MNXM67 + 1 MNXM7	1 1-phosphatidyl-1D-myo-inositol 4-phosphate + 1 ATP = 1 H(+) + 1 1-phosphatidyl-1D-myo-inositol 4,5-bisphosphate + 1 ADP		2.7.1.68	tr|M5E5W3|M5E5W3_MALS4
MNXR71272[c]	MNXR71272	Cytoplasm	1 MNXM2426 + 1 MNXM6057 = 1 MNXM34213 + 1 MNXM538	1 ribonucleoside + 1 2'-deoxynucleoside 5'-phosphate (0) = 1 2'-deoxynucleoside + 1 nucleoside 5'-phosphate dianion	0
MNXR71283[m]	MNXR71283	Mitochondria	1 MNXM116 + 1 MNXM3 = 1 MNXM1 + 1 MNXM14 + 1 MNXM91	1 D-ribose 5-phosphate + 1 ATP = 1 H(+) + 1 AMP + 1 5-phospho-alpha-D-ribose 1-diphosphate		2.7.6.1	tr|M5EB62|M5EB62_MALS4,tr|M5E5M3|M5E5M3_MALS4
MNXR71283[n]	MNXR71283	Nucleous	1 MNXM116 + 1 MNXM3 = 1 MNXM1 + 1 MNXM14 + 1 MNXM91	1 D-ribose 5-phosphate + 1 ATP = 1 H(+) + 1 AMP + 1 5-phospho-alpha-D-ribose 1-diphosphate		2.7.6.1	tr|M5EB62|M5EB62_MALS4,tr|M5E5M3|M5E5M3_MALS4
MNXR71368[c]	MNXR71368	Cytoplasm	1 MNXM1 + 1 MNXM114063 + 1 MNXM2963 = 1 MNXM2 + 1 MNXM308	1 H(+) + 1 fatty acid + 1 a monoacylglycerol = 1 H2O + 1 a diacylglycerol	0
MNXR714[n]	MNXR714	Nucleous	1 MNXM125 + 1 MNXM15 = 1 MNXM1 + 1 MNXM14 + 1 MNXM2	1 IMP(2-) + 1 NH4(+) = 1 H(+) + 1 AMP + 1 H2O		3.5.4.17,3.5.4.6	tr|M5ECQ9|M5ECQ9_MALS4
MNXR71493[m]	MNXR71493	Mitochondria	1 MNXM148 + 1 MNXM2 + 1 MNXM90860 = 1 MNXM155 + 1 MNXM21320	1 thioredoxin disulfide + 1 H2O + 1 Peptide-L-methionine = 1 thioredoxin + 1 a protein-L-methionine-(R)-S-oxide		1.8.4.12	tr|M5EAU0|M5EAU0_MALS4
MNXR71632[c]	MNXR71632	Cytoplasm	1 MNXM188 + 1 MNXM38 + 1 MNXM4 = 1 MNXM1 + 1 MNXM2 + 1 MNXM359 + 1 MNXM96415	1 anthranilate + 1 FADH2 + 1 O2 = 1 H(+) + 1 H2O + 1 3-hydroxyanthranilate + 1 FAD	0
MNXR71803[c]	MNXR71803	Cytoplasm	1 MNXM11 + 1 MNXM14 + 1 MNXM89831 = 1 MNXM134 + 1 MNXM3 + 1 MNXM90668	1 diphosphate(3-) + 1 AMP + 1 L-histidyl-tRNA(His) = 1 L-histidine zwitterion + 1 ATP + 1 tRNA(Tyr)	0
MNXR71805[c]	MNXR71805	Cytoplasm	1 MNXM11 + 1 MNXM14 + 1 MNXM89895 = 1 MNXM142 + 1 MNXM3 + 1 MNXM90668	1 diphosphate(3-) + 1 AMP + 1 L-threonyl-tRNA(Thr) = 1 L-threonine zwitterion + 1 ATP + 1 tRNA(Tyr)	0
MNXR71806[c]	MNXR71806	Cytoplasm	1 MNXM11 + 1 MNXM14 + 1 MNXM697 = 1 MNXM140 + 1 MNXM3 + 1 MNXM90668	1 diphosphate(3-) + 1 AMP + 1 Leu-tRNA(Leu) = 1 L-leucine zwitterion + 1 ATP + 1 tRNA(Tyr)	0
MNXR71807[c]	MNXR71807	Cytoplasm	1 MNXM11 + 1 MNXM14 + 1 MNXM89832 = 1 MNXM231 + 1 MNXM3 + 1 MNXM90668	1 diphosphate(3-) + 1 AMP + 1 L-isoleucyl-tRNA(Ile) = 1 L-isoleucine zwitterion + 1 ATP + 1 tRNA(Tyr)	0
MNXR71907[c]	MNXR71907	Cytoplasm	1 MNXM160 + 1 MNXM5 = 1 MNXM1 + 1 MNXM325 + 1 MNXM6	1 D-glucopyranose 6-phosphate + 1 NADP(+) = 1 H(+) + 1 6-phosphonatooxy-D-gluconate + 1 NADPH	0
MNXR71937[c]	MNXR71937	Cytoplasm	1 MNXM414 = 1 MNXM547	1 uroporphyrinogen III(8-) = 1 preuroporphyrinogen(8-)	0
MNXR72105[c]	MNXR72105	Cytoplasm	1 MNXM177 + 1 MNXM3 = 1 MNXM7 + 1 MNXM9056	1 a protein + 1 ATP = 1 ADP + 1 a protein-L-tyrosine phosphate	0
MNXR72223[m]	MNXR72223	Mitochondria	1 MNXM1 + 1 MNXM114063 + 1 MNXM12 = 1 MNXM2 + 1 MNXM44	1 H(+) + 1 fatty acid + 1 CoA = 1 H2O + 1 acyl-CoA	312.028	3.1.2.20,3.1.2.18,3.1.2.19,3.1.2.2	tr|M5ECT6|M5ECT6_MALS4,NA
MNXR7233[c]	MNXR7233	Cytoplasm	1 MNXM1 + 1 MNXM235 + 1 MNXM6 = 1 MNXM252 + 1 MNXM5	1 H(+) + 1 orotate + 1 NADPH = 1 (S)-dihydroorotate + 1 NADP(+)	0
MNXR72337[c]	MNXR72337	Cytoplasm	1 MNXM177 + 1 MNXM9 = 1 MNXM2 + 1 MNXM3278	1 a protein + 1 phosphate = 1 H2O + 1 a phosphoprotein		3.1.3.16	tr|M5E9F4|M5E9F4_MALS4,tr|M5EDX4|M5EDX4_MALS4,tr|M5EAS8|M5EAS8_MALS4,tr|M5EC38|M5EC38_MALS4,tr|M5ED29|M5ED29_MALS4,tr|M5E715|M5E715_MALS4,tr|M5E4E6|M5E4E6_MALS4,tr|M5E677|M5E677_MALS4,tr|M5E5D2|M5E5D2_MALS4,tr|M5E904|M5E904_MALS4,tr|M5E8Z0|M5E8Z0_MALS4,tr|M5E8D3|M5E8D3_MALS4,tr|M5E6U0|M5E6U0_MALS4,tr|M5ENI1|M5ENI1_MALS4,tr|M5EA18|M5EA18_MALS4
MNXR72337[e]	MNXR72337	Extracellular	1 MNXM177 + 1 MNXM9 = 1 MNXM2 + 1 MNXM3278	1 a protein + 1 phosphate = 1 H2O + 1 a phosphoprotein		3.1.3.16	tr|M5E9F4|M5E9F4_MALS4,tr|M5EDX4|M5EDX4_MALS4,tr|M5EAS8|M5EAS8_MALS4,tr|M5EC38|M5EC38_MALS4,tr|M5ED29|M5ED29_MALS4,tr|M5E715|M5E715_MALS4,tr|M5E4E6|M5E4E6_MALS4,tr|M5E677|M5E677_MALS4,tr|M5E5D2|M5E5D2_MALS4,tr|M5E904|M5E904_MALS4,tr|M5E8Z0|M5E8Z0_MALS4,tr|M5E8D3|M5E8D3_MALS4,tr|M5E6U0|M5E6U0_MALS4,tr|M5ENI1|M5ENI1_MALS4,tr|M5EA18|M5EA18_MALS4
MNXR72337[m]	MNXR72337	Mitochondria	1 MNXM177 + 1 MNXM9 = 1 MNXM2 + 1 MNXM3278	1 a protein + 1 phosphate = 1 H2O + 1 a phosphoprotein		3.1.3.16	tr|M5E9F4|M5E9F4_MALS4,tr|M5EDX4|M5EDX4_MALS4,tr|M5EAS8|M5EAS8_MALS4,tr|M5EC38|M5EC38_MALS4,tr|M5ED29|M5ED29_MALS4,tr|M5E715|M5E715_MALS4,tr|M5E4E6|M5E4E6_MALS4,tr|M5E677|M5E677_MALS4,tr|M5E5D2|M5E5D2_MALS4,tr|M5E904|M5E904_MALS4,tr|M5E8Z0|M5E8Z0_MALS4,tr|M5E8D3|M5E8D3_MALS4,tr|M5E6U0|M5E6U0_MALS4,tr|M5ENI1|M5ENI1_MALS4,tr|M5EA18|M5EA18_MALS4
MNXR72337[n]	MNXR72337	Nucleous	1 MNXM177 + 1 MNXM9 = 1 MNXM2 + 1 MNXM3278	1 a protein + 1 phosphate = 1 H2O + 1 a phosphoprotein		3.1.3.16	tr|M5E9F4|M5E9F4_MALS4,tr|M5EDX4|M5EDX4_MALS4,tr|M5EAS8|M5EAS8_MALS4,tr|M5EC38|M5EC38_MALS4,tr|M5ED29|M5ED29_MALS4,tr|M5E715|M5E715_MALS4,tr|M5E4E6|M5E4E6_MALS4,tr|M5E677|M5E677_MALS4,tr|M5E5D2|M5E5D2_MALS4,tr|M5E904|M5E904_MALS4,tr|M5E8Z0|M5E8Z0_MALS4,tr|M5E8D3|M5E8D3_MALS4,tr|M5E6U0|M5E6U0_MALS4,tr|M5ENI1|M5ENI1_MALS4,tr|M5EA18|M5EA18_MALS4
MNXR72337[p]	MNXR72337	Membrane	1 MNXM177 + 1 MNXM9 = 1 MNXM2 + 1 MNXM3278	1 a protein + 1 phosphate = 1 H2O + 1 a phosphoprotein		3.1.3.16	tr|M5E9F4|M5E9F4_MALS4,tr|M5EDX4|M5EDX4_MALS4,tr|M5EAS8|M5EAS8_MALS4,tr|M5EC38|M5EC38_MALS4,tr|M5ED29|M5ED29_MALS4,tr|M5E715|M5E715_MALS4,tr|M5E4E6|M5E4E6_MALS4,tr|M5E677|M5E677_MALS4,tr|M5E5D2|M5E5D2_MALS4,tr|M5E904|M5E904_MALS4,tr|M5E8Z0|M5E8Z0_MALS4,tr|M5E8D3|M5E8D3_MALS4,tr|M5E6U0|M5E6U0_MALS4,tr|M5ENI1|M5ENI1_MALS4,tr|M5EA18|M5EA18_MALS4
MNXR72457[c]	MNXR72457	Cytoplasm	1 MNXM177 + 1 MNXM3 = 1 MNXM3 + 1 MNXM3278	1 a protein + 1 ATP = 1 ATP + 1 a phosphoprotein	0
MNXR72516[c]	MNXR72516	Cytoplasm	1 MNXM108426 + 1 MNXM12 + 1 MNXM5 = 1 MNXM197 + 1 MNXM6	1 R-mevalonolactone, (-)- + 1 CoA + 1 NADP(+) = 1 (3S)-3-hydroxy-3-methylglutaryl-CoA(5-) + 1 NADPH	0
MNXR72529[c]	MNXR72529	Cytoplasm	1 MNXM10023 + 1 MNXM5 = 2 MNXM1 + 1 MNXM133 + 1 MNXM6	1 3-Hydroxybutyryl-CoA + 1 NADP(+) = 2 H(+) + 1 acetoacetyl-CoA(4-) + 1 NADPH	0
MNXR7286[c]	MNXR7286	Cytoplasm	1 MNXM199 + 1 MNXM2 + 1 MNXM5 = 1 MNXM1 + 1 MNXM15 + 1 MNXM238 + 1 MNXM6	1 L-valine zwitterion + 1 H2O + 1 NADP(+) = 1 H(+) + 1 NH4(+) + 1 3-methyl-2-oxobutanoate + 1 NADPH	0
MNXR73008[c]	MNXR73008	Cytoplasm	1 MNXM11 + 1 MNXM14 + 1 MNXM22303 = 1 MNXM3 + 1 MNXM76 + 1 MNXM90668	1 diphosphate(3-) + 1 AMP + 1 Tyr-tRNATyr = 1 ATP + 1 L-tyrosine zwitterion + 1 tRNA(Tyr)	0
MNXR73118[c]	MNXR73118	Cytoplasm	1 MNXM183 + 1 MNXM234 + 1 MNXM38 + 1 MNXM4 = 1 MNXM22 + 1 MNXM257 + 1 MNXM79 + 1 MNXM96415	1 (6R)-5,10-methylenetetrahydrofolate + 1 dUMP + 1 FADH2 + 1 O2 = 1 hydrogen peroxide + 1 dTMP + 1 (6S)-5,6,7,8-tetrahydrofolate + 1 FAD	0
MNXR73150[p]	MNXR73150	Membrane	1 MNXM108 + 1 MNXM177 = 1 MNXM2 + 1 MNXM8986	1 palmitate + 1 a protein = 1 H2O + 1 Palmitoyl-protein		3.1.2.22	tr|M5EPL2|M5EPL2_MALS4
MNXR73191[c]	MNXR73191	Cytoplasm	1 MNXM238 = 1 MNXM734	1 3-methyl-2-oxobutanoate = 1 2,3-dihydroxy-3-methylbutanoate	0
MNXR73237[c]	MNXR73237	Cytoplasm	1 MNXM107 + 1 MNXM2 + 1 MNXM5749 = 1 MNXM207 + 1 MNXM5749	1 nitrite + 1 H2O + 1 ferricytochrome = 1 nitrate + 1 ferricytochrome	0
MNXR733[m]	MNXR733	Mitochondria	1 MNXM1141 + 1 MNXM12 + 1 MNXM13 = 1 MNXM1 + 1 MNXM32 + 1 MNXM951	1 8-amino-7-oxononanoic acid zwitterion + 1 CoA + 1 CO(2) = 1 H(+) + 1 L-alanine zwitterion + 1 pimeloyl-CoA(5-)	6.03064	2.3.1.47	tr|M5E7H8|M5E7H8_MALS4
MNXR73443[c]	MNXR73443	Cytoplasm	1 MNXM119 + 1 MNXM252 = 1 MNXM208 + 1 MNXM235	1 FMN + 1 (S)-dihydroorotate = 1 FMNH2 + 1 orotate	0
MNXR73493[c]	MNXR73493	Cytoplasm	1 MNXM114063 + 1 MNXM12 + 1 MNXM3 = 1 MNXM11 + 1 MNXM14 + 1 MNXM44	1 fatty acid + 1 CoA + 1 ATP = 1 diphosphate(3-) + 1 AMP + 1 acyl-CoA		6.2.1.3	tr|M5ELZ4|M5ELZ4_MALS4,tr|M5E5Y6|M5E5Y6_MALS4
MNXR73493[m]	MNXR73493	Mitochondria	1 MNXM114063 + 1 MNXM12 + 1 MNXM3 = 1 MNXM11 + 1 MNXM14 + 1 MNXM44	1 fatty acid + 1 CoA + 1 ATP = 1 diphosphate(3-) + 1 AMP + 1 acyl-CoA		6.2.1.3	tr|M5ELZ4|M5ELZ4_MALS4,tr|M5E5Y6|M5E5Y6_MALS4
MNXR7352[m]	MNXR7352	Mitochondria	1 MNXM1 + 1 MNXM10 + 1 MNXM9050 = 1 MNXM21289 + 1 MNXM8	1 H(+) + 1 NADH(2-) + 1 protein N6-(lipoyl)lysine = 1 protein N6-(dihydrolipoyl)lysine + 1 NAD(+)	19.4041	1.8.1.4	tr|M5EQ95|M5EQ95_MALS4
MNXR73611[c]	MNXR73611	Cytoplasm	1 MNXM2949 + 1 MNXM3 = 1 MNXM7 + 1 MNXM91851	1 5-hydroxymethyldeoxycytidylate(2-) + 1 ATP = 1 ADP + 1 2'-deoxy-5-hydroxymethylcytidine-5'-diphosphate	0
MNXR73616[c]	MNXR73616	Cytoplasm	1 MNXM177 + 1 MNXM3 = 1 MNXM3278 + 1 MNXM7	1 a protein + 1 ATP = 1 a phosphoprotein + 1 ADP		2.7.11.22,2.7.11.24,2.7.12.1	tr|M5E673|M5E673_MALS4,tr|M5EBT0|M5EBT0_MALS4,tr|M5EQC0|M5EQC0_MALS4,tr|M5E971|M5E971_MALS4,tr|M5E8W6|M5E8W6_MALS4,tr|M5EIJ6|M5EIJ6_MALS4,tr|M5E665|M5E665_MALS4
MNXR73616[m]	MNXR73616	Mitochondria	1 MNXM177 + 1 MNXM3 = 1 MNXM3278 + 1 MNXM7	1 a protein + 1 ATP = 1 a phosphoprotein + 1 ADP		2.7.11.1,2.7.11.22,2.7.11.24	tr|M5E6P7|M5E6P7_MALS4,tr|M5E7U5|M5E7U5_MALS4,tr|M5EQH3|M5EQH3_MALS4,tr|M5E673|M5E673_MALS4,tr|M5EBT0|M5EBT0_MALS4,tr|M5EQC0|M5EQC0_MALS4,tr|M5E971|M5E971_MALS4,tr|M5E8W6|M5E8W6_MALS4,tr|M5EIJ6|M5EIJ6_MALS4
MNXR73616[n]	MNXR73616	Nucleous	1 MNXM177 + 1 MNXM3 = 1 MNXM3278 + 1 MNXM7	1 a protein + 1 ATP = 1 a phosphoprotein + 1 ADP		2.7.11.1,2.7.11.24	tr|M5E6P7|M5E6P7_MALS4,tr|M5E7U5|M5E7U5_MALS4,tr|M5EQH3|M5EQH3_MALS4,tr|M5EQC0|M5EQC0_MALS4,tr|M5E971|M5E971_MALS4,tr|M5E8W6|M5E8W6_MALS4,tr|M5EIJ6|M5EIJ6_MALS4
MNXR73627[c]	MNXR73627	Cytoplasm	1 MNXM1 + 1 MNXM10 + 1 MNXM35 = 1 MNXM8 + 1 MNXM96038	1 H(+) + 1 NADH(2-) + 1 A = 1 NAD(+) + 1 a reduced electron acceptor		1.6.99.3,1.6.99.5	tr|M5EM83|M5EM83_MALS4,tr|M5ERG3|M5ERG3_MALS4,tr|M5EBR7|M5EBR7_MALS4,tr|M5ECI6|M5ECI6_MALS4,tr|M5EAR5|M5EAR5_MALS4,tr|M5E9R6|M5E9R6_MALS4,tr|M5EDT1|M5EDT1_MALS4,tr|M5E807|M5E807_MALS4,tr|M5ECI1|M5ECI1_MALS4
MNXR73627[e]	MNXR73627	Extracellular	1 MNXM1 + 1 MNXM10 + 1 MNXM35 = 1 MNXM8 + 1 MNXM96038	1 H(+) + 1 NADH(2-) + 1 A = 1 NAD(+) + 1 a reduced electron acceptor		1.6.99.3,1.6.99.5	tr|M5EM83|M5EM83_MALS4,tr|M5ERG3|M5ERG3_MALS4,tr|M5EBR7|M5EBR7_MALS4,tr|M5ECI6|M5ECI6_MALS4,tr|M5EAR5|M5EAR5_MALS4,tr|M5E9R6|M5E9R6_MALS4,tr|M5EDT1|M5EDT1_MALS4,tr|M5E807|M5E807_MALS4,tr|M5ECI1|M5ECI1_MALS4
MNXR73627[m]	MNXR73627	Mitochondria	1 MNXM1 + 1 MNXM10 + 1 MNXM35 = 1 MNXM8 + 1 MNXM96038	1 H(+) + 1 NADH(2-) + 1 A = 1 NAD(+) + 1 a reduced electron acceptor		1.6.99.3,1.6.99.5	tr|M5EM83|M5EM83_MALS4,tr|M5ERG3|M5ERG3_MALS4,tr|M5EBR7|M5EBR7_MALS4,tr|M5ECI6|M5ECI6_MALS4,tr|M5EAR5|M5EAR5_MALS4,tr|M5E9R6|M5E9R6_MALS4,tr|M5EDT1|M5EDT1_MALS4,tr|M5E807|M5E807_MALS4,tr|M5ECI1|M5ECI1_MALS4
MNXR73627[n]	MNXR73627	Nucleous	1 MNXM1 + 1 MNXM10 + 1 MNXM35 = 1 MNXM8 + 1 MNXM96038	1 H(+) + 1 NADH(2-) + 1 A = 1 NAD(+) + 1 a reduced electron acceptor		1.6.99.3,1.6.99.5	tr|M5EM83|M5EM83_MALS4,tr|M5ERG3|M5ERG3_MALS4,tr|M5EBR7|M5EBR7_MALS4,tr|M5ECI6|M5ECI6_MALS4,tr|M5EAR5|M5EAR5_MALS4,tr|M5E9R6|M5E9R6_MALS4,tr|M5EDT1|M5EDT1_MALS4,tr|M5E807|M5E807_MALS4,tr|M5ECI1|M5ECI1_MALS4
MNXR73647[c]	MNXR73647	Cytoplasm	1 MNXM11 + (n+1) MNXM634 = 1 MNXM2911 + (n) MNXM634	1 diphosphate(3-) + (n+1) DNA = 1 2'-deoxyribonucleoside triphosphate + (n) DNA	163.906	2.7.7.49,2.7.7.7,2.7.7.31	tr|M5EBF2|M5EBF2_MALS4,tr|M5E819|M5E819_MALS4,tr|M5E6Y5|M5E6Y5_MALS4,tr|M5EQ56|M5EQ56_MALS4,tr|M5EB33|M5EB33_MALS4,tr|M5E6W3|M5E6W3_MALS4,tr|M5EAK0|M5EAK0_MALS4,tr|M5E5T2|M5E5T2_MALS4,tr|M5EB36|M5EB36_MALS4,tr|M5ECZ4|M5ECZ4_MALS4,tr|M5E7V9|M5E7V9_MALS4,tr|M5EBV3|M5EBV3_MALS4,NA
MNXR73647[m]	MNXR73647	Mitochondria	1 MNXM11 + (n+1) MNXM634 = 1 MNXM2911 + (n) MNXM634	1 diphosphate(3-) + (n+1) DNA = 1 2'-deoxyribonucleoside triphosphate + (n) DNA	163.906	2.7.7.49,2.7.7.7,2.7.7.31	tr|M5EBF2|M5EBF2_MALS4,tr|M5E819|M5E819_MALS4,tr|M5E6Y5|M5E6Y5_MALS4,tr|M5EQ56|M5EQ56_MALS4,tr|M5EB33|M5EB33_MALS4,tr|M5E6W3|M5E6W3_MALS4,tr|M5EAK0|M5EAK0_MALS4,tr|M5E5T2|M5E5T2_MALS4,tr|M5EB36|M5EB36_MALS4,tr|M5ECZ4|M5ECZ4_MALS4,tr|M5E7V9|M5E7V9_MALS4,tr|M5EBV3|M5EBV3_MALS4,NA
MNXR73647[n]	MNXR73647	Nucleous	1 MNXM11 + (n+1) MNXM634 = 1 MNXM2911 + (n) MNXM634	1 diphosphate(3-) + (n+1) DNA = 1 2'-deoxyribonucleoside triphosphate + (n) DNA	163.906	2.7.7.49,2.7.7.7,2.7.7.31	tr|M5EBF2|M5EBF2_MALS4,tr|M5E819|M5E819_MALS4,tr|M5E6Y5|M5E6Y5_MALS4,tr|M5EQ56|M5EQ56_MALS4,tr|M5EB33|M5EB33_MALS4,tr|M5E6W3|M5E6W3_MALS4,tr|M5EAK0|M5EAK0_MALS4,tr|M5E5T2|M5E5T2_MALS4,tr|M5EB36|M5EB36_MALS4,tr|M5ECZ4|M5ECZ4_MALS4,tr|M5E7V9|M5E7V9_MALS4,tr|M5EBV3|M5EBV3_MALS4,NA
MNXR73647[p]	MNXR73647	Membrane	1 MNXM11 + (n+1) MNXM634 = 1 MNXM2911 + (n) MNXM634	1 diphosphate(3-) + (n+1) DNA = 1 2'-deoxyribonucleoside triphosphate + (n) DNA	163.906	2.7.7.49,2.7.7.7,2.7.7.31	tr|M5EBF2|M5EBF2_MALS4,tr|M5E819|M5E819_MALS4,tr|M5E6Y5|M5E6Y5_MALS4,tr|M5EQ56|M5EQ56_MALS4,tr|M5EB33|M5EB33_MALS4,tr|M5E6W3|M5E6W3_MALS4,tr|M5EAK0|M5EAK0_MALS4,tr|M5E5T2|M5E5T2_MALS4,tr|M5EB36|M5EB36_MALS4,tr|M5ECZ4|M5ECZ4_MALS4,tr|M5E7V9|M5E7V9_MALS4,tr|M5EBV3|M5EBV3_MALS4,NA
MNXR73648[c]	MNXR73648	Cytoplasm	1 MNXM11 + 1 MNXM14 + (n+m) MNXM634 = (m) MNXM14929 + 1 MNXM3 + (n) MNXM634	1 diphosphate(3-) + 1 AMP + (n+m) DNA = (m) a 5'-phospho-DNA + 1 ATP + (n) DNA	1629.65	6.5.1.1	tr|M5EPR9|M5EPR9_MALS4,tr|M5E6S0|M5E6S0_MALS4
MNXR73648[m]	MNXR73648	Mitochondria	1 MNXM11 + 1 MNXM14 + (n+m) MNXM634 = (m) MNXM14929 + 1 MNXM3 + (n) MNXM634	1 diphosphate(3-) + 1 AMP + (n+m) DNA = (m) a 5'-phospho-DNA + 1 ATP + (n) DNA	1629.65	6.5.1.1	tr|M5EPR9|M5EPR9_MALS4,tr|M5E6S0|M5E6S0_MALS4
MNXR73658[c]	MNXR73658	Cytoplasm	1 MNXM11 + 1 MNXM1248 = 1 MNXM1248 + 1 MNXM3	1 diphosphate(3-) + 1 RNA = 1 RNA + 1 ATP		2.7.7.19,2.7.7.6,2.7.7.48	tr|M5E6J3|M5E6J3_MALS4,tr|M5E4L9|M5E4L9_MALS4,tr|M5E4A6|M5E4A6_MALS4,tr|M5EDJ3|M5EDJ3_MALS4,tr|M5E873|M5E873_MALS4,tr|M5ECP8|M5ECP8_MALS4,tr|M5EBC0|M5EBC0_MALS4,tr|M5ENP0|M5ENP0_MALS4,tr|M5EDD3|M5EDD3_MALS4,tr|M5EBF3|M5EBF3_MALS4,tr|M5EA10|M5EA10_MALS4,tr|M5EI76|M5EI76_MALS4,tr|M5E8X7|M5E8X7_MALS4,tr|M5ECE3|M5ECE3_MALS4,tr|M5E7D7|M5E7D7_MALS4,tr|M5E5X9|M5E5X9_MALS4,tr|M5E593|M5E593_MALS4,tr|M5EJ9…
MNXR73658[e]	MNXR73658	Extracellular	1 MNXM11 + 1 MNXM1248 = 1 MNXM1248 + 1 MNXM3	1 diphosphate(3-) + 1 RNA = 1 RNA + 1 ATP		2.7.7.19,2.7.7.6,2.7.7.48	tr|M5E6J3|M5E6J3_MALS4,tr|M5E4L9|M5E4L9_MALS4,tr|M5E4A6|M5E4A6_MALS4,tr|M5EDJ3|M5EDJ3_MALS4,tr|M5E873|M5E873_MALS4,tr|M5ECP8|M5ECP8_MALS4,tr|M5EBC0|M5EBC0_MALS4,tr|M5ENP0|M5ENP0_MALS4,tr|M5EDD3|M5EDD3_MALS4,tr|M5EBF3|M5EBF3_MALS4,tr|M5EA10|M5EA10_MALS4,tr|M5EI76|M5EI76_MALS4,tr|M5E8X7|M5E8X7_MALS4,tr|M5ECE3|M5ECE3_MALS4,tr|M5E7D7|M5E7D7_MALS4,tr|M5E5X9|M5E5X9_MALS4,tr|M5E593|M5E593_MALS4,tr|M5EJ9…
MNXR73658[m]	MNXR73658	Mitochondria	1 MNXM11 + 1 MNXM1248 = 1 MNXM1248 + 1 MNXM3	1 diphosphate(3-) + 1 RNA = 1 RNA + 1 ATP		2.7.7.19,2.7.7.6,2.7.7.48	tr|M5E6J3|M5E6J3_MALS4,tr|M5E4L9|M5E4L9_MALS4,tr|M5E4A6|M5E4A6_MALS4,tr|M5EDJ3|M5EDJ3_MALS4,tr|M5E873|M5E873_MALS4,tr|M5ECP8|M5ECP8_MALS4,tr|M5EBC0|M5EBC0_MALS4,tr|M5ENP0|M5ENP0_MALS4,tr|M5EDD3|M5EDD3_MALS4,tr|M5EBF3|M5EBF3_MALS4,tr|M5EA10|M5EA10_MALS4,tr|M5EI76|M5EI76_MALS4,tr|M5E8X7|M5E8X7_MALS4,tr|M5ECE3|M5ECE3_MALS4,tr|M5E7D7|M5E7D7_MALS4,tr|M5E5X9|M5E5X9_MALS4,tr|M5E593|M5E593_MALS4,tr|M5EJ9…
MNXR73658[n]	MNXR73658	Nucleous	1 MNXM11 + 1 MNXM1248 = 1 MNXM1248 + 1 MNXM3	1 diphosphate(3-) + 1 RNA = 1 RNA + 1 ATP		2.7.7.19,2.7.7.6,2.7.7.48	tr|M5E6J3|M5E6J3_MALS4,tr|M5E4L9|M5E4L9_MALS4,tr|M5E4A6|M5E4A6_MALS4,tr|M5EDJ3|M5EDJ3_MALS4,tr|M5E873|M5E873_MALS4,tr|M5ECP8|M5ECP8_MALS4,tr|M5EBC0|M5EBC0_MALS4,tr|M5ENP0|M5ENP0_MALS4,tr|M5EDD3|M5EDD3_MALS4,tr|M5EBF3|M5EBF3_MALS4,tr|M5EA10|M5EA10_MALS4,tr|M5EI76|M5EI76_MALS4,tr|M5E8X7|M5E8X7_MALS4,tr|M5ECE3|M5ECE3_MALS4,tr|M5E7D7|M5E7D7_MALS4,tr|M5E5X9|M5E5X9_MALS4,tr|M5E593|M5E593_MALS4,tr|M5EJ9…
MNXR73664[c]	MNXR73664	Cytoplasm	1 MNXM11 + 1 MNXM1248 = 1 MNXM1248 + 1 MNXM51	1 diphosphate(3-) + 1 RNA = 1 RNA + 1 GTP		2.7.7.6,2.7.7.48	tr|M5E4A6|M5E4A6_MALS4,tr|M5EDJ3|M5EDJ3_MALS4,tr|M5E873|M5E873_MALS4,tr|M5ECP8|M5ECP8_MALS4,tr|M5EBC0|M5EBC0_MALS4,tr|M5ENP0|M5ENP0_MALS4,tr|M5EDD3|M5EDD3_MALS4,tr|M5EBF3|M5EBF3_MALS4,tr|M5EA10|M5EA10_MALS4,tr|M5EI76|M5EI76_MALS4,tr|M5E8X7|M5E8X7_MALS4,tr|M5ECE3|M5ECE3_MALS4,tr|M5E7D7|M5E7D7_MALS4,tr|M5E5X9|M5E5X9_MALS4,tr|M5E593|M5E593_MALS4,tr|M5EJ97|M5EJ97_MALS4,tr|M5E5S5|M5E5S5_MALS4,tr|M5E5Z…
MNXR73664[e]	MNXR73664	Extracellular	1 MNXM11 + 1 MNXM1248 = 1 MNXM1248 + 1 MNXM51	1 diphosphate(3-) + 1 RNA = 1 RNA + 1 GTP		2.7.7.6,2.7.7.48	tr|M5E4A6|M5E4A6_MALS4,tr|M5EDJ3|M5EDJ3_MALS4,tr|M5E873|M5E873_MALS4,tr|M5ECP8|M5ECP8_MALS4,tr|M5EBC0|M5EBC0_MALS4,tr|M5ENP0|M5ENP0_MALS4,tr|M5EDD3|M5EDD3_MALS4,tr|M5EBF3|M5EBF3_MALS4,tr|M5EA10|M5EA10_MALS4,tr|M5EI76|M5EI76_MALS4,tr|M5E8X7|M5E8X7_MALS4,tr|M5ECE3|M5ECE3_MALS4,tr|M5E7D7|M5E7D7_MALS4,tr|M5E5X9|M5E5X9_MALS4,tr|M5E593|M5E593_MALS4,tr|M5EJ97|M5EJ97_MALS4,tr|M5E5S5|M5E5S5_MALS4,tr|M5E5Z…
MNXR73664[m]	MNXR73664	Mitochondria	1 MNXM11 + 1 MNXM1248 = 1 MNXM1248 + 1 MNXM51	1 diphosphate(3-) + 1 RNA = 1 RNA + 1 GTP		2.7.7.6,2.7.7.48	tr|M5E4A6|M5E4A6_MALS4,tr|M5EDJ3|M5EDJ3_MALS4,tr|M5E873|M5E873_MALS4,tr|M5ECP8|M5ECP8_MALS4,tr|M5EBC0|M5EBC0_MALS4,tr|M5ENP0|M5ENP0_MALS4,tr|M5EDD3|M5EDD3_MALS4,tr|M5EBF3|M5EBF3_MALS4,tr|M5EA10|M5EA10_MALS4,tr|M5EI76|M5EI76_MALS4,tr|M5E8X7|M5E8X7_MALS4,tr|M5ECE3|M5ECE3_MALS4,tr|M5E7D7|M5E7D7_MALS4,tr|M5E5X9|M5E5X9_MALS4,tr|M5E593|M5E593_MALS4,tr|M5EJ97|M5EJ97_MALS4,tr|M5E5S5|M5E5S5_MALS4,tr|M5E5Z…
MNXR73664[n]	MNXR73664	Nucleous	1 MNXM11 + 1 MNXM1248 = 1 MNXM1248 + 1 MNXM51	1 diphosphate(3-) + 1 RNA = 1 RNA + 1 GTP		2.7.7.6,2.7.7.48	tr|M5E4A6|M5E4A6_MALS4,tr|M5EDJ3|M5EDJ3_MALS4,tr|M5E873|M5E873_MALS4,tr|M5ECP8|M5ECP8_MALS4,tr|M5EBC0|M5EBC0_MALS4,tr|M5ENP0|M5ENP0_MALS4,tr|M5EDD3|M5EDD3_MALS4,tr|M5EBF3|M5EBF3_MALS4,tr|M5EA10|M5EA10_MALS4,tr|M5EI76|M5EI76_MALS4,tr|M5E8X7|M5E8X7_MALS4,tr|M5ECE3|M5ECE3_MALS4,tr|M5E7D7|M5E7D7_MALS4,tr|M5E5X9|M5E5X9_MALS4,tr|M5E593|M5E593_MALS4,tr|M5EJ97|M5EJ97_MALS4,tr|M5E5S5|M5E5S5_MALS4,tr|M5E5Z…
MNXR73665[c]	MNXR73665	Cytoplasm	1 MNXM11 + 1 MNXM1248 = 1 MNXM1248 + 1 MNXM63	1 diphosphate(3-) + 1 RNA = 1 RNA + 1 CTP		2.7.7.6,2.7.7.48	tr|M5E4A6|M5E4A6_MALS4,tr|M5EDJ3|M5EDJ3_MALS4,tr|M5E873|M5E873_MALS4,tr|M5ECP8|M5ECP8_MALS4,tr|M5EBC0|M5EBC0_MALS4,tr|M5ENP0|M5ENP0_MALS4,tr|M5EDD3|M5EDD3_MALS4,tr|M5EBF3|M5EBF3_MALS4,tr|M5EA10|M5EA10_MALS4,tr|M5EI76|M5EI76_MALS4,tr|M5E8X7|M5E8X7_MALS4,tr|M5ECE3|M5ECE3_MALS4,tr|M5E7D7|M5E7D7_MALS4,tr|M5E5X9|M5E5X9_MALS4,tr|M5E593|M5E593_MALS4,tr|M5EJ97|M5EJ97_MALS4,tr|M5E5S5|M5E5S5_MALS4,tr|M5E5Z…
MNXR73665[e]	MNXR73665	Extracellular	1 MNXM11 + 1 MNXM1248 = 1 MNXM1248 + 1 MNXM63	1 diphosphate(3-) + 1 RNA = 1 RNA + 1 CTP		2.7.7.6,2.7.7.48	tr|M5E4A6|M5E4A6_MALS4,tr|M5EDJ3|M5EDJ3_MALS4,tr|M5E873|M5E873_MALS4,tr|M5ECP8|M5ECP8_MALS4,tr|M5EBC0|M5EBC0_MALS4,tr|M5ENP0|M5ENP0_MALS4,tr|M5EDD3|M5EDD3_MALS4,tr|M5EBF3|M5EBF3_MALS4,tr|M5EA10|M5EA10_MALS4,tr|M5EI76|M5EI76_MALS4,tr|M5E8X7|M5E8X7_MALS4,tr|M5ECE3|M5ECE3_MALS4,tr|M5E7D7|M5E7D7_MALS4,tr|M5E5X9|M5E5X9_MALS4,tr|M5E593|M5E593_MALS4,tr|M5EJ97|M5EJ97_MALS4,tr|M5E5S5|M5E5S5_MALS4,tr|M5E5Z…
MNXR73665[m]	MNXR73665	Mitochondria	1 MNXM11 + 1 MNXM1248 = 1 MNXM1248 + 1 MNXM63	1 diphosphate(3-) + 1 RNA = 1 RNA + 1 CTP		2.7.7.6,2.7.7.48	tr|M5E4A6|M5E4A6_MALS4,tr|M5EDJ3|M5EDJ3_MALS4,tr|M5E873|M5E873_MALS4,tr|M5ECP8|M5ECP8_MALS4,tr|M5EBC0|M5EBC0_MALS4,tr|M5ENP0|M5ENP0_MALS4,tr|M5EDD3|M5EDD3_MALS4,tr|M5EBF3|M5EBF3_MALS4,tr|M5EA10|M5EA10_MALS4,tr|M5EI76|M5EI76_MALS4,tr|M5E8X7|M5E8X7_MALS4,tr|M5ECE3|M5ECE3_MALS4,tr|M5E7D7|M5E7D7_MALS4,tr|M5E5X9|M5E5X9_MALS4,tr|M5E593|M5E593_MALS4,tr|M5EJ97|M5EJ97_MALS4,tr|M5E5S5|M5E5S5_MALS4,tr|M5E5Z…
MNXR73665[n]	MNXR73665	Nucleous	1 MNXM11 + 1 MNXM1248 = 1 MNXM1248 + 1 MNXM63	1 diphosphate(3-) + 1 RNA = 1 RNA + 1 CTP		2.7.7.6,2.7.7.48	tr|M5E4A6|M5E4A6_MALS4,tr|M5EDJ3|M5EDJ3_MALS4,tr|M5E873|M5E873_MALS4,tr|M5ECP8|M5ECP8_MALS4,tr|M5EBC0|M5EBC0_MALS4,tr|M5ENP0|M5ENP0_MALS4,tr|M5EDD3|M5EDD3_MALS4,tr|M5EBF3|M5EBF3_MALS4,tr|M5EA10|M5EA10_MALS4,tr|M5EI76|M5EI76_MALS4,tr|M5E8X7|M5E8X7_MALS4,tr|M5ECE3|M5ECE3_MALS4,tr|M5E7D7|M5E7D7_MALS4,tr|M5E5X9|M5E5X9_MALS4,tr|M5E593|M5E593_MALS4,tr|M5EJ97|M5EJ97_MALS4,tr|M5E5S5|M5E5S5_MALS4,tr|M5E5Z…
MNXR73694[c]	MNXR73694	Cytoplasm	1 MNXM2 + 1 MNXM5936 = 1 MNXM3094 + 1 MNXM9	1 H2O + 1 sugar phosphate = 1 a sugar + 1 phosphate		3.1.3.23	tr|M5E9Q6|M5E9Q6_MALS4,tr|M5ECM9|M5ECM9_MALS4,tr|M5ECC2|M5ECC2_MALS4
MNXR73694[n]	MNXR73694	Nucleous	1 MNXM2 + 1 MNXM5936 = 1 MNXM3094 + 1 MNXM9	1 H2O + 1 sugar phosphate = 1 a sugar + 1 phosphate		3.1.3.23	tr|M5E9Q6|M5E9Q6_MALS4,tr|M5ECM9|M5ECM9_MALS4,tr|M5ECC2|M5ECC2_MALS4
MNXR73715[p]	MNXR73715	Membrane	1 MNXM17 + 1 MNXM6224 = 1 MNXM1824 + 1 MNXM52	1 UDP + 1 a dolichyl beta-D-glucosyl phosphate = 1 a dolichyl phosphate + 1 UDP-alpha-D-glucose(2-)		2.4.1.117	tr|M5EA60|M5EA60_MALS4
MNXR73718[c]	MNXR73718	Cytoplasm	1 MNXM1740 + 1 MNXM30 = 1 MNXM1824 + 1 MNXM82	1 Dolichyl phosphate D-mannose + 1 GDP = 1 a dolichyl phosphate + 1 GDP-alpha-D-mannose		2.4.1.83	tr|M5E6D8|M5E6D8_MALS4
MNXR73719[p]	MNXR73719	Membrane	1 MNXM1 + 1 MNXM1824 + 1 MNXM220 = 1 MNXM63 + 1 MNXM90977	1 H(+) + 1 a dolichyl phosphate + 1 CDP(3-) = 1 CTP + 1 a dolichol		2.7.1.108	tr|M5EKX1|M5EKX1_MALS4
MNXR73721[e]	MNXR73721	Extracellular	1 MNXM35 + 1 MNXM90 = 1 MNXM457 + 1 MNXM96038	1 A + 1 choline = 1 betaine aldehyde + 1 a reduced electron acceptor		1.1.99.1	tr|M5EAX2|M5EAX2_MALS4,tr|M5EDN6|M5EDN6_MALS4,tr|M5E511|M5E511_MALS4
MNXR73721[m]	MNXR73721	Mitochondria	1 MNXM35 + 1 MNXM90 = 1 MNXM457 + 1 MNXM96038	1 A + 1 choline = 1 betaine aldehyde + 1 a reduced electron acceptor		1.1.99.1	tr|M5EAX2|M5EAX2_MALS4,tr|M5EDN6|M5EDN6_MALS4,tr|M5E511|M5E511_MALS4
MNXR73732[m]	MNXR73732	Mitochondria	1 MNXM143 + 1 MNXM46301 = 1 MNXM2 + 1 MNXM46301	1 N-acetyl-D-glucosamine + 1 Chitin = 1 H2O + 1 Chitin		3.2.1.14	tr|M5E6K8|M5E6K8_MALS4
MNXR73741[m]	MNXR73741	Mitochondria	1 MNXM2299 + 1 MNXM683 = 1 MNXM381 + 1 MNXM57	1 (5-L-glutamyl)-L-amino acid + 1 L-cysteinylglycine = 1 an L-amino acid + 1 glutathione		2.3.2.2	tr|M5E955|M5E955_MALS4
MNXR73770[m]	MNXR73770	Mitochondria	1 MNXM217 + 1 MNXM9 = 1 MNXM2 + 1 MNXM43631	1 benzoate + 1 phosphate = 1 H2O + 1 benzoyl phosphate		3.6.1.7	tr|M5E9Y8|M5E9Y8_MALS4
MNXR73778[p]	MNXR73778	Membrane	1 MNXM1 + 1 MNXM12 + 1 MNXM96497 = 1 MNXM203 + 1 MNXM44	1 H(+) + 1 CoA + 1 Ceramide = 1 sphingosine(1+) + 1 acyl-CoA	333.657	2.3.1.24	tr|M5E7Y2|M5E7Y2_MALS4
MNXR73779[p]	MNXR73779	Membrane	1 MNXM17 + 1 MNXM2004 = 1 MNXM52 + 1 MNXM96497	1 UDP + 1 beta-D-glucosyl-(1<->1)-ceramide = 1 UDP-alpha-D-glucose(2-) + 1 Ceramide		2.4.1.80	tr|M5E7S7|M5E7S7_MALS4
MNXR73792[m]	MNXR73792	Mitochondria	1 MNXM14895 + 1 MNXM282 = 1 MNXM38125 + 1 MNXM639	1 a 5-L-glutamyl-[peptide] + 1 taurine = 1 5-Glutamyl-taurine + 1 a peptide		2.3.2.2	tr|M5E955|M5E955_MALS4
MNXR73807[c]	MNXR73807	Cytoplasm	1 MNXM89588 + 1 MNXM90033 = 1 MNXM9 + 1 MNXM90033	1 alpha-D-glucose 1-phosphate(2-) + 1 Maltodextrin = 1 phosphate + 1 Maltodextrin		2.4.1.1	tr|M5E4Q6|M5E4Q6_MALS4
MNXR73812[c]	MNXR73812	Cytoplasm	1 MNXM15 + 1 MNXM22 + 1 MNXM277 = 1 MNXM2 + 1 MNXM4 + 1 MNXM48	1 NH4(+) + 1 hydrogen peroxide + 1 aldehyde = 1 H2O + 1 O2 + 1 a primary amine	17.1215	1.4.3.21	tr|M5EE62|M5EE62_MALS4
MNXR73860[c]	MNXR73860	Cytoplasm	2 MNXM114072 + 1 MNXM90307 = 2 MNXM1 + 1 MNXM176 + 2 MNXM537	2 ferricytochrome c + 1 Ubiquinol = 2 H(+) + 1 a ubiquinone + 2 ferrocytochrome c		1.10.2.2	tr|M5EL95|M5EL95_MALS4,tr|M5E884|M5E884_MALS4
MNXR73860[m]	MNXR73860	Mitochondria	2 MNXM114072 + 1 MNXM90307 = 2 MNXM1 + 1 MNXM176 + 2 MNXM537	2 ferricytochrome c + 1 Ubiquinol = 2 H(+) + 1 a ubiquinone + 2 ferrocytochrome c		1.10.2.2	tr|M5EL95|M5EL95_MALS4,tr|M5E884|M5E884_MALS4
MNXR73861[m]	MNXR73861	Mitochondria	1 MNXM176 + 1 MNXM25 = 1 MNXM90307 + 1 MNXM93	1 a ubiquinone + 1 succinate(2-) = 1 Ubiquinol + 1 fumarate(2-)	22.7578	1.3.5.1	tr|M5E8M2|M5E8M2_MALS4,tr|M5ECL6|M5ECL6_MALS4
MNXR73868[m]	MNXR73868	Mitochondria	1 MNXM16 + 1 MNXM5466 = 1 MNXM1783 + 1 MNXM19	1 S-adenosyl-L-methionine + 1 2-hexaprenyl-5-hydroxy-6-methoxy-3-methyl-1,4-benzoquinone = 1 ubiquinone-6 + 1 S-adenosyl-L-homocysteine		2.1.1.64	tr|M5ELZ7|M5ELZ7_MALS4
MNXR73889[n]	MNXR73889	Nucleous	1 MNXM2 + 1 MNXM80906 = 1 MNXM9 + 1 MNXM95609	1 H2O + 1 ribonucleoside 5'-phosphate = 1 phosphate + 1 polynucleotide		3.1.3.33	tr|M5E6B5|M5E6B5_MALS4
MNXR73897[m]	MNXR73897	Mitochondria	1 MNXM2 + 1 MNXM46301 = 1 MNXM46301 + 1 MNXM8906	1 H2O + 1 Chitin = 1 Chitin + 1 N-acetyl-D-glucosaminide		3.2.1.14	tr|M5E6K8|M5E6K8_MALS4
MNXR73898[p]	MNXR73898	Membrane	1 MNXM17 + 1 MNXM46301 = 1 MNXM46301 + 1 MNXM47	1 UDP + 1 Chitin = 1 Chitin + 1 UDP-N-acetyl-alpha-D-glucosamine(2-)	25.7739	2.4.1.16	tr|M5EA77|M5EA77_MALS4,tr|M5E7C6|M5E7C6_MALS4
MNXR73912[m]	MNXR73912	Mitochondria	1 MNXM2100 + 1 MNXM78362 = 1 MNXM96526	1 apocytochrome c + 1 protoheme IX = 1 Cytochrome c		4.4.1.17	tr|M5E3U6|M5E3U6_MALS4,tr|M5EP68|M5EP68_MALS4
MNXR73919[c]	MNXR73919	Cytoplasm	1 MNXM12 + 1 MNXM6145 = 1 MNXM21 + 1 MNXM96068	1 CoA + 1 [Dihydrolipoyllysine-residue acetyltransferase] S-acetyldihydrolipoyllysine = 1 acetyl-CoA(4-) + 1 Enzyme N6-(dihydrolipoyl)lysine		2.3.1.12	tr|M5E7Q0|M5E7Q0_MALS4
MNXR73920[c]	MNXR73920	Cytoplasm	1 MNXM12 + 1 MNXM5590 = 1 MNXM1 + 1 MNXM92 + 1 MNXM96068	1 CoA + 1 [Dihydrolipoyllysine-residue succinyltransferase] S-succinyldihydrolipoyllysine = 1 H(+) + 1 succinyl-CoA(5-) + 1 Enzyme N6-(dihydrolipoyl)lysine		2.3.1.61	tr|M5EC10|M5EC10_MALS4
MNXR73921[c]	MNXR73921	Cytoplasm	1 MNXM12 + 1 MNXM2962 = 1 MNXM1 + 1 MNXM382 + 1 MNXM96068	1 CoA + 1 [Dihydrolipoyllysine-residue succinyltransferase] S-glutaryldihydrolipoyllysine = 1 H(+) + 1 glutaryl-CoA(5-) + 1 Enzyme N6-(dihydrolipoyl)lysine	0
MNXR73931[m]	MNXR73931	Mitochondria	1 MNXM17 + 1 MNXM999 = 1 MNXM47 + 1 MNXM96694	1 UDP + 1 N-acetyl-D-glucosaminylphosphatidylinositol = 1 UDP-N-acetyl-alpha-D-glucosamine(2-) + 1 1-phosphatidyl-myo-inositol		2.4.1.198	tr|M5EAN0|M5EAN0_MALS4
MNXR74017[c]	MNXR74017	Cytoplasm	1 MNXM3094 + 1 MNXM673 = 1 MNXM3704 + 1 MNXM5936	1 a sugar + 1 Protein N(pi)-phospho-L-histidine = 1 a [protein]-L-histidine + 1 sugar phosphate	0
MNXR74018[c]	MNXR74018	Cytoplasm	1 MNXM11 + 1 MNXM865 = 1 MNXM1 + 1 MNXM121 + 1 MNXM2808	1 diphosphate(3-) + 1 UDP-L-arabinose(2-) = 1 H(+) + 1 UTP + 1 beta-L-arabinose 1-phosphate(2-)		2.7.7.64	tr|M5EBK2|M5EBK2_MALS4
MNXR74019[c]	MNXR74019	Cytoplasm	1 MNXM17 + 1 MNXM42463 = 1 MNXM42463 + 1 MNXM865	1 UDP + 1 arabinan = 1 arabinan + 1 UDP-L-arabinose(2-)	0
MNXR74026[p]	MNXR74026	Membrane	1 MNXM17 + 1 MNXM6492 = 1 MNXM52 + 1 MNXM6492	1 UDP + 1 (1,3-beta-D-glucosyl)n = 1 UDP-alpha-D-glucose(2-) + 1 (1,3-beta-D-glucosyl)n	62.2373	2.4.1.34	tr|M5EBJ5|M5EBJ5_MALS4
MNXR74030[c]	MNXR74030	Cytoplasm	1 MNXM1 + 1 MNXM3213 + 1 MNXM413 = 1 MNXM6356 + 1 MNXM9	1 H(+) + 1 an alpha-D-aldose-1-phosphate + 1 ribonucleoside diphosphate = 1 a nucleotide diphosphate-aldose + 1 phosphate	0
MNXR74032[c]	MNXR74032	Cytoplasm	1 MNXM1083 + 1 MNXM62437 = 1 MNXM1 + 1 MNXM1084 + 1 MNXM62437	1 ferricytochrome b5 + 1 Monodehydroascorbate = 1 H(+) + 1 ferrocytochrome b5 + 1 Monodehydroascorbate	0
MNXR74055[c]	MNXR74055	Cytoplasm	1 MNXM1705 + 1 MNXM96063 = 1 MNXM256 + 1 MNXM6145	1 2-(1-hydroxyethyl)thiamine diphosphate + 1 Enzyme N6-(lipoyl)lysine = 1 thiamine diphosphate + 1 [Dihydrolipoyllysine-residue acetyltransferase] S-acetyldihydrolipoyllysine	0
MNXR74071[n]	MNXR74071	Nucleous	1 MNXM102 + 1 MNXM7 = 1 MNXM3 + 1 MNXM96694	1 a 1-phosphatidyl-1D-myo-inositol 3-phosphate + 1 ADP = 1 ATP + 1 1-phosphatidyl-myo-inositol		2.7.1.137	tr|M5E5M9|M5E5M9_MALS4
MNXR74086[c]	MNXR74086	Cytoplasm	1 MNXM22 + 1 MNXM96038 = 2 MNXM2 + 1 MNXM35	1 hydrogen peroxide + 1 a reduced electron acceptor = 2 H2O + 1 A		1.11.1.7,1.11.1.16,1.11.1.21	tr|M5E7S8|M5E7S8_MALS4,tr|M5E9I2|M5E9I2_MALS4,tr|M5E9C2|M5E9C2_MALS4,tr|M5E898|M5E898_MALS4,tr|M5ECX6|M5ECX6_MALS4,NA
MNXR74086[m]	MNXR74086	Mitochondria	1 MNXM22 + 1 MNXM96038 = 2 MNXM2 + 1 MNXM35	1 hydrogen peroxide + 1 a reduced electron acceptor = 2 H2O + 1 A		1.11.1.7,1.11.1.16,1.11.1.21	tr|M5E7S8|M5E7S8_MALS4,tr|M5E9I2|M5E9I2_MALS4,tr|M5E9C2|M5E9C2_MALS4,tr|M5E898|M5E898_MALS4,tr|M5ECX6|M5ECX6_MALS4,NA
MNXR74088[c]	MNXR74088	Cytoplasm	1 MNXM1 + 1 MNXM1210 + 1 MNXM96415 = 1 MNXM20 + 1 MNXM38	1 H(+) + 1 2-hydroxyglutarate(2-) + 1 FAD = 1 2-oxoglutarate + 1 FADH2	0
MNXR74112[c]	MNXR74112	Cytoplasm	1 MNXM1 + 1 MNXM15 + 1 MNXM3 + 1 MNXM3980 = 1 MNXM4769 + 1 MNXM7 + 1 MNXM9	1 H(+) + 1 NH4(+) + 1 ATP + 1 diphthinate = 1 peptide diphthamide + 1 ADP + 1 phosphate	0
MNXR74164[m]	MNXR74164	Mitochondria	1 MNXM2091 + 1 MNXM885 = 1 MNXM42008 + 1 MNXM589	1 5-L-glutamyl amino acid + 1 leukotriene D4 = 1 an alpha-amino acid + 1 leukotriene C4		2.3.2.2	tr|M5E955|M5E955_MALS4
MNXR74167[n]	MNXR74167	Nucleous	1 MNXM11 + 1 MNXM14 + 1 MNXM6407 = 1 MNXM3 + 1 MNXM6463 + 1 MNXM783	1 diphosphate(3-) + 1 AMP + 1 a protein-N-ubiquityl-lysine = 1 ATP + 1 a ubiquitin + 1 procollagen L-lysine		6.3.2.19	tr|M5E805|M5E805_MALS4
MNXR74204[p]	MNXR74204	Membrane	1 MNXM1740 + 1 MNXM6406 = 1 MNXM1824 + 1 MNXM7606	1 Dolichyl phosphate D-mannose + 1 a [protein]-L-serine = 1 a dolichyl phosphate + 1 an O-D-mannosyl-protein		2.4.1.109	tr|M5EA22|M5EA22_MALS4
MNXR74225[m]	MNXR74225	Mitochondria	1 MNXM14895 + 1 MNXM42008 = 1 MNXM2091 + 1 MNXM639	1 a 5-L-glutamyl-[peptide] + 1 an alpha-amino acid = 1 5-L-glutamyl amino acid + 1 a peptide		2.3.2.2	tr|M5E955|M5E955_MALS4
MNXR74265[m]	MNXR74265	Mitochondria	1 MNXM176 + 1 MNXM2229 = 1 MNXM2671 + 1 MNXM90307	1 a ubiquinone + 1 a reduced electron-transfer flavoprotein = 1 Electron-transferring flavoprotein + 1 Ubiquinol		1.5.5.1	tr|M5E585|M5E585_MALS4
MNXR74266[c]	MNXR74266	Cytoplasm	1 MNXM11193 + 1 MNXM4 + 1 MNXM96038 = 1 MNXM2 + 1 MNXM35 + 1 MNXM9051	1 an [eIF5A-precursor]-deoxyhypusine + 1 O2 + 1 a reduced electron acceptor = 1 H2O + 1 A + 1 Protein N6-[(R)-4-amino-2-hydroxybutyl]-L-lysine		1.14.99.29	tr|M5E9F5|M5E9F5_MALS4
MNXR74278[p]	MNXR74278	Membrane	1 MNXM1 + 1 MNXM17 + 1 MNXM63076 = 1 MNXM47 + 1 MNXM91241	1 H(+) + 1 UDP + 1 N,N'-diacetylchitobiosyldiphosphodolichol = 1 UDP-N-acetyl-alpha-D-glucosamine(2-) + 1 N-acetyl-D-glucosaminyldiphosphodolichol	6.8974	2.4.1.141	tr|M5ECS3|M5ECS3_MALS4
MNXR74279[p]	MNXR74279	Membrane	1 MNXM1 + 1 MNXM30 + 1 MNXM4485 = 1 MNXM63076 + 1 MNXM82	1 H(+) + 1 GDP + 1 beta-D-mannosyldiacetylchitobiosyldiphosphodolichol = 1 N,N'-diacetylchitobiosyldiphosphodolichol + 1 GDP-alpha-D-mannose	6.89783	2.4.1.142	tr|M5E3Z0|M5E3Z0_MALS4
MNXR74324[p]	MNXR74324	Membrane	1 MNXM2 + 1 MNXM90047 = 1 MNXM380	1 H2O + 1 6,7-dihydrobiopterin = 1 4a-hydroxytetrahydrobiopterin		4.2.1.96	tr|M5E594|M5E594_MALS4
MNXR74349[c]	MNXR74349	Cytoplasm	2 MNXM2 + 1 MNXM96075 = 1 MNXM44319 + 2 MNXM639	2 H2O + 1 Holo-[carboxylase] = 1 biocytin + 2 a peptide	0
MNXR74363[m]	MNXR74363	Mitochondria	1 MNXM14895 + 1 MNXM2429 = 1 MNXM54305 + 1 MNXM639	1 a 5-L-glutamyl-[peptide] + 1 Se-methyl-L-selenocysteine zwitterion = 1 gamma-Glutamyl-Se-methylselenocysteine + 1 a peptide		2.3.2.2	tr|M5E955|M5E955_MALS4
MNXR74437[c]	MNXR74437	Cytoplasm	2 MNXM1 + 1 MNXM46935 = 1 MNXM2 + 1 MNXM6216	2 H(+) + 1 cis-3-Chloroacrylic acid = 1 H2O + 1 cis-3-Chloroallyl aldehyde	0
MNXR74454[c]	MNXR74454	Cytoplasm	1 MNXM15 + 1 MNXM22 + 1 MNXM5844 = 1 MNXM2 + 1 MNXM2704 + 1 MNXM4	1 NH4(+) + 1 hydrogen peroxide + 1 N-methylaminobutanal = 1 H2O + 1 N-methylputrescinium(2+) + 1 O2	0	1.4.3.21	tr|M5EE62|M5EE62_MALS4
MNXR745[m]	MNXR745	Mitochondria	1 MNXM1178 + 1 MNXM5 = 1 MNXM1 + 1 MNXM1532 + 1 MNXM6	1 5-amino-6-(5-phospho-D-ribitylamino)uracil + 1 NADP(+) = 1 H(+) + 1 5-amino-6-(5-phospho-D-ribosylamino)uracil + 1 NADPH		1.1.1.193	tr|M5EA90|M5EA90_MALS4
MNXR7457[c]	MNXR7457	Cytoplasm	1 MNXM148 + 1 MNXM2 + 1 MNXM2175 = 1 MNXM155 + 1 MNXM413	1 thioredoxin disulfide + 1 H2O + 1 2'-deoxyribonucleoside diphosphate = 1 thioredoxin + 1 ribonucleoside diphosphate	34.8738	1.17.4.1	tr|M5EE74|M5EE74_MALS4,tr|M5EDZ3|M5EDZ3_MALS4
MNXR74584[m]	MNXR74584	Mitochondria	1 MNXM17 + 1 MNXM9315 = 1 MNXM47 + 1 MNXM96694	1 UDP + 1 = 1 UDP-N-acetyl-alpha-D-glucosamine(2-) + 1 1-phosphatidyl-myo-inositol		2.4.1.198	tr|M5EAN0|M5EAN0_MALS4
MNXR7459[p]	MNXR7459	Membrane	1 MNXM10 + 2 MNXM196 = 1 MNXM1 + 2 MNXM111 + 1 MNXM8	1 NADH(2-) + 2 Fe(3+) = 1 H(+) + 2 Fe(2+) + 1 NAD(+)	9.62534	1.16.1.7	tr|M5E8X3|M5E8X3_MALS4
MNXR74604[p]	MNXR74604	Membrane	1 MNXM7711 + 1 MNXM9308 = 1 MNXM8560 + 1 MNXM9288	1 a [protein]-L-asparagine + 1 = 1 dolichyl diphosphate + 1		2.4.99.18	tr|M5EN96|M5EN96_MALS4
MNXR74606[c]	MNXR74606	Cytoplasm	1 MNXM17 + 1 MNXM9313 = 1 MNXM47 + 1 MNXM9328	1 UDP + 1 = 1 UDP-N-acetyl-alpha-D-glucosamine(2-) + 1	0
MNXR74638[m]	MNXR74638	Mitochondria	1 MNXM30 + 1 MNXM31421 = 1 MNXM82 + 1 MNXM9326	1 GDP + 1 (alpha-D-mannosyl)4-beta-D-mannosyldiacetylchitobiosyldiphosphodolichol = 1 GDP-alpha-D-mannose + 1	13.7954	2.4.1.131	tr|M5E7G6|M5E7G6_MALS4
MNXR74663[p]	MNXR74663	Membrane	1 MNXM30 + 1 MNXM9296 = 1 MNXM41231 + 1 MNXM82	1 GDP + 1 = 1 alpha-D-mannosyl-beta-D-mannosyldiacetylchitobiosyldiphosphodolichol + 1 GDP-alpha-D-mannose	6.89771	2.4.1.257	tr|M5EKI0|M5EKI0_MALS4
MNXR74672[p]	MNXR74672	Membrane	1 MNXM1740 + 1 MNXM31421 = 1 MNXM1824 + 1 MNXM9262	1 Dolichyl phosphate D-mannose + 1 (alpha-D-mannosyl)4-beta-D-mannosyldiacetylchitobiosyldiphosphodolichol = 1 a dolichyl phosphate + 1	7.52124	2.4.1.258	tr|M5EBN5|M5EBN5_MALS4
MNXR74673[p]	MNXR74673	Membrane	1 MNXM1740 + 1 MNXM9262 = 1 MNXM1824 + 1 MNXM9265	1 Dolichyl phosphate D-mannose + 1 = 1 a dolichyl phosphate + 1	7.52148	2.4.1.259	tr|M5E9N9|M5E9N9_MALS4
MNXR74674[p]	MNXR74674	Membrane	1 MNXM1740 + 1 MNXM9265 = 1 MNXM1824 + 1 MNXM9273	1 Dolichyl phosphate D-mannose + 1 = 1 a dolichyl phosphate + 1	7.52124	2.4.1.260	tr|M5E9B3|M5E9B3_MALS4
MNXR74675[p]	MNXR74675	Membrane	1 MNXM1740 + 1 MNXM9273 = 1 MNXM1824 + 1 MNXM31425	1 Dolichyl phosphate D-mannose + 1 = 1 a dolichyl phosphate + 1 (alpha-D-mannosyl)8-beta-D-mannosyldiacetylchitobiosyldiphosphodolichol	7.52124	2.4.1.261	tr|M5E9N9|M5E9N9_MALS4
MNXR74676[p]	MNXR74676	Membrane	1 MNXM1824 + 1 MNXM9336 = 1 MNXM31425 + 1 MNXM6224	1 a dolichyl phosphate + 1 = 1 (alpha-D-mannosyl)8-beta-D-mannosyldiacetylchitobiosyldiphosphodolichol + 1 a dolichyl beta-D-glucosyl phosphate	7.52148	2.4.1.267	tr|M5E9L4|M5E9L4_MALS4
MNXR74677[p]	MNXR74677	Membrane	1 MNXM1824 + 1 MNXM9258 = 1 MNXM6224 + 1 MNXM9336	1 a dolichyl phosphate + 1 = 1 a dolichyl beta-D-glucosyl phosphate + 1	7.52148	2.4.1.265	tr|M5ECX9|M5ECX9_MALS4
MNXR74678[p]	MNXR74678	Membrane	1 MNXM1824 + 1 MNXM9308 = 1 MNXM6224 + 1 MNXM9258	1 a dolichyl phosphate + 1 = 1 a dolichyl beta-D-glucosyl phosphate + 1	7.52124	2.4.1.256,2.4.1.-	tr|M5ENQ3|M5ENQ3_MALS4,NA
MNXR74852[c]	MNXR74852	Cytoplasm	1 MNXM15 + 1 MNXM22 + 1 MNXM5010 = 1 MNXM2 + 1 MNXM4 + 1 MNXM943	1 NH4(+) + 1 hydrogen peroxide + 1 5-aminopentanal = 1 H2O + 1 O2 + 1 cadaverine		1.4.3.21	tr|M5EE62|M5EE62_MALS4
MNXR75013[c]	MNXR75013	Cytoplasm	2 MNXM1 + 2 MNXM169 + 1 MNXM2344 = 1 MNXM2 + 1 MNXM277 + 2 MNXM35	2 H(+) + 2 reduced ferredoxin + 1 Acid = 1 H2O + 1 aldehyde + 2 A	0
MNXR75040[c]	MNXR75040	Cytoplasm	1 MNXM2426 + 1 MNXM9 = 1 MNXM2 + 1 MNXM92996	1 ribonucleoside + 1 phosphate = 1 H2O + 1 5'-Ribonucleotide		3.1.3.31	tr|M5E9I1|M5E9I1_MALS4
MNXR75043[c]	MNXR75043	Cytoplasm	1 MNXM160 = 1 MNXM540	1 D-glucopyranose 6-phosphate = 1 1D-myo-inositol 3-phosphate(2-)		5.5.1.4	tr|M5ECF9|M5ECF9_MALS4
MNXR75123[m]	MNXR75123	Mitochondria	1 MNXM1 + 1 MNXM10 + 1 MNXM96063 = 1 MNXM8 + 1 MNXM96068	1 H(+) + 1 NADH(2-) + 1 Enzyme N6-(lipoyl)lysine = 1 NAD(+) + 1 Enzyme N6-(dihydrolipoyl)lysine	19.4041	1.8.1.4	tr|M5EQ95|M5EQ95_MALS4
MNXR75125[p]	MNXR75125	Membrane	1 MNXM1740 + 1 MNXM6406 = 1 MNXM1824 + 1 MNXM7893	1 Dolichyl phosphate D-mannose + 1 a [protein]-L-serine = 1 a dolichyl phosphate + 1		2.4.1.109	tr|M5EA22|M5EA22_MALS4
MNXR75129[c]	MNXR75129	Cytoplasm	1 MNXM11 + (n+m) MNXM1248 + 1 MNXM14 = (m) MNXM1248 + 1 MNXM3	1 diphosphate(3-) + (n+m) RNA + 1 AMP = (m) RNA + 1 ATP	298.206	6.5.1.3	tr|M5ECN4|M5ECN4_MALS4
MNXR75174[m]	MNXR75174	Mitochondria	1 MNXM12770 + 2 MNXM16 + 2 MNXM96232 = 2 MNXM316 + 2 MNXM61 + 1 MNXM9050	1 protein 6-N-(octanoyl)lysine + 2 S-adenosyl-L-methionine + 2 a sulfur acceptor = 2 5'-deoxyadenosine + 2 L-methionine zwitterion + 1 protein N6-(lipoyl)lysine		2.8.1.8	tr|M5E8L4|M5E8L4_MALS4
MNXR75261[m]	MNXR75261	Mitochondria	1 MNXM12 + 1 MNXM6526 = 1 MNXM21 + 1 MNXM9429	1 CoA + 1 (6Z,9Z,12Z,15Z,18Z)-3-Oxotetracosapenta-6,9,12,15,18-enoyl-CoA = 1 acetyl-CoA(4-) + 1 (4Z,7Z,10Z,13Z,16Z)-Docosapentaenoyl-CoA		2.3.1.16	tr|M5E5G7|M5E5G7_MALS4,tr|M5ECB4|M5ECB4_MALS4
MNXR75261[x]	MNXR75261	Peroxisome	1 MNXM12 + 1 MNXM6526 = 1 MNXM21 + 1 MNXM9429	1 CoA + 1 (6Z,9Z,12Z,15Z,18Z)-3-Oxotetracosapenta-6,9,12,15,18-enoyl-CoA = 1 acetyl-CoA(4-) + 1 (4Z,7Z,10Z,13Z,16Z)-Docosapentaenoyl-CoA		2.3.1.16	tr|M5E5G7|M5E5G7_MALS4,tr|M5ECB4|M5ECB4_MALS4
MNXR75344[c]	MNXR75344	Cytoplasm	1 MNXM1 + 1 MNXM3713 + 1 MNXM9542 = 1 MNXM2 + 1 MNXM4621	1 H(+) + 1 SN-38 + 1 1,4'-Bipiperidine-1'-carboxylic acid = 1 H2O + 1 Irinotecan		3.1.1.1	tr|M5E7N7|M5E7N7_MALS4,tr|M5EBK7|M5EBK7_MALS4,tr|M5EB00|M5EB00_MALS4,tr|M5E627|M5E627_MALS4,tr|M5E8D2|M5E8D2_MALS4,tr|M5E6U4|M5E6U4_MALS4,tr|M5ED04|M5ED04_MALS4,tr|M5EPG9|M5EPG9_MALS4,tr|M5EQ43|M5EQ43_MALS4,tr|M5E6B6|M5E6B6_MALS4,tr|M5EEE2|M5EEE2_MALS4,tr|M5ELC9|M5ELC9_MALS4,tr|M5ELF4|M5ELF4_MALS4,tr|M5ECQ6|M5ECQ6_MALS4,tr|M5EPW2|M5EPW2_MALS4
MNXR75344[e]	MNXR75344	Extracellular	1 MNXM1 + 1 MNXM3713 + 1 MNXM9542 = 1 MNXM2 + 1 MNXM4621	1 H(+) + 1 SN-38 + 1 1,4'-Bipiperidine-1'-carboxylic acid = 1 H2O + 1 Irinotecan		3.1.1.1	tr|M5E7N7|M5E7N7_MALS4,tr|M5EBK7|M5EBK7_MALS4,tr|M5EB00|M5EB00_MALS4,tr|M5E627|M5E627_MALS4,tr|M5E8D2|M5E8D2_MALS4,tr|M5E6U4|M5E6U4_MALS4,tr|M5ED04|M5ED04_MALS4,tr|M5EPG9|M5EPG9_MALS4,tr|M5EQ43|M5EQ43_MALS4,tr|M5E6B6|M5E6B6_MALS4,tr|M5EEE2|M5EEE2_MALS4,tr|M5ELC9|M5ELC9_MALS4,tr|M5ELF4|M5ELF4_MALS4,tr|M5ECQ6|M5ECQ6_MALS4,tr|M5EPW2|M5EPW2_MALS4
MNXR75344[m]	MNXR75344	Mitochondria	1 MNXM1 + 1 MNXM3713 + 1 MNXM9542 = 1 MNXM2 + 1 MNXM4621	1 H(+) + 1 SN-38 + 1 1,4'-Bipiperidine-1'-carboxylic acid = 1 H2O + 1 Irinotecan		3.1.1.1	tr|M5E7N7|M5E7N7_MALS4,tr|M5EBK7|M5EBK7_MALS4,tr|M5EB00|M5EB00_MALS4,tr|M5E627|M5E627_MALS4,tr|M5E8D2|M5E8D2_MALS4,tr|M5E6U4|M5E6U4_MALS4,tr|M5ED04|M5ED04_MALS4,tr|M5EPG9|M5EPG9_MALS4,tr|M5EQ43|M5EQ43_MALS4,tr|M5E6B6|M5E6B6_MALS4,tr|M5EEE2|M5EEE2_MALS4,tr|M5ELC9|M5ELC9_MALS4,tr|M5ELF4|M5ELF4_MALS4,tr|M5ECQ6|M5ECQ6_MALS4,tr|M5EPW2|M5EPW2_MALS4
MNXR75344[p]	MNXR75344	Membrane	1 MNXM1 + 1 MNXM3713 + 1 MNXM9542 = 1 MNXM2 + 1 MNXM4621	1 H(+) + 1 SN-38 + 1 1,4'-Bipiperidine-1'-carboxylic acid = 1 H2O + 1 Irinotecan		3.1.1.1	tr|M5E7N7|M5E7N7_MALS4,tr|M5EBK7|M5EBK7_MALS4,tr|M5EB00|M5EB00_MALS4,tr|M5E627|M5E627_MALS4,tr|M5E8D2|M5E8D2_MALS4,tr|M5E6U4|M5E6U4_MALS4,tr|M5ED04|M5ED04_MALS4,tr|M5EPG9|M5EPG9_MALS4,tr|M5EQ43|M5EQ43_MALS4,tr|M5E6B6|M5E6B6_MALS4,tr|M5EEE2|M5EEE2_MALS4,tr|M5ELC9|M5ELC9_MALS4,tr|M5ELF4|M5ELF4_MALS4,tr|M5ECQ6|M5ECQ6_MALS4,tr|M5EPW2|M5EPW2_MALS4
MNXR75346[c]	MNXR75346	Cytoplasm	1 MNXM11699 + 2 MNXM2 + 2 MNXM2146 + 1 MNXM5857 = 2 MNXM2154 + 2 MNXM4 + 1 MNXM4621	1 glutaraldehyde + 2 H2O + 2 an oxidized flavoprotein + 1 NPC = 2 a reduced flavoprotein + 2 O2 + 1 Irinotecan	0
MNXR75347[c]	MNXR75347	Cytoplasm	1 MNXM1 + 1 MNXM10169 + 1 MNXM3713 = 1 MNXM2 + 1 MNXM5857	1 H(+) + 1 4-Amino-1-piperidinecarboxylic acid + 1 SN-38 = 1 H2O + 1 NPC		3.1.1.1	tr|M5E7N7|M5E7N7_MALS4,tr|M5EBK7|M5EBK7_MALS4,tr|M5EB00|M5EB00_MALS4,tr|M5E627|M5E627_MALS4,tr|M5E8D2|M5E8D2_MALS4,tr|M5E6U4|M5E6U4_MALS4,tr|M5ED04|M5ED04_MALS4,tr|M5EPG9|M5EPG9_MALS4,tr|M5EQ43|M5EQ43_MALS4,tr|M5E6B6|M5E6B6_MALS4,tr|M5EEE2|M5EEE2_MALS4,tr|M5ELC9|M5ELC9_MALS4,tr|M5ELF4|M5ELF4_MALS4,tr|M5ECQ6|M5ECQ6_MALS4,tr|M5EPW2|M5EPW2_MALS4
MNXR75347[e]	MNXR75347	Extracellular	1 MNXM1 + 1 MNXM10169 + 1 MNXM3713 = 1 MNXM2 + 1 MNXM5857	1 H(+) + 1 4-Amino-1-piperidinecarboxylic acid + 1 SN-38 = 1 H2O + 1 NPC		3.1.1.1	tr|M5E7N7|M5E7N7_MALS4,tr|M5EBK7|M5EBK7_MALS4,tr|M5EB00|M5EB00_MALS4,tr|M5E627|M5E627_MALS4,tr|M5E8D2|M5E8D2_MALS4,tr|M5E6U4|M5E6U4_MALS4,tr|M5ED04|M5ED04_MALS4,tr|M5EPG9|M5EPG9_MALS4,tr|M5EQ43|M5EQ43_MALS4,tr|M5E6B6|M5E6B6_MALS4,tr|M5EEE2|M5EEE2_MALS4,tr|M5ELC9|M5ELC9_MALS4,tr|M5ELF4|M5ELF4_MALS4,tr|M5ECQ6|M5ECQ6_MALS4,tr|M5EPW2|M5EPW2_MALS4
MNXR75347[m]	MNXR75347	Mitochondria	1 MNXM1 + 1 MNXM10169 + 1 MNXM3713 = 1 MNXM2 + 1 MNXM5857	1 H(+) + 1 4-Amino-1-piperidinecarboxylic acid + 1 SN-38 = 1 H2O + 1 NPC		3.1.1.1	tr|M5E7N7|M5E7N7_MALS4,tr|M5EBK7|M5EBK7_MALS4,tr|M5EB00|M5EB00_MALS4,tr|M5E627|M5E627_MALS4,tr|M5E8D2|M5E8D2_MALS4,tr|M5E6U4|M5E6U4_MALS4,tr|M5ED04|M5ED04_MALS4,tr|M5EPG9|M5EPG9_MALS4,tr|M5EQ43|M5EQ43_MALS4,tr|M5E6B6|M5E6B6_MALS4,tr|M5EEE2|M5EEE2_MALS4,tr|M5ELC9|M5ELC9_MALS4,tr|M5ELF4|M5ELF4_MALS4,tr|M5ECQ6|M5ECQ6_MALS4,tr|M5EPW2|M5EPW2_MALS4
MNXR75347[p]	MNXR75347	Membrane	1 MNXM1 + 1 MNXM10169 + 1 MNXM3713 = 1 MNXM2 + 1 MNXM5857	1 H(+) + 1 4-Amino-1-piperidinecarboxylic acid + 1 SN-38 = 1 H2O + 1 NPC		3.1.1.1	tr|M5E7N7|M5E7N7_MALS4,tr|M5EBK7|M5EBK7_MALS4,tr|M5EB00|M5EB00_MALS4,tr|M5E627|M5E627_MALS4,tr|M5E8D2|M5E8D2_MALS4,tr|M5E6U4|M5E6U4_MALS4,tr|M5ED04|M5ED04_MALS4,tr|M5EPG9|M5EPG9_MALS4,tr|M5EQ43|M5EQ43_MALS4,tr|M5E6B6|M5E6B6_MALS4,tr|M5EEE2|M5EEE2_MALS4,tr|M5ELC9|M5ELC9_MALS4,tr|M5ELF4|M5ELF4_MALS4,tr|M5ECQ6|M5ECQ6_MALS4,tr|M5EPW2|M5EPW2_MALS4
MNXR75358[c]	MNXR75358	Cytoplasm	1 MNXM10187 + 1 MNXM2 = 1 MNXM2968 + 1 MNXM57	1 4-Glutathionyl cyclophosphamide + 1 H2O = 1 Aldophosphamide + 1 glutathione	0
MNXR75359[m]	MNXR75359	Mitochondria	1 MNXM1 + 1 MNXM1 + 1 MNXM10 + 1 MNXM5656 = 1 MNXM2 + 1 MNXM2968 + 1 MNXM8	1 H(+) + 1 H(+) + 1 NADH(2-) + 1 Carboxyphosphamide = 1 H2O + 1 Aldophosphamide + 1 NAD(+)		1.2.1.5	tr|M5E7C5|M5E7C5_MALS4
MNXR75360[c]	MNXR75360	Cytoplasm	1 MNXM1 + 1 MNXM1 + 1 MNXM5656 + 1 MNXM6 = 1 MNXM2 + 1 MNXM2968 + 1 MNXM5	1 H(+) + 1 H(+) + 1 Carboxyphosphamide + 1 NADPH = 1 H2O + 1 Aldophosphamide + 1 NADP(+)	0
MNXR75372[m]	MNXR75372	Mitochondria	1 MNXM1 + 1 MNXM1 + 1 MNXM10 + 1 MNXM6085 = 1 MNXM2 + 1 MNXM3835 + 1 MNXM8	1 H(+) + 1 H(+) + 1 NADH(2-) + 1 3-Carbamoyl-2-phenylpropionic acid = 1 H2O + 1 3-Carbamoyl-2-phenylpropionaldehyde + 1 NAD(+)		1.2.1.5	tr|M5E7C5|M5E7C5_MALS4
MNXR75433[c]	MNXR75433	Cytoplasm	1 MNXM114063 + 1 MNXM1553 = 1 MNXM1380 + 1 MNXM1999	1 fatty acid + 1 D-fructose 1-phosphate = 1 keto-D-fructose + 1 acyl monophosphate	0
MNXR75465[c]	MNXR75465	Cytoplasm	1 MNXM16 + 1 MNXM3805 = 1 MNXM1 + 1 MNXM19 + 1 MNXM9989	1 S-adenosyl-L-methionine + 1 2-[3-carboxylato-3-(methylammonio)propyl]-L-histidine dizwitterion = 1 H(+) + 1 S-adenosyl-L-homocysteine + 1 2-[3-carboxy-3-(dimethylammonio)propyl]-L-histidine in eEF-2		2.1.1.98	tr|M5EMY1|M5EMY1_MALS4
MNXR75466[c]	MNXR75466	Cytoplasm	1 MNXM16 + 1 MNXM9989 = 1 MNXM19 + 1 MNXM3980	1 S-adenosyl-L-methionine + 1 2-[3-carboxy-3-(dimethylammonio)propyl]-L-histidine in eEF-2 = 1 S-adenosyl-L-homocysteine + 1 diphthinate		2.1.1.98	tr|M5EMY1|M5EMY1_MALS4
MNXR75507[m]	MNXR75507	Mitochondria	1 MNXM176 + 1 MNXM66 = 1 MNXM77 + 1 MNXM90307	1 a ubiquinone + 1 sn-glycerol 3-phosphate(2-) = 1 glycerone phosphate + 1 Ubiquinol	12.5478	1.1.5.3	tr|M5EC14|M5EC14_MALS4
MNXR75549[m]	MNXR75549	Mitochondria	1 MNXM16 + 1 MNXM9890 = 1 MNXM176 + 1 MNXM19	1 S-adenosyl-L-methionine + 1 2-Polyprenyl-3-methyl-5-hydroxy-6-methoxy-1,4-benzoquinone = 1 a ubiquinone + 1 S-adenosyl-L-homocysteine		2.1.1.64	tr|M5ELZ7|M5ELZ7_MALS4
MNXR75574[c]	MNXR75574	Cytoplasm	1 MNXM11 + 1 MNXM5982 = 1 MNXM121 + 1 MNXM3213	1 diphosphate(3-) + 1 UDP-sugar = 1 UTP + 1 an alpha-D-aldose-1-phosphate		2.7.7.64	tr|M5EBK2|M5EBK2_MALS4
MNXR75846[c]	MNXR75846	Cytoplasm	1 MNXM11 + 1 MNXM225 = 1 MNXM1 + 1 MNXM121 + 1 MNXM2401	1 diphosphate(3-) + 1 UDP-N-acetyl-D-galactosamine = 1 H(+) + 1 UTP + 1 N-acetyl-alpha-D-galactosamine 1-phosphate		2.7.7.83	tr|M5E7U6|M5E7U6_MALS4
MNXR76039[c]	MNXR76039	Cytoplasm	1 MNXM3094 + 1 MNXM31974 = 1 MNXM3704 + 1 MNXM5936	1 a sugar + 1 1'-phospho-L-histidine = 1 a [protein]-L-histidine + 1 sugar phosphate	0
MNXR76081[c]	MNXR76081	Cytoplasm	1 MNXM1 + 1 MNXM80910 = 1 MNXM2 + 1 MNXM5245	1 H(+) + 1 a nucleoside monophosphate = 1 H2O + 1 nucleoside 3',5'-cyclic phosphate anion	0
MNXR76133[c]	MNXR76133	Cytoplasm	1 MNXM14929 + 1 MNXM2 = 1 MNXM2664 + 1 MNXM97903	1 a 5'-phospho-DNA + 1 H2O = 1 DNAn + 1 an alkylated nucleobase	0
MNXR76201[c]	MNXR76201	Cytoplasm	1 MNXM15 + 1 MNXM277 + 1 MNXM8482 = 1 MNXM2 + 1 MNXM48 + 1 MNXM8481	1 NH4(+) + 1 aldehyde + 1 a reduced cytochrome c550 = 1 H2O + 1 a primary amine + 1 an oxidized cytochrome c550	0
MNXR76453[c]	MNXR76453	Cytoplasm	1 MNXM1 + 1 MNXM14 + 1 MNXM417 = 1 MNXM68 + 1 MNXM7	1 H(+) + 1 AMP + 1 D-fructofuranose 1,6-bisphosphate(4-) = 1 D-fructose 6-phosphate(2-) + 1 ADP	0
MNXR76457[c]	MNXR76457	Cytoplasm	1 MNXM1 + 1 MNXM10 + 1 MNXM16642 = 1 MNXM2 + 1 MNXM8 + 1 MNXM832	1 H(+) + 1 NADH(2-) + 1 CH3OO- = 1 H2O + 1 NAD(+) + 1 a primary alcohol	0
MNXR7689[c]	MNXR7689	Cytoplasm	1 MNXM118 + 1 MNXM16 = 1 MNXM1 + 1 MNXM19 + 1 MNXM2704	1 putrescine + 1 S-adenosyl-L-methionine = 1 H(+) + 1 S-adenosyl-L-homocysteine + 1 N-methylputrescinium(2+)	0
MNXR77170[c]	MNXR77170	Cytoplasm	1 MNXM11 + 1 MNXM89724 = 1 MNXM1 + 1 MNXM121 + 1 MNXM2401	1 diphosphate(3-) + 1 UDP-N-acetyl-alpha-D-galactosamine = 1 H(+) + 1 UTP + 1 N-acetyl-alpha-D-galactosamine 1-phosphate	0
MNXR77454[c]	MNXR77454	Cytoplasm	1 MNXM1051 + 1 MNXM5 = 1 MNXM1 + 1 MNXM952 + 1 MNXM96040	1 S-(hydroxymethyl)glutathione(1-) + 1 NADP(+) = 1 H(+) + 1 S-formylglutathionate(1-) + 1 NAD(P)H	0
MNXR77748[c]	MNXR77748	Cytoplasm	1 MNXM11 + 1 MNXM18045 = 1 MNXM1 + 1 MNXM10770 + 1 MNXM139	1 diphosphate(3-) + 1 geranylgeranyl-bacteriochlorophyll a = 1 H(+) + 1 bacteriochlorophyllide a + 1 geranylgeranyl diphosphate	0
MNXR7799[m]	MNXR7799	Mitochondria	1 MNXM12 + 1 MNXM1700 = 1 MNXM44 + 1 MNXM77	1 CoA + 1 1-acylglycerone 3-phosphate = 1 acyl-CoA + 1 glycerone phosphate	270.64	2.3.1.42	tr|M5E8S2|M5E8S2_MALS4
MNXR780[c]	MNXR780	Cytoplasm	1 MNXM101 + 1 MNXM117 = 1 MNXM2 + 1 MNXM70	1 L-ornithinium(1+) + 1 urea = 1 H2O + 1 L-argininium(1+)		3.5.3.1	tr|M5E7G1|M5E7G1_MALS4
MNXR78004[c]	MNXR78004	Cytoplasm	1 MNXM166 + 1 MNXM252 = 1 MNXM235 + 1 MNXM90639	1 a menaquinone + 1 (S)-dihydroorotate = 1 orotate + 1 Menaquinol	0
MNXR7806[m]	MNXR7806	Mitochondria	1 MNXM109 + 1 MNXM12 = 1 MNXM226 + 1 MNXM44	1 a 1,2-diacylglycerol-3-phosphate + 1 CoA = 1 1-acyl-sn-glycerol 3-phosphate + 1 acyl-CoA	325.066	2.3.1.51	tr|M5EAI8|M5EAI8_MALS4,tr|M5ELT8|M5ELT8_MALS4
MNXR7806[p]	MNXR7806	Membrane	1 MNXM109 + 1 MNXM12 = 1 MNXM226 + 1 MNXM44	1 a 1,2-diacylglycerol-3-phosphate + 1 CoA = 1 1-acyl-sn-glycerol 3-phosphate + 1 acyl-CoA	325.066	2.3.1.51	tr|M5EAI8|M5EAI8_MALS4,tr|M5ELT8|M5ELT8_MALS4
MNXR782[c]	MNXR782	Cytoplasm	1 MNXM550 = 1 MNXM70 + 1 MNXM93	1 (N(omega)-L-arginino)succinate(1-) = 1 L-argininium(1+) + 1 fumarate(2-)	6.09175	4.3.2.1	tr|M5EN90|M5EN90_MALS4
MNXR78218[c]	MNXR78218	Cytoplasm	1 MNXM114062 + 1 MNXM140 + 1 MNXM90880 = 1 MNXM11 + 1 MNXM14 + 1 MNXM697	1 Adenosine 5'-triphosphate + 1 L-leucine zwitterion + 1 tRNA(Leu) = 1 diphosphate(3-) + 1 AMP + 1 Leu-tRNA(Leu)	0
MNXR78255[c]	MNXR78255	Cytoplasm	1 MNXM114062 + 1 MNXM70 + 1 MNXM90751 = 1 MNXM11 + 1 MNXM14 + 1 MNXM89870	1 Adenosine 5'-triphosphate + 1 L-argininium(1+) + 1 tRNA(Arg) = 1 diphosphate(3-) + 1 AMP + 1 Arg-tRNA(Arg)	0
MNXR78262[c]	MNXR78262	Cytoplasm	1 MNXM114 + 1 MNXM114062 + 1 MNXM90667 = 1 MNXM11 + 1 MNXM14 + 1 MNXM247	1 L-proline + 1 Adenosine 5'-triphosphate + 1 tRNA(Pro) = 1 diphosphate(3-) + 1 AMP + 1 L-prolyl-tRNA(Pro)	0
MNXR78269[c]	MNXR78269	Cytoplasm	1 MNXM114062 + 1 MNXM55262 + 1 MNXM90340 = 1 MNXM11 + 1 MNXM14 + 1 MNXM89763	1 Adenosine 5'-triphosphate + 1 Gly + 1 tRNA(Gly) = 1 diphosphate(3-) + 1 AMP + 1 glycyl-tRNA(Gly)	0
MNXR78296[c]	MNXR78296	Cytoplasm	1 MNXM114062 + 1 MNXM78 + 1 MNXM90881 = 1 MNXM11 + 1 MNXM14 + 1 MNXM89922	1 Adenosine 5'-triphosphate + 1 L-lysinium(1+) + 1 tRNA(Lys) = 1 diphosphate(3-) + 1 AMP + 1 L-lysyl-tRNA(Lys)	0
MNXR783[c]	MNXR783	Cytoplasm	1 MNXM1 + 1 MNXM11 + 1 MNXM14 + 1 MNXM550 = 1 MNXM211 + 1 MNXM3 + 1 MNXM42	1 H(+) + 1 diphosphate(3-) + 1 AMP + 1 (N(omega)-L-arginino)succinate(1-) = 1 L-citrulline zwitterion + 1 ATP + 1 L-aspartate(1-)		6.3.4.5	tr|M5E740|M5E740_MALS4
MNXR78312[c]	MNXR78312	Cytoplasm	1 MNXM114062 + 1 MNXM90753 + 1 MNXM97 = 1 MNXM11 + 1 MNXM14 + 1 MNXM89802	1 Adenosine 5'-triphosphate + 1 tRNA(Phe) + 1 L-phenylalanine = 1 diphosphate(3-) + 1 AMP + 1 L-phenylalanyl-tRNA(Phe)	0
MNXR78358[c]	MNXR78358	Cytoplasm	1 MNXM114062 + 1 MNXM42 + 1 MNXM507 = 1 MNXM607 + 1 MNXM7 + 1 MNXM9	1 Adenosine 5'-triphosphate + 1 L-aspartate(1-) + 1 5-amino-1-(5-phosphonato-D-ribosyl)imidazole-4-carboxylate = 1 (2S)-2-[5-amino-1-(5-O-phosphonato-beta-D-ribosyl)imidazole-4-carboxamido]succinate + 1 ADP + 1 phosphate	0
MNXR78369[c]	MNXR78369	Cytoplasm	1 MNXM89889 = 1 MNXM97154	1 25(R) TetraHCA-CoA = 1 (24R,25R)-3alpha,7alpha,12alpha,24-tetrahydroxy-5beta-cholestanoyl CoA	0
MNXR78376[c]	MNXR78376	Cytoplasm	1 MNXM1824 + 1 MNXM89917 = 1 MNXM89737 + 1 MNXM89907	1 a dolichyl phosphate + 1 mannose (a1-2) mannose (a1-6) (ethanolamineP) mannose (a1-4) glucosaminyl-acyl-PI = 1 dolichyl phosphate D-mannose + 1 mannose (a1-6) (ethanolamineP) mannose (a1-4) glucosaminyl-acyl-PI	0
MNXR78429[c]	MNXR78429	Cytoplasm	1 MNXM114062 + 1 MNXM89557 + 1 MNXM90886 = 1 MNXM11 + 1 MNXM14 + 1 MNXM89752	1 Adenosine 5'-triphosphate + 1 L-glutamate + 1 tRNA(Glu) = 1 diphosphate(3-) + 1 AMP + 1 L-glutamyl-tRNA(Glu)	0
MNXR78434[c]	MNXR78434	Cytoplasm	2 MNXM156 = 2 MNXM2 + 1 MNXM554	2 D-alanine zwitterion = 2 H2O + 1 porphobilinogen(1-)	0
MNXR78454[c]	MNXR78454	Cytoplasm	1 MNXM114062 + 1 MNXM142 + 1 MNXM90883 = 1 MNXM11 + 1 MNXM14 + 1 MNXM89895	1 Adenosine 5'-triphosphate + 1 L-threonine zwitterion + 1 tRNA(Thr) = 1 diphosphate(3-) + 1 AMP + 1 L-threonyl-tRNA(Thr)	0
MNXR78466[c]	MNXR78466	Cytoplasm	1 MNXM10007 + 1 MNXM8 = 1 MNXM1 + 1 MNXM1 + 1 MNXM10 + 1 MNXM524	1 3-Hydroxy-2-methyl-butyryl-CoA + 1 NAD(+) = 1 H(+) + 1 H(+) + 1 NADH(2-) + 1 2-methylacetoacetyl-CoA(4-)	0
MNXR78476[c]	MNXR78476	Cytoplasm	1 MNXM114062 + 1 MNXM55262 + 1 MNXM90003 = 1 MNXM463 + 1 MNXM7 + 1 MNXM9	1 Adenosine 5'-triphosphate + 1 Gly + 1 5-phospho-beta-D-ribosylaminium(1-) = 1 N(1)-(5-phospho-D-ribosyl)glycinamide(1-) + 1 ADP + 1 phosphate	0
MNXR78482[c]	MNXR78482	Cytoplasm	1 MNXM114062 + 1 MNXM32 + 1 MNXM89576 = 1 MNXM11 + 1 MNXM14 + 1 MNXM89815	1 Adenosine 5'-triphosphate + 1 L-alanine zwitterion + 1 tRNA(Ala) = 1 diphosphate(3-) + 1 AMP + 1 Ala-tRNA(Ala)	0
MNXR78891[c]	MNXR78891	Cytoplasm	4 MNXM182 + 1 MNXM698 = 1 MNXM90310	4 D-mannopyranose + 1 N-\{alpha-Man-(1->3)-[alpha-Man-(1->3)-[alpha-Man-(1->6)]-alpha-Man-(1->6)]-beta-Man-(1->4)-beta-GlcNAc-(1->4)-beta-GlcNac\}-L-Asn residue = 1 (GlcNAc)2 (Man)9	0
MNXR79219[c]	MNXR79219	Cytoplasm	1 MNXM110 + 1 MNXM2 = 1 MNXM1 + 1 MNXM229 + 1 MNXM96050	1 a 1,2-diacyl-sn-glycero-3-phosphocholine + 1 H2O = 1 H(+) + 1 choline phosphate + 1 1,2-diglyceride	0
MNXR79373[c]	MNXR79373	Cytoplasm	1 MNXM110 + 2 MNXM2 = 2 MNXM1 + 2 MNXM114063 + 1 MNXM367	1 a 1,2-diacyl-sn-glycero-3-phosphocholine + 2 H2O = 2 H(+) + 2 fatty acid + 1 L-alpha-glycerophosphocholine	0
MNXR79539[c]	MNXR79539	Cytoplasm	1 MNXM1 + 1 MNXM1553 + 1 MNXM9 = 1 MNXM2 + 1 MNXM500	1 H(+) + 1 D-fructose 1-phosphate + 1 phosphate = 1 H2O + 1 D-fructose 1,6-bisphosphate	0
MNXR79688[c]	MNXR79688	Cytoplasm	1 MNXM10922 + 1 MNXM86 = 1 MNXM1 + 1 MNXM12 + 1 MNXM3173	1 Chenodeoxyglycocholoyl-CoA + 1 propionyl-CoA(4-) = 1 H(+) + 1 CoA + 1 3alpha,7alpha-dihydroxy-24-oxo-5beta-cholestanoyl CoA	0
MNXR79878[c]	MNXR79878	Cytoplasm	1 MNXM1 + 1 MNXM507 + 1 MNXM7 + 1 MNXM9 = 1 MNXM3 + 1 MNXM388 + 1 MNXM60	1 H(+) + 1 5-amino-1-(5-phosphonato-D-ribosyl)imidazole-4-carboxylate + 1 ADP + 1 phosphate = 1 ATP + 1 5-amino-1-(5-phosphonato-D-ribosyl)imidazol-3-ium + 1 bicarbonate	0
MNXR79889[c]	MNXR79889	Cytoplasm	3.1023 MNXM11 + 1 MNXM634 = 0.884 MNXM286 + 0.6692 MNXM344 + 0.6684 MNXM360 + 0.8807 MNXM88255	3.1023 diphosphate(3-) + 1 DNA = 0.884 dATP + 0.6692 dGTP + 0.6684 dCTP + 0.8807 TTP(4-)	0
MNXR79961[c]	MNXR79961	Cytoplasm	3 MNXM12 + 1 MNXM248 = 3 MNXM44 + 1 MNXM89612	3 CoA + 1 a triacylglycerol = 3 acyl-CoA + 1 glycerol	0
MNXR79999[c]	MNXR79999	Cytoplasm	1 MNXM100 = 1 MNXM5361	1 geranyl diphosphate = 1 (1S,4R)-camphene	0
MNXR80001[c]	MNXR80001	Cytoplasm	1 MNXM115 + 1 MNXM2 = 1 MNXM1 + 1 MNXM114063 + 1 MNXM114214	1 phosphatidylethanolamine zwitterion + 1 H2O = 1 H(+) + 1 fatty acid + 1 L-2-Lysophosphatidylethanolamine	0
MNXR80089[c]	MNXR80089	Cytoplasm	1 MNXM1274 + 1 MNXM1999 = 1 MNXM2344 + 1 MNXM91164	1 D-hexose + 1 acyl monophosphate = 1 Acid + 1 D-hexose phosphate	0
MNXR80103[c]	MNXR80103	Cytoplasm	1 MNXM1824 + 1 MNXM7606 = 1 MNXM1 + 1 MNXM1740 + 1 MNXM177	1 a dolichyl phosphate + 1 an O-D-mannosyl-protein = 1 H(+) + 1 Dolichyl phosphate D-mannose + 1 a protein	0
MNXR80110[c]	MNXR80110	Cytoplasm	6 MNXM1 + 1 MNXM24 + 1 MNXM7199 = 1 MNXM35 + 1 MNXM410	6 H(+) + 1 AH2 + 1 coproporphyrin III = 1 A + 1 coproporphyrinogen III(4-)	0
MNXR80121[c]	MNXR80121	Cytoplasm	1 MNXM11193 + 1 MNXM24 + 1 MNXM4 = 1 MNXM2 + 1 MNXM35 + 1 MNXM9051	1 an [eIF5A-precursor]-deoxyhypusine + 1 AH2 + 1 O2 = 1 H2O + 1 A + 1 Protein N6-[(R)-4-amino-2-hydroxybutyl]-L-lysine	0
MNXR80438[c]	MNXR80438	Cytoplasm	1 MNXM13 + 1 MNXM15 + 1 MNXM192 + 3 MNXM2 + 1 MNXM23 + 1 MNXM26 + 1 MNXM960 = 1 MNXM1 + 1 MNXM116 + 1 MNXM29 + 1 MNXM55 + 1 MNXM699	1 CO(2) + 1 NH4(+) + 1 4-aminobutanoate + 3 H2O + 1 pyruvate + 1 acetate + 1 4-methyl-5-(2-phosphonatooxyethyl)thiazole(2-) = 1 H(+) + 1 D-ribose 5-phosphate + 1 glycine + 1 L-cysteine zwitterion + 1 O-acetyl-L-homoserine zwitterion	0
MNXR80464[c]	MNXR80464	Cytoplasm	1 MNXM1 + 1 MNXM349 + 0.5 MNXM4 + 1 MNXM874 + 1 MNXM9 = 1 MNXM2 + 1 MNXM388	1 H(+) + 1 glycolaldehyde + 0.5 O2 + 1 4-amino-5-hydroxymethyl-2-methylpyrimidine + 1 phosphate = 1 H2O + 1 5-amino-1-(5-phosphonato-D-ribosyl)imidazol-3-ium	0
MNXR80495[c]	MNXR80495	Cytoplasm	1 MNXM12118 = 0.005699 MNXM1495 + 0.01816 MNXM2859 + 0.02483 MNXM31536 + 0.07327 MNXM32178 + 0.02308 MNXM32179 + 0.03982 MNXM5124 + 0.07776 MNXM5125 + 0.01694 MNXM5129 + 0.01074 MNXM5130 + 0.04589 MNXM5131 + 0.002726 MNXM5132 + 0.001028 MNXM6175 + 0.002019 MNXM6176 + 0.02515 MNXM6240 + 0.04838 MNXM6241 + 0.0107 MNXM6242 + 0.006735 MNXM6243 + 0.02855 MNXM6244 + 0.001682 MNXM6245 + 0.003517 MNXM624…	1 Lipid composition of B. subtilis = 0.005699 Phosphatidylglycerol ditetradecanoyl + 0.01816 phosphatidylethanolamine ditetradecanoyl + 0.02483 (R)-1,2-distearoylphosphatidylethanolamine zwitterion + 0.07327 1,2-dipalmitoyl-phosphatidyl-ethanolamine + 0.02308 1,2-dihexadecanoyl-sn-glycero-3-phospho-(1'-sn-glycerol) + 0.03982 Dianteisoheptadecanoylphosphatidylglycerol + 0.07776 Dianteisopentadecan…	0
MNXR80749[c]	MNXR80749	Cytoplasm	0.0000578 MNXM1495 + 0.0000606 MNXM2859 + 0.0000515 MNXM31536 + 0.0000557 MNXM32178 + 0.0000533 MNXM32179 + 0.0000514 MNXM5124 + 0.0000555 MNXM5125 + 0.0000514 MNXM5129 + 0.0000533 MNXM5130 + 0.0000555 MNXM5131 + 0.0000578 MNXM5132 + 0.0000274 MNXM6175 + 0.0000297 MNXM6176 + 0.0000274 MNXM6297 + 0.0000285 MNXM6298 + 0.0000297 MNXM6301 + 0.0000311 MNXM6335 + 0.0000285 MNXM6370 + 0.0000263 MNXM6440…	0.0000578 Phosphatidylglycerol ditetradecanoyl + 0.0000606 phosphatidylethanolamine ditetradecanoyl + 0.0000515 (R)-1,2-distearoylphosphatidylethanolamine zwitterion + 0.0000557 1,2-dipalmitoyl-phosphatidyl-ethanolamine + 0.0000533 1,2-dihexadecanoyl-sn-glycero-3-phospho-(1'-sn-glycerol) + 0.0000514 Dianteisoheptadecanoylphosphatidylglycerol + 0.0000555 Dianteisopentadecanoylphosphatidylglycerol …	0
MNXR80783[c]	MNXR80783	Cytoplasm	0.0988 MNXM177 + 4.2 MNXM7 + 0.04 MNXM71 + 0.13 MNXM89576 + 4.2 MNXM9 + 0.2 MNXM90340 + 0.04 MNXM90665 + 0.02 MNXM90666 + 0.04 MNXM90667 + 0.02 MNXM90668 + 0.03 MNXM90751 + 0.04 MNXM90752 + 0.02 MNXM90753 + 0.01 MNXM90755 + 0.01 MNXM90878 + 0.05 MNXM90879 + 0.07 MNXM90880 + 0.05 MNXM90881 + 0.02 MNXM90882 + 0.05 MNXM90883 + 0.08 MNXM90885 + 0.04 MNXM90886 + 0.04 MNXM91028 = 0.04 MNXM247 + 0.02 MN…	0.0988 a protein + 4.2 ADP + 0.04 tRNA(Gln) + 0.13 tRNA(Ala) + 4.2 phosphate + 0.2 tRNA(Gly) + 0.04 tRNA(Asn) + 0.02 tRNA(Cys) + 0.04 tRNA(Pro) + 0.02 tRNA(Tyr) + 0.03 tRNA(Arg) + 0.04 tRNA(Asp) + 0.02 tRNA(Phe) + 0.01 tRNA(Trp) + 0.01 tRNA(His) + 0.05 tRNA(Ile) + 0.07 tRNA(Leu) + 0.05 tRNA(Lys) + 0.02 tRNA(Met) + 0.05 tRNA(Thr) + 0.08 tRNA(Val) + 0.04 tRNA(Glu) + 0.04 tRNA(Ser) = 0.04 L-prolyl-t…	0
MNXR80833[c]	MNXR80833	Cytoplasm	1 MNXM11661 = 0.022 MNXM224 + 0.052 MNXM5090 + 0.149 MNXM5680 + 0.717 MNXM88 + 0.06 MNXM89884	1 generic acyl-coa for triacylglycerols = 0.022 myristoyl-CoA(4-) + 0.052 cis-hexadec-7-enoyl-coa + 0.149 cis-octadec-9-enoyl-coa + 0.717 palmitoyl-CoA + 0.06 strcoa	0
MNXR80891[c]	MNXR80891	Cytoplasm	1 BIOMASS + 59.81 MNXM1 + 0.7498 MNXM11 + 59.81 MNXM7 + 58.8062 MNXM9 = 0.000045 MNXM10 + 0.003008 MNXM1026 + 0.006767 MNXM111 + 0.2148 MNXM114 + 0.03327 MNXM118 + 0.000168 MNXM12 + 0.1401 MNXM121 + 0.006744 MNXM124 + 0.004512 MNXM128 + 0.0921 MNXM134 + 0.4378 MNXM140 + 0.2465 MNXM142 + 0.2342 MNXM147 + 0.003008 MNXM149 + 0.01128 MNXM15 + 0.000223 MNXM16 + 0.000223 MNXM161 + 0.001963 MNXM1773 + 0…	1 Biomass + 59.81 H(+) + 0.7498 diphosphate(3-) + 59.81 ADP + 58.8062 phosphate = 0.000045 NADH(2-) + 0.003008 molybdate + 0.006767 Fe(2+) + 0.2148 L-proline + 0.03327 putrescine + 0.000168 CoA + 0.1401 UTP + 0.006744 spermidine(3+) + 0.004512 Ca(2+) + 0.0921 L-histidine zwitterion + 0.4378 L-leucine zwitterion + 0.2465 L-threonine zwitterion + 0.2342 L-asparagine zwitterion + 0.003008 Zn(2+) + 0…	0
MNXR80903[c]	MNXR80903	Cytoplasm	0.000056 MNXM114177 + 0.000697 MNXM115 + 0.000114 MNXM1741 + 0.000373 MNXM221 + 0.000781 MNXM248 + 0.002884 MNXM297 + 0.000206 MNXM3895 + 0.000032 MNXM482 + 0.000096 MNXM52365 + 0.000125 MNXM52460 + 0.000812 MNXM5739 + 0.000015 MNXM574 + 0.000066 MNXM8742 + 0.000351 MNXM8743 + 0.005603 MNXM922 + 0.001531 MNXM96694 = 1 MNXM96591	0.000056 4,4-dimethylzymosterol + 0.000697 phosphatidylethanolamine zwitterion + 0.000114 fecosterol + 0.000373 phosphatidyl-L-serine(1-) + 0.000781 a triacylglycerol + 0.002884 phosphatidylcholine + 0.000206 acyl-acid + 0.000032 lanosterol + 0.000096 episterol + 0.000125 5,7,22,24(28)-ergostatetraenol + 0.000812 ergosteryl ester + 0.000015 zymosterol + 0.000066 inositol-mannose-P-inositol-P-D-ce…	0
MNXR80961[c]	MNXR80961	Cytoplasm	0.019114 MNXM224 + 0.037531 MNXM272 + 0.008277 MNXM363 + 0.00829 MNXM486 + 0.60495 MNXM6289 + 0.1619 MNXM6364 + 0.005707 MNXM6450 + 0.15423 MNXM88 = 1 MNXM44	0.019114 myristoyl-CoA(4-) + 0.037531 stearoyl-CoA + 0.008277 lauroyl-CoA(4-) + 0.00829 decanoyl-CoA + 0.60495 hexadecanoyl-9-ene-CoA + 0.1619 octadecanoyl-9-ene-CoA + 0.005707 tetradecanoyl-9-ene-CoA + 0.15423 palmitoyl-CoA = 1 acyl-CoA	0
MNXR81006[c]	MNXR81006	Cytoplasm	1 MNXM1153 + 1 MNXM2 + 1 MNXM4 = 1 MNXM22 + 1 MNXM422 + 1 MNXM493	1 N-acetylputrescinium + 1 H2O + 1 O2 = 1 hydrogen peroxide + 1 4-ammoniobutanal + 1 3-ammoniopropanal	0
MNXR81042[c]	MNXR81042	Cytoplasm	0.01 MNXM11548 + 1 MNXM12 = 0.01 MNXM1190 + 0.01 MNXM1741 + 0.27 MNXM1848 + 0.015 MNXM224 + 0.655 MNXM56353 + 0.02 MNXM88 + 0.03 MNXM89884	0.01 fecosterol ester, yeast-specific + 1 CoA = 0.01 hexacosanoyl-CoA + 0.01 fecosterol + 0.27 Octadecenoyl-CoA + 0.015 myristoyl-CoA(4-) + 0.655 hexadecenoyl-CoA + 0.02 palmitoyl-CoA + 0.03 strcoa	0
MNXR81139[c]	MNXR81139	Cytoplasm	29946 MNXM1 + 1 MNXM12774 + 19944 MNXM30 + 524 MNXM71 + 1083 MNXM89576 + 19944 MNXM9 + 934 MNXM90340 + 507 MNXM90665 + 107 MNXM90666 + 436 MNXM90667 + 253 MNXM90668 + 449 MNXM90751 + 660 MNXM90752 + 330 MNXM90753 + 125 MNXM90755 + 177 MNXM90878 + 506 MNXM90879 + 777 MNXM90880 + 505 MNXM90881 + 257 MNXM90882 + 566 MNXM90883 + 596 MNXM90885 + 612 MNXM90886 + 598 MNXM91028 = 19974 MNXM2 + 436 MNXM24…	29946 H(+) + 1 protein for shewanella MR-1 (aerobic growth) + 19944 GDP + 524 tRNA(Gln) + 1083 tRNA(Ala) + 19944 phosphate + 934 tRNA(Gly) + 507 tRNA(Asn) + 107 tRNA(Cys) + 436 tRNA(Pro) + 253 tRNA(Tyr) + 449 tRNA(Arg) + 660 tRNA(Asp) + 330 tRNA(Phe) + 125 tRNA(Trp) + 177 tRNA(His) + 506 tRNA(Ile) + 777 tRNA(Leu) + 505 tRNA(Lys) + 257 tRNA(Met) + 566 tRNA(Thr) + 596 tRNA(Val) + 612 tRNA(Glu) + 59…	0
MNXR81226[c]	MNXR81226	Cytoplasm	1 MNXM114106 + 1 MNXM2 + 1 MNXM2146 + 1 MNXM4766 = 1 MNXM2154 + 1 MNXM4 + 1 MNXM92291	1 S + 1 H2O + 1 an oxidized flavoprotein + 1 paraoxon = 1 a reduced flavoprotein + 1 O2 + 1 DNTP	0
MNXR8221[c]	MNXR8221	Cytoplasm	3 MNXM16 = 3 MNXM1 + 3 MNXM150 + 1 MNXM2055	3 S-adenosyl-L-methionine = 3 H(+) + 3 5'-S-methyl-5'-thioadenosine + 1 (S,S,S)-nicotianamine trizwitterion	0
MNXR8314[c]	MNXR8314	Cytoplasm	1 MNXM1 + 1 MNXM3 + 1 MNXM413 = 1 MNXM484 + 1 MNXM7	1 H(+) + 1 ATP + 1 ribonucleoside diphosphate = 1 ribonucleoside triphosphate + 1 ADP	94.9902	2.7.4.6	tr|M5E5V3|M5E5V3_MALS4,tr|M5EAC3|M5EAC3_MALS4
MNXR832[c]	MNXR832	Cytoplasm	1 MNXM1 + 1 MNXM1177 + 1 MNXM6 = 1 MNXM361 + 1 MNXM5 + 1 MNXM9	1 H(+) + 1 4-phosphonato-L-aspartic acid(2-) + 1 NADPH = 1 L-aspartate 4-semialdehyde + 1 NADP(+) + 1 phosphate	1.78357	1.2.1.11	tr|M5E5E9|M5E5E9_MALS4
MNXR8388[p]	MNXR8388	Membrane	1 MNXM1 + 1 MNXM478 + 1 MNXM6 = 1 MNXM474 + 1 MNXM5	1 H(+) + 1 (-)-3-dehydroquinate + 1 NADPH = 1 (-)-quinate + 1 NADP(+)		1.1.1.282	tr|M5EAT4|M5EAT4_MALS4
MNXR8389[c]	MNXR8389	Cytoplasm	1 MNXM10 + 1 MNXM13 + 1 MNXM263 = 1 MNXM8 + 1 MNXM984	1 NADH(2-) + 1 CO(2) + 1 2-oxoadipate(2-) = 1 NAD(+) + 1 (1R,2S)-homoisocitrate	2.3241	1.1.1.87,1.1.1.286	tr|M5E7D2|M5E7D2_MALS4,NA
MNXR844[m]	MNXR844	Mitochondria	1 MNXM15 + 1 MNXM3 + 1 MNXM42 = 1 MNXM1 + 1 MNXM11 + 1 MNXM14 + 1 MNXM147	1 NH4(+) + 1 ATP + 1 L-aspartate(1-) = 1 H(+) + 1 diphosphate(3-) + 1 AMP + 1 L-asparagine zwitterion		6.3.5.4	tr|M5EDH3|M5EDH3_MALS4,tr|M5EE33|M5EE33_MALS4
MNXR844[p]	MNXR844	Membrane	1 MNXM15 + 1 MNXM3 + 1 MNXM42 = 1 MNXM1 + 1 MNXM11 + 1 MNXM14 + 1 MNXM147	1 NH4(+) + 1 ATP + 1 L-aspartate(1-) = 1 H(+) + 1 diphosphate(3-) + 1 AMP + 1 L-asparagine zwitterion		6.3.5.4	tr|M5EDH3|M5EDH3_MALS4,tr|M5EE33|M5EE33_MALS4
MNXR856[p]	MNXR856	Membrane	1 MNXM138 + 1 MNXM42 = 1 MNXM1 + 1 MNXM465 + 1 MNXM9	1 carbamoyl phosphate(2-) + 1 L-aspartate(1-) = 1 H(+) + 1 N-carbamoyl-L-aspartate(2-) + 1 phosphate		2.1.3.2	tr|M5EBB6|M5EBB6_MALS4
MNXR8602[p]	MNXR8602	Membrane	1 MNXM11 + 1 MNXM292 + 1 MNXM5 = 1 MNXM1 + 1 MNXM591 + 1 MNXM6	1 diphosphate(3-) + 1 squalene + 1 NADP(+) = 1 H(+) + 1 presqualene diphosphate + 1 NADPH		2.5.1.21,1.3.1.96	tr|M5EBW0|M5EBW0_MALS4,NA
MNXR8605[c]	MNXR8605	Cytoplasm	1 MNXM1051 + 1 MNXM5 = 1 MNXM1 + 1 MNXM6 + 1 MNXM952	1 S-(hydroxymethyl)glutathione(1-) + 1 NADP(+) = 1 H(+) + 1 NADPH + 1 S-formylglutathionate(1-)		1.1.1.284	tr|M5E7F1|M5E7F1_MALS4
MNXR861[c]	MNXR861	Cytoplasm	1 MNXM1177 + 1 MNXM7 = 1 MNXM3 + 1 MNXM42	1 4-phosphonato-L-aspartic acid(2-) + 1 ADP = 1 ATP + 1 L-aspartate(1-)	9.88831	2.7.2.4	tr|M5ECY8|M5ECY8_MALS4
MNXR8684[c]	MNXR8684	Cytoplasm	1 MNXM148 + 1 MNXM2 + 1 MNXM61 = 1 MNXM155 + 1 MNXM3292	1 thioredoxin disulfide + 1 H2O + 1 L-methionine zwitterion = 1 thioredoxin + 1 L-methionine (S)-S-oxide zwitterion		1.8.4.11,1.8.4.13	tr|M5ECF2|M5ECF2_MALS4,NA
MNXR883[c]	MNXR883	Cytoplasm	1 MNXM3 + 1 MNXM7 = 1 MNXM3 + 1 MNXM7	1 ATP + 1 ADP = 1 ATP + 1 ADP	94.99	2.7.4.6,2.4.2.12,3.6.4.10	tr|M5E5V3|M5E5V3_MALS4,tr|M5EAC3|M5EAC3_MALS4,NA
MNXR892[c]	MNXR892	Cytoplasm	1 MNXM1 + 1 MNXM7 + 1 MNXM9 = 1 MNXM2 + 1 MNXM3	1 H(+) + 1 ADP + 1 phosphate = 1 H2O + 1 ATP		3.6.1.15,3.6.1.3,3.6.3.14,3.6.4.12,3.6.4.13	tr|M5E6F4|M5E6F4_MALS4,tr|M5E9K0|M5E9K0_MALS4,tr|M5ED24|M5ED24_MALS4,tr|M5EBP9|M5EBP9_MALS4,tr|M5E8T8|M5E8T8_MALS4,tr|M5EDG6|M5EDG6_MALS4,tr|M5E853|M5E853_MALS4,tr|M5ENL6|M5ENL6_MALS4,tr|M5EAQ4|M5EAQ4_MALS4,tr|M5EA37|M5EA37_MALS4,tr|M5E6M4|M5E6M4_MALS4,tr|M5E7E5|M5E7E5_MALS4,tr|M5E5S7|M5E5S7_MALS4,tr|M5E587|M5E587_MALS4,tr|M5EBK4|M5EBK4_MALS4,tr|M5EBI0|M5EBI0_MALS4,tr|M5EMN3|M5EMN3_MALS4,tr|M5E4P…
MNXR892[e]	MNXR892	Extracellular	1 MNXM1 + 1 MNXM7 + 1 MNXM9 = 1 MNXM2 + 1 MNXM3	1 H(+) + 1 ADP + 1 phosphate = 1 H2O + 1 ATP		3.6.1.15	tr|M5E6F4|M5E6F4_MALS4,tr|M5E9K0|M5E9K0_MALS4,tr|M5ED24|M5ED24_MALS4,tr|M5EBP9|M5EBP9_MALS4,tr|M5E8T8|M5E8T8_MALS4,tr|M5EDG6|M5EDG6_MALS4,tr|M5E853|M5E853_MALS4,tr|M5ENL6|M5ENL6_MALS4,tr|M5EAQ4|M5EAQ4_MALS4,tr|M5EA37|M5EA37_MALS4,tr|M5E6M4|M5E6M4_MALS4,tr|M5E7E5|M5E7E5_MALS4,tr|M5E5S7|M5E5S7_MALS4,tr|M5E587|M5E587_MALS4,tr|M5EBK4|M5EBK4_MALS4,tr|M5EBI0|M5EBI0_MALS4,tr|M5EMN3|M5EMN3_MALS4,tr|M5E4P…
MNXR892[m]	MNXR892	Mitochondria	1 MNXM1 + 1 MNXM7 + 1 MNXM9 = 1 MNXM2 + 1 MNXM3	1 H(+) + 1 ADP + 1 phosphate = 1 H2O + 1 ATP		3.6.1.15,3.6.1.3,3.6.3.14,3.6.4.12,3.6.4.13	tr|M5E6F4|M5E6F4_MALS4,tr|M5E9K0|M5E9K0_MALS4,tr|M5ED24|M5ED24_MALS4,tr|M5EBP9|M5EBP9_MALS4,tr|M5E8T8|M5E8T8_MALS4,tr|M5EDG6|M5EDG6_MALS4,tr|M5E853|M5E853_MALS4,tr|M5ENL6|M5ENL6_MALS4,tr|M5EAQ4|M5EAQ4_MALS4,tr|M5EA37|M5EA37_MALS4,tr|M5E6M4|M5E6M4_MALS4,tr|M5E7E5|M5E7E5_MALS4,tr|M5E5S7|M5E5S7_MALS4,tr|M5E587|M5E587_MALS4,tr|M5EBK4|M5EBK4_MALS4,tr|M5EBI0|M5EBI0_MALS4,tr|M5EMN3|M5EMN3_MALS4,tr|M5E4P…
MNXR892[n]	MNXR892	Nucleous	1 MNXM1 + 1 MNXM7 + 1 MNXM9 = 1 MNXM2 + 1 MNXM3	1 H(+) + 1 ADP + 1 phosphate = 1 H2O + 1 ATP		3.6.1.15,3.6.1.3,3.6.4.12,3.6.4.13	tr|M5E6F4|M5E6F4_MALS4,tr|M5E9K0|M5E9K0_MALS4,tr|M5ED24|M5ED24_MALS4,tr|M5EBP9|M5EBP9_MALS4,tr|M5E8T8|M5E8T8_MALS4,tr|M5EDG6|M5EDG6_MALS4,tr|M5E853|M5E853_MALS4,tr|M5ENL6|M5ENL6_MALS4,tr|M5EAQ4|M5EAQ4_MALS4,tr|M5EA37|M5EA37_MALS4,tr|M5E6M4|M5E6M4_MALS4,tr|M5E7E5|M5E7E5_MALS4,tr|M5E5S7|M5E5S7_MALS4,tr|M5E587|M5E587_MALS4,tr|M5EBK4|M5EBK4_MALS4,tr|M5EBI0|M5EBI0_MALS4,tr|M5EMN3|M5EMN3_MALS4,tr|M5E4P…
MNXR892[p]	MNXR892	Membrane	1 MNXM1 + 1 MNXM7 + 1 MNXM9 = 1 MNXM2 + 1 MNXM3	1 H(+) + 1 ADP + 1 phosphate = 1 H2O + 1 ATP		3.6.1.15,3.6.1.3,3.6.3.1,3.6.3.8	tr|M5E6F4|M5E6F4_MALS4,tr|M5E9K0|M5E9K0_MALS4,tr|M5ED24|M5ED24_MALS4,tr|M5EBP9|M5EBP9_MALS4,tr|M5E8T8|M5E8T8_MALS4,tr|M5EDG6|M5EDG6_MALS4,tr|M5E853|M5E853_MALS4,tr|M5ENL6|M5ENL6_MALS4,tr|M5EAQ4|M5EAQ4_MALS4,tr|M5EA37|M5EA37_MALS4,tr|M5E6M4|M5E6M4_MALS4,tr|M5E7E5|M5E7E5_MALS4,tr|M5E5S7|M5E5S7_MALS4,tr|M5E587|M5E587_MALS4,tr|M5EBK4|M5EBK4_MALS4,tr|M5EBI0|M5EBI0_MALS4,tr|M5EMN3|M5EMN3_MALS4,tr|M5E4P…
MNXR9115[c]	MNXR9115	Cytoplasm	1 MNXM144 + 1 MNXM2583 + 1 MNXM3 = 1 MNXM1 + 1 MNXM11 + 1 MNXM14 + 1 MNXM415	1 beta-alanine zwitterion + 1 (R)-4-phosphonatopantoate + 1 ATP = 1 H(+) + 1 diphosphate(3-) + 1 AMP + 1 (R)-4'-phosphopantothenate	0
MNXR9296[c]	MNXR9296	Cytoplasm	1 MNXM213 + 1 MNXM407 = 1 MNXM2620 + 1 MNXM9	1 hypoxanthine + 1 S-methyl-5-thio-alpha-D-ribose 1-phosphate(2-) = 1 5'-S-methyl-5'-thioinosine + 1 phosphate	0
MNXR938[m]	MNXR938	Mitochondria	2 MNXM1 + 1 MNXM10 + 1 MNXM144 = 1 MNXM2 + 1 MNXM493 + 1 MNXM8	2 H(+) + 1 NADH(2-) + 1 beta-alanine zwitterion = 1 H2O + 1 3-ammoniopropanal + 1 NAD(+)		1.2.1.3,1.2.1.5	tr|M5E7C5|M5E7C5_MALS4
MNXR9563[c]	MNXR9563	Cytoplasm	1 MNXM1 + 1 MNXM13 + 1 MNXM2 + 1 MNXM25 + 1 MNXM2828 + 1 MNXM301 = 1 MNXM20 + 1 MNXM4 + 1 MNXM70	1 H(+) + 1 CO(2) + 1 H2O + 1 succinate(2-) + 1 guanidine + 1 (S)-1-pyrroline-5-carboxylate = 1 2-oxoglutarate + 1 O2 + 1 L-argininium(1+)	0
MNXR965[c]	MNXR965	Cytoplasm	1 MNXM14 + 1 MNXM9 = 1 MNXM2 + 1 MNXM45	1 AMP + 1 phosphate = 1 H2O + 1 adenosine 3',5'-bisphosphate	54.9225	3.1.3.7	tr|M5E9I1|M5E9I1_MALS4

## Sheet: Metabolites
Metanetx ID		Compartment	Compound
MNXM27[c]	MNXM27	Cytoplasm	Sodium
MNXM27[e]	MNXM27	Extracellular	Sodium
MNXM1[c]	MNXM1	Cytoplasm	H+
MNXM1[m]	MNXM1	Mitochondria	H+
MNXM1[e]	MNXM1	Extracellular	H+
MNXM1[n]	MNXM1	Nucleous	H+
MNXM1[p]	MNXM1	Membrane	H+
MNXM1[x]	MNXM1	Peroxisome	H+
MNXM10[c]	MNXM10	Cytoplasm	Nicotinamide adenine dinucleotide - reduced
MNXM10[e]	MNXM10	Extracellular	Nicotinamide adenine dinucleotide - reduced
MNXM10[m]	MNXM10	Mitochondria	Nicotinamide adenine dinucleotide - reduced
MNXM10[n]	MNXM10	Nucleous	Nicotinamide adenine dinucleotide - reduced
MNXM10[p]	MNXM10	Membrane	Nicotinamide adenine dinucleotide - reduced
MNXM10[x]	MNXM10	Peroxisome	Nicotinamide adenine dinucleotide - reduced
MNXM100[c]	MNXM100	Cytoplasm	Geranyl diphosphate
MNXM101[c]	MNXM101	Cytoplasm	L-Ornithine|ORN|(S)-2,5-Diaminopentanoic acid|ORN-L|(S)-alpha,delta-Diaminovaleric acid
MNXM101[m]	MNXM101	Mitochondria	L-Ornithine|ORN|(S)-2,5-Diaminopentanoic acid|ORN-L|(S)-alpha,delta-Diaminovaleric acid
MNXM10169[c]	MNXM10169	Cytoplasm	4-Amino-1-piperidinecarboxylic acid|4-Amino-1-piperidinecarboxylic acid
MNXM10169[e]	MNXM10169	Extracellular	4-Amino-1-piperidinecarboxylic acid|4-Amino-1-piperidinecarboxylic acid
MNXM10169[m]	MNXM10169	Mitochondria	4-Amino-1-piperidinecarboxylic acid|4-Amino-1-piperidinecarboxylic acid
MNXM10169[p]	MNXM10169	Membrane	4-Amino-1-piperidinecarboxylic acid|4-Amino-1-piperidinecarboxylic acid
MNXM102[n]	MNXM102	Nucleous	1-phosphatidyl-1D-myo-inositol 3-phosphate|1-Phosphatidyl-1D-myo-inositol 3-phosphate|1,2-Diacyl-sn-glycero-3-phospho-(1'-myo-inositol-3'-phosphate)|Phosphatidylinositol 3-phosphate|1-O-(3-sn-phosphatidyl)-1D-myo-inositol 3-(dihydrogen phosphate)|PtdIns-3-P|1-phosphatidyl-1D-myo-inositol 3-phosphate|PtdIns3P
MNXM1020[m]	MNXM1020	Mitochondria	Dethiobiotin
MNXM1021[c]	MNXM1021	Cytoplasm	Glutarate
MNXM1026[p]	MNXM1026	Membrane	Molybdate
MNXM1028[x]	MNXM1028	Peroxisome	O-Acetylcarnitine
MNXM103[c]	MNXM103	Cytoplasm	Cholesterol
MNXM103[m]	MNXM103	Mitochondria	Cholesterol
MNXM1034[m]	MNXM1034	Mitochondria	3-hydroxy-2-methylpropanoyl-CoA|3-hydroxyisobutyryl-CoA
MNXM1035[p]	MNXM1035	Membrane	3beta-hydroxy-4beta-methyl-5alpha-cholest-7-ene-4alpha-carbaldehyde
MNXM1036[p]	MNXM1036	Membrane	4,4-dimethylcholesta-8,14,24-trienol
MNXM1043[p]	MNXM1043	Membrane	Decanoate (n-C10:0)
MNXM10491[m]	MNXM10491	Mitochondria	[DNA-directed RNA polymerase]|[RNA polymerase]|[DNA-directed RNA polymerase]
MNXM105[c]	MNXM105	Cytoplasm	beta-D-glucose|a sugar|beta-glucose|(2R,3R,4S,5S,6R)-6-(hydroxymethyl)tetrahydro-2H-pyran-2,3,4,5-tetraol|monosaccharide/in|2 beta-D-glucose|monosaccharide/out|beta-D-glucopyranose
MNXM1051[c]	MNXM1051	Cytoplasm	S-hydroxymethylglutathione|S-hydroxymethyl glutathione|S-(hydroxymethyl)glutathione
MNXM1056[c]	MNXM1056	Cytoplasm	(R)-2-hydroxybutane-1,2,4-tricarboxylate|(R)-homocitrate
MNXM105630[c]	MNXM105630	Cytoplasm	Sulfite
MNXM105630[e]	MNXM105630	Extracellular	Sulfite
MNXM105630[m]	MNXM105630	Mitochondria	Sulfite
MNXM105630[p]	MNXM105630	Membrane	Sulfite
MNXM1057[m]	MNXM1057	Mitochondria	5-Hydroxyindoleacetaldehyde
MNXM10616[c]	MNXM10616	Cytoplasm	Alcophosphamide|Alcophosphamide
MNXM1062[c]	MNXM1062	Cytoplasm	N-Acetyl-L-glutamate 5-semialdehyde
MNXM1062[m]	MNXM1062	Mitochondria	N-Acetyl-L-glutamate 5-semialdehyde
MNXM1065[p]	MNXM1065	Membrane	4beta-hydroxymethyl-4alpha-methyl-5alpha-cholest-7-en-3beta-ol|4beta-hydroxymethyl-4alpha-methyl-5alpha-cholest-en-3beta-ol
MNXM107[c]	MNXM107	Cytoplasm	Nitrite
MNXM107[e]	MNXM107	Extracellular	Nitrite
MNXM107[m]	MNXM107	Mitochondria	Nitrite
MNXM107752[e]	MNXM107752	Extracellular	Alkyl phosphates|n-Alkylphosphates|a phosphate monoester
MNXM107752[m]	MNXM107752	Mitochondria	Alkyl phosphates|n-Alkylphosphates|a phosphate monoester
MNXM107752[n]	MNXM107752	Nucleous	Alkyl phosphates|n-Alkylphosphates|a phosphate monoester
MNXM108[c]	MNXM108	Cytoplasm	Hexadecanoate (n-C16:0)
MNXM108[e]	MNXM108	Extracellular	Hexadecanoate (n-C16:0)
MNXM108[m]	MNXM108	Mitochondria	Hexadecanoate (n-C16:0)
MNXM108[p]	MNXM108	Membrane	Hexadecanoate (n-C16:0)
MNXM1083[c]	MNXM1083	Cytoplasm	ferricytochrome b5|Ferricytochrome b5
MNXM1083[m]	MNXM1083	Mitochondria	ferricytochrome b5|Ferricytochrome b5
MNXM1083[p]	MNXM1083	Membrane	ferricytochrome b5|Ferricytochrome b5
MNXM1084[c]	MNXM1084	Cytoplasm	ferrocytochrome b5|Ferrocytochrome b5
MNXM1084[m]	MNXM1084	Mitochondria	ferrocytochrome b5|Ferrocytochrome b5
MNXM1084[p]	MNXM1084	Membrane	ferrocytochrome b5|Ferrocytochrome b5
MNXM10887[c]	MNXM10887	Cytoplasm	Esters|A carboxylic ester
MNXM10887[e]	MNXM10887	Extracellular	Esters|A carboxylic ester
MNXM10887[m]	MNXM10887	Mitochondria	Esters|A carboxylic ester
MNXM10887[p]	MNXM10887	Membrane	Esters|A carboxylic ester
MNXM109[m]	MNXM109	Mitochondria	Diacylglycerol-3-phosphate|Phosphatidic acid|Phosphatidate|Phosphatidyl acid|PA|1,2-Diacyl-sn-glycerol 3-phosphate
MNXM109[p]	MNXM109	Membrane	Diacylglycerol-3-phosphate|Phosphatidic acid|Phosphatidate|Phosphatidyl acid|PA|1,2-Diacyl-sn-glycerol 3-phosphate
MNXM1094[c]	MNXM1094	Cytoplasm	7-alpha,24(S)-Dihydroxycholesterol
MNXM1094[e]	MNXM1094	Extracellular	7-alpha,24(S)-Dihydroxycholesterol
MNXM11[c]	MNXM11	Cytoplasm	Diphosphate
MNXM11[e]	MNXM11	Extracellular	Diphosphate
MNXM11[m]	MNXM11	Mitochondria	Diphosphate
MNXM11[n]	MNXM11	Nucleous	Diphosphate
MNXM11[p]	MNXM11	Membrane	Diphosphate
MNXM1106[c]	MNXM1106	Cytoplasm	Aminoacetone
MNXM1109[p]	MNXM1109	Membrane	Ergosta-5,7,22,24,(28)-tetraen-3beta-ol
MNXM111[c]	MNXM111	Cytoplasm	Fe2+
MNXM111[e]	MNXM111	Extracellular	Fe2+
MNXM111[m]	MNXM111	Mitochondria	Fe2+
MNXM111[p]	MNXM111	Membrane	Fe2+
MNXM1119[e]	MNXM1119	Extracellular	S-Methyl-L-methionine
MNXM1119[p]	MNXM1119	Membrane	S-Methyl-L-methionine
MNXM11193[c]	MNXM11193	Cytoplasm	[eIF5A-precursor]-deoxyhypusine
MNXM11244[c]	MNXM11244	Cytoplasm	Cytochrome P-450 oxidized form|Cytochrome P-450 oxidized form
MNXM11245[c]	MNXM11245	Cytoplasm	Cytochrome P-450 reduced form|Cytochrome P-450 reduced form
MNXM113[c]	MNXM113	Cytoplasm	GMP
MNXM113[e]	MNXM113	Extracellular	GMP
MNXM113[n]	MNXM113	Nucleous	GMP
MNXM113[p]	MNXM113	Membrane	GMP
MNXM1135[c]	MNXM1135	Cytoplasm	2-Methyl-4-amino-5-hydroxymethylpyrimidine diphosphate
MNXM1138[c]	MNXM1138	Cytoplasm	3alpha,7alpha,26-Trihydroxy-5beta-cholestane
MNXM114[c]	MNXM114	Cytoplasm	L-Proline
MNXM114[e]	MNXM114	Extracellular	L-Proline
MNXM114[n]	MNXM114	Nucleous	L-Proline
MNXM1140[p]	MNXM1140	Membrane	7,8-Diaminononanoate
MNXM114063[c]	MNXM114063	Cytoplasm	Carboxylic_acid|a Carboxylate|Carbon acids
MNXM114063[e]	MNXM114063	Extracellular	Carboxylic_acid|a Carboxylate|Carbon acids
MNXM114063[m]	MNXM114063	Mitochondria	Carboxylic_acid|a Carboxylate|Carbon acids
MNXM114063[n]	MNXM114063	Nucleous	Carboxylic_acid|a Carboxylate|Carbon acids
MNXM114063[p]	MNXM114063	Membrane	Carboxylic_acid|a Carboxylate|Carbon acids
MNXM114070[c]	MNXM114070	Cytoplasm	L-Homocysteine
MNXM114070[p]	MNXM114070	Membrane	L-Homocysteine
MNXM114070[x]	MNXM114070	Peroxisome	L-Homocysteine
MNXM114072[c]	MNXM114072	Cytoplasm	Ferricytochrome c
MNXM114072[m]	MNXM114072	Mitochondria	Ferricytochrome c
MNXM114079[c]	MNXM114079	Cytoplasm	(S)-2-Acetolactate
MNXM114079[e]	MNXM114079	Extracellular	(S)-2-Acetolactate
MNXM114079[m]	MNXM114079	Mitochondria	(S)-2-Acetolactate
MNXM114097[c]	MNXM114097	Cytoplasm	(R)-2,3-Dihydroxy-3-methylbutanoate
MNXM114097[m]	MNXM114097	Mitochondria	(R)-2,3-Dihydroxy-3-methylbutanoate
MNXM1141[m]	MNXM1141	Mitochondria	8-Amino-7-oxononanoate
MNXM1141[p]	MNXM1141	Membrane	8-Amino-7-oxononanoate
MNXM114114[c]	MNXM114114	Cytoplasm	L-Thyroxine
MNXM114114[e]	MNXM114114	Extracellular	L-Thyroxine
MNXM114191[c]	MNXM114191	Cytoplasm	coprogen
MNXM114191[e]	MNXM114191	Extracellular	coprogen
MNXM114191[p]	MNXM114191	Membrane	coprogen
MNXM114297[e]	MNXM114297	Extracellular	Fe(III)dicitrate
MNXM115[m]	MNXM115	Mitochondria	phosphatidylethanolamine, yeast-specific
MNXM115[p]	MNXM115	Membrane	phosphatidylethanolamine, yeast-specific
MNXM1151[e]	MNXM1151	Extracellular	L-Rhamnose
MNXM1155[e]	MNXM1155	Extracellular	Phylloquinone
MNXM116[c]	MNXM116	Cytoplasm	D-ribose 5-phosphate|ribose-5'-phosphate|Ribose-5-phosphate|ribose-5'phosphate|Ribose-5 phosphate|Rib-5-phosphate|ribose 5-phosphate|ribose-5-P|ribose 5'-phosphate|D-ribose-5-phosphate
MNXM116[m]	MNXM116	Mitochondria	D-ribose 5-phosphate|ribose-5'-phosphate|Ribose-5-phosphate|ribose-5'phosphate|Ribose-5 phosphate|Rib-5-phosphate|ribose 5-phosphate|ribose-5-P|ribose 5'-phosphate|D-ribose-5-phosphate
MNXM116[n]	MNXM116	Nucleous	D-ribose 5-phosphate|ribose-5'-phosphate|Ribose-5-phosphate|ribose-5'phosphate|Ribose-5 phosphate|Rib-5-phosphate|ribose 5-phosphate|ribose-5-P|ribose 5'-phosphate|D-ribose-5-phosphate
MNXM1160[m]	MNXM1160	Mitochondria	2-Amino-4-hydroxy-6-hydroxymethyl-7,8-dihydropteridine diphosphate
MNXM117[c]	MNXM117	Cytoplasm	Urea
MNXM117[e]	MNXM117	Extracellular	Urea
MNXM11716[c]	MNXM11716	Cytoplasm	glycogen, structure 4 (glycogenin-1,6-{2[1,4-Glc], [1,4-Glc]})
MNXM1174[c]	MNXM1174	Cytoplasm	3alpha,7alpha-Dihydroxy-5beta-cholestan-26-al
MNXM1174[m]	MNXM1174	Mitochondria	3alpha,7alpha-Dihydroxy-5beta-cholestan-26-al
MNXM1177[c]	MNXM1177	Cytoplasm	4-Phospho-L-aspartate
MNXM1178[m]	MNXM1178	Mitochondria	5-Amino-6-(5'-phosphoribitylamino)uracil
MNXM118[c]	MNXM118	Cytoplasm	Putrescine
MNXM118[e]	MNXM118	Extracellular	Putrescine
MNXM119[c]	MNXM119	Cytoplasm	FMN
MNXM119[e]	MNXM119	Extracellular	FMN
MNXM119[m]	MNXM119	Mitochondria	FMN
MNXM119[n]	MNXM119	Nucleous	FMN
MNXM12[c]	MNXM12	Cytoplasm	Coenzyme A
MNXM12[e]	MNXM12	Extracellular	Coenzyme A
MNXM12[m]	MNXM12	Mitochondria	Coenzyme A
MNXM12[n]	MNXM12	Nucleous	Coenzyme A
MNXM12[p]	MNXM12	Membrane	Coenzyme A
MNXM12[x]	MNXM12	Peroxisome	Coenzyme A
MNXM121[c]	MNXM121	Cytoplasm	UTP
MNXM121[e]	MNXM121	Extracellular	UTP
MNXM121[m]	MNXM121	Mitochondria	UTP
MNXM121[n]	MNXM121	Nucleous	UTP
MNXM1210[c]	MNXM1210	Cytoplasm	2-Hydroxy-glutarate|2-Hydroxyglutarate
MNXM1219[c]	MNXM1219	Cytoplasm	2-Dehydro-3-deoxy-D-arabino-heptonate 7-phosphate
MNXM1219[m]	MNXM1219	Mitochondria	2-Dehydro-3-deoxy-D-arabino-heptonate 7-phosphate
MNXM1219[n]	MNXM1219	Nucleous	2-Dehydro-3-deoxy-D-arabino-heptonate 7-phosphate
MNXM1219[p]	MNXM1219	Membrane	2-Dehydro-3-deoxy-D-arabino-heptonate 7-phosphate
MNXM122[m]	MNXM122	Mitochondria	1-phosphatidyl-1D-myo-inositol 4-phosphate|phosphatidylinositol phosphate|1-phosphatidyl-1D-myo-inositol-4-phosphate
MNXM12235[c]	MNXM12235	Cytoplasm	Menaquinone 6
MNXM12309[c]	MNXM12309	Cytoplasm	myo-inositol phosphate|myo-inositol phosphates|myo inositol phosphates|myo-inositol phosphate
MNXM1233[e]	MNXM1233	Extracellular	Galactitol
MNXM124[c]	MNXM124	Cytoplasm	Spermidine
MNXM124[e]	MNXM124	Extracellular	Spermidine
MNXM124[p]	MNXM124	Membrane	Spermidine
MNXM1248[c]	MNXM1248	Cytoplasm	(RNA)|RNA|Ribonucleic acid (RNA)-oh|Ribonucleic acid
MNXM1248[e]	MNXM1248	Extracellular	(RNA)|RNA|Ribonucleic acid (RNA)-oh|Ribonucleic acid
MNXM1248[m]	MNXM1248	Mitochondria	(RNA)|RNA|Ribonucleic acid (RNA)-oh|Ribonucleic acid
MNXM1248[n]	MNXM1248	Nucleous	(RNA)|RNA|Ribonucleic acid (RNA)-oh|Ribonucleic acid
MNXM125[c]	MNXM125	Cytoplasm	IMP
MNXM125[e]	MNXM125	Extracellular	IMP
MNXM125[m]	MNXM125	Mitochondria	IMP
MNXM125[n]	MNXM125	Nucleous	IMP
MNXM125[p]	MNXM125	Membrane	IMP
MNXM125[x]	MNXM125	Peroxisome	IMP
MNXM1253[c]	MNXM1253	Cytoplasm	(R)-S-Lactoylglutathione
MNXM1253[m]	MNXM1253	Mitochondria	(R)-S-Lactoylglutathione
MNXM1256[m]	MNXM1256	Mitochondria	1-Alkyl-sn-glycero-3-phosphocholine|1-organyl-2-lyso-sn-glycero-3-phosphocholine
MNXM126[c]	MNXM126	Cytoplasm	3-Phospho-D-glycerate
MNXM126[m]	MNXM126	Mitochondria	3-Phospho-D-glycerate
MNXM1263[m]	MNXM1263	Mitochondria	3-Hydroxypropionyl-CoA
MNXM1264[c]	MNXM1264	Cytoplasm	3-Oxoadipyl-CoA
MNXM1264[m]	MNXM1264	Mitochondria	3-Oxoadipyl-CoA
MNXM1264[x]	MNXM1264	Peroxisome	3-Oxoadipyl-CoA
MNXM1265[p]	MNXM1265	Membrane	Shikimate 5-phosphate
MNXM127[c]	MNXM127	Cytoplasm	myo-Inositol
MNXM127[e]	MNXM127	Extracellular	myo-Inositol
MNXM127[p]	MNXM127	Membrane	myo-Inositol
MNXM1274[c]	MNXM1274	Cytoplasm	D-hexose|D-hexose|D-hexoses|D-hexopyranose|D-Hexose
MNXM12770[m]	MNXM12770	Mitochondria	protein 6-N-(octanoyl)lysine|protein N6-(octanoyl)lysine
MNXM12776[c]	MNXM12776	Cytoplasm	protein L-isoaspartate alpha-methyl ester|protein Lisoaspartate alpha-methyl ester
MNXM128[c]	MNXM128	Cytoplasm	Calcium
MNXM1280[c]	MNXM1280	Cytoplasm	L-Glutamate 5-phosphate
MNXM1281[c]	MNXM1281	Cytoplasm	L-Histidinol
MNXM1282[e]	MNXM1282	Extracellular	L-Xylulose
MNXM1282[p]	MNXM1282	Membrane	L-Xylulose
MNXM1289[c]	MNXM1289	Cytoplasm	Oxalosuccinate
MNXM12919[p]	MNXM12919	Membrane	S-Palmitoylprotein|S-Palmitoylprotein|Protein S-palmitoyl-L-cysteine
MNXM13[c]	MNXM13	Cytoplasm	CO2
MNXM13[e]	MNXM13	Extracellular	CO2
MNXM13[m]	MNXM13	Mitochondria	CO2
MNXM13[n]	MNXM13	Nucleous	CO2
MNXM13[p]	MNXM13	Membrane	CO2
MNXM13[x]	MNXM13	Peroxisome	CO2
MNXM130[p]	MNXM130	Membrane	(S)-Squalene-2,3-epoxide
MNXM131[c]	MNXM131	Cytoplasm	Citrate
MNXM131[e]	MNXM131	Extracellular	Citrate
MNXM131[m]	MNXM131	Mitochondria	Citrate
MNXM131[x]	MNXM131	Peroxisome	Citrate
MNXM1310[c]	MNXM1310	Cytoplasm	3-Oxoacyl-CoA
MNXM1310[m]	MNXM1310	Mitochondria	3-Oxoacyl-CoA
MNXM1310[x]	MNXM1310	Peroxisome	3-Oxoacyl-CoA
MNXM1313[c]	MNXM1313	Cytoplasm	6,7-Dimethyl-8-(1-D-ribityl)lumazine
MNXM132[c]	MNXM132	Cytoplasm	Dimethylallyl diphosphate
MNXM132[n]	MNXM132	Nucleous	Dimethylallyl diphosphate
MNXM1325[c]	MNXM1325	Cytoplasm	dITP
MNXM133[c]	MNXM133	Cytoplasm	Acetoacetyl-CoA
MNXM1330[m]	MNXM1330	Mitochondria	Imidazole-4-acetate
MNXM13328[p]	MNXM13328	Membrane	0
MNXM13336[c]	MNXM13336	Cytoplasm	0
MNXM13336[p]	MNXM13336	Membrane	0
MNXM1334[c]	MNXM1334	Cytoplasm	O-Phospho-L-homoserine
MNXM1334[x]	MNXM1334	Peroxisome	O-Phospho-L-homoserine
MNXM13365[c]	MNXM13365	Cytoplasm	0
MNXM13365[p]	MNXM13365	Membrane	0
MNXM13370[c]	MNXM13370	Cytoplasm	0
MNXM13370[p]	MNXM13370	Membrane	0
MNXM13382[c]	MNXM13382	Cytoplasm	0
MNXM13382[p]	MNXM13382	Membrane	0
MNXM134[c]	MNXM134	Cytoplasm	L-Histidine
MNXM134[e]	MNXM134	Extracellular	L-Histidine
MNXM135[c]	MNXM135	Cytoplasm	arachidonic acid
MNXM135[e]	MNXM135	Extracellular	arachidonic acid
MNXM1351[c]	MNXM1351	Cytoplasm	1-(5-Phosphoribosyl)-ATP
MNXM1362[p]	MNXM1362	Membrane	4,4-Dimethyl-5alpha-cholest-7-en-3beta-ol|4,4-gem-dimethyl-5alpha-cholest-7-en-3beta-ol
MNXM1365[m]	MNXM1365	Mitochondria	5-O-(1-Carboxyvinyl)-3-phosphoshikimate
MNXM1365[p]	MNXM1365	Membrane	5-O-(1-Carboxyvinyl)-3-phosphoshikimate
MNXM1369[c]	MNXM1369	Cytoplasm	Bilirubin beta-diglucuronide
MNXM1369[e]	MNXM1369	Extracellular	Bilirubin beta-diglucuronide
MNXM1372[c]	MNXM1372	Cytoplasm	2-Amino-3-carboxymuconate semialdehyde
MNXM138[c]	MNXM138	Cytoplasm	Carbamoyl phosphate
MNXM138[m]	MNXM138	Mitochondria	Carbamoyl phosphate
MNXM138[n]	MNXM138	Nucleous	Carbamoyl phosphate
MNXM138[p]	MNXM138	Membrane	Carbamoyl phosphate
MNXM1380[c]	MNXM1380	Cytoplasm	D-Fructose
MNXM1380[e]	MNXM1380	Extracellular	D-Fructose
MNXM1380[p]	MNXM1380	Membrane	D-Fructose
MNXM1384[c]	MNXM1384	Cytoplasm	N-Acetyl-L-glutamyl 5-phosphate
MNXM1384[m]	MNXM1384	Mitochondria	N-Acetyl-L-glutamyl 5-phosphate
MNXM139[c]	MNXM139	Cytoplasm	Geranylgeranyl diphosphate
MNXM139[p]	MNXM139	Membrane	Geranylgeranyl diphosphate
MNXM1392[c]	MNXM1392	Cytoplasm	5-Formyltetrahydrofolate
MNXM1392[e]	MNXM1392	Extracellular	5-Formyltetrahydrofolate
MNXM1397[c]	MNXM1397	Cytoplasm	1-(5-Phosphoribosyl)-5-[(5-phosphoribosylamino)methylideneamino]imidazole-4-carboxamide
MNXM14[c]	MNXM14	Cytoplasm	AMP
MNXM14[e]	MNXM14	Extracellular	AMP
MNXM14[m]	MNXM14	Mitochondria	AMP
MNXM14[n]	MNXM14	Nucleous	AMP
MNXM14[p]	MNXM14	Membrane	AMP
MNXM140[c]	MNXM140	Cytoplasm	L-Leucine
MNXM140[e]	MNXM140	Extracellular	L-Leucine
MNXM140[p]	MNXM140	Membrane	L-Leucine
MNXM1401[c]	MNXM1401	Cytoplasm	3,4-Dihydroxyphenylacetaldehyde
MNXM1401[e]	MNXM1401	Extracellular	3,4-Dihydroxyphenylacetaldehyde
MNXM1401[m]	MNXM1401	Mitochondria	3,4-Dihydroxyphenylacetaldehyde
MNXM1401[p]	MNXM1401	Membrane	3,4-Dihydroxyphenylacetaldehyde
MNXM1403[c]	MNXM1403	Cytoplasm	Phenylpropanoate
MNXM1403[e]	MNXM1403	Extracellular	Phenylpropanoate
MNXM1403[p]	MNXM1403	Membrane	Phenylpropanoate
MNXM1408[c]	MNXM1408	Cytoplasm	5-[(5-phospho-1-deoxyribulos-1-ylamino)methylideneamino]-1-(5-phosphoribosyl)imidazole-4-carboxamide
MNXM1410[c]	MNXM1410	Cytoplasm	5-Oxopentanoate
MNXM1411[e]	MNXM1411	Extracellular	D-glucosaminylphosphatidylinositol
MNXM142[c]	MNXM142	Cytoplasm	L-Threonine
MNXM142[e]	MNXM142	Extracellular	L-Threonine
MNXM142[m]	MNXM142	Mitochondria	L-Threonine
MNXM142[p]	MNXM142	Membrane	L-Threonine
MNXM142[x]	MNXM142	Peroxisome	L-Threonine
MNXM1422[m]	MNXM1422	Mitochondria	D-erythro-1-(Imidazol-4-yl)glycerol 3-phosphate
MNXM143[c]	MNXM143	Cytoplasm	N-Acetyl-D-glucosamine
MNXM143[e]	MNXM143	Extracellular	N-Acetyl-D-glucosamine
MNXM143[m]	MNXM143	Mitochondria	N-Acetyl-D-glucosamine
MNXM143[p]	MNXM143	Membrane	N-Acetyl-D-glucosamine
MNXM1434[e]	MNXM1434	Extracellular	Melibiose
MNXM144[c]	MNXM144	Cytoplasm	beta-Alanine
MNXM144[e]	MNXM144	Extracellular	beta-Alanine
MNXM144[m]	MNXM144	Mitochondria	beta-Alanine
MNXM1449[c]	MNXM1449	Cytoplasm	timnodonyl coenzyme A
MNXM145[c]	MNXM145	Cytoplasm	D-Ribulose 5-phosphate
MNXM145[m]	MNXM145	Mitochondria	D-Ribulose 5-phosphate
MNXM1450[c]	MNXM1450	Cytoplasm	stearidonyl coenzyme A
MNXM1456[m]	MNXM1456	Mitochondria	3-(Imidazol-4-yl)-2-oxopropyl phosphate
MNXM1456[x]	MNXM1456	Peroxisome	3-(Imidazol-4-yl)-2-oxopropyl phosphate
MNXM1461[c]	MNXM1461	Cytoplasm	4alpha-Methyl-5alpha-cholest-7-ene-3-one|4alpha-methyl-5alpha-cholest-7-en-3-one
MNXM1464[p]	MNXM1464	Membrane	Aerobactin
MNXM1468[m]	MNXM1468	Mitochondria	Chloroacetate|Monochloroacetate|monochloroacetic acid|chloroacetic acid
MNXM147[c]	MNXM147	Cytoplasm	L-Asparagine
MNXM147[e]	MNXM147	Extracellular	L-Asparagine
MNXM147[m]	MNXM147	Mitochondria	L-Asparagine
MNXM147[p]	MNXM147	Membrane	L-Asparagine
MNXM148[c]	MNXM148	Cytoplasm	Oxidized thioredoxin
MNXM148[m]	MNXM148	Mitochondria	Oxidized thioredoxin
MNXM1482[m]	MNXM1482	Mitochondria	L-Histidinol phosphate
MNXM1482[x]	MNXM1482	Peroxisome	L-Histidinol phosphate
MNXM1485[e]	MNXM1485	Extracellular	methanesulfonate
MNXM1485[p]	MNXM1485	Membrane	methanesulfonate
MNXM1489[p]	MNXM1489	Membrane	N-(5-Phospho-D-ribosyl)anthranilate
MNXM14895[m]	MNXM14895	Mitochondria	(5-L-Glutamyl)-peptide
MNXM1495[c]	MNXM1495	Cytoplasm	Phosphatidylglycerol (ditetradecanoyl, n-C14:0)
MNXM15[c]	MNXM15	Cytoplasm	Ammonia
MNXM15[e]	MNXM15	Extracellular	Ammonia
MNXM15[m]	MNXM15	Mitochondria	Ammonia
MNXM15[n]	MNXM15	Nucleous	Ammonia
MNXM15[p]	MNXM15	Membrane	Ammonia
MNXM150[c]	MNXM150	Cytoplasm	5-Methylthioadenosine
MNXM151[c]	MNXM151	Cytoplasm	Oxidized glutathione
MNXM151[e]	MNXM151	Extracellular	Oxidized glutathione
MNXM151[m]	MNXM151	Mitochondria	Oxidized glutathione
MNXM1512[c]	MNXM1512	Cytoplasm	tetracosatetraenoyl coenzyme A
MNXM1515[c]	MNXM1515	Cytoplasm	1-(5-Phosphoribosyl)-AMP
MNXM152[c]	MNXM152	Cytoplasm	dTDP
MNXM152[m]	MNXM152	Mitochondria	dTDP
MNXM1527[m]	MNXM1527	Mitochondria	N4-Acetylaminobutanal
MNXM153[m]	MNXM153	Mitochondria	3-(4-Hydroxyphenyl)pyruvate
MNXM1532[m]	MNXM1532	Mitochondria	5-Amino-6-(5'-phosphoribosylamino)uracil
MNXM154[c]	MNXM154	Cytoplasm	Acetoacetate
MNXM154[e]	MNXM154	Extracellular	Acetoacetate
MNXM154[m]	MNXM154	Mitochondria	Acetoacetate
MNXM154[x]	MNXM154	Peroxisome	Acetoacetate
MNXM1542[c]	MNXM1542	Cytoplasm	beta-D-Fructofuranose|b-D-Fructose|beta-D-Fructose
MNXM1547[p]	MNXM1547	Membrane	Choline sulfate
MNXM155[c]	MNXM155	Cytoplasm	Reduced thioredoxin
MNXM155[m]	MNXM155	Mitochondria	Reduced thioredoxin
MNXM1560[c]	MNXM1560	Cytoplasm	glycocholate
MNXM1560[e]	MNXM1560	Extracellular	glycocholate
MNXM1560[x]	MNXM1560	Peroxisome	glycocholate
MNXM1562[c]	MNXM1562	Cytoplasm	Hg2+
MNXM1562[e]	MNXM1562	Extracellular	Hg2+
MNXM1562[p]	MNXM1562	Membrane	Hg2+
MNXM157[c]	MNXM157	Cytoplasm	Methanol
MNXM157[e]	MNXM157	Extracellular	Methanol
MNXM157[m]	MNXM157	Mitochondria	Methanol
MNXM1572[m]	MNXM1572	Mitochondria	Methylmalonate|2-methylmalonate
MNXM158[c]	MNXM158	Cytoplasm	Uracil
MNXM158[e]	MNXM158	Extracellular	Uracil
MNXM158[p]	MNXM158	Membrane	Uracil
MNXM159[m]	MNXM159	Mitochondria	2-Oxobutanoate
MNXM16[c]	MNXM16	Cytoplasm	S-Adenosyl-L-methionine
MNXM16[e]	MNXM16	Extracellular	S-Adenosyl-L-methionine
MNXM16[m]	MNXM16	Mitochondria	S-Adenosyl-L-methionine
MNXM16[n]	MNXM16	Nucleous	S-Adenosyl-L-methionine
MNXM16[p]	MNXM16	Membrane	S-Adenosyl-L-methionine
MNXM160[c]	MNXM160	Cytoplasm	D-Glucose 6-phosphate
MNXM160[e]	MNXM160	Extracellular	D-Glucose 6-phosphate
MNXM1602[c]	MNXM1602	Cytoplasm	3-Carboxy-4-methyl-2-oxopentanoate
MNXM1602[m]	MNXM1602	Mitochondria	3-Carboxy-4-methyl-2-oxopentanoate
MNXM161[m]	MNXM161	Mitochondria	Pyridoxal 5'-phosphate
MNXM1615[c]	MNXM1615	Cytoplasm	1-Methylpyrrolinium
MNXM1624[p]	MNXM1624	Membrane	2(alpha-D-Mannosyl)-D-glycerate
MNXM163[c]	MNXM163	Cytoplasm	Iodide
MNXM163[e]	MNXM163	Extracellular	Iodide
MNXM1633[c]	MNXM1633	Cytoplasm	3,4-Dihydroxymandelaldehyde
MNXM1633[m]	MNXM1633	Mitochondria	3,4-Dihydroxymandelaldehyde
MNXM1634[c]	MNXM1634	Cytoplasm	3-(3-hydroxy-phenyl)propionate
MNXM1634[e]	MNXM1634	Extracellular	3-(3-hydroxy-phenyl)propionate
MNXM1635[m]	MNXM1635	Mitochondria	2-Octaprenyl-6-hydroxyphenol
MNXM165[e]	MNXM165	Extracellular	Maltose
MNXM165[p]	MNXM165	Membrane	Maltose
MNXM1653[c]	MNXM1653	Cytoplasm	Hexanoate (n-C6:0)
MNXM1653[e]	MNXM1653	Extracellular	Hexanoate (n-C6:0)
MNXM1653[p]	MNXM1653	Membrane	Hexanoate (n-C6:0)
MNXM1660[c]	MNXM1660	Cytoplasm	D-Fructuronate
MNXM1660[e]	MNXM1660	Extracellular	D-Fructuronate
MNXM1660[p]	MNXM1660	Membrane	D-Fructuronate
MNXM1663[m]	MNXM1663	Mitochondria	Dihydrolipolprotein
MNXM1669[n]	MNXM1669	Nucleous	Histone N6-methyl-L-lysine
MNXM168[c]	MNXM168	Cytoplasm	Adenine
MNXM168[e]	MNXM168	Extracellular	Adenine
MNXM17[c]	MNXM17	Cytoplasm	UDP
MNXM17[e]	MNXM17	Extracellular	UDP
MNXM17[m]	MNXM17	Mitochondria	UDP
MNXM17[p]	MNXM17	Membrane	UDP
MNXM1700[m]	MNXM1700	Mitochondria	acyl-dihydroxyacetone phosphate
MNXM1706[c]	MNXM1706	Cytoplasm	2-Isopropylmaleate
MNXM17065[p]	MNXM17065	Membrane	D-erythro-ascorbate|dehydro-D-arabinono-1,4-lactone|(5R)-3,4-dihydroxy-5-(hydroxymethyl)furan-2(5H)-one|D-erythroascorbic acid
MNXM1707[m]	MNXM1707	Mitochondria	2-Octaprenyl-6-methoxyphenol
MNXM17106[c]	MNXM17106	Cytoplasm	D-Glucuronate 1-phosphate
MNXM17106[e]	MNXM17106	Extracellular	D-Glucuronate 1-phosphate
MNXM172[c]	MNXM172	Cytoplasm	Succinic semialdehyde
MNXM172[m]	MNXM172	Mitochondria	Succinic semialdehyde
MNXM173[c]	MNXM173	Cytoplasm	L-Carnitine
MNXM173[e]	MNXM173	Extracellular	L-Carnitine
MNXM174[c]	MNXM174	Cytoplasm	Xanthine
MNXM174[e]	MNXM174	Extracellular	Xanthine
MNXM1740[c]	MNXM1740	Cytoplasm	Dolichyl phosphate D-mannose
MNXM1740[p]	MNXM1740	Membrane	Dolichyl phosphate D-mannose
MNXM1741[c]	MNXM1741	Cytoplasm	fecosterol
MNXM1745[m]	MNXM1745	Mitochondria	Imidazole-4-acetaldehyde
MNXM176[c]	MNXM176	Cytoplasm	Ubiquinone
MNXM176[e]	MNXM176	Extracellular	Ubiquinone
MNXM176[m]	MNXM176	Mitochondria	Ubiquinone
MNXM176[n]	MNXM176	Nucleous	Ubiquinone
MNXM177[c]	MNXM177	Cytoplasm	Protein
MNXM177[e]	MNXM177	Extracellular	Protein
MNXM177[m]	MNXM177	Mitochondria	Protein
MNXM177[n]	MNXM177	Nucleous	Protein
MNXM177[p]	MNXM177	Membrane	Protein
MNXM1771[c]	MNXM1771	Cytoplasm	Phosphatidylglycerol (didodecanoyl, n-C12:0)
MNXM1783[m]	MNXM1783	Mitochondria	Ubiquinone-6
MNXM179[c]	MNXM179	Cytoplasm	L-Lactate
MNXM179[e]	MNXM179	Extracellular	L-Lactate
MNXM179[m]	MNXM179	Mitochondria	L-Lactate
MNXM179[p]	MNXM179	Membrane	L-Lactate
MNXM1792[c]	MNXM1792	Cytoplasm	cis-2-Methylaconitate
MNXM1816[m]	MNXM1816	Mitochondria	chloroacetaldehyde|2-Chloro-1-ethanal|Monochloroacetaldehyde|Chloroaldehyde|Chloroacetaldehyde|chloroacetaldehyde|2-Chloroethanal
MNXM182[c]	MNXM182	Cytoplasm	D-Mannose
MNXM182[e]	MNXM182	Extracellular	D-Mannose
MNXM182[p]	MNXM182	Membrane	D-Mannose
MNXM18216[p]	MNXM18216	Membrane	a glycoprotein with the oligosaccharide chain attached by N-glycosyl linkage to protein L-asparagine
MNXM1824[c]	MNXM1824	Cytoplasm	Dolichyl phosphate|Dolichyl phosphate|Dolichol phosphate
MNXM1824[p]	MNXM1824	Membrane	Dolichyl phosphate|Dolichyl phosphate|Dolichol phosphate
MNXM183[c]	MNXM183	Cytoplasm	5,10-Methylenetetrahydrofolate
MNXM183[m]	MNXM183	Mitochondria	5,10-Methylenetetrahydrofolate
MNXM1850[c]	MNXM1850	Cytoplasm	phosphatidylethanolamine (homo sapiens)
MNXM1850[e]	MNXM1850	Extracellular	phosphatidylethanolamine (homo sapiens)
MNXM186[c]	MNXM186	Cytoplasm	D-Xylulose 5-phosphate
MNXM186[e]	MNXM186	Extracellular	D-Xylulose 5-phosphate
MNXM187[m]	MNXM187	Mitochondria	Ethanolamine phosphate
MNXM1875[c]	MNXM1875	Cytoplasm	(S)-3-Hydroxyacyl-CoA
MNXM1875[m]	MNXM1875	Mitochondria	(S)-3-Hydroxyacyl-CoA
MNXM188[c]	MNXM188	Cytoplasm	Anthranilate
MNXM188[p]	MNXM188	Membrane	Anthranilate
MNXM189[c]	MNXM189	Cytoplasm	(R)-Glycerate
MNXM189[e]	MNXM189	Extracellular	(R)-Glycerate
MNXM189[m]	MNXM189	Mitochondria	(R)-Glycerate
MNXM189[p]	MNXM189	Membrane	(R)-Glycerate
MNXM19[c]	MNXM19	Cytoplasm	S-Adenosyl-L-homocysteine
MNXM19[m]	MNXM19	Mitochondria	S-Adenosyl-L-homocysteine
MNXM19[n]	MNXM19	Nucleous	S-Adenosyl-L-homocysteine
MNXM19[p]	MNXM19	Membrane	S-Adenosyl-L-homocysteine
MNXM192[m]	MNXM192	Mitochondria	4-Aminobutanoate
MNXM192[p]	MNXM192	Membrane	4-Aminobutanoate
MNXM194[m]	MNXM194	Mitochondria	Nicotinate D-ribonucleotide
MNXM1945[c]	MNXM1945	Cytoplasm	phosphatidylethanolamine (dihexadec-9enoyl, n-C16:1)
MNXM1949[p]	MNXM1949	Membrane	sulfoacetate
MNXM195[c]	MNXM195	Cytoplasm	H2
MNXM195[e]	MNXM195	Extracellular	H2
MNXM196[c]	MNXM196	Cytoplasm	Fe3+
MNXM196[e]	MNXM196	Extracellular	Fe3+
MNXM196[p]	MNXM196	Membrane	Fe3+
MNXM1961[m]	MNXM1961	Mitochondria	5-Hydroxyindoleacetate
MNXM1964[c]	MNXM1964	Cytoplasm	(6S)-6-betahydroxy-1,4,5,6-tetrahydronicotinamide-adenine dinucleotide|(6S)-6beta-hydroxy-1,4,5,6-tetrahydronicotinamide-adenine dinucleotide
MNXM197[c]	MNXM197	Cytoplasm	Hydroxymethylglutaryl-CoA
MNXM197[p]	MNXM197	Membrane	Hydroxymethylglutaryl-CoA
MNXM1973[m]	MNXM1973	Mitochondria	1-Alkyl-2-acetyl-sn-glycero-3-phosphocholine|2-acetyl-1-O-alkyl-sn-glycero-3-phosphocholine|2-acetyl-1-alkyl-sn-glycero-3-phosphocholine
MNXM19734[e]	MNXM19734	Extracellular	N-substituted amino acid
MNXM19734[m]	MNXM19734	Mitochondria	N-substituted amino acid
MNXM198[c]	MNXM198	Cytoplasm	Trehalose
MNXM198[e]	MNXM198	Extracellular	Trehalose
MNXM1989[m]	MNXM1989	Mitochondria	3-Methoxy-4-hydroxyphenylglycolaldehyde
MNXM199[c]	MNXM199	Cytoplasm	L-Valine
MNXM199[e]	MNXM199	Extracellular	L-Valine
MNXM199[m]	MNXM199	Mitochondria	L-Valine
MNXM199[p]	MNXM199	Membrane	L-Valine
MNXM1994[c]	MNXM1994	Cytoplasm	6-hydroxyhexanoate|6-Hydroxyhexanoic acid
MNXM1999[m]	MNXM1999	Mitochondria	Acyl phosphate|Acylphosphate|An acylphosphate
MNXM2[c]	MNXM2	Cytoplasm	H2O
MNXM2[e]	MNXM2	Extracellular	H2O
MNXM2[m]	MNXM2	Mitochondria	H2O
MNXM2[n]	MNXM2	Nucleous	H2O
MNXM2[p]	MNXM2	Membrane	H2O
MNXM2[x]	MNXM2	Peroxisome	H2O
MNXM20[c]	MNXM20	Cytoplasm	2-Oxoglutarate
MNXM20[e]	MNXM20	Extracellular	2-Oxoglutarate
MNXM20[m]	MNXM20	Mitochondria	2-Oxoglutarate
MNXM20[n]	MNXM20	Nucleous	2-Oxoglutarate
MNXM20[p]	MNXM20	Membrane	2-Oxoglutarate
MNXM20[x]	MNXM20	Peroxisome	2-Oxoglutarate
MNXM200[n]	MNXM200	Nucleous	1D-myo-Inositol 1,4,5-trisphosphate
MNXM20039[c]	MNXM20039	Cytoplasm	O-Phospho-tau-protein|O-Phospho-tau-protein
MNXM2004[p]	MNXM2004	Membrane	Glucocerebroside|Glucosylceramide
MNXM201[p]	MNXM201	Membrane	CDPdiacylglycerol, yeast-specific
MNXM2028[c]	MNXM2028	Cytoplasm	Phosphatidylcholine (homo sapiens)
MNXM2028[e]	MNXM2028	Extracellular	Phosphatidylcholine (homo sapiens)
MNXM2028[m]	MNXM2028	Mitochondria	Phosphatidylcholine (homo sapiens)
MNXM2029[c]	MNXM2029	Cytoplasm	Phosphatidylglycerol (ditetradec-7-enoyl, n-C14:1)
MNXM203[p]	MNXM203	Membrane	Sphingosine
MNXM20458[m]	MNXM20458	Mitochondria	Phospho-[DNA-directed RNA polymerase]|Phospho-[DNA-directed RNA polymerase]
MNXM205[c]	MNXM205	Cytoplasm	Dopamine
MNXM205[e]	MNXM205	Extracellular	Dopamine
MNXM205[p]	MNXM205	Membrane	Dopamine
MNXM2063[c]	MNXM2063	Cytoplasm	1D-myo-Inositol 4-phosphate
MNXM207[c]	MNXM207	Cytoplasm	Nitrate
MNXM207[e]	MNXM207	Extracellular	Nitrate
MNXM207[p]	MNXM207	Membrane	Nitrate
MNXM208[m]	MNXM208	Mitochondria	Reduced FMN
MNXM2083[m]	MNXM2083	Mitochondria	4-Acetamidobutanoate
MNXM2091[m]	MNXM2091	Mitochondria	5-L-glutamyl amino acid|N(alpha)-(L-gamma-glutamyl) amino acid|L-gamma-Glutamyl amino acid|5-L-Glutamyl amino acid|5-L-glutamyl amino acid|L-gamma-glutamyl amino acid
MNXM21[c]	MNXM21	Cytoplasm	Acetyl-CoA
MNXM21[m]	MNXM21	Mitochondria	Acetyl-CoA
MNXM21[n]	MNXM21	Nucleous	Acetyl-CoA
MNXM21[p]	MNXM21	Membrane	Acetyl-CoA
MNXM21[x]	MNXM21	Peroxisome	Acetyl-CoA
MNXM210[m]	MNXM210	Mitochondria	Phenylpyruvate
MNXM2100[m]	MNXM2100	Mitochondria	Apocytochrome_c
MNXM211[c]	MNXM211	Cytoplasm	L-Citrulline
MNXM211[m]	MNXM211	Mitochondria	L-Citrulline
MNXM212[c]	MNXM212	Cytoplasm	Adenosine
MNXM212[e]	MNXM212	Extracellular	Adenosine
MNXM212[m]	MNXM212	Mitochondria	Adenosine
MNXM212[p]	MNXM212	Membrane	Adenosine
MNXM21289[m]	MNXM21289	Mitochondria	protein N6-(dihydrolipoyl)lysine|protein 6-N-(dihydrolipoyl)lysine
MNXM213[c]	MNXM213	Cytoplasm	Hypoxanthine
MNXM213[e]	MNXM213	Extracellular	Hypoxanthine
MNXM213[p]	MNXM213	Membrane	Hypoxanthine
MNXM21320[m]	MNXM21320	Mitochondria	protein L-methionine-(R)-sulfoxide|protein-L-methionine (R)-sulfoxide|peptide-L-methionine (R)-S-oxide|protein-L-methionine-(R)-sulfoxide
MNXM214[m]	MNXM214	Mitochondria	Crotonoyl-CoA
MNXM2143[m]	MNXM2143	Mitochondria	ethane nitronate|ethyl nitronate|C2H5NO2|ethylnitronate|nitroethane
MNXM2144[p]	MNXM2144	Membrane	obtusifoliol
MNXM2146[c]	MNXM2146	Cytoplasm	Oxidized flavoprotein|Oxidized flavoprotein
MNXM2149[m]	MNXM2149	Mitochondria	Perillyl aldehyde
MNXM215[c]	MNXM215	Cytoplasm	alpha-D-Mannose_6-phosphate|MAN6P|Mannose 6-Phosphate|a-D-Mannose 6-phosphate|alpha-D-Mannose 6-P|D-Mannose 6-phosphate
MNXM2150[c]	MNXM2150	Cytoplasm	phosphatidylethanolamine (dioctadec-11-enoyl, n-C18:1)
MNXM2152[m]	MNXM2152	Mitochondria	Precorrin_1
MNXM2154[c]	MNXM2154	Cytoplasm	Reduced flavoprotein|Reduced flavoprotein
MNXM217[c]	MNXM217	Cytoplasm	Benzoate
MNXM217[e]	MNXM217	Extracellular	Benzoate
MNXM217[m]	MNXM217	Mitochondria	Benzoate
MNXM217[p]	MNXM217	Membrane	Benzoate
MNXM2174[c]	MNXM2174	Cytoplasm	dIDP
MNXM2175[c]	MNXM2175	Cytoplasm	2'-deoxyribonucleoside diphosphate
MNXM218[c]	MNXM218	Cytoplasm	Ethanolamine
MNXM218[e]	MNXM218	Extracellular	Ethanolamine
MNXM218[p]	MNXM218	Membrane	Ethanolamine
MNXM21985[c]	MNXM21985	Cytoplasm	tau-Protein|tau-Protein
MNXM22[c]	MNXM22	Cytoplasm	Hydrogen peroxide
MNXM22[e]	MNXM22	Extracellular	Hydrogen peroxide
MNXM22[m]	MNXM22	Mitochondria	Hydrogen peroxide
MNXM22[n]	MNXM22	Nucleous	Hydrogen peroxide
MNXM22[p]	MNXM22	Membrane	Hydrogen peroxide
MNXM22[x]	MNXM22	Peroxisome	Hydrogen peroxide
MNXM220[c]	MNXM220	Cytoplasm	CDP
MNXM220[p]	MNXM220	Membrane	CDP
MNXM221[m]	MNXM221	Mitochondria	phosphatidylserine, yeast-specific
MNXM221[p]	MNXM221	Membrane	phosphatidylserine, yeast-specific
MNXM2214[p]	MNXM2214	Membrane	apoprotein [acyl carrier protein]
MNXM222[c]	MNXM222	Cytoplasm	Glycolate
MNXM222[e]	MNXM222	Extracellular	Glycolate
MNXM222[p]	MNXM222	Membrane	Glycolate
MNXM2226[c]	MNXM2226	Cytoplasm	ecgonine methyl ester
MNXM2226[e]	MNXM2226	Extracellular	ecgonine methyl ester
MNXM2226[m]	MNXM2226	Mitochondria	ecgonine methyl ester
MNXM2226[p]	MNXM2226	Membrane	ecgonine methyl ester
MNXM2229[m]	MNXM2229	Mitochondria	reduced electron-transfer flavoprotein
MNXM223[c]	MNXM223	Cytoplasm	Menaquinol 8
MNXM224[m]	MNXM224	Mitochondria	Tetradecanoyl-CoA (n-C14:0CoA)
MNXM224[x]	MNXM224	Peroxisome	Tetradecanoyl-CoA (n-C14:0CoA)
MNXM225[c]	MNXM225	Cytoplasm	UDP-N-acetyl-D-galactosamine
MNXM225[e]	MNXM225	Extracellular	UDP-N-acetyl-D-galactosamine
MNXM2255[e]	MNXM2255	Extracellular	Mn2+
MNXM2255[p]	MNXM2255	Membrane	Mn2+
MNXM226[m]	MNXM226	Mitochondria	1-Acyl-sn-glycerol 3-phosphate
MNXM226[p]	MNXM226	Membrane	1-Acyl-sn-glycerol 3-phosphate
MNXM2260[n]	MNXM2260	Nucleous	N,N-Dimethylaniline N-oxide
MNXM2260[x]	MNXM2260	Peroxisome	N,N-Dimethylaniline N-oxide
MNXM227[e]	MNXM227	Extracellular	N-Acetylneuraminate
MNXM227[p]	MNXM227	Membrane	N-Acetylneuraminate
MNXM2282[c]	MNXM2282	Cytoplasm	Selenate
MNXM2282[e]	MNXM2282	Extracellular	Selenate
MNXM2288[c]	MNXM2288	Cytoplasm	taurocholic acid
MNXM2288[e]	MNXM2288	Extracellular	taurocholic acid
MNXM229[c]	MNXM229	Cytoplasm	Choline phosphate
MNXM229[n]	MNXM229	Nucleous	Choline phosphate
MNXM2299[m]	MNXM2299	Mitochondria	gamma-L-Glutamyl-L-amino_acid|L-g-Glutamyl-amino acid|(5-L-Glutamyl)-L-amino acid
MNXM23[c]	MNXM23	Cytoplasm	Pyruvate
MNXM23[e]	MNXM23	Extracellular	Pyruvate
MNXM23[m]	MNXM23	Mitochondria	Pyruvate
MNXM23[p]	MNXM23	Membrane	Pyruvate
MNXM231[c]	MNXM231	Cytoplasm	L-Isoleucine
MNXM231[e]	MNXM231	Extracellular	L-Isoleucine
MNXM231[m]	MNXM231	Mitochondria	L-Isoleucine
MNXM231[p]	MNXM231	Membrane	L-Isoleucine
MNXM232[c]	MNXM232	Cytoplasm	Ubiquinone-8
MNXM232[m]	MNXM232	Mitochondria	Ubiquinone-8
MNXM233[m]	MNXM233	Mitochondria	Butanoyl-CoA
MNXM233[x]	MNXM233	Peroxisome	Butanoyl-CoA
MNXM234[c]	MNXM234	Cytoplasm	dUMP
MNXM234[e]	MNXM234	Extracellular	dUMP
MNXM235[c]	MNXM235	Cytoplasm	Orotate
MNXM235[e]	MNXM235	Extracellular	Orotate
MNXM236[e]	MNXM236	Extracellular	octadecanoate (n-C18:0)
MNXM236[p]	MNXM236	Membrane	octadecanoate (n-C18:0)
MNXM237[c]	MNXM237	Cytoplasm	10-Formyltetrahydrofolate
MNXM237[e]	MNXM237	Extracellular	10-Formyltetrahydrofolate
MNXM237[m]	MNXM237	Mitochondria	10-Formyltetrahydrofolate
MNXM237[x]	MNXM237	Peroxisome	10-Formyltetrahydrofolate
MNXM2371[m]	MNXM2371	Mitochondria	dTDP-4-dehydro-6-deoxy-L-mannose
MNXM238[c]	MNXM238	Cytoplasm	3-Methyl-2-oxobutanoate
MNXM238[m]	MNXM238	Mitochondria	3-Methyl-2-oxobutanoate
MNXM238[p]	MNXM238	Membrane	3-Methyl-2-oxobutanoate
MNXM240[m]	MNXM240	Mitochondria	benzoyl-CoA|benzoyl-S-CoA|S-benzoate coenzyme A
MNXM240[x]	MNXM240	Peroxisome	benzoyl-CoA|benzoyl-S-CoA|S-benzoate coenzyme A
MNXM2401[c]	MNXM2401	Cytoplasm	N-acetyl-alpha-D-galactosaminyl-1-phosphate|N-acetyl-alpha-D-galactosamine 1-phosphate
MNXM2410[c]	MNXM2410	Cytoplasm	1-Octanol|n-Octanol|Octanol|octan-1-ol
MNXM2414[m]	MNXM2414	Mitochondria	Perillic acid
MNXM242[c]	MNXM242	Cytoplasm	D-Ribose
MNXM242[e]	MNXM242	Extracellular	D-Ribose
MNXM2422[m]	MNXM2422	Mitochondria	Acetylenecarboxylate|Acetylenemonocarboxylic acid|Acetylenecarboxylic acid|propynoate
MNXM2426[c]	MNXM2426	Cytoplasm	a nucleoside|D-ribosyl-base2|D-Ribosyl-base1|a ribonucleoside
MNXM2429[m]	MNXM2429	Mitochondria	Se-methyl-L-selenocysteine|Se-methyl-selenocysteine|Se-methylselenocysteine|Se-methyl--L-selenocysteine
MNXM243[c]	MNXM243	Cytoplasm	cAMP
MNXM243[e]	MNXM243	Extracellular	cAMP
MNXM243[p]	MNXM243	Membrane	cAMP
MNXM2440[m]	MNXM2440	Mitochondria	ubiquinone-9|coenzyme Q9
MNXM245[c]	MNXM245	Cytoplasm	L-Glutamate 5-semialdehyde
MNXM246[p]	MNXM246	Membrane	D-Carnitine
MNXM247[c]	MNXM247	Cytoplasm	L-Prolyl-tRNA(Pro)
MNXM247[n]	MNXM247	Nucleous	L-Prolyl-tRNA(Pro)
MNXM248[c]	MNXM248	Cytoplasm	triglyceride, yeast-specific
MNXM248[e]	MNXM248	Extracellular	triglyceride, yeast-specific
MNXM248[m]	MNXM248	Mitochondria	triglyceride, yeast-specific
MNXM248[n]	MNXM248	Nucleous	triglyceride, yeast-specific
MNXM248[p]	MNXM248	Membrane	triglyceride, yeast-specific
MNXM25[c]	MNXM25	Cytoplasm	Succinate
MNXM25[e]	MNXM25	Extracellular	Succinate
MNXM25[m]	MNXM25	Mitochondria	Succinate
MNXM25[n]	MNXM25	Nucleous	Succinate
MNXM25[x]	MNXM25	Peroxisome	Succinate
MNXM252[c]	MNXM252	Cytoplasm	(S)-Dihydroorotate
MNXM255[c]	MNXM255	Cytoplasm	Methylamine
MNXM255[e]	MNXM255	Extracellular	Methylamine
MNXM256[c]	MNXM256	Cytoplasm	Thiamine diphosphate
MNXM256[e]	MNXM256	Extracellular	Thiamine diphosphate
MNXM2563[c]	MNXM2563	Cytoplasm	Tetrahydropteroyltri-L-glutamate
MNXM257[c]	MNXM257	Cytoplasm	dTMP
MNXM257[e]	MNXM257	Extracellular	dTMP
MNXM257[p]	MNXM257	Membrane	dTMP
MNXM258[c]	MNXM258	Cytoplasm	D-Erythrose 4-phosphate
MNXM258[m]	MNXM258	Mitochondria	D-Erythrose 4-phosphate
MNXM258[n]	MNXM258	Nucleous	D-Erythrose 4-phosphate
MNXM259[c]	MNXM259	Cytoplasm	Guanine
MNXM259[e]	MNXM259	Extracellular	Guanine
MNXM259[p]	MNXM259	Membrane	Guanine
MNXM26[c]	MNXM26	Cytoplasm	Acetate
MNXM26[e]	MNXM26	Extracellular	Acetate
MNXM26[m]	MNXM26	Mitochondria	Acetate
MNXM26[p]	MNXM26	Membrane	Acetate
MNXM26[x]	MNXM26	Peroxisome	Acetate
MNXM261[c]	MNXM261	Cytoplasm	3-Phospho-D-glyceroyl phosphate
MNXM261[m]	MNXM261	Mitochondria	3-Phospho-D-glyceroyl phosphate
MNXM2619[p]	MNXM2619	Membrane	4alpha-methyl-5alpha-ergosta-8,14,24(28)-trien-3beta-ol
MNXM2623[c]	MNXM2623	Cytoplasm	5-Methyltetrahydropteroyltri-L-glutamate
MNXM263[c]	MNXM263	Cytoplasm	2-Oxoadipate
MNXM263[m]	MNXM263	Mitochondria	2-Oxoadipate
MNXM266[c]	MNXM266	Cytoplasm	dCMP
MNXM266[e]	MNXM266	Extracellular	dCMP
MNXM266[p]	MNXM266	Membrane	dCMP
MNXM2671[m]	MNXM2671	Mitochondria	electron-transfer flavoprotein
MNXM268[c]	MNXM268	Cytoplasm	L-2-Aminoadipate
MNXM268[m]	MNXM268	Mitochondria	L-2-Aminoadipate
MNXM27[p]	MNXM27	Membrane	Sodium
MNXM27[x]	MNXM27	Peroxisome	Sodium
MNXM270[c]	MNXM270	Cytoplasm	Riboflavin
MNXM270[e]	MNXM270	Extracellular	Riboflavin
MNXM270[m]	MNXM270	Mitochondria	Riboflavin
MNXM270[n]	MNXM270	Nucleous	Riboflavin
MNXM2704[c]	MNXM2704	Cytoplasm	N-Methylputrescine
MNXM2705[c]	MNXM2705	Cytoplasm	1-Octanal|octyl aldehyde|octaldehyde|caprylaldehyde|octan-1-al|n-octylaldehyde|Octanal|octanaldehyde|n-octanal|Octylaldehyde|caprylic aldehyde
MNXM271[c]	MNXM271	Cytoplasm	Sedoheptulose 7-phosphate
MNXM2716[m]	MNXM2716	Mitochondria	prop-2-ynal|Formylacetylene|Propargylaldehyde|prop-2-ynal|Propiolaldehyde|2-Propyn-1-al|Propioaldehyde
MNXM272[p]	MNXM272	Membrane	Stearoyl-CoA (n-C18:0CoA)
MNXM2723[c]	MNXM2723	Cytoplasm	R total 2 position
MNXM275[c]	MNXM275	Cytoplasm	D-Glycerate 2-phosphate
MNXM277[c]	MNXM277	Cytoplasm	Aldehyde|a fatty aldehyde
MNXM277[m]	MNXM277	Mitochondria	Aldehyde|a fatty aldehyde
MNXM2784[c]	MNXM2784	Cytoplasm	(3S)-3-Hydroxyadipyl-CoA
MNXM279[p]	MNXM279	Membrane	3,4-Dihydroxy-L-phenylalanine
MNXM28[c]	MNXM28	Cytoplasm	L-Methionyl-tRNA (Met)
MNXM28[m]	MNXM28	Mitochondria	L-Methionyl-tRNA (Met)
MNXM280[m]	MNXM280	Mitochondria	Acetyl phosphate
MNXM2808[c]	MNXM2808	Cytoplasm	beta-L-arabinose 1-phosphate
MNXM281[c]	MNXM281	Cytoplasm	7,8-Dihydrofolate
MNXM281[e]	MNXM281	Extracellular	7,8-Dihydrofolate
MNXM281[m]	MNXM281	Mitochondria	7,8-Dihydrofolate
MNXM282[c]	MNXM282	Cytoplasm	Taurine
MNXM282[e]	MNXM282	Extracellular	Taurine
MNXM282[m]	MNXM282	Mitochondria	Taurine
MNXM282[x]	MNXM282	Peroxisome	Taurine
MNXM2825[c]	MNXM2825	Cytoplasm	Ferrichrome
MNXM283[c]	MNXM283	Cytoplasm	CDPcholine
MNXM285[c]	MNXM285	Cytoplasm	D-Lactate
MNXM285[e]	MNXM285	Extracellular	D-Lactate
MNXM285[m]	MNXM285	Mitochondria	D-Lactate
MNXM285[p]	MNXM285	Membrane	D-Lactate
MNXM2858[c]	MNXM2858	Cytoplasm	phosphatidylethanolamine (didodecanoyl, n-C12:0)
MNXM286[c]	MNXM286	Cytoplasm	dATP
MNXM286[m]	MNXM286	Mitochondria	dATP
MNXM286[n]	MNXM286	Nucleous	dATP
MNXM286[p]	MNXM286	Membrane	dATP
MNXM287[c]	MNXM287	Cytoplasm	Adenosine 5'-phosphosulfate
MNXM288[c]	MNXM288	Cytoplasm	Uridine
MNXM288[e]	MNXM288	Extracellular	Uridine
MNXM288[p]	MNXM288	Membrane	Uridine
MNXM2887[c]	MNXM2887	Cytoplasm	3,4-dihydroxy-2-butanone 4-phosphate
MNXM2887[m]	MNXM2887	Mitochondria	3,4-dihydroxy-2-butanone 4-phosphate
MNXM29[c]	MNXM29	Cytoplasm	Glycine
MNXM29[e]	MNXM29	Extracellular	Glycine
MNXM29[m]	MNXM29	Mitochondria	Glycine
MNXM29[p]	MNXM29	Membrane	Glycine
MNXM2905[p]	MNXM2905	Membrane	1,4-alpha-D-glucan
MNXM2911[c]	MNXM2911	Cytoplasm	2'-Deoxyribonucleoside triphosphate
MNXM2911[m]	MNXM2911	Mitochondria	2'-Deoxyribonucleoside triphosphate
MNXM2911[n]	MNXM2911	Nucleous	2'-Deoxyribonucleoside triphosphate
MNXM2911[p]	MNXM2911	Membrane	2'-Deoxyribonucleoside triphosphate
MNXM292[p]	MNXM292	Membrane	Squalene
MNXM2929[c]	MNXM2929	Cytoplasm	Oxaloglutarate
MNXM2929[m]	MNXM2929	Mitochondria	Oxaloglutarate
MNXM2931[c]	MNXM2931	Cytoplasm	3,4-Dihydroxyphenylethyleneglycol
MNXM2931[e]	MNXM2931	Extracellular	3,4-Dihydroxyphenylethyleneglycol
MNXM2968[c]	MNXM2968	Cytoplasm	Aldophosphamide|Aldophosphamide
MNXM2968[m]	MNXM2968	Mitochondria	Aldophosphamide|Aldophosphamide
MNXM297[p]	MNXM297	Membrane	Phosphatidylcholine, yeast-specific
MNXM298[c]	MNXM298	Cytoplasm	Xanthosine 5'-phosphate
MNXM298[e]	MNXM298	Extracellular	Xanthosine 5'-phosphate
MNXM298[m]	MNXM298	Mitochondria	Xanthosine 5'-phosphate
MNXM2999[e]	MNXM2999	Extracellular	coprogen unloaded (no Fe(III))
MNXM3[c]	MNXM3	Cytoplasm	ATP
MNXM3[e]	MNXM3	Extracellular	ATP
MNXM3[m]	MNXM3	Mitochondria	ATP
MNXM3[n]	MNXM3	Nucleous	ATP
MNXM3[p]	MNXM3	Membrane	ATP
MNXM3[x]	MNXM3	Peroxisome	ATP
MNXM30[c]	MNXM30	Cytoplasm	GDP
MNXM30[e]	MNXM30	Extracellular	GDP
MNXM30[m]	MNXM30	Mitochondria	GDP
MNXM30[n]	MNXM30	Nucleous	GDP
MNXM30[p]	MNXM30	Membrane	GDP
MNXM3007[c]	MNXM3007	Cytoplasm	hexose 6-phosphate
MNXM301[c]	MNXM301	Cytoplasm	L-1-Pyrroline-5-carboxylate|1PYR5C|L-delta1-Pyrroline-5-carboxylate|(S)-1-Pyrroline-5-carboxylate
MNXM302[e]	MNXM302	Extracellular	Sphinganine
MNXM302[m]	MNXM302	Mitochondria	Sphinganine
MNXM303[c]	MNXM303	Cytoplasm	Ethanol
MNXM303[e]	MNXM303	Extracellular	Ethanol
MNXM303[m]	MNXM303	Mitochondria	Ethanol
MNXM303[p]	MNXM303	Membrane	Ethanol
MNXM303[x]	MNXM303	Peroxisome	Ethanol
MNXM304[c]	MNXM304	Cytoplasm	Biotin
MNXM304[e]	MNXM304	Extracellular	Biotin
MNXM304[m]	MNXM304	Mitochondria	Biotin
MNXM304[p]	MNXM304	Membrane	Biotin
MNXM3060[e]	MNXM3060	Extracellular	N-Acetyl-D-glucosamine(anhydrous)N-Acetylmuramic acid
MNXM3060[p]	MNXM3060	Membrane	N-Acetyl-D-glucosamine(anhydrous)N-Acetylmuramic acid
MNXM308[c]	MNXM308	Cytoplasm	diacylglycerol
MNXM308[e]	MNXM308	Extracellular	diacylglycerol
MNXM308[m]	MNXM308	Mitochondria	diacylglycerol
MNXM308[n]	MNXM308	Nucleous	diacylglycerol
MNXM308[p]	MNXM308	Membrane	diacylglycerol
MNXM309[m]	MNXM309	Mitochondria	Deamino-NAD+
MNXM3090[p]	MNXM3090	Membrane	S-Adenosyl-4-methylthio-2-oxobutanoate
MNXM3094[c]	MNXM3094	Cytoplasm	Sugar|Sugar
MNXM3094[n]	MNXM3094	Nucleous	Sugar|Sugar
MNXM31[c]	MNXM31	Cytoplasm	CMP
MNXM31[e]	MNXM31	Extracellular	CMP
MNXM31[m]	MNXM31	Mitochondria	CMP
MNXM31[p]	MNXM31	Membrane	CMP
MNXM310[c]	MNXM310	Cytoplasm	Methylglyoxal
MNXM310[e]	MNXM310	Extracellular	Methylglyoxal
MNXM311[m]	MNXM311	Mitochondria	Pyridoxal
MNXM313[c]	MNXM313	Cytoplasm	N-Acetyl-D-glucosamine 6-phosphate
MNXM314[e]	MNXM314	Extracellular	tetradecanoate (n-C14:0)
MNXM314[p]	MNXM314	Membrane	tetradecanoate (n-C14:0)
MNXM31421[m]	MNXM31421	Mitochondria	(alpha-D-Mannosyl)4-beta-D-mannosyl-diacetylchitobiosyldiphosphodolichol
MNXM31421[p]	MNXM31421	Membrane	(alpha-D-Mannosyl)4-beta-D-mannosyl-diacetylchitobiosyldiphosphodolichol
MNXM31425[p]	MNXM31425	Membrane	(alpha-D-mannosyl)8-beta-D-mannosyldiacetylchitobiosyldiphosphodolichol
MNXM31536[c]	MNXM31536	Cytoplasm	phosphatidylethanolamine (dioctadecanoyl, n-C18:0)
MNXM316[m]	MNXM316	Mitochondria	5'-Deoxyadenosine
MNXM317[m]	MNXM317	Mitochondria	Tetrahydrofolyl-[Glu](2)
MNXM3173[c]	MNXM3173	Cytoplasm	3alpha,7alpha,12alpha,26-Tetrahydroxy-5beta-cholestane
MNXM31772[c]	MNXM31772	Cytoplasm	Adrenaline
MNXM318[c]	MNXM318	Cytoplasm	5-Methyltetrahydrofolate
MNXM318[e]	MNXM318	Extracellular	5-Methyltetrahydrofolate
MNXM319[n]	MNXM319	Nucleous	L-Cystathionine
MNXM319[p]	MNXM319	Membrane	L-Cystathionine
MNXM3199[m]	MNXM3199	Mitochondria	7-methyl-3-oxooct-6-enoyl-CoA
MNXM3199[x]	MNXM3199	Peroxisome	7-methyl-3-oxooct-6-enoyl-CoA
MNXM32[c]	MNXM32	Cytoplasm	L-Alanine
MNXM32[e]	MNXM32	Extracellular	L-Alanine
MNXM32[m]	MNXM32	Mitochondria	L-Alanine
MNXM32[p]	MNXM32	Membrane	L-Alanine
MNXM321[c]	MNXM321	Cytoplasm	S-Adenosylmethioninamine
MNXM3213[c]	MNXM3213	Cytoplasm	alpha-D-Aldose 1-phosphate|beta-L-Aldose 1-phosphate|Monosaccharide 1-phosphate|alpha-D-Aldose 1-phosphate
MNXM32178[c]	MNXM32178	Cytoplasm	phosphatidylethanolamine (dihexadecanoyl, n-C16:0)
MNXM32180[c]	MNXM32180	Cytoplasm	Phosphatidylglycerophosphate (dihexadecanoyl, n-C16:0)
MNXM322[c]	MNXM322	Cytoplasm	Thiamin
MNXM322[e]	MNXM322	Extracellular	Thiamin
MNXM323[e]	MNXM323	Extracellular	Thiosulfate
MNXM323[p]	MNXM323	Membrane	Thiosulfate
MNXM325[c]	MNXM325	Cytoplasm	6-Phospho-D-gluconate
MNXM327[p]	MNXM327	Membrane	Estrone
MNXM3278[c]	MNXM3278	Cytoplasm	phosphoprotein
MNXM3278[e]	MNXM3278	Extracellular	phosphoprotein
MNXM3278[m]	MNXM3278	Mitochondria	phosphoprotein
MNXM3278[n]	MNXM3278	Nucleous	phosphoprotein
MNXM3278[p]	MNXM3278	Membrane	phosphoprotein
MNXM328[c]	MNXM328	Cytoplasm	Agmatine
MNXM328[e]	MNXM328	Extracellular	Agmatine
MNXM328[p]	MNXM328	Membrane	Agmatine
MNXM3287[m]	MNXM3287	Mitochondria	Homovanillate
MNXM329[c]	MNXM329	Cytoplasm	Retinol
MNXM329[e]	MNXM329	Extracellular	Retinol
MNXM3292[c]	MNXM3292	Cytoplasm	L-methionine (S)-sulfoxide|L-methionine-(S)-S-oxide|L-methionine (S)-S-oxide|L-methionine-(S)-sulfoxide
MNXM3297[c]	MNXM3297	Cytoplasm	lignoceric acid
MNXM3297[e]	MNXM3297	Extracellular	lignoceric acid
MNXM330[c]	MNXM330	Cytoplasm	Superoxide anion
MNXM330[e]	MNXM330	Extracellular	Superoxide anion
MNXM330[m]	MNXM330	Mitochondria	Superoxide anion
MNXM330[p]	MNXM330	Membrane	Superoxide anion
MNXM333[p]	MNXM333	Membrane	(R)-Mevalonate
MNXM334[c]	MNXM334	Cytoplasm	Inosine
MNXM334[e]	MNXM334	Extracellular	Inosine
MNXM334[m]	MNXM334	Mitochondria	Inosine
MNXM334[p]	MNXM334	Membrane	Inosine
MNXM336[c]	MNXM336	Cytoplasm	alpha-D-Galactose 1-phosphate
MNXM336[e]	MNXM336	Extracellular	alpha-D-Galactose 1-phosphate
MNXM336[m]	MNXM336	Mitochondria	alpha-D-Galactose 1-phosphate
MNXM336[n]	MNXM336	Nucleous	alpha-D-Galactose 1-phosphate
MNXM337[c]	MNXM337	Cytoplasm	chorismate
MNXM337[m]	MNXM337	Mitochondria	chorismate
MNXM338[c]	MNXM338	Cytoplasm	Cytidine
MNXM338[e]	MNXM338	Extracellular	Cytidine
MNXM338[m]	MNXM338	Mitochondria	Cytidine
MNXM338[n]	MNXM338	Nucleous	Cytidine
MNXM3383[m]	MNXM3383	Mitochondria	3-Methoxy-4-hydroxymandelate
MNXM3395[c]	MNXM3395	Cytoplasm	3alpha,7alpha,24-Trihydroxy-5beta-cholestanoyl-CoA
MNXM34[c]	MNXM34	Cytoplasm	Farnesyl diphosphate
MNXM34[p]	MNXM34	Membrane	Farnesyl diphosphate
MNXM340[c]	MNXM340	Cytoplasm	N-Acetyl-D-glucosamine 1-phosphate
MNXM340[e]	MNXM340	Extracellular	N-Acetyl-D-glucosamine 1-phosphate
MNXM340[p]	MNXM340	Membrane	N-Acetyl-D-glucosamine 1-phosphate
MNXM341[c]	MNXM341	Cytoplasm	D-Gluconate
MNXM341[e]	MNXM341	Extracellular	D-Gluconate
MNXM341[p]	MNXM341	Membrane	D-Gluconate
MNXM342[c]	MNXM342	Cytoplasm	Octanoyl-CoA (n-C8:0CoA)
MNXM342[m]	MNXM342	Mitochondria	Octanoyl-CoA (n-C8:0CoA)
MNXM342[x]	MNXM342	Peroxisome	Octanoyl-CoA (n-C8:0CoA)
MNXM344[c]	MNXM344	Cytoplasm	dGTP
MNXM344[m]	MNXM344	Mitochondria	dGTP
MNXM344[n]	MNXM344	Nucleous	dGTP
MNXM344[p]	MNXM344	Membrane	dGTP
MNXM346[m]	MNXM346	Mitochondria	Protoporphyrin
MNXM3473[m]	MNXM3473	Mitochondria	3,4-Dihydroxymandelate
MNXM349[m]	MNXM349	Mitochondria	Glycolaldehyde
MNXM35[c]	MNXM35	Cytoplasm	Oxidized ferredoxin
MNXM35[e]	MNXM35	Extracellular	Oxidized ferredoxin
MNXM35[m]	MNXM35	Mitochondria	Oxidized ferredoxin
MNXM35[n]	MNXM35	Nucleous	Oxidized ferredoxin
MNXM350[c]	MNXM350	Cytoplasm	1,3-Diaminopropane
MNXM351[c]	MNXM351	Cytoplasm	Protoporphyrinogen IX
MNXM351[m]	MNXM351	Mitochondria	Protoporphyrinogen IX
MNXM352[e]	MNXM352	Extracellular	trimethylamine
MNXM352[p]	MNXM352	Membrane	trimethylamine
MNXM353[c]	MNXM353	Cytoplasm	L-Homoserine
MNXM353[e]	MNXM353	Extracellular	L-Homoserine
MNXM353[m]	MNXM353	Mitochondria	L-Homoserine
MNXM354[n]	MNXM354	Nucleous	Sphingomyelin
MNXM355[c]	MNXM355	Cytoplasm	NMN
MNXM355[e]	MNXM355	Extracellular	NMN
MNXM355[m]	MNXM355	Mitochondria	NMN
MNXM357[p]	MNXM357	Membrane	Serotonin
MNXM358[p]	MNXM358	Membrane	Estradiol
MNXM359[c]	MNXM359	Cytoplasm	3-Hydroxyanthranilate
MNXM360[c]	MNXM360	Cytoplasm	dCTP
MNXM360[m]	MNXM360	Mitochondria	dCTP
MNXM360[n]	MNXM360	Nucleous	dCTP
MNXM360[p]	MNXM360	Membrane	dCTP
MNXM361[c]	MNXM361	Cytoplasm	L-Aspartate 4-semialdehyde
MNXM3616[e]	MNXM3616	Extracellular	hexaglutamyl folate (THF)
MNXM362[c]	MNXM362	Cytoplasm	Lactose
MNXM362[e]	MNXM362	Extracellular	Lactose
MNXM362[p]	MNXM362	Membrane	Lactose
MNXM363[m]	MNXM363	Mitochondria	Dodecanoyl-CoA (n-C12:0CoA)
MNXM363[x]	MNXM363	Peroxisome	Dodecanoyl-CoA (n-C12:0CoA)
MNXM364[c]	MNXM364	Cytoplasm	(R)-Pantothenate
MNXM364[e]	MNXM364	Extracellular	(R)-Pantothenate
MNXM364[m]	MNXM364	Mitochondria	(R)-Pantothenate
MNXM365[c]	MNXM365	Cytoplasm	5-Amino-1-(5-Phospho-D-ribosyl)imidazole-4-carboxamide
MNXM365[x]	MNXM365	Peroxisome	5-Amino-1-(5-Phospho-D-ribosyl)imidazole-4-carboxamide
MNXM3651[c]	MNXM3651	Cytoplasm	m7G(5')pppR-RNA
MNXM366[c]	MNXM366	Cytoplasm	Pyridoxamine 5'-phosphate
MNXM366[m]	MNXM366	Mitochondria	Pyridoxamine 5'-phosphate
MNXM367[p]	MNXM367	Membrane	sn-Glycero-3-phosphocholine
MNXM3673[c]	MNXM3673	Cytoplasm	nickel
MNXM3673[e]	MNXM3673	Extracellular	nickel
MNXM3673[p]	MNXM3673	Membrane	nickel
MNXM3687[c]	MNXM3687	Cytoplasm	pentaglutamyl folate (THF)
MNXM37[c]	MNXM37	Cytoplasm	L-Glutamine
MNXM37[e]	MNXM37	Extracellular	L-Glutamine
MNXM37[m]	MNXM37	Mitochondria	L-Glutamine
MNXM37[n]	MNXM37	Nucleous	L-Glutamine
MNXM37[p]	MNXM37	Membrane	L-Glutamine
MNXM370[c]	MNXM370	Cytoplasm	D-Glucosamine 6-phosphate
MNXM370[e]	MNXM370	Extracellular	D-Glucosamine 6-phosphate
MNXM370[p]	MNXM370	Membrane	D-Glucosamine 6-phosphate
MNXM3713[c]	MNXM3713	Cytoplasm	SN-38|SN-38
MNXM3713[e]	MNXM3713	Extracellular	SN-38|SN-38
MNXM3713[m]	MNXM3713	Mitochondria	SN-38|SN-38
MNXM3713[p]	MNXM3713	Membrane	SN-38|SN-38
MNXM3723[c]	MNXM3723	Cytoplasm	tRNA guanine|tRNA guanine
MNXM3723[m]	MNXM3723	Mitochondria	tRNA guanine|tRNA guanine
MNXM373[c]	MNXM373	Cytoplasm	Pantetheine 4'-phosphate
MNXM373[m]	MNXM373	Mitochondria	Pantetheine 4'-phosphate
MNXM374[c]	MNXM374	Cytoplasm	dADP
MNXM374[m]	MNXM374	Mitochondria	dADP
MNXM376[c]	MNXM376	Cytoplasm	Hydroquinone
MNXM376[m]	MNXM376	Mitochondria	Hydroquinone
MNXM377[c]	MNXM377	Cytoplasm	Indole
MNXM377[e]	MNXM377	Extracellular	Indole
MNXM377[p]	MNXM377	Membrane	Indole
MNXM379[c]	MNXM379	Cytoplasm	O-Phospho-L-serine
MNXM379[e]	MNXM379	Extracellular	O-Phospho-L-serine
MNXM38[m]	MNXM38	Mitochondria	Flavin adenine dinucleotide reduced
MNXM380[p]	MNXM380	Membrane	4a-hydroxytetrahydrobiopterin|4a-hydroxy-(6R)-L-erythro-5,6,7,8-tetrahydrobiopterin|4a-hydroxy-tetrahydrobiopterin|(6R)-6-(L-erythro-1,2-dihydroxypropyl)-5,6,7,8-tetrahydro-4a-hydroxypterin
MNXM3804[c]	MNXM3804	Cytoplasm	2-(3-Carboxy-3-aminopropyl)-L-histidine
MNXM3805[c]	MNXM3805	Cytoplasm	2-[3-Carboxy-3-(methylammonio)propyl]-L-histidine
MNXM381[m]	MNXM381	Mitochondria	L-Amino acid|An L-amino acid|L-alpha-amino acid|a D-amino acid|L-Amino acids|Xaa|Aliphatic amino acids
MNXM38125[m]	MNXM38125	Mitochondria	5-Glutamyl-taurine
MNXM383[c]	MNXM383	Cytoplasm	Indole-3-acetate
MNXM383[e]	MNXM383	Extracellular	Indole-3-acetate
MNXM383[m]	MNXM383	Mitochondria	Indole-3-acetate
MNXM3835[c]	MNXM3835	Cytoplasm	3-Carbamoyl-2-phenylpropionaldehyde|3-Carbamoyl-2-phenylpropionaldehyde
MNXM3835[m]	MNXM3835	Mitochondria	3-Carbamoyl-2-phenylpropionaldehyde|3-Carbamoyl-2-phenylpropionaldehyde
MNXM384[c]	MNXM384	Cytoplasm	L-Saccharopine
MNXM386[c]	MNXM386	Cytoplasm	Thymine
MNXM3863[c]	MNXM3863	Cytoplasm	4-Hydroxyphenylacetate
MNXM3863[e]	MNXM3863	Extracellular	4-Hydroxyphenylacetate
MNXM3863[m]	MNXM3863	Mitochondria	4-Hydroxyphenylacetate
MNXM3867[c]	MNXM3867	Cytoplasm	4-nitrophenyl ester of phosphoric acid|p-nitrophenyl-phosphate|p-nitrophenyl phosphate:|n-nitrophenyl phosphate|p-nitrophenylphosphate|4-nitrophenyl phosphate monoanion|p-nitrophenyl phosphate|p-nitrophenolphosphate|4-nitrophenylphosphate|4-nitrophenyl phosphate|4-nitrophenyl phosphate dianion|4-nitrophenol phosphate|p-nitrophenol phosphate
MNXM3867[e]	MNXM3867	Extracellular	4-nitrophenyl ester of phosphoric acid|p-nitrophenyl-phosphate|p-nitrophenyl phosphate:|n-nitrophenyl phosphate|p-nitrophenylphosphate|4-nitrophenyl phosphate monoanion|p-nitrophenyl phosphate|p-nitrophenolphosphate|4-nitrophenylphosphate|4-nitrophenyl phosphate|4-nitrophenyl phosphate dianion|4-nitrophenol phosphate|p-nitrophenol phosphate
MNXM3867[m]	MNXM3867	Mitochondria	4-nitrophenyl ester of phosphoric acid|p-nitrophenyl-phosphate|p-nitrophenyl phosphate:|n-nitrophenyl phosphate|p-nitrophenylphosphate|4-nitrophenyl phosphate monoanion|p-nitrophenyl phosphate|p-nitrophenolphosphate|4-nitrophenylphosphate|4-nitrophenyl phosphate|4-nitrophenyl phosphate dianion|4-nitrophenol phosphate|p-nitrophenol phosphate
MNXM3867[n]	MNXM3867	Nucleous	4-nitrophenyl ester of phosphoric acid|p-nitrophenyl-phosphate|p-nitrophenyl phosphate:|n-nitrophenyl phosphate|p-nitrophenylphosphate|4-nitrophenyl phosphate monoanion|p-nitrophenyl phosphate|p-nitrophenolphosphate|4-nitrophenylphosphate|4-nitrophenyl phosphate|4-nitrophenyl phosphate dianion|4-nitrophenol phosphate|p-nitrophenol phosphate
MNXM3867[p]	MNXM3867	Membrane	4-nitrophenyl ester of phosphoric acid|p-nitrophenyl-phosphate|p-nitrophenyl phosphate:|n-nitrophenyl phosphate|p-nitrophenylphosphate|4-nitrophenyl phosphate monoanion|p-nitrophenyl phosphate|p-nitrophenolphosphate|4-nitrophenylphosphate|4-nitrophenyl phosphate|4-nitrophenyl phosphate dianion|4-nitrophenol phosphate|p-nitrophenol phosphate
MNXM388[c]	MNXM388	Cytoplasm	5-amino-1-(5-phospho-D-ribosyl)imidazole
MNXM388[m]	MNXM388	Mitochondria	5-amino-1-(5-phospho-D-ribosyl)imidazole
MNXM389[m]	MNXM389	Mitochondria	3-Methylbut-2-enoyl-CoA
MNXM389[x]	MNXM389	Peroxisome	3-Methylbut-2-enoyl-CoA
MNXM3891[m]	MNXM3891	Mitochondria	[enzyme]-S-sulfanylcysteine
MNXM39[c]	MNXM39	Cytoplasm	Formate
MNXM39[e]	MNXM39	Extracellular	Formate
MNXM39[m]	MNXM39	Mitochondria	Formate
MNXM39[n]	MNXM39	Nucleous	Formate
MNXM39[p]	MNXM39	Membrane	Formate
MNXM39043[c]	MNXM39043	Cytoplasm	Dihydroneopterin
MNXM39043[m]	MNXM39043	Mitochondria	Dihydroneopterin
MNXM392[c]	MNXM392	Cytoplasm	Hydroxypyruvate
MNXM3920[m]	MNXM3920	Mitochondria	benzoylacetyl-CoA|Benzoyl acetyl-CoA|Benzoylacetyl-Coenzyme A|benzoylacetyl-CoA|3-oxo-3-phenylpropionyl-CoA|3-oxo-3-phenylpropionyl-coenzyme A|Benzoyl acetyl coenzyme A|3'-phosphoadenosine 5'-{3-[(3R)-3-hydroxy-2,2-dimethyl-4-oxo-4-{[3-oxo-3-({2-[(3-oxo-3-phenylpropanoyl)sulfanyl]ethyl}amino)propyl]amino}butyl] dihydrogen diphosphate}
MNXM3920[x]	MNXM3920	Peroxisome	benzoylacetyl-CoA|Benzoyl acetyl-CoA|Benzoylacetyl-Coenzyme A|benzoylacetyl-CoA|3-oxo-3-phenylpropionyl-CoA|3-oxo-3-phenylpropionyl-coenzyme A|Benzoyl acetyl coenzyme A|3'-phosphoadenosine 5'-{3-[(3R)-3-hydroxy-2,2-dimethyl-4-oxo-4-{[3-oxo-3-({2-[(3-oxo-3-phenylpropanoyl)sulfanyl]ethyl}amino)propyl]amino}butyl] dihydrogen diphosphate}
MNXM393[c]	MNXM393	Cytoplasm	D-Sorbitol 6-phosphate
MNXM394[c]	MNXM394	Cytoplasm	dTTP
MNXM394[e]	MNXM394	Extracellular	dTTP
MNXM394[m]	MNXM394	Mitochondria	dTTP
MNXM394[n]	MNXM394	Nucleous	dTTP
MNXM394[p]	MNXM394	Membrane	dTTP
MNXM396[m]	MNXM396	Mitochondria	3-Hydroxy-2-methylpropanoate
MNXM397[m]	MNXM397	Mitochondria	2-Amino-4-hydroxy-6-(erythro-1,2,3-trihydroxypropyl)dihydropteridine triphosphate
MNXM397[p]	MNXM397	Membrane	2-Amino-4-hydroxy-6-(erythro-1,2,3-trihydroxypropyl)dihydropteridine triphosphate
MNXM398[c]	MNXM398	Cytoplasm	Acetone
MNXM398[m]	MNXM398	Mitochondria	Acetone
MNXM3980[c]	MNXM3980	Cytoplasm	diphthine|Peptide diphthine
MNXM4[c]	MNXM4	Cytoplasm	O2
MNXM4[e]	MNXM4	Extracellular	O2
MNXM4[m]	MNXM4	Mitochondria	O2
MNXM4[n]	MNXM4	Nucleous	O2
MNXM4[p]	MNXM4	Membrane	O2
MNXM4[x]	MNXM4	Peroxisome	O2
MNXM40[m]	MNXM40	Mitochondria	Malonyl-CoA
MNXM401[c]	MNXM401	Cytoplasm	Guanosine
MNXM401[e]	MNXM401	Extracellular	Guanosine
MNXM401[p]	MNXM401	Membrane	Guanosine
MNXM404[c]	MNXM404	Cytoplasm	4-Methyl-2-oxopentanoate
MNXM4047[n]	MNXM4047	Nucleous	N,N-Dimethylaniline
MNXM4047[x]	MNXM4047	Peroxisome	N,N-Dimethylaniline
MNXM405[c]	MNXM405	Cytoplasm	5-Amino-4-oxopentanoate
MNXM405[e]	MNXM405	Extracellular	5-Amino-4-oxopentanoate
MNXM405[m]	MNXM405	Mitochondria	5-Amino-4-oxopentanoate
MNXM407[c]	MNXM407	Cytoplasm	5-Methylthio-5-deoxy-D-ribose 1-phosphate
MNXM41[c]	MNXM41	Cytoplasm	D-Glucose
MNXM41[e]	MNXM41	Extracellular	D-Glucose
MNXM41[m]	MNXM41	Mitochondria	D-Glucose
MNXM41[p]	MNXM41	Membrane	D-Glucose
MNXM410[c]	MNXM410	Cytoplasm	Coproporphyrinogen III
MNXM411[c]	MNXM411	Cytoplasm	dCDP
MNXM411[m]	MNXM411	Mitochondria	dCDP
MNXM4118[m]	MNXM4118	Mitochondria	DEHYDROACYL-CoA|Dehydroacyl-coenzyme A
MNXM4118[p]	MNXM4118	Membrane	DEHYDROACYL-CoA|Dehydroacyl-coenzyme A
MNXM4118[x]	MNXM4118	Peroxisome	DEHYDROACYL-CoA|Dehydroacyl-coenzyme A
MNXM412[m]	MNXM412	Mitochondria	gamma-L-Glutamyl-L-cysteine
MNXM41231[p]	MNXM41231	Membrane	alpha-D-mannosyl-beta-D-mannosyl-diacylchitobiosyldiphosphodolichol
MNXM413[c]	MNXM413	Cytoplasm	NDP|A nucleoside diphosphate|ribonucleoside 5'-diphosphate|Ribonucleoside diphosphate|Nucleoside diphosphate
MNXM413[e]	MNXM413	Extracellular	NDP|A nucleoside diphosphate|ribonucleoside 5'-diphosphate|Ribonucleoside diphosphate|Nucleoside diphosphate
MNXM413[m]	MNXM413	Mitochondria	NDP|A nucleoside diphosphate|ribonucleoside 5'-diphosphate|Ribonucleoside diphosphate|Nucleoside diphosphate
MNXM413[n]	MNXM413	Nucleous	NDP|A nucleoside diphosphate|ribonucleoside 5'-diphosphate|Ribonucleoside diphosphate|Nucleoside diphosphate
MNXM413[p]	MNXM413	Membrane	NDP|A nucleoside diphosphate|ribonucleoside 5'-diphosphate|Ribonucleoside diphosphate|Nucleoside diphosphate
MNXM414[c]	MNXM414	Cytoplasm	Uroporphyrinogen III
MNXM414[m]	MNXM414	Mitochondria	Uroporphyrinogen III
MNXM415[c]	MNXM415	Cytoplasm	D-4'-Phosphopantothenate
MNXM415[m]	MNXM415	Mitochondria	D-4'-Phosphopantothenate
MNXM417[c]	MNXM417	Cytoplasm	beta-D-Fructose_1,6-bisphosphate|D-Fructose 1,6-bisphosphate|beta-D-Fructose 1,6-P2|Fructose 1,6-diphosphate|FDP|Fru1,6P|Fructose 1,6-P2|b-D-Fructose 1,6-P2|Fructose-1,6-bisphosphate
MNXM418[m]	MNXM418	Mitochondria	O-Acetyl-L-serine
MNXM4183[m]	MNXM4183	Mitochondria	3-Methoxy-4-hydroxyphenylacetaldehyde
MNXM42[c]	MNXM42	Cytoplasm	L-Aspartate
MNXM42[e]	MNXM42	Extracellular	L-Aspartate
MNXM42[m]	MNXM42	Mitochondria	L-Aspartate
MNXM42[n]	MNXM42	Nucleous	L-Aspartate
MNXM42[p]	MNXM42	Membrane	L-Aspartate
MNXM42[x]	MNXM42	Peroxisome	L-Aspartate
MNXM420[c]	MNXM420	Cytoplasm	Thymidine
MNXM420[e]	MNXM420	Extracellular	Thymidine
MNXM420[m]	MNXM420	Mitochondria	Thymidine
MNXM420[p]	MNXM420	Membrane	Thymidine
MNXM42008[m]	MNXM42008	Mitochondria	Alpha-amino acid|Amino acids|an alpha-amino acid|an amino acid|Amino acid
MNXM421[m]	MNXM421	Mitochondria	4-Aminobenzoate
MNXM422[c]	MNXM422	Cytoplasm	4-Aminobutanal
MNXM422[m]	MNXM422	Mitochondria	4-Aminobutanal
MNXM423[c]	MNXM423	Cytoplasm	ITP
MNXM423[n]	MNXM423	Nucleous	ITP
MNXM425[c]	MNXM425	Cytoplasm	Retinal
MNXM426[c]	MNXM426	Cytoplasm	2-Acetolactate|alpha-acetolactate|2-Hydroxy-2-methyl-3-oxobutanoate
MNXM426[m]	MNXM426	Mitochondria	2-Acetolactate|alpha-acetolactate|2-Hydroxy-2-methyl-3-oxobutanoate
MNXM427[c]	MNXM427	Cytoplasm	D-Mannose 6-phosphate
MNXM427[e]	MNXM427	Extracellular	D-Mannose 6-phosphate
MNXM427[p]	MNXM427	Membrane	D-Mannose 6-phosphate
MNXM429[c]	MNXM429	Cytoplasm	6-phospho-D-glucono-1,5-lactone
MNXM43[c]	MNXM43	Cytoplasm	Chloride
MNXM43[e]	MNXM43	Extracellular	Chloride
MNXM430[c]	MNXM430	Cytoplasm	C20:4-CoA
MNXM430[x]	MNXM430	Peroxisome	C20:4-CoA
MNXM435[c]	MNXM435	Cytoplasm	D-Glyceraldehyde
MNXM435[e]	MNXM435	Extracellular	D-Glyceraldehyde
MNXM435[m]	MNXM435	Mitochondria	D-Glyceraldehyde
MNXM435[p]	MNXM435	Membrane	D-Glyceraldehyde
MNXM436[c]	MNXM436	Cytoplasm	dGDP
MNXM436[m]	MNXM436	Mitochondria	dGDP
MNXM436[n]	MNXM436	Nucleous	dGDP
MNXM43631[m]	MNXM43631	Mitochondria	benzoyl phosphate
MNXM437[e]	MNXM437	Extracellular	Trimethylamine N-oxide
MNXM437[p]	MNXM437	Membrane	Trimethylamine N-oxide
MNXM44[c]	MNXM44	Cytoplasm	Acyl-CoA
MNXM44[m]	MNXM44	Mitochondria	Acyl-CoA
MNXM44[p]	MNXM44	Membrane	Acyl-CoA
MNXM44[x]	MNXM44	Peroxisome	Acyl-CoA
MNXM44319[e]	MNXM44319	Extracellular	Biocytin
MNXM446[c]	MNXM446	Cytoplasm	(S)-3-Hydroxybutanoyl-CoA
MNXM446[m]	MNXM446	Mitochondria	(S)-3-Hydroxybutanoyl-CoA
MNXM4485[p]	MNXM4485	Membrane	beta-D-Mannosyldiacetylchitobiosyldiphosphodolichol
MNXM449[p]	MNXM449	Membrane	CDPethanolamine
MNXM45[c]	MNXM45	Cytoplasm	Adenosine 3',5'-bisphosphate
MNXM45[e]	MNXM45	Extracellular	Adenosine 3',5'-bisphosphate
MNXM45[p]	MNXM45	Membrane	Adenosine 3',5'-bisphosphate
MNXM450[c]	MNXM450	Cytoplasm	Cholate
MNXM4505[c]	MNXM4505	Cytoplasm	Cadmium
MNXM4505[e]	MNXM4505	Extracellular	Cadmium
MNXM4505[p]	MNXM4505	Membrane	Cadmium
MNXM452[c]	MNXM452	Cytoplasm	dUTP
MNXM453[c]	MNXM453	Cytoplasm	N2-Formyl-N1-(5-phospho-D-ribosyl)glycinamide
MNXM453[p]	MNXM453	Membrane	N2-Formyl-N1-(5-phospho-D-ribosyl)glycinamide
MNXM454[m]	MNXM454	Mitochondria	Pyridoxine 5'-phosphate
MNXM456[x]	MNXM456	Peroxisome	5-Formamido-1-(5-phospho-D-ribosyl)imidazole-4-carboxamide
MNXM457[c]	MNXM457	Cytoplasm	Betaine aldehyde
MNXM457[e]	MNXM457	Extracellular	Betaine aldehyde
MNXM457[m]	MNXM457	Mitochondria	Betaine aldehyde
MNXM458[c]	MNXM458	Cytoplasm	Butyrate (n-C4:0)
MNXM458[p]	MNXM458	Membrane	Butyrate (n-C4:0)
MNXM46[c]	MNXM46	Cytoplasm	Oxaloacetate
MNXM46[m]	MNXM46	Mitochondria	Oxaloacetate
MNXM46[x]	MNXM46	Peroxisome	Oxaloacetate
MNXM460[c]	MNXM460	Cytoplasm	Dihydroxyacetone
MNXM460[e]	MNXM460	Extracellular	Dihydroxyacetone
MNXM460[p]	MNXM460	Membrane	Dihydroxyacetone
MNXM461[p]	MNXM461	Membrane	L-Arabinose
MNXM4614[c]	MNXM4614	Cytoplasm	acetyl-histone|acetyl-histone H3|acetyl-histone H4
MNXM4614[m]	MNXM4614	Mitochondria	acetyl-histone|acetyl-histone H3|acetyl-histone H4
MNXM4614[n]	MNXM4614	Nucleous	acetyl-histone|acetyl-histone H3|acetyl-histone H4
MNXM4621[c]	MNXM4621	Cytoplasm	Irinotecan|(19S)-10,19-diethyl-19-hydroxy-14,18-dioxo-17-oxa-3,13-diazapentacyclo[11.8.0.0^{2,11}.0^{4,9}.0^{15,20}]henicosa-1(21),2(11),3,5,7,9,15(20)-heptaen-7-yl 4-(piperidin-1-yl)piperidine-1-carboxylate|irinotecan|Irinotecan Hcl;Irinotecan Hydrochloride;Irinotecan Hydrochloride Trihydrate;Irinotecanum [INN-Latin]
MNXM4621[e]	MNXM4621	Extracellular	Irinotecan|(19S)-10,19-diethyl-19-hydroxy-14,18-dioxo-17-oxa-3,13-diazapentacyclo[11.8.0.0^{2,11}.0^{4,9}.0^{15,20}]henicosa-1(21),2(11),3,5,7,9,15(20)-heptaen-7-yl 4-(piperidin-1-yl)piperidine-1-carboxylate|irinotecan|Irinotecan Hcl;Irinotecan Hydrochloride;Irinotecan Hydrochloride Trihydrate;Irinotecanum [INN-Latin]
MNXM4621[m]	MNXM4621	Mitochondria	Irinotecan|(19S)-10,19-diethyl-19-hydroxy-14,18-dioxo-17-oxa-3,13-diazapentacyclo[11.8.0.0^{2,11}.0^{4,9}.0^{15,20}]henicosa-1(21),2(11),3,5,7,9,15(20)-heptaen-7-yl 4-(piperidin-1-yl)piperidine-1-carboxylate|irinotecan|Irinotecan Hcl;Irinotecan Hydrochloride;Irinotecan Hydrochloride Trihydrate;Irinotecanum [INN-Latin]
MNXM4621[p]	MNXM4621	Membrane	Irinotecan|(19S)-10,19-diethyl-19-hydroxy-14,18-dioxo-17-oxa-3,13-diazapentacyclo[11.8.0.0^{2,11}.0^{4,9}.0^{15,20}]henicosa-1(21),2(11),3,5,7,9,15(20)-heptaen-7-yl 4-(piperidin-1-yl)piperidine-1-carboxylate|irinotecan|Irinotecan Hcl;Irinotecan Hydrochloride;Irinotecan Hydrochloride Trihydrate;Irinotecanum [INN-Latin]
MNXM463[c]	MNXM463	Cytoplasm	N1-(5-Phospho-D-ribosyl)glycinamide
MNXM46301[m]	MNXM46301	Mitochondria	chitin
MNXM46301[p]	MNXM46301	Membrane	chitin
MNXM465[c]	MNXM465	Cytoplasm	N-Carbamoyl-L-aspartate
MNXM465[n]	MNXM465	Nucleous	N-Carbamoyl-L-aspartate
MNXM465[p]	MNXM465	Membrane	N-Carbamoyl-L-aspartate
MNXM469[c]	MNXM469	Cytoplasm	D-Sorbitol
MNXM469[e]	MNXM469	Extracellular	D-Sorbitol
MNXM47[c]	MNXM47	Cytoplasm	UDP-N-acetyl-D-glucosamine
MNXM47[e]	MNXM47	Extracellular	UDP-N-acetyl-D-glucosamine
MNXM47[m]	MNXM47	Mitochondria	UDP-N-acetyl-D-glucosamine
MNXM47[p]	MNXM47	Membrane	UDP-N-acetyl-D-glucosamine
MNXM471[m]	MNXM471	Mitochondria	Isovaleryl-CoA
MNXM473[c]	MNXM473	Cytoplasm	Phenylacetaldehyde
MNXM473[e]	MNXM473	Extracellular	Phenylacetaldehyde
MNXM473[m]	MNXM473	Mitochondria	Phenylacetaldehyde
MNXM473[p]	MNXM473	Membrane	Phenylacetaldehyde
MNXM474[c]	MNXM474	Cytoplasm	Quinate
MNXM474[e]	MNXM474	Extracellular	Quinate
MNXM474[p]	MNXM474	Membrane	Quinate
MNXM47414[e]	MNXM47414	Extracellular	Cob(I)alamin
MNXM47414[p]	MNXM47414	Membrane	Cob(I)alamin
MNXM47455[e]	MNXM47455	Extracellular	Cobinamide
MNXM47455[p]	MNXM47455	Membrane	Cobinamide
MNXM47647[c]	MNXM47647	Cytoplasm	core oligosaccharide lipid A
MNXM478[p]	MNXM478	Membrane	3-Dehydroquinate
MNXM479[c]	MNXM479	Cytoplasm	4-Hydroxyphenylacetaldehyde
MNXM479[e]	MNXM479	Extracellular	4-Hydroxyphenylacetaldehyde
MNXM479[m]	MNXM479	Mitochondria	4-Hydroxyphenylacetaldehyde
MNXM479[p]	MNXM479	Membrane	4-Hydroxyphenylacetaldehyde
MNXM48[c]	MNXM48	Cytoplasm	primary aliphatic amine|RCH2NH2|primary aliphatic amines|primary aliphatic amine
MNXM4802[m]	MNXM4802	Mitochondria	R'C(R)S-S(R)CR'
MNXM4802[n]	MNXM4802	Nucleous	R'C(R)S-S(R)CR'
MNXM4806[c]	MNXM4806	Cytoplasm	Nucleoside 3'-phosphate
MNXM481[p]	MNXM481	Membrane	Dephospho-CoA
MNXM483[c]	MNXM483	Cytoplasm	N-((R)-4-Phosphopantothenoyl)-L-cysteine
MNXM483[m]	MNXM483	Mitochondria	N-((R)-4-Phosphopantothenoyl)-L-cysteine
MNXM484[c]	MNXM484	Cytoplasm	NTP|rNTP|Ribonucleoside triphosphate|Nucleoside triphosphate|A nucleoside triphosphate
MNXM484[e]	MNXM484	Extracellular	NTP|rNTP|Ribonucleoside triphosphate|Nucleoside triphosphate|A nucleoside triphosphate
MNXM484[m]	MNXM484	Mitochondria	NTP|rNTP|Ribonucleoside triphosphate|Nucleoside triphosphate|A nucleoside triphosphate
MNXM484[n]	MNXM484	Nucleous	NTP|rNTP|Ribonucleoside triphosphate|Nucleoside triphosphate|A nucleoside triphosphate
MNXM484[p]	MNXM484	Membrane	NTP|rNTP|Ribonucleoside triphosphate|Nucleoside triphosphate|A nucleoside triphosphate
MNXM486[m]	MNXM486	Mitochondria	Decanoyl-CoA (n-C10:0CoA)
MNXM486[x]	MNXM486	Peroxisome	Decanoyl-CoA (n-C10:0CoA)
MNXM487[m]	MNXM487	Mitochondria	Sphinganine 1-phosphate
MNXM489[p]	MNXM489	Membrane	Adenosylcobalamin
MNXM49[c]	MNXM49	Cytoplasm	3'-Phosphoadenylyl sulfate
MNXM490[c]	MNXM490	Cytoplasm	(-)-Ureidoglycolate
MNXM4910[c]	MNXM4910	Cytoplasm	2-naphthalenemethanol|2-hydroxymethylnaphthalene|(2-Naphthyl)methanol|2-naphthalene-methanol
MNXM492[c]	MNXM492	Cytoplasm	Deoxyuridine
MNXM492[e]	MNXM492	Extracellular	Deoxyuridine
MNXM493[c]	MNXM493	Cytoplasm	3-Aminopropanal
MNXM493[m]	MNXM493	Mitochondria	3-Aminopropanal
MNXM495[c]	MNXM495	Cytoplasm	IDP
MNXM495[e]	MNXM495	Extracellular	IDP
MNXM495[n]	MNXM495	Nucleous	IDP
MNXM4968[c]	MNXM4968	Cytoplasm	2-Hydroxybutyrate
MNXM4968[e]	MNXM4968	Extracellular	2-Hydroxybutyrate
MNXM497[c]	MNXM497	Cytoplasm	Phenylacetic acid
MNXM497[e]	MNXM497	Extracellular	Phenylacetic acid
MNXM497[m]	MNXM497	Mitochondria	Phenylacetic acid
MNXM4972[c]	MNXM4972	Cytoplasm	2-naphthaldehyde|beta-naphthaldehyde|alpha-naphthaldehyde|2-formylnaphthalene|2-naphthalenecarboxaldehyde|2-naphthaleneformaldehyde|Naphthalene-2-carbaldehyde|2-naphthaldehyde (beta)
MNXM4985[m]	MNXM4985	Mitochondria	3-demethylubiquinone-9|3-Demethylubiquinone-9|2-hydroxy-3-methoxy-6-methyl-5-[(2E,6E,10E,14E,18E,22E,26E,30E)-3,7,11,15,19,23,27,31,35-nonamethylhexatriaconta-2,6,10,14,18,22,26,30,34-nonaen-1-yl]cyclohexa-2,5-diene-1,4-dione|3-demethylubiquinone-9
MNXM5[c]	MNXM5	Cytoplasm	Nicotinamide adenine dinucleotide phosphate
MNXM5[e]	MNXM5	Extracellular	Nicotinamide adenine dinucleotide phosphate
MNXM5[m]	MNXM5	Mitochondria	Nicotinamide adenine dinucleotide phosphate
MNXM5[n]	MNXM5	Nucleous	Nicotinamide adenine dinucleotide phosphate
MNXM5[p]	MNXM5	Membrane	Nicotinamide adenine dinucleotide phosphate
MNXM5[x]	MNXM5	Peroxisome	Nicotinamide adenine dinucleotide phosphate
MNXM500[c]	MNXM500	Cytoplasm	D-Fructose 1,6-bisphosphate
MNXM5010[c]	MNXM5010	Cytoplasm	5-Aminopentanal|5-Aminovaleraldehyde
MNXM503[c]	MNXM503	Cytoplasm	Prephenate
MNXM503[m]	MNXM503	Mitochondria	Prephenate
MNXM5042[c]	MNXM5042	Cytoplasm	adrenic acid
MNXM5042[e]	MNXM5042	Extracellular	adrenic acid
MNXM507[c]	MNXM507	Cytoplasm	5-amino-1-(5-phospho-D-ribosyl)imidazole-4-carboxylate
MNXM507[m]	MNXM507	Mitochondria	5-amino-1-(5-phospho-D-ribosyl)imidazole-4-carboxylate
MNXM508[c]	MNXM508	Cytoplasm	beta-D-glucose 6-phosphate
MNXM509[c]	MNXM509	Cytoplasm	Menaquinone 8
MNXM51[c]	MNXM51	Cytoplasm	GTP
MNXM51[e]	MNXM51	Extracellular	GTP
MNXM51[m]	MNXM51	Mitochondria	GTP
MNXM51[n]	MNXM51	Nucleous	GTP
MNXM51[p]	MNXM51	Membrane	GTP
MNXM510[c]	MNXM510	Cytoplasm	Xylitol
MNXM510[e]	MNXM510	Extracellular	Xylitol
MNXM511[c]	MNXM511	Cytoplasm	5,10-Methenyltetrahydrofolate
MNXM511[m]	MNXM511	Mitochondria	5,10-Methenyltetrahydrofolate
MNXM5155[c]	MNXM5155	Cytoplasm	ferricytochrome c2|ferricytochrome c2|Ferricytochrome c2
MNXM5155[m]	MNXM5155	Mitochondria	ferricytochrome c2|ferricytochrome c2|Ferricytochrome c2
MNXM5156[c]	MNXM5156	Cytoplasm	ferrocytochrome c2|ferrocytochrome c2|Ferrocytochrome c2
MNXM5156[m]	MNXM5156	Mitochondria	ferrocytochrome c2|ferrocytochrome c2|Ferrocytochrome c2
MNXM518[c]	MNXM518	Cytoplasm	Indole-3-acetaldehyde
MNXM518[e]	MNXM518	Extracellular	Indole-3-acetaldehyde
MNXM518[m]	MNXM518	Mitochondria	Indole-3-acetaldehyde
MNXM519[c]	MNXM519	Cytoplasm	Orotidine 5'-phosphate
MNXM519[m]	MNXM519	Mitochondria	Orotidine 5'-phosphate
MNXM52[c]	MNXM52	Cytoplasm	UDPglucose
MNXM52[e]	MNXM52	Extracellular	UDPglucose
MNXM52[n]	MNXM52	Nucleous	UDPglucose
MNXM52[p]	MNXM52	Membrane	UDPglucose
MNXM524[c]	MNXM524	Cytoplasm	2-Methyl-3-acetoacetyl-CoA
MNXM524[m]	MNXM524	Mitochondria	2-Methyl-3-acetoacetyl-CoA
MNXM524[x]	MNXM524	Peroxisome	2-Methyl-3-acetoacetyl-CoA
MNXM5245[c]	MNXM5245	Cytoplasm	Nucleoside 3',5'-cyclic phosphate
MNXM526[c]	MNXM526	Cytoplasm	4-Nitrophenol
MNXM526[e]	MNXM526	Extracellular	4-Nitrophenol
MNXM526[m]	MNXM526	Mitochondria	4-Nitrophenol
MNXM526[n]	MNXM526	Nucleous	4-Nitrophenol
MNXM526[p]	MNXM526	Membrane	4-Nitrophenol
MNXM528[m]	MNXM528	Mitochondria	Hexadecanal
MNXM5285[p]	MNXM5285	Membrane	protein C-terminal S-farnesyl-L-cysteine methyl ester
MNXM5288[m]	MNXM5288	Mitochondria	R'C(R)SH
MNXM5288[n]	MNXM5288	Nucleous	R'C(R)SH
MNXM53[c]	MNXM53	Cytoplasm	L-Serine
MNXM53[e]	MNXM53	Extracellular	L-Serine
MNXM53[p]	MNXM53	Membrane	L-Serine
MNXM53[x]	MNXM53	Peroxisome	L-Serine
MNXM5306[c]	MNXM5306	Cytoplasm	tetracosapentaenoyl coenzyme A, n-3
MNXM5312[c]	MNXM5312	Cytoplasm	trans-3-Chloroallyl aldehyde|trans-3-Chloro-2-propenal|trans-3-Chloroallyl aldehyde
MNXM5315[m]	MNXM5315	Mitochondria	tRNA TpsiC
MNXM53290[e]	MNXM53290	Extracellular	Ferrichrome minus Fe(III)
MNXM533[c]	MNXM533	Cytoplasm	D-Glucosamine
MNXM533[e]	MNXM533	Extracellular	D-Glucosamine
MNXM533[p]	MNXM533	Membrane	D-Glucosamine
MNXM537[c]	MNXM537	Cytoplasm	Ferrocytochrome C
MNXM537[m]	MNXM537	Mitochondria	Ferrocytochrome C
MNXM538[c]	MNXM538	Cytoplasm	Nucleoside 5'-phosphate|nucleoside 5'-phosphates|Nucleoside 5'-monophosphate|Nucleoside 5'-monophosphates|Nucleoside phosphates|Nucleoside monophosphates|nucleoside phosphate|Nucleoside monophosphate|nucleoside 5'monophosphate
MNXM540[c]	MNXM540	Cytoplasm	1D-myo-Inositol 3-phosphate
MNXM541[c]	MNXM541	Cytoplasm	3-Phosphohydroxypyruvate
MNXM5416[m]	MNXM5416	Mitochondria	3-Methylimidazole acetaldehyde
MNXM5427[c]	MNXM5427	Cytoplasm	estradiol glucuronide
MNXM5427[e]	MNXM5427	Extracellular	estradiol glucuronide
MNXM54305[m]	MNXM54305	Mitochondria	gamma-Glutamyl-Se-methylselenocysteine
MNXM5466[m]	MNXM5466	Mitochondria	2-hexaprenyl-5-hydroxy-6-methoxy-3-methyl-1,4-benzoquinone|2-hexaprenyl-5-hydroxy-6-methoxy-3-methyl-1,4-benzoquinone|2-[(2E,6E,10E,14E,18E)-3,7,11,15,19,23-hexamethyltetracosa-2,6,10,14,18,22-hexaen-1-yl]-5-hydroxy-6-methoxy-3-methyl-1,4-benzoquinone|2-Hexaprenyl-3-methyl-5-hydroxy-6-methoxy-1,4-benzoquinone
MNXM547[m]	MNXM547	Mitochondria	Hydroxymethylbilane
MNXM5473[m]	MNXM5473	Mitochondria	2-methoxy-6-all-trans-polyprenyl-1,4-benzoquinol
MNXM55[c]	MNXM55	Cytoplasm	L-Cysteine
MNXM55[e]	MNXM55	Extracellular	L-Cysteine
MNXM55[m]	MNXM55	Mitochondria	L-Cysteine
MNXM55[n]	MNXM55	Nucleous	L-Cysteine
MNXM55[p]	MNXM55	Membrane	L-Cysteine
MNXM550[c]	MNXM550	Cytoplasm	N(omega)-(L-Arginino)succinate
MNXM5529[c]	MNXM5529	Cytoplasm	a 3-oxo-DELTA5-steroid|5-androstene-3-one
MNXM553[m]	MNXM553	Mitochondria	Hexanoyl-CoA (n-C6:0CoA)
MNXM553[x]	MNXM553	Peroxisome	Hexanoyl-CoA (n-C6:0CoA)
MNXM554[c]	MNXM554	Cytoplasm	Porphobilinogen
MNXM554[m]	MNXM554	Mitochondria	Porphobilinogen
MNXM555[c]	MNXM555	Cytoplasm	Quinolinate
MNXM555[m]	MNXM555	Mitochondria	Quinolinate
MNXM5555[m]	MNXM5555	Mitochondria	5-hydroxy-6-methoxy-3-methyl-2-octaprenyl-1,4-benzoquinone|5-hydroxy-6-methoxy-3-methyl-2-octaprenyl-1,4-benzoquinone|2-Octaprenyl-3-methyl-5-hydroxy-6-methoxy-1,4-benzoquinone|2-hydroxy-6-methyl-3-methoxy-5-[(2E,6E,10E,14E,18E,22E,26E)-3,7,11,15,19,23,27,31-octamethyldotriaconta-2,6,10,14,18,22,26,30-octaen-1-yl]cyclohexa-2,5-diene-1,4-dione
MNXM5558[m]	MNXM5558	Mitochondria	5-Methyl-3-oxo-4-hexenoyl-CoA|5-Methyl-3-oxo-4-hexenoyl-CoA
MNXM5558[x]	MNXM5558	Peroxisome	5-Methyl-3-oxo-4-hexenoyl-CoA|5-Methyl-3-oxo-4-hexenoyl-CoA
MNXM5560[m]	MNXM5560	Mitochondria	5-Methylhex-4-enoyl-CoA|5-Methylhex-4-enoyl-CoA
MNXM5560[x]	MNXM5560	Peroxisome	5-Methylhex-4-enoyl-CoA|5-Methylhex-4-enoyl-CoA
MNXM5569[m]	MNXM5569	Mitochondria	6-methoxy-3-methyl-2-all-trans-polyprenyl-1,4-benzoquinol
MNXM558[c]	MNXM558	Cytoplasm	2-Demethylmenaquinol 8
MNXM559[e]	MNXM559	Extracellular	3-Dehydrosphinganine
MNXM559[p]	MNXM559	Membrane	3-Dehydrosphinganine
MNXM5590[c]	MNXM5590	Cytoplasm	Succinyllipoate_(linked_with_enzyme)
MNXM5590[m]	MNXM5590	Mitochondria	Succinyllipoate_(linked_with_enzyme)
MNXM56[c]	MNXM56	Cytoplasm	Formaldehyde
MNXM56[e]	MNXM56	Extracellular	Formaldehyde
MNXM56[m]	MNXM56	Mitochondria	Formaldehyde
MNXM56353[c]	MNXM56353	Cytoplasm	Hexadecenoyl-CoA (n-C16:1CoA)
MNXM565[c]	MNXM565	Cytoplasm	N6-(1,2-Dicarboxyethyl)-AMP
MNXM5655[c]	MNXM5655	Cytoplasm	carboxybiotin-carboxyl-carrier protein
MNXM5655[m]	MNXM5655	Mitochondria	carboxybiotin-carboxyl-carrier protein
MNXM5656[m]	MNXM5656	Mitochondria	Carboxyphosphamide|Carboxycyclophosphamide|Carboxyphosphamide
MNXM567[p]	MNXM567	Membrane	(R)-5-Phosphomevalonate
MNXM5676[c]	MNXM5676	Cytoplasm	cis-3-chloroprop-2-en-1-ol|(2Z)-3-chloroprop-2-en-1-ol|cis-3-Chloro-2-propene-1-ol|cis-3-chloroprop-2-en-1-ol|cis-3-chloroallyl alcohol
MNXM568[c]	MNXM568	Cytoplasm	2-(Formamido)-N1-(5-phospho-D-ribosyl)acetamidine
MNXM568[p]	MNXM568	Membrane	2-(Formamido)-N1-(5-phospho-D-ribosyl)acetamidine
MNXM57[c]	MNXM57	Cytoplasm	Reduced glutathione
MNXM57[e]	MNXM57	Extracellular	Reduced glutathione
MNXM57[m]	MNXM57	Mitochondria	Reduced glutathione
MNXM570[p]	MNXM570	Membrane	5-Hydroxy-L-tryptophan
MNXM572[c]	MNXM572	Cytoplasm	dUDP
MNXM572[m]	MNXM572	Mitochondria	dUDP
MNXM574[c]	MNXM574	Cytoplasm	zymosterol intermediate 2
MNXM574[e]	MNXM574	Extracellular	zymosterol intermediate 2
MNXM5749[c]	MNXM5749	Cytoplasm	Ferricytochrome
MNXM5750[c]	MNXM5750	Cytoplasm	a ferrocytochrome
MNXM5759[c]	MNXM5759	Cytoplasm	G(5')pppR-RNA
MNXM5798[m]	MNXM5798	Mitochondria	(+)-7-Isojasmonic acid CoA|(+)-7-Isojasmonic acid CoA
MNXM5798[x]	MNXM5798	Peroxisome	(+)-7-Isojasmonic acid CoA|(+)-7-Isojasmonic acid CoA
MNXM58[c]	MNXM58	Cytoplasm	Sulfate
MNXM58[e]	MNXM58	Extracellular	Sulfate
MNXM58[p]	MNXM58	Membrane	Sulfate
MNXM580[m]	MNXM580	Mitochondria	trans-Dec-2-enoyl-CoA
MNXM581[m]	MNXM581	Mitochondria	trans-Hexadec-2-enoyl-CoA
MNXM5819[c]	MNXM5819	Cytoplasm	methanophenazine (oxidized)
MNXM584[c]	MNXM584	Cytoplasm	Allantoate
MNXM584[e]	MNXM584	Extracellular	Allantoate
MNXM5844[c]	MNXM5844	Cytoplasm	4-Methylaminobutanal|4-Methylaminobutanal
MNXM5857[c]	MNXM5857	Cytoplasm	NPC|NPC
MNXM5857[e]	MNXM5857	Extracellular	NPC|NPC
MNXM5857[m]	MNXM5857	Mitochondria	NPC|NPC
MNXM5857[p]	MNXM5857	Membrane	NPC|NPC
MNXM5865[c]	MNXM5865	Cytoplasm	3-Hydroxy-OPC4-CoA|3-Hydroxy-OPC4-CoA
MNXM5865[m]	MNXM5865	Mitochondria	3-Hydroxy-OPC4-CoA|3-Hydroxy-OPC4-CoA
MNXM5866[c]	MNXM5866	Cytoplasm	3-Oxo-OPC4-CoA|3-Oxo-OPC4-CoA
MNXM5866[m]	MNXM5866	Mitochondria	3-Oxo-OPC4-CoA|3-Oxo-OPC4-CoA
MNXM5866[x]	MNXM5866	Peroxisome	3-Oxo-OPC4-CoA|3-Oxo-OPC4-CoA
MNXM5867[m]	MNXM5867	Mitochondria	OPC4-CoA|[(2R,3R,5R)-5-(6-aminopurin-9-yl)-4-hydroxy-2-[({hydroxy[hydroxy(3R)-3-hydroxy-2,2-dimethyl-3-[(2-{[2-({4-[(2S)-3-oxo-2-[(2Z)-pent-2-en-1-yl]cyclopentyl]butanoyl}sulfanyl)ethyl]carbamoyl}ethyl)carbamoyl]propoxyphosphoryl]oxyphosphoryl}oxy)methyl]oxolan-3-|{[(2R,3R,5R)-5-(6-amino-9H-purin-9-yl)-4-hydroxy-2-({[hydroxy({hydroxy[(3R)-3-hydroxy-2,2-dimethyl-3-[(2-{[2-({4-[(2S)-3-oxo-2-[(2Z)-p…
MNXM5867[x]	MNXM5867	Peroxisome	OPC4-CoA|[(2R,3R,5R)-5-(6-aminopurin-9-yl)-4-hydroxy-2-[({hydroxy[hydroxy(3R)-3-hydroxy-2,2-dimethyl-3-[(2-{[2-({4-[(2S)-3-oxo-2-[(2Z)-pent-2-en-1-yl]cyclopentyl]butanoyl}sulfanyl)ethyl]carbamoyl}ethyl)carbamoyl]propoxyphosphoryl]oxyphosphoryl}oxy)methyl]oxolan-3-|{[(2R,3R,5R)-5-(6-amino-9H-purin-9-yl)-4-hydroxy-2-({[hydroxy({hydroxy[(3R)-3-hydroxy-2,2-dimethyl-3-[(2-{[2-({4-[(2S)-3-oxo-2-[(2Z)-p…
MNXM5868[m]	MNXM5868	Mitochondria	trans-2-Enoyl-OPC4-CoA|{[(2R,3R,5R)-5-(6-amino-9H-purin-9-yl)-4-hydroxy-2-({[hydroxy({hydroxy[(3R)-3-hydroxy-2,2-dimethyl-3-({2-[(2-{[(2E)-4-[(2S)-3-oxo-2-[(2Z)-pent-2-en-1-yl]cyclopentyl]but-2-enoyl]sulfanyl}ethyl)carbamoyl]ethyl}carbamoyl)propoxy]phosphoryl}oxy)phosphoryl]oxy}methyl)oxolan-3-yl]oxy}phosphonic acid|[(2R,3R,5R)-5-(6-aminopurin-9-yl)-4-hydroxy-2-[({hydroxy[hydroxy(3R)-3-hydroxy-2,…
MNXM5869[c]	MNXM5869	Cytoplasm	3-Hydroxy-OPC6-CoA|3-Hydroxy-OPC6-CoA
MNXM5869[m]	MNXM5869	Mitochondria	3-Hydroxy-OPC6-CoA|3-Hydroxy-OPC6-CoA
MNXM5870[c]	MNXM5870	Cytoplasm	3-Oxo-OPC6-CoA|3-Oxo-OPC6-CoA
MNXM5870[m]	MNXM5870	Mitochondria	3-Oxo-OPC6-CoA|3-Oxo-OPC6-CoA
MNXM5870[x]	MNXM5870	Peroxisome	3-Oxo-OPC6-CoA|3-Oxo-OPC6-CoA
MNXM5871[m]	MNXM5871	Mitochondria	OPC6-CoA|[(2R,3R,5R)-5-(6-aminopurin-9-yl)-4-hydroxy-2-[({hydroxy[hydroxy(3R)-3-hydroxy-2,2-dimethyl-3-[(2-{[2-({6-[(2S)-3-oxo-2-[(2Z)-pent-2-en-1-yl]cyclopentyl]hexanoyl}sulfanyl)ethyl]carbamoyl}ethyl)carbamoyl]propoxyphosphoryl]oxyphosphoryl}oxy)methyl]oxolan-3-|{[(2R,3R,5R)-5-(6-amino-9H-purin-9-yl)-4-hydroxy-2-({[hydroxy({hydroxy[(3R)-3-hydroxy-2,2-dimethyl-3-[(2-{[2-({6-[(2S)-3-oxo-2-[(2Z)-p…
MNXM5871[x]	MNXM5871	Peroxisome	OPC6-CoA|[(2R,3R,5R)-5-(6-aminopurin-9-yl)-4-hydroxy-2-[({hydroxy[hydroxy(3R)-3-hydroxy-2,2-dimethyl-3-[(2-{[2-({6-[(2S)-3-oxo-2-[(2Z)-pent-2-en-1-yl]cyclopentyl]hexanoyl}sulfanyl)ethyl]carbamoyl}ethyl)carbamoyl]propoxyphosphoryl]oxyphosphoryl}oxy)methyl]oxolan-3-|{[(2R,3R,5R)-5-(6-amino-9H-purin-9-yl)-4-hydroxy-2-({[hydroxy({hydroxy[(3R)-3-hydroxy-2,2-dimethyl-3-[(2-{[2-({6-[(2S)-3-oxo-2-[(2Z)-p…
MNXM5872[m]	MNXM5872	Mitochondria	trans-2-Enoyl-OPC6-CoA|{[(2R,3R,5R)-5-(6-amino-9H-purin-9-yl)-4-hydroxy-2-({[hydroxy({hydroxy[(3R)-3-hydroxy-2,2-dimethyl-3-({2-[(2-{[(2E)-6-[(2S)-3-oxo-2-[(2Z)-pent-2-en-1-yl]cyclopentyl]hex-2-enoyl]sulfanyl}ethyl)carbamoyl]ethyl}carbamoyl)propoxy]phosphoryl}oxy)phosphoryl]oxy}methyl)oxolan-3-yl]oxy}phosphonic acid|[(2R,3R,5R)-5-(6-aminopurin-9-yl)-4-hydroxy-2-[({hydroxy[hydroxy(3R)-3-hydroxy-2,…
MNXM5873[c]	MNXM5873	Cytoplasm	3-Hydroxy-OPC8-CoA|3-Hydroxy-OPC8-CoA
MNXM5873[m]	MNXM5873	Mitochondria	3-Hydroxy-OPC8-CoA|3-Hydroxy-OPC8-CoA
MNXM5874[c]	MNXM5874	Cytoplasm	3-Oxo-OPC8-CoA|3-Oxo-OPC8-CoA
MNXM5874[m]	MNXM5874	Mitochondria	3-Oxo-OPC8-CoA|3-Oxo-OPC8-CoA
MNXM5874[x]	MNXM5874	Peroxisome	3-Oxo-OPC8-CoA|3-Oxo-OPC8-CoA
MNXM5876[m]	MNXM5876	Mitochondria	trans-2-Enoyl-OPC8-CoA|{[(2R,3R,5R)-5-(6-amino-9H-purin-9-yl)-4-hydroxy-2-({[hydroxy({hydroxy[(3R)-3-hydroxy-2,2-dimethyl-3-({2-[(2-{[(2E)-8-[(2S)-3-oxo-2-[(2Z)-pent-2-en-1-yl]cyclopentyl]oct-2-enoyl]sulfanyl}ethyl)carbamoyl]ethyl}carbamoyl)propoxy]phosphoryl}oxy)phosphoryl]oxy}methyl)oxolan-3-yl]oxy}phosphonic acid|[(2R,3R,5R)-5-(6-aminopurin-9-yl)-4-hydroxy-2-[({hydroxy[hydroxy(3R)-3-hydroxy-2,…
MNXM589[m]	MNXM589	Mitochondria	Leukotriene C4
MNXM59[c]	MNXM59	Cytoplasm	1,2-Diacylglycerol (E.coli)
MNXM59[e]	MNXM59	Extracellular	1,2-Diacylglycerol (E.coli)
MNXM59[m]	MNXM59	Mitochondria	1,2-Diacylglycerol (E.coli)
MNXM59[n]	MNXM59	Nucleous	1,2-Diacylglycerol (E.coli)
MNXM59[p]	MNXM59	Membrane	1,2-Diacylglycerol (E.coli)
MNXM591[p]	MNXM591	Membrane	presqualene diphosphate
MNXM593[m]	MNXM593	Mitochondria	(R)-Pantoate
MNXM5936[c]	MNXM5936	Cytoplasm	sugar phosphate|phosphosugar|phosphorylated sugars|phospho sugars|phosphorylated sugar|phosphosugars|monosaccharide phosphates|phospho sugar
MNXM5936[n]	MNXM5936	Nucleous	sugar phosphate|phosphosugar|phosphorylated sugars|phospho sugars|phosphorylated sugar|phosphosugars|monosaccharide phosphates|phospho sugar
MNXM5944[c]	MNXM5944	Cytoplasm	tetracosapentaenoyl coenzyme A, n-6
MNXM5944[x]	MNXM5944	Peroxisome	tetracosapentaenoyl coenzyme A, n-6
MNXM597[c]	MNXM597	Cytoplasm	D-Xylulose
MNXM597[e]	MNXM597	Extracellular	D-Xylulose
MNXM5982[c]	MNXM5982	Cytoplasm	UDP-sugar|UDP-sugars|UDP-sugar
MNXM6[c]	MNXM6	Cytoplasm	Nicotinamide adenine dinucleotide phosphate - reduced
MNXM6[e]	MNXM6	Extracellular	Nicotinamide adenine dinucleotide phosphate - reduced
MNXM6[m]	MNXM6	Mitochondria	Nicotinamide adenine dinucleotide phosphate - reduced
MNXM6[n]	MNXM6	Nucleous	Nicotinamide adenine dinucleotide phosphate - reduced
MNXM6[p]	MNXM6	Membrane	Nicotinamide adenine dinucleotide phosphate - reduced
MNXM6[x]	MNXM6	Peroxisome	Nicotinamide adenine dinucleotide phosphate - reduced
MNXM60[c]	MNXM60	Cytoplasm	carbonic acid
MNXM60[e]	MNXM60	Extracellular	carbonic acid
MNXM60[m]	MNXM60	Mitochondria	carbonic acid
MNXM60[p]	MNXM60	Membrane	carbonic acid
MNXM602[c]	MNXM602	Cytoplasm	Shikimate
MNXM602[e]	MNXM602	Extracellular	Shikimate
MNXM602[p]	MNXM602	Membrane	Shikimate
MNXM603[c]	MNXM603	Cytoplasm	Tyramine
MNXM603[e]	MNXM603	Extracellular	Tyramine
MNXM60402[p]	MNXM60402	Membrane	1-Acyl-sn-glycerol_3-phosphocholine|1-Acylglycerophosphocholine|2-Lysolecithin|1-Acyl-sn-glycero-3-phosphocholine
MNXM6043[c]	MNXM6043	Cytoplasm	1-naphthaldehyde|1-Naphthaldehyde|naphthalene-1-carbaldehyde|1-naphthaldehyde|1-Naphthalenecarboxaldehyde|alphaalpha-naphthaldehyde|1-Formylnaphthalene|alpha-naphthal
MNXM607[c]	MNXM607	Cytoplasm	(S)-2-[5-Amino-1-(5-phospho-D-ribosyl)imidazole-4-carboxamido]succinate
MNXM6074[c]	MNXM6074	Cytoplasm	2-Phenyl-1,3-propanediol monocarbamate|2-Phenyl-1,3-propanediol monocarbamate
MNXM6075[m]	MNXM6075	Mitochondria	2-Polyprenyl-6-methoxyphenol|2-Polyprenyl-6-methoxyphenol
MNXM6085[m]	MNXM6085	Mitochondria	3-Carbamoyl-2-phenylpropionic acid|3-Carbamoyl-2-phenylpropionic acid
MNXM6087[c]	MNXM6087	Cytoplasm	3-chloroprop-2-en-1-ol|3-chloroprop-2-en-1-ol|3-chloroallyl alcohol|3-chloro-2-propen-1-ol
MNXM609[m]	MNXM609	Mitochondria	trans-2-Methylbut-2-enoyl-CoA
MNXM61[c]	MNXM61	Cytoplasm	L-Methionine
MNXM61[e]	MNXM61	Extracellular	L-Methionine
MNXM61[m]	MNXM61	Mitochondria	L-Methionine
MNXM61[p]	MNXM61	Membrane	L-Methionine
MNXM61025[e]	MNXM61025	Extracellular	Maltoheptaose
MNXM61028[e]	MNXM61028	Extracellular	Maltohexaose
MNXM61038[e]	MNXM61038	Extracellular	Maltotriose
MNXM61038[p]	MNXM61038	Membrane	Maltotriose
MNXM611[p]	MNXM611	Membrane	3-Dehydroshikimate
MNXM6145[c]	MNXM6145	Cytoplasm	[dihydrolipoyllysine-residue acetyltransferase] S-acetyldihydrolipoyllysine
MNXM6145[m]	MNXM6145	Mitochondria	[dihydrolipoyllysine-residue acetyltransferase] S-acetyldihydrolipoyllysine
MNXM615[e]	MNXM615	Extracellular	D-Mannitol
MNXM615[p]	MNXM615	Membrane	D-Mannitol
MNXM6216[c]	MNXM6216	Cytoplasm	cis-3-Chloroallyl aldehyde|cis-3-Chloroallyl aldehyde|cis-3-Chloro-2-propenal
MNXM6224[p]	MNXM6224	Membrane	Dolichyl beta-D-glucosyl phosphate
MNXM624[n]	MNXM624	Nucleous	1D-myo-Inositol 1,3,4,5-tetrakisphosphate
MNXM625[c]	MNXM625	Cytoplasm	Deoxyadenosine
MNXM625[e]	MNXM625	Extracellular	Deoxyadenosine
MNXM626[m]	MNXM626	Mitochondria	4-Trimethylammoniobutanoate
MNXM63[c]	MNXM63	Cytoplasm	CTP
MNXM63[e]	MNXM63	Extracellular	CTP
MNXM63[m]	MNXM63	Mitochondria	CTP
MNXM63[n]	MNXM63	Nucleous	CTP
MNXM63[p]	MNXM63	Membrane	CTP
MNXM63076[p]	MNXM63076	Membrane	N,N'-diacetylchitobiosyldiphosphodolichol|N,N'-Diacetylchitobiosyldiphosphodolichol|N,N'-diacetylchitobiosyldiphosphodolichol
MNXM6332[e]	MNXM6332	Extracellular	monoacylglycerol 2 (homo sapiens)
MNXM634[c]	MNXM634	Cytoplasm	DNA
MNXM634[m]	MNXM634	Mitochondria	DNA
MNXM634[n]	MNXM634	Nucleous	DNA
MNXM634[p]	MNXM634	Membrane	DNA
MNXM63488[p]	MNXM63488	Membrane	N-Acetyl-D-glucosamine(anhydrous)N-Acetylmuramyl-tetrapeptide
MNXM639[c]	MNXM639	Cytoplasm	peptide
MNXM639[e]	MNXM639	Extracellular	peptide
MNXM639[m]	MNXM639	Mitochondria	peptide
MNXM64021[m]	MNXM64021	Mitochondria	N-Tetradecanoylglycylpeptide
MNXM6406[p]	MNXM6406	Membrane	[Protein]-L-serine
MNXM6407[n]	MNXM6407	Nucleous	protein N-ubiquityllysine
MNXM6409[e]	MNXM6409	Extracellular	psicoselysine
MNXM6409[p]	MNXM6409	Membrane	psicoselysine
MNXM642[m]	MNXM642	Mitochondria	trans-Dodec-2-enoyl-CoA
MNXM6447[c]	MNXM6447	Cytoplasm	testosterone glucuronide
MNXM645[m]	MNXM645	Mitochondria	3,4-Dihydroxyphenylacetate
MNXM646[c]	MNXM646	Cytoplasm	1D-myo-Inositol 1-phosphate
MNXM6463[n]	MNXM6463	Nucleous	Ubiquitin
MNXM647[c]	MNXM647	Cytoplasm	Deoxyguanosine
MNXM647[e]	MNXM647	Extracellular	Deoxyguanosine
MNXM647[p]	MNXM647	Membrane	Deoxyguanosine
MNXM6479[c]	MNXM6479	Cytoplasm	0
MNXM6479[m]	MNXM6479	Mitochondria	0
MNXM6479[p]	MNXM6479	Membrane	0
MNXM648[n]	MNXM648	Nucleous	2,5-Diamino-6-(ribosylamino)-4-(3H)-pyrimidinone 5'-phosphate
MNXM6492[p]	MNXM6492	Membrane	1,3-beta-D-Glucan
MNXM6494[c]	MNXM6494	Cytoplasm	(1-naphthyl)methanol|(naphthalen-1-yl)methanol|(1-naphthyl)methanol|1-menaphthyl alcohol|1-naphthylmethyl alcohol|1-naphthylmethanol|naphthalene-1-methanol|1-Naphthalenemethanol|1-Hydroxymethylnaphthalene
MNXM650[m]	MNXM650	Mitochondria	Propenoyl-CoA
MNXM651[c]	MNXM651	Cytoplasm	D-Fructose 2,6-bisphosphate
MNXM651[n]	MNXM651	Nucleous	D-Fructose 2,6-bisphosphate
MNXM652[m]	MNXM652	Mitochondria	Methanethiol
MNXM6526[m]	MNXM6526	Mitochondria	(6Z,9Z,12Z,15Z,18Z)-3-Oxotetracosapenta-6,9,12,15,18-enoyl-CoA|(6Z,9Z,12Z,15Z,18Z)-3-Oxotetracosapenta-6,9,12,15,18-enoyl-CoA
MNXM6526[x]	MNXM6526	Peroxisome	(6Z,9Z,12Z,15Z,18Z)-3-Oxotetracosapenta-6,9,12,15,18-enoyl-CoA|(6Z,9Z,12Z,15Z,18Z)-3-Oxotetracosapenta-6,9,12,15,18-enoyl-CoA
MNXM653[e]	MNXM653	Extracellular	magnesium
MNXM653[p]	MNXM653	Membrane	magnesium
MNXM65309[c]	MNXM65309	Cytoplasm	octadecenoate (n-C18:1)
MNXM65309[e]	MNXM65309	Extracellular	octadecenoate (n-C18:1)
MNXM65309[p]	MNXM65309	Membrane	octadecenoate (n-C18:1)
MNXM654[m]	MNXM654	Mitochondria	trans-Tetradec-2-enoyl-CoA
MNXM658[c]	MNXM658	Cytoplasm	arsenite
MNXM658[e]	MNXM658	Extracellular	arsenite
MNXM658[p]	MNXM658	Membrane	arsenite
MNXM659[c]	MNXM659	Cytoplasm	L-Fucose
MNXM659[e]	MNXM659	Extracellular	L-Fucose
MNXM659[p]	MNXM659	Membrane	L-Fucose
MNXM66[c]	MNXM66	Cytoplasm	Glycerol 3-phosphate
MNXM66[e]	MNXM66	Extracellular	Glycerol 3-phosphate
MNXM66[m]	MNXM66	Mitochondria	Glycerol 3-phosphate
MNXM66[p]	MNXM66	Membrane	Glycerol 3-phosphate
MNXM660[c]	MNXM660	Cytoplasm	Phenethylamine
MNXM660[e]	MNXM660	Extracellular	Phenethylamine
MNXM660[p]	MNXM660	Membrane	Phenethylamine
MNXM661[c]	MNXM661	Cytoplasm	Prostaglandin E2
MNXM661[e]	MNXM661	Extracellular	Prostaglandin E2
MNXM662[c]	MNXM662	Cytoplasm	Thiamin monophosphate
MNXM662[e]	MNXM662	Extracellular	Thiamin monophosphate
MNXM662[m]	MNXM662	Mitochondria	Thiamin monophosphate
MNXM663[c]	MNXM663	Cytoplasm	(R)-3-Hydroxybutanoate
MNXM663[e]	MNXM663	Extracellular	(R)-3-Hydroxybutanoate
MNXM663[m]	MNXM663	Mitochondria	(R)-3-Hydroxybutanoate
MNXM665[c]	MNXM665	Cytoplasm	3',5'-Cyclic GMP
MNXM665[e]	MNXM665	Extracellular	3',5'-Cyclic GMP
MNXM67[m]	MNXM67	Mitochondria	1-Phosphatidyl-D-myo-inositol 4,5-bisphosphate, yeast-specific
MNXM672[m]	MNXM672	Mitochondria	dihydrosirohydrochlorin
MNXM674[c]	MNXM674	Cytoplasm	(S)-3-Hydroxydecanoyl-CoA
MNXM674[m]	MNXM674	Mitochondria	(S)-3-Hydroxydecanoyl-CoA
MNXM6758[m]	MNXM6758	Mitochondria	2-Polyprenyl-6-hydroxyphenol|2-Polyprenyl-6-hydroxyphenol|3-Polyprenylcatechol
MNXM677[c]	MNXM677	Cytoplasm	3-Oxodecanoyl-CoA
MNXM677[m]	MNXM677	Mitochondria	3-Oxodecanoyl-CoA
MNXM677[x]	MNXM677	Peroxisome	3-Oxodecanoyl-CoA
MNXM68[c]	MNXM68	Cytoplasm	D-Fructose 6-phosphate
MNXM68[e]	MNXM68	Extracellular	D-Fructose 6-phosphate
MNXM68[n]	MNXM68	Nucleous	D-Fructose 6-phosphate
MNXM683[c]	MNXM683	Cytoplasm	Cys-Gly
MNXM683[e]	MNXM683	Extracellular	Cys-Gly
MNXM683[m]	MNXM683	Mitochondria	Cys-Gly
MNXM683[p]	MNXM683	Membrane	Cys-Gly
MNXM686[c]	MNXM686	Cytoplasm	Octadecenoyl-CoA (n-C18:1CoA)
MNXM686[p]	MNXM686	Membrane	Octadecenoyl-CoA (n-C18:1CoA)
MNXM686[x]	MNXM686	Peroxisome	Octadecenoyl-CoA (n-C18:1CoA)
MNXM687[c]	MNXM687	Cytoplasm	Xanthosine
MNXM687[e]	MNXM687	Extracellular	Xanthosine
MNXM687[p]	MNXM687	Membrane	Xanthosine
MNXM688[m]	MNXM688	Mitochondria	3alpha,7alpha-Dihydroxy-5beta-cholestanate
MNXM689[n]	MNXM689	Nucleous	(R)-5-Diphosphomevalonate
MNXM69[c]	MNXM69	Cytoplasm	Glyoxylate
MNXM69[m]	MNXM69	Mitochondria	Glyoxylate
MNXM69[x]	MNXM69	Peroxisome	Glyoxylate
MNXM693[c]	MNXM693	Cytoplasm	D-Galacturonate
MNXM693[e]	MNXM693	Extracellular	D-Galacturonate
MNXM693[p]	MNXM693	Membrane	D-Galacturonate
MNXM694[c]	MNXM694	Cytoplasm	D-Serine
MNXM694[e]	MNXM694	Extracellular	D-Serine
MNXM694[p]	MNXM694	Membrane	D-Serine
MNXM697[c]	MNXM697	Cytoplasm	L-Leucyl-tRNA(Leu)
MNXM699[c]	MNXM699	Cytoplasm	O-Acetyl-L-homoserine
MNXM699[m]	MNXM699	Mitochondria	O-Acetyl-L-homoserine
MNXM7[c]	MNXM7	Cytoplasm	ADP
MNXM7[e]	MNXM7	Extracellular	ADP
MNXM7[m]	MNXM7	Mitochondria	ADP
MNXM7[n]	MNXM7	Nucleous	ADP
MNXM7[p]	MNXM7	Membrane	ADP
MNXM7[x]	MNXM7	Peroxisome	ADP
MNXM70[c]	MNXM70	Cytoplasm	L-Arginine
MNXM70[e]	MNXM70	Extracellular	L-Arginine
MNXM70[m]	MNXM70	Mitochondria	L-Arginine
MNXM70[p]	MNXM70	Membrane	L-Arginine
MNXM701[c]	MNXM701	Cytoplasm	(S)-3-Hydroxy-2-methylbutyryl-CoA
MNXM701[m]	MNXM701	Mitochondria	(S)-3-Hydroxy-2-methylbutyryl-CoA
MNXM704[c]	MNXM704	Cytoplasm	Deoxycytidine
MNXM704[e]	MNXM704	Extracellular	Deoxycytidine
MNXM705[c]	MNXM705	Cytoplasm	3-Oxododecanoyl-CoA
MNXM705[m]	MNXM705	Mitochondria	3-Oxododecanoyl-CoA
MNXM705[x]	MNXM705	Peroxisome	3-Oxododecanoyl-CoA
MNXM706[c]	MNXM706	Cytoplasm	3-Oxooctanoyl-CoA
MNXM706[m]	MNXM706	Mitochondria	3-Oxooctanoyl-CoA
MNXM706[x]	MNXM706	Peroxisome	3-Oxooctanoyl-CoA
MNXM707[c]	MNXM707	Cytoplasm	3-Oxotetradecanoyl-CoA
MNXM707[m]	MNXM707	Mitochondria	3-Oxotetradecanoyl-CoA
MNXM707[x]	MNXM707	Peroxisome	3-Oxotetradecanoyl-CoA
MNXM7083[m]	MNXM7083	Mitochondria	An aromatic amino acid
MNXM71[p]	MNXM71	Membrane	tRNA(Gln)
MNXM711[c]	MNXM711	Cytoplasm	Co2+
MNXM7161[c]	MNXM7161	Cytoplasm	cervonic acid, C22:6 n-3
MNXM7161[e]	MNXM7161	Extracellular	cervonic acid, C22:6 n-3
MNXM717[c]	MNXM717	Cytoplasm	3-Oxohexanoyl-CoA
MNXM717[m]	MNXM717	Mitochondria	3-Oxohexanoyl-CoA
MNXM717[x]	MNXM717	Peroxisome	3-Oxohexanoyl-CoA
MNXM7191[e]	MNXM7191	Extracellular	Cob(I)alamin-HBI
MNXM721[c]	MNXM721	Cytoplasm	D-Mannose 1-phosphate
MNXM73[c]	MNXM73	Cytoplasm	Phosphoenolpyruvate
MNXM73[n]	MNXM73	Nucleous	Phosphoenolpyruvate
MNXM73[p]	MNXM73	Membrane	Phosphoenolpyruvate
MNXM730[m]	MNXM730	Mitochondria	N-Acetyl-L-glutamate
MNXM73204[p]	MNXM73204	Membrane	pentanesulfonate
MNXM733[c]	MNXM733	Cytoplasm	(S)-3-Hydroxydodecanoyl-CoA
MNXM733[m]	MNXM733	Mitochondria	(S)-3-Hydroxydodecanoyl-CoA
MNXM734[c]	MNXM734	Cytoplasm	2,3-Dihydroxy-3-methylbutanoate|2,3-dihydroxy-3-methylbutyrate|2,3-Dihydroxy-isovalerate|2,3-dihydroxy-3-methylbutanoic acid|2,3-dihydroxy-3-isovalerate|alpha,beta-dihydroxyisovalerate|2,3-dihydroxyisovalerate
MNXM738[c]	MNXM738	Cytoplasm	3-Oxohexadecanoyl-CoA
MNXM738[m]	MNXM738	Mitochondria	3-Oxohexadecanoyl-CoA
MNXM738[x]	MNXM738	Peroxisome	3-Oxohexadecanoyl-CoA
MNXM74[c]	MNXM74	Cytoplasm	D-Glyceraldehyde_3-phosphate|G3P|T3P1|(2R)-2-Hydroxy-3-(phosphonooxy)-propanal|Glyceraldehyde 3-phosphate|GraP|D-Glyceraldehyde 3-P
MNXM744[c]	MNXM744	Cytoplasm	D-Glucarate
MNXM744[e]	MNXM744	Extracellular	D-Glucarate
MNXM744[p]	MNXM744	Membrane	D-Glucarate
MNXM745[p]	MNXM745	Membrane	Dimethyl sulfoxide
MNXM75[c]	MNXM75	Cytoplasm	Acetaldehyde
MNXM75[e]	MNXM75	Extracellular	Acetaldehyde
MNXM75[m]	MNXM75	Mitochondria	Acetaldehyde
MNXM750[c]	MNXM750	Cytoplasm	octanoate (n-C8:0)
MNXM750[e]	MNXM750	Extracellular	octanoate (n-C8:0)
MNXM750[p]	MNXM750	Membrane	octanoate (n-C8:0)
MNXM75102[c]	MNXM75102	Cytoplasm	Phosphatidylglycerol (dioctadecanoyl, n-C18:0)
MNXM75104[c]	MNXM75104	Cytoplasm	Phosphatidylglycerophosphate (dioctadecanoyl, n-C18:0)
MNXM753[m]	MNXM753	Mitochondria	trans-Hex-2-enoyl-CoA
MNXM754[c]	MNXM754	Cytoplasm	Vanillin
MNXM754[p]	MNXM754	Membrane	Vanillin
MNXM757[c]	MNXM757	Cytoplasm	(S)-3-Hydroxyhexanoyl-CoA
MNXM757[m]	MNXM757	Mitochondria	(S)-3-Hydroxyhexanoyl-CoA
MNXM7575[e]	MNXM7575	Extracellular	N-Substituted aminoacyl-tRNA
MNXM7575[m]	MNXM7575	Mitochondria	N-Substituted aminoacyl-tRNA
MNXM76[c]	MNXM76	Cytoplasm	L-Tyrosine
MNXM76[e]	MNXM76	Extracellular	L-Tyrosine
MNXM76[m]	MNXM76	Mitochondria	L-Tyrosine
MNXM76[n]	MNXM76	Nucleous	L-Tyrosine
MNXM76[p]	MNXM76	Membrane	L-Tyrosine
MNXM7606[p]	MNXM7606	Membrane	O-D-mannosylprotein
MNXM761[c]	MNXM761	Cytoplasm	Cytosine
MNXM761[e]	MNXM761	Extracellular	Cytosine
MNXM761[p]	MNXM761	Membrane	Cytosine
MNXM766[c]	MNXM766	Cytoplasm	(S)-3-Hydroxyoctanoyl-CoA
MNXM766[m]	MNXM766	Mitochondria	(S)-3-Hydroxyoctanoyl-CoA
MNXM767[c]	MNXM767	Cytoplasm	(S)-3-Hydroxytetradecanoyl-CoA
MNXM767[m]	MNXM767	Mitochondria	(S)-3-Hydroxytetradecanoyl-CoA
MNXM769[c]	MNXM769	Cytoplasm	1,4-benzoquinone|p-benzoquinone|benzoquinone|chinone|qinone (reduced)|semiquinone anion|quinone|4-benzoquinone|quinone (oxidized)|p-quinone
MNXM769[m]	MNXM769	Mitochondria	1,4-benzoquinone|p-benzoquinone|benzoquinone|chinone|qinone (reduced)|semiquinone anion|quinone|4-benzoquinone|quinone (oxidized)|p-quinone
MNXM77[c]	MNXM77	Cytoplasm	Dihydroxyacetone phosphate
MNXM77[m]	MNXM77	Mitochondria	Dihydroxyacetone phosphate
MNXM7711[p]	MNXM7711	Membrane	protein L-asparagine|protein-L-asparagine
MNXM7713[c]	MNXM7713	Cytoplasm	Protein tyrosine
MNXM7713[e]	MNXM7713	Extracellular	Protein tyrosine
MNXM7713[m]	MNXM7713	Mitochondria	Protein tyrosine
MNXM7713[n]	MNXM7713	Nucleous	Protein tyrosine
MNXM7713[p]	MNXM7713	Membrane	Protein tyrosine
MNXM778[p]	MNXM778	Membrane	D-Arabinono-1,4-lactone
MNXM78[c]	MNXM78	Cytoplasm	L-Lysine
MNXM78[e]	MNXM78	Extracellular	L-Lysine
MNXM78[m]	MNXM78	Mitochondria	L-Lysine
MNXM78[n]	MNXM78	Nucleous	L-Lysine
MNXM78[p]	MNXM78	Membrane	L-Lysine
MNXM783[n]	MNXM783	Nucleous	Procollagen L-lysine
MNXM78362[m]	MNXM78362	Mitochondria	Protoheme(HEME)|Protoheme|PTH
MNXM784[m]	MNXM784	Mitochondria	trans-Oct-2-enoyl-CoA
MNXM7848[c]	MNXM7848	Cytoplasm	tRNA containing N7-methylguanine
MNXM7893[p]	MNXM7893	Membrane	0
MNXM7899[c]	MNXM7899	Cytoplasm	0
MNXM7899[p]	MNXM7899	Membrane	0
MNXM79[c]	MNXM79	Cytoplasm	5,6,7,8-Tetrahydrofolate
MNXM79[e]	MNXM79	Extracellular	5,6,7,8-Tetrahydrofolate
MNXM79[m]	MNXM79	Mitochondria	5,6,7,8-Tetrahydrofolate
MNXM79[x]	MNXM79	Peroxisome	5,6,7,8-Tetrahydrofolate
MNXM790[c]	MNXM790	Cytoplasm	4-Amino-2-methyl-5-phosphomethylpyrimidine
MNXM7902[e]	MNXM7902	Extracellular	0
MNXM791[c]	MNXM791	Cytoplasm	4-(1-D-Ribitylamino)-5-aminouracil
MNXM793[c]	MNXM793	Cytoplasm	Acetylcholine
MNXM8[c]	MNXM8	Cytoplasm	Nicotinamide adenine dinucleotide
MNXM8[e]	MNXM8	Extracellular	Nicotinamide adenine dinucleotide
MNXM8[m]	MNXM8	Mitochondria	Nicotinamide adenine dinucleotide
MNXM8[n]	MNXM8	Nucleous	Nicotinamide adenine dinucleotide
MNXM8[p]	MNXM8	Membrane	Nicotinamide adenine dinucleotide
MNXM8[x]	MNXM8	Peroxisome	Nicotinamide adenine dinucleotide
MNXM80[c]	MNXM80	Cytoplasm	UMP
MNXM80[e]	MNXM80	Extracellular	UMP
MNXM80[m]	MNXM80	Mitochondria	UMP
MNXM80[n]	MNXM80	Nucleous	UMP
MNXM80[p]	MNXM80	Membrane	UMP
MNXM80906[n]	MNXM80906	Nucleous	5'-Mononucleotides|5'Nucleotides|5'-nucleotides|5-nucleotides|5'-Phosphonucleotide|5'-Phosphonucleotides|Ribonucleoside 5'-phosphates
MNXM81221[m]	MNXM81221	Mitochondria	S-Aminomethyldihydrolipoylprotein
MNXM813[m]	MNXM813	Mitochondria	cis-Aconitate
MNXM8132[c]	MNXM8132	Cytoplasm	DELTA5-3beta-hydroxy steroid|DELTA5-3beta-hydroxysteroid
MNXM817[m]	MNXM817	Mitochondria	N2-Acetyl-L-ornithine
MNXM82[c]	MNXM82	Cytoplasm	GDP-D-mannose
MNXM82[m]	MNXM82	Mitochondria	GDP-D-mannose
MNXM82[p]	MNXM82	Membrane	GDP-D-mannose
MNXM820[n]	MNXM820	Nucleous	O-Succinyl-L-homoserine
MNXM82173[m]	MNXM82173	Mitochondria	Siroheme
MNXM825[c]	MNXM825	Cytoplasm	(S)-3-Hydroxyhexadecanoyl-CoA
MNXM825[m]	MNXM825	Mitochondria	(S)-3-Hydroxyhexadecanoyl-CoA
MNXM83[c]	MNXM83	Cytoplasm	Isopentenyl diphosphate
MNXM83[n]	MNXM83	Nucleous	Isopentenyl diphosphate
MNXM83[p]	MNXM83	Membrane	Isopentenyl diphosphate
MNXM831[c]	MNXM831	Cytoplasm	6-oxo-n-hexanoate|Adipic semialdehyde|Glutaric semialdehyde|6-oxohexanoate|Adipate semialdehyde
MNXM832[c]	MNXM832	Cytoplasm	1-Alcohol|a primary alcohol|1-Alkohol|Alcohol (primary)|Primary alcohol
MNXM832[e]	MNXM832	Extracellular	1-Alcohol|a primary alcohol|1-Alkohol|Alcohol (primary)|Primary alcohol
MNXM832[m]	MNXM832	Mitochondria	1-Alcohol|a primary alcohol|1-Alkohol|Alcohol (primary)|Primary alcohol
MNXM832[n]	MNXM832	Nucleous	1-Alcohol|a primary alcohol|1-Alkohol|Alcohol (primary)|Primary alcohol
MNXM832[p]	MNXM832	Membrane	1-Alcohol|a primary alcohol|1-Alkohol|Alcohol (primary)|Primary alcohol
MNXM83847[p]	MNXM83847	Membrane	tetradecenoate (n-C14:1)
MNXM83848[c]	MNXM83848	Cytoplasm	Tetradecenoyl-CoA (n-C14:1CoA)
MNXM8440[m]	MNXM8440	Mitochondria	Ubiquinone-10
MNXM846[c]	MNXM846	Cytoplasm	tetracosahexaenoyl coenzyme A
MNXM853[c]	MNXM853	Cytoplasm	3beta-hydroxy-4alpha-methyl-5alpha-cholest-7-ene-4beta-carboxylate
MNXM853[p]	MNXM853	Membrane	3beta-hydroxy-4alpha-methyl-5alpha-cholest-7-ene-4beta-carboxylate
MNXM8560[p]	MNXM8560	Membrane	Dolichyl diphosphate|Dolichol-disphosphate
MNXM86[m]	MNXM86	Mitochondria	Propanoyl-CoA
MNXM86[x]	MNXM86	Peroxisome	Propanoyl-CoA
MNXM861[m]	MNXM861	Mitochondria	e-
MNXM8620[c]	MNXM8620	Cytoplasm	fused thiol:disulfide interchange protein (reduced)
MNXM863[m]	MNXM863	Mitochondria	sirohydrochlorin
MNXM865[c]	MNXM865	Cytoplasm	UDP-L-Arabinose
MNXM866[c]	MNXM866	Cytoplasm	C'-(3-Indolyl)-glycerol 3-phosphate
MNXM8681[e]	MNXM8681	Extracellular	glycogen, structure 2 (glycogenin-1,6-{7[1,4-Glc], 4[1,4-Glc]})
MNXM87[c]	MNXM87	Cytoplasm	UDP-D-glucuronate
MNXM87[e]	MNXM87	Extracellular	UDP-D-glucuronate
MNXM873[c]	MNXM873	Cytoplasm	3alpha,7alpha,12alpha-Trihydroxy-5beta-24-oxocholestanoyl-CoA
MNXM874[c]	MNXM874	Cytoplasm	4-Amino-5-hydroxymethyl-2-methylpyrimidine
MNXM88[c]	MNXM88	Cytoplasm	Palmitoyl-CoA (n-C16:0CoA)
MNXM88[m]	MNXM88	Mitochondria	Palmitoyl-CoA (n-C16:0CoA)
MNXM88[p]	MNXM88	Membrane	Palmitoyl-CoA (n-C16:0CoA)
MNXM883[p]	MNXM883	Membrane	Enterochelin
MNXM885[m]	MNXM885	Mitochondria	Leukotriene D4
MNXM8906[m]	MNXM8906	Mitochondria	N-acetyl-D-glucosaminide|N-Acetyl-D-glucosaminide|N-acetyl-D-glucosaminides|N-acetyl-D-glucosaminide
MNXM891[c]	MNXM891	Cytoplasm	3-Carboxy-2-hydroxy-4-methylpentanoate
MNXM89361[c]	MNXM89361	Cytoplasm	Zinc
MNXM89361[e]	MNXM89361	Extracellular	Zinc
MNXM89361[p]	MNXM89361	Membrane	Zinc
MNXM89557[c]	MNXM89557	Cytoplasm	L-Glutamate
MNXM89557[e]	MNXM89557	Extracellular	L-Glutamate
MNXM89557[m]	MNXM89557	Mitochondria	L-Glutamate
MNXM89557[n]	MNXM89557	Nucleous	L-Glutamate
MNXM89557[p]	MNXM89557	Membrane	L-Glutamate
MNXM89557[x]	MNXM89557	Peroxisome	L-Glutamate
MNXM89576[c]	MNXM89576	Cytoplasm	tRNA(Ala)
MNXM89582[m]	MNXM89582	Mitochondria	Hydrogen sulfide
MNXM89582[p]	MNXM89582	Membrane	Hydrogen sulfide
MNXM89588[c]	MNXM89588	Cytoplasm	D-Glucose 1-phosphate
MNXM89588[e]	MNXM89588	Extracellular	D-Glucose 1-phosphate
MNXM89588[n]	MNXM89588	Nucleous	D-Glucose 1-phosphate
MNXM89602[c]	MNXM89602	Cytoplasm	D-Galactose
MNXM89602[e]	MNXM89602	Extracellular	D-Galactose
MNXM89602[m]	MNXM89602	Mitochondria	D-Galactose
MNXM89602[p]	MNXM89602	Membrane	D-Galactose
MNXM89612[c]	MNXM89612	Cytoplasm	Glycerol
MNXM89612[e]	MNXM89612	Extracellular	Glycerol
MNXM89612[m]	MNXM89612	Mitochondria	Glycerol
MNXM89612[p]	MNXM89612	Membrane	Glycerol
MNXM89621[c]	MNXM89621	Cytoplasm	beta-D-Fructose 6-phosphate
MNXM89621[n]	MNXM89621	Nucleous
MNXM89661[c]	MNXM89661	Cytoplasm
MNXM89661[e]	MNXM89661	Extracellular
MNXM89661[m]	MNXM89661	Mitochondria
MNXM89661[p]	MNXM89661	Membrane
MNXM89661[x]	MNXM89661	Peroxisome
MNXM89689[c]	MNXM89689	Cytoplasm
MNXM89689[e]	MNXM89689	Extracellular
MNXM89689[p]	MNXM89689	Membrane
MNXM89752[c]	MNXM89752	Cytoplasm
MNXM89752[n]	MNXM89752	Nucleous
MNXM89761[c]	MNXM89761	Cytoplasm
MNXM89761[m]	MNXM89761	Mitochondria
MNXM89763[c]	MNXM89763	Cytoplasm
MNXM89795[c]	MNXM89795	Cytoplasm
MNXM89795[e]	MNXM89795	Extracellular
MNXM89795[n]	MNXM89795	Nucleous
MNXM89802[c]	MNXM89802	Cytoplasm
MNXM89803[c]	MNXM89803	Cytoplasm
MNXM89804[n]	MNXM89804	Nucleous
MNXM89810[p]	MNXM89810	Membrane
MNXM89815[c]	MNXM89815	Cytoplasm
MNXM89822[c]	MNXM89822	Cytoplasm
MNXM89822[n]	MNXM89822	Nucleous
MNXM89831[c]	MNXM89831	Cytoplasm
MNXM89832[c]	MNXM89832	Cytoplasm
MNXM89832[m]	MNXM89832	Mitochondria
MNXM8986[p]	MNXM8986	Membrane
MNXM89870[c]	MNXM89870	Cytoplasm
MNXM89895[c]	MNXM89895	Cytoplasm
MNXM899[m]	MNXM899	Mitochondria
MNXM89905[m]	MNXM89905	Mitochondria
MNXM89922[c]	MNXM89922	Cytoplasm
MNXM89983[c]	MNXM89983	Cytoplasm
MNXM9[c]	MNXM9	Cytoplasm
MNXM9[e]	MNXM9	Extracellular
MNXM9[m]	MNXM9	Mitochondria
MNXM9[n]	MNXM9	Nucleous
MNXM9[p]	MNXM9	Membrane
MNXM9[x]	MNXM9	Peroxisome
MNXM90[c]	MNXM90	Cytoplasm
MNXM90[e]	MNXM90	Extracellular
MNXM90[m]	MNXM90	Mitochondria
MNXM90[p]	MNXM90	Membrane
MNXM90003[c]	MNXM90003	Cytoplasm
MNXM90012[c]	MNXM90012	Cytoplasm
MNXM90033[c]	MNXM90033	Cytoplasm
MNXM90047[p]	MNXM90047	Membrane
MNXM90110[c]	MNXM90110	Cytoplasm
MNXM90242[p]	MNXM90242	Membrane
MNXM90307[c]	MNXM90307	Cytoplasm
MNXM90307[e]	MNXM90307	Extracellular
MNXM90307[m]	MNXM90307	Mitochondria
MNXM90307[n]	MNXM90307	Nucleous
MNXM90340[c]	MNXM90340	Cytoplasm
MNXM90341[m]	MNXM90341	Mitochondria
MNXM90369[c]	MNXM90369	Cytoplasm
MNXM904[c]	MNXM904	Cytoplasm
MNXM904[e]	MNXM904	Extracellular
MNXM90435[c]	MNXM90435	Cytoplasm
MNXM9046[c]	MNXM9046	Cytoplasm
MNXM90461[e]	MNXM90461	Extracellular
MNXM90461[p]	MNXM90461	Membrane
MNXM9050[m]	MNXM9050	Mitochondria
MNXM90509[c]	MNXM90509	Cytoplasm
MNXM9051[c]	MNXM9051	Cytoplasm
MNXM90511[c]	MNXM90511	Cytoplasm
MNXM9053[p]	MNXM9053	Membrane
MNXM9056[c]	MNXM9056	Cytoplasm
MNXM9056[e]	MNXM9056	Extracellular
MNXM9056[m]	MNXM9056	Mitochondria
MNXM9056[n]	MNXM9056	Nucleous
MNXM9056[p]	MNXM9056	Membrane
MNXM90665[c]	MNXM90665	Cytoplasm
MNXM90665[m]	MNXM90665	Mitochondria
MNXM90666[c]	MNXM90666	Cytoplasm
MNXM90667[c]	MNXM90667	Cytoplasm
MNXM90667[n]	MNXM90667	Nucleous
MNXM90668[c]	MNXM90668	Cytoplasm
MNXM90668[n]	MNXM90668	Nucleous
MNXM90751[c]	MNXM90751	Cytoplasm
MNXM90752[c]	MNXM90752	Cytoplasm
MNXM90752[m]	MNXM90752	Mitochondria
MNXM90752[n]	MNXM90752	Nucleous
MNXM90753[c]	MNXM90753	Cytoplasm
MNXM90755[n]	MNXM90755	Nucleous
MNXM90839[c]	MNXM90839	Cytoplasm
MNXM90839[m]	MNXM90839	Mitochondria
MNXM90839[n]	MNXM90839	Nucleous
MNXM90860[c]	MNXM90860	Cytoplasm
MNXM90860[m]	MNXM90860	Mitochondria
MNXM90878[c]	MNXM90878	Cytoplasm
MNXM90879[c]	MNXM90879	Cytoplasm
MNXM90879[m]	MNXM90879	Mitochondria
MNXM90880[c]	MNXM90880	Cytoplasm
MNXM90881[c]	MNXM90881	Cytoplasm
MNXM90882[c]	MNXM90882	Cytoplasm
MNXM90882[m]	MNXM90882	Mitochondria
MNXM90883[c]	MNXM90883	Cytoplasm
MNXM90885[c]	MNXM90885	Cytoplasm
MNXM90886[c]	MNXM90886	Cytoplasm
MNXM90886[n]	MNXM90886	Nucleous
MNXM90941[c]	MNXM90941	Cytoplasm
MNXM90941[e]	MNXM90941	Extracellular
MNXM90941[p]	MNXM90941	Membrane
MNXM90977[p]	MNXM90977	Membrane
MNXM91[c]	MNXM91	Cytoplasm
MNXM91[m]	MNXM91	Mitochondria
MNXM91[n]	MNXM91	Nucleous
MNXM91[p]	MNXM91	Membrane
MNXM91028[c]	MNXM91028	Cytoplasm
MNXM91241[p]	MNXM91241	Membrane
MNXM913[p]	MNXM913	Membrane
MNXM91319[e]	MNXM91319	Extracellular
MNXM91319[m]	MNXM91319	Mitochondria
MNXM91418[m]	MNXM91418	Mitochondria
MNXM91674[p]	MNXM91674	Membrane
MNXM91685[c]	MNXM91685	Cytoplasm
MNXM91688[c]	MNXM91688	Cytoplasm
MNXM91690[c]	MNXM91690	Cytoplasm
MNXM91691[c]	MNXM91691	Cytoplasm
MNXM91778[m]	MNXM91778	Mitochondria
MNXM91778[x]	MNXM91778	Peroxisome
MNXM91783[m]	MNXM91783	Mitochondria
MNXM91783[x]	MNXM91783	Peroxisome
MNXM91795[c]	MNXM91795	Cytoplasm
MNXM91795[e]	MNXM91795	Extracellular
MNXM91795[p]	MNXM91795	Membrane
MNXM91851[c]	MNXM91851	Cytoplasm
MNXM92[c]	MNXM92	Cytoplasm
MNXM92[m]	MNXM92	Mitochondria
MNXM92[x]	MNXM92	Peroxisome
MNXM920[m]	MNXM920	Mitochondria
MNXM922[p]	MNXM922	Membrane
MNXM925[p]	MNXM925	Membrane
MNXM92544[c]	MNXM92544	Cytoplasm
MNXM9258[p]	MNXM9258	Membrane
MNXM9262[p]	MNXM9262	Membrane
MNXM9265[p]	MNXM9265	Membrane
MNXM92690[m]	MNXM92690	Mitochondria
MNXM92696[m]	MNXM92696	Mitochondria
MNXM927[e]	MNXM927	Extracellular
MNXM9273[p]	MNXM9273	Membrane
MNXM92861[c]	MNXM92861	Cytoplasm
MNXM9288[e]	MNXM9288	Extracellular
MNXM9288[p]	MNXM9288	Membrane
MNXM9295[m]	MNXM9295	Mitochondria
MNXM9296[m]	MNXM9296	Mitochondria
MNXM9296[p]	MNXM9296	Membrane
MNXM9298[e]	MNXM9298	Extracellular
MNXM9298[m]	MNXM9298	Mitochondria
MNXM92996[c]	MNXM92996	Cytoplasm
MNXM93[c]	MNXM93	Cytoplasm
MNXM93[e]	MNXM93	Extracellular
MNXM93[m]	MNXM93	Mitochondria
MNXM9308[p]	MNXM9308	Membrane
MNXM9315[e]	MNXM9315	Extracellular
MNXM9315[m]	MNXM9315	Mitochondria
MNXM9326[m]	MNXM9326	Mitochondria
MNXM9328[c]	MNXM9328	Cytoplasm
MNXM9328[p]	MNXM9328	Membrane
MNXM933[m]	MNXM933	Mitochondria
MNXM9336[p]	MNXM9336	Membrane
MNXM93473[c]	MNXM93473	Cytoplasm
MNXM93473[m]	MNXM93473	Mitochondria
MNXM93473[n]	MNXM93473	Nucleous
MNXM93473[p]	MNXM93473	Membrane
MNXM935[e]	MNXM935	Extracellular
MNXM935[p]	MNXM935	Membrane
MNXM937[m]	MNXM937	Mitochondria
MNXM94[c]	MNXM94	Cytoplasm
MNXM94[e]	MNXM94	Extracellular
MNXM94[n]	MNXM94	Nucleous
MNXM94[p]	MNXM94	Membrane
MNXM940[m]	MNXM940	Mitochondria
MNXM9429[c]	MNXM9429	Cytoplasm
MNXM9429[m]	MNXM9429	Mitochondria
MNXM9429[x]	MNXM9429	Peroxisome
MNXM943[c]	MNXM943	Cytoplasm
MNXM943[e]	MNXM943	Extracellular
MNXM947[m]	MNXM947	Mitochondria
MNXM95[c]	MNXM95	Cytoplasm
MNXM95[e]	MNXM95	Extracellular
MNXM950[c]	MNXM950	Cytoplasm
MNXM950[e]	MNXM950	Extracellular
MNXM950[p]	MNXM950	Membrane
MNXM951[m]	MNXM951	Mitochondria
MNXM952[c]	MNXM952	Cytoplasm
MNXM95381[m]	MNXM95381	Mitochondria
MNXM9542[c]	MNXM9542	Cytoplasm
MNXM9542[e]	MNXM9542	Extracellular
MNXM9542[m]	MNXM9542	Mitochondria
MNXM9542[p]	MNXM9542	Membrane
MNXM95609[n]	MNXM95609	Nucleous
MNXM959[c]	MNXM959	Cytoplasm
MNXM959[m]	MNXM959	Mitochondria
MNXM960[c]	MNXM960	Cytoplasm
MNXM96038[c]	MNXM96038	Cytoplasm
MNXM96038[e]	MNXM96038	Extracellular
MNXM96038[m]	MNXM96038	Mitochondria
MNXM96038[n]	MNXM96038	Nucleous
MNXM96063[m]	MNXM96063	Mitochondria
MNXM96068[c]	MNXM96068	Cytoplasm
MNXM96068[m]	MNXM96068	Mitochondria
MNXM96075[c]	MNXM96075	Cytoplasm
MNXM96075[m]	MNXM96075	Mitochondria
MNXM96100[m]	MNXM96100	Mitochondria
MNXM96120[p]	MNXM96120	Membrane
MNXM96156[p]	MNXM96156	Membrane
MNXM96178[m]	MNXM96178	Mitochondria
MNXM962[c]	MNXM962	Cytoplasm
MNXM96232[m]	MNXM96232	Mitochondria
MNXM96415[m]	MNXM96415	Mitochondria
MNXM96497[n]	MNXM96497	Nucleous
MNXM96497[p]	MNXM96497	Membrane
MNXM965[c]	MNXM965	Cytoplasm
MNXM965[m]	MNXM965	Mitochondria
MNXM96506[c]	MNXM96506	Cytoplasm
MNXM96506[p]	MNXM96506	Membrane
MNXM96526[m]	MNXM96526	Mitochondria
MNXM96559[m]	MNXM96559	Mitochondria
MNXM96694[m]	MNXM96694	Mitochondria
MNXM96694[n]	MNXM96694	Nucleous
MNXM97[c]	MNXM97	Cytoplasm
MNXM97[e]	MNXM97	Extracellular
MNXM97[m]	MNXM97	Mitochondria
MNXM97[p]	MNXM97	Membrane
MNXM97006[p]	MNXM97006	Membrane
MNXM97018[c]	MNXM97018	Cytoplasm
MNXM97018[e]	MNXM97018	Extracellular
MNXM97154[c]	MNXM97154	Cytoplasm
MNXM97270[m]	MNXM97270	Mitochondria
MNXM974[e]	MNXM974	Extracellular
MNXM976[c]	MNXM976	Cytoplasm
MNXM976[e]	MNXM976	Extracellular
MNXM98[c]	MNXM98	Cytoplasm
MNXM98[e]	MNXM98	Extracellular
MNXM98[m]	MNXM98	Mitochondria
MNXM98[p]	MNXM98	Membrane
MNXM98[x]	MNXM98	Peroxisome
MNXM982[c]	MNXM982	Cytoplasm
MNXM982[p]	MNXM982	Membrane
MNXM9828[m]	MNXM9828	Mitochondria
MNXM984[c]	MNXM984	Cytoplasm
MNXM984[m]	MNXM984	Mitochondria
MNXM985[c]	MNXM985	Cytoplasm
MNXM985[p]	MNXM985	Membrane
MNXM9861[c]	MNXM9861	Cytoplasm
MNXM9861[e]	MNXM9861	Extracellular
MNXM9890[m]	MNXM9890	Mitochondria
MNXM99[c]	MNXM99	Cytoplasm
MNXM998[m]	MNXM998	Mitochondria
MNXM9989[c]	MNXM9989	Cytoplasm
MNXM999[e]	MNXM999	Extracellular
MNXM999[m]	MNXM999	Mitochondria
MNXM1026[c]	MNXM1026	Cytoplasm
MNXM1026[e]	MNXM1026	Extracellular
MNXM107[p]	MNXM107	Membrane
MNXM1119[c]	MNXM1119	Cytoplasm
MNXM1151[c]	MNXM1151	Cytoplasm
MNXM1155[c]	MNXM1155	Cytoplasm
MNXM128[e]	MNXM128	Extracellular
MNXM1282[c]	MNXM1282	Cytoplasm
MNXM1434[c]	MNXM1434	Cytoplasm
MNXM1464[c]	MNXM1464	Cytoplasm
MNXM1464[e]	MNXM1464	Extracellular
MNXM1485[c]	MNXM1485	Cytoplasm
MNXM1547[c]	MNXM1547	Cytoplasm
MNXM1547[e]	MNXM1547	Extracellular
MNXM165[c]	MNXM165	Cytoplasm
MNXM173[p]	MNXM173	Membrane
MNXM1850[m]	MNXM1850	Mitochondria
MNXM191[c]	MNXM191	Cytoplasm
MNXM192[c]	MNXM192	Cytoplasm
MNXM1949[c]	MNXM1949	Cytoplasm
MNXM1949[e]	MNXM1949	Extracellular
MNXM227[c]	MNXM227	Cytoplasm
MNXM236[c]	MNXM236	Cytoplasm
MNXM246[c]	MNXM246	Cytoplasm
MNXM2905[c]	MNXM2905	Cytoplasm
MNXM2905[e]	MNXM2905	Extracellular
MNXM2999[c]	MNXM2999	Cytoplasm
MNXM2999[p]	MNXM2999	Membrane
MNXM3060[c]	MNXM3060	Cytoplasm
MNXM314[c]	MNXM314	Cytoplasm
MNXM31772[e]	MNXM31772	Extracellular
MNXM323[c]	MNXM323	Cytoplasm
MNXM367[c]	MNXM367	Cytoplasm
MNXM367[e]	MNXM367	Extracellular
MNXM386[e]	MNXM386	Extracellular
MNXM450[e]	MNXM450	Extracellular
MNXM461[c]	MNXM461	Cytoplasm
MNXM47414[c]	MNXM47414	Cytoplasm
MNXM47455[c]	MNXM47455	Cytoplasm
MNXM47647[e]	MNXM47647	Extracellular
MNXM47647[p]	MNXM47647	Membrane
MNXM489[c]	MNXM489	Cytoplasm
MNXM489[e]	MNXM489	Extracellular
MNXM5319[m]	MNXM5319	Mitochondria
MNXM53290[c]	MNXM53290	Cytoplasm
MNXM53290[p]	MNXM53290	Membrane
MNXM61025[c]	MNXM61025	Cytoplasm
MNXM61028[c]	MNXM61028	Cytoplasm
MNXM61038[c]	MNXM61038	Cytoplasm
MNXM6409[c]	MNXM6409	Cytoplasm
MNXM6447[e]	MNXM6447	Extracellular
MNXM653[c]	MNXM653	Cytoplasm
MNXM711[e]	MNXM711	Extracellular
MNXM7191[c]	MNXM7191	Cytoplasm
MNXM73204[c]	MNXM73204	Cytoplasm
MNXM73204[e]	MNXM73204	Extracellular
MNXM793[e]	MNXM793	Extracellular
MNXM883[c]	MNXM883	Cytoplasm
MNXM883[e]	MNXM883	Extracellular
MNXM89582[c]	MNXM89582	Cytoplasm
MNXM89582[e]	MNXM89582	Extracellular
MNXM89689[m]	MNXM89689	Mitochondria
MNXM90242[c]	MNXM90242	Cytoplasm
MNXM90242[e]	MNXM90242	Extracellular
MNXM90461[c]	MNXM90461	Cytoplasm
MNXM9200[m]	MNXM9200	Mitochondria
MNXM927[c]	MNXM927	Cytoplasm
MNXM96506[e]	MNXM96506	Extracellular
MNXM974[c]	MNXM974	Cytoplasm
MNXM107505[c]	MNXM107505	Cytoplasm
MNXM10770[c]	MNXM10770	Cytoplasm
MNXM114177[c]	MNXM114177	Cytoplasm
MNXM114214[c]	MNXM114214	Cytoplasm
MNXM115[c]	MNXM115	Cytoplasm
MNXM11699[c]	MNXM11699	Cytoplasm
MNXM1190[c]	MNXM1190	Cytoplasm
MNXM1229[c]	MNXM1229	Cytoplasm
MNXM1256[c]	MNXM1256	Cytoplasm
MNXM12630[c]	MNXM12630	Cytoplasm
MNXM12772[c]	MNXM12772	Cytoplasm
MNXM1339[c]	MNXM1339	Cytoplasm
MNXM1354[c]	MNXM1354	Cytoplasm
MNXM149[c]	MNXM149	Cytoplasm
MNXM14929[c]	MNXM14929	Cytoplasm
MNXM1553[c]	MNXM1553	Cytoplasm
MNXM161[c]	MNXM161	Cytoplasm
MNXM166[c]	MNXM166	Cytoplasm
MNXM1773[c]	MNXM1773	Cytoplasm
MNXM184[c]	MNXM184	Cytoplasm
MNXM1848[c]	MNXM1848	Cytoplasm
MNXM1851[c]	MNXM1851	Cytoplasm
[truncated: 207 more rows]

## Sheet: Transport Reactions
ID	Reaction
R1	[e]:MNXM1:<==>:
R2	[e]:MNXM105630:<==>:
R3	[e]:MNXM107:<==>:
R4	[e]:MNXM108:<==>:
R5	[e]:MNXM111:<==>:
R6	[e]:MNXM113:<==>:
R7	[e]:MNXM114:<==>:
R9	[e]:MNXM114079:<==>:
R11	[e]:MNXM117:<==>:
R12	[e]:MNXM118:<==>:
R13	[e]:MNXM119:<==>:
R14	[e]:MNXM12:<==>:
R15	[e]:MNXM121:<==>:
R16	[e]:MNXM124:<==>:
R17	[e]:MNXM125:<==>:
R18	[e]:MNXM127:<==>:
R19	[e]:MNXM13:<==>:
R20	[e]:MNXM131:<==>:
R21	[e]:MNXM134:<==>:
R22	[e]:MNXM1380:<==>:
R23	[e]:MNXM14:<==>:
R24	[e]:MNXM140:<==>:
R25	[e]:MNXM1401:<==>:
R26	[e]:MNXM142:<==>:
R27	[e]:MNXM143:<==>:
R28	[e]:MNXM144:<==>:
R29	[e]:MNXM147:<==>:
R30	[e]:MNXM15:<==>:
R31	[e]:MNXM151:<==>:
R32	[e]:MNXM157:<==>:
R33	[e]:MNXM16:<==>:
R34	[e]:MNXM160:<==>:
R35	[e]:MNXM168:<==>:
R36	[e]:MNXM17:<==>:
R37	[e]:MNXM17106:<==>:
R38	[e]:MNXM182:<==>:
R39	[e]:MNXM189:<==>:
R41	[e]:MNXM196:<==>:
R42	[e]:MNXM198:<==>:
R43	[e]:MNXM199:<==>:
R45	[e]:MNXM2:<==>:
R45	[e]:MNXM2:<==>:
R46	[e]:MNXM20:<==>:
R47	[e]:MNXM205:<==>:
R48	[e]:MNXM212:<==>:
R49	[e]:MNXM217:<==>:
R50	[e]:MNXM22:<==>:
R51	[e]:MNXM225:<==>:
R52	[e]:MNXM23:<==>:
R53	[e]:MNXM231:<==>:
R54	[e]:MNXM234:<==>:
R55	[e]:MNXM235:<==>:
R56	[e]:MNXM237:<==>:
R57	[e]:MNXM242:<==>:
R58	[e]:MNXM243:<==>:
R59	[e]:MNXM25:<==>:
R60	[e]:MNXM255:<==>:
R61	[e]:MNXM256:<==>:
R62	[e]:MNXM257:<==>:
R63	[e]:MNXM26:<==>:
R64	[e]:MNXM266:<==>:
R65	[e]:MNXM270:<==>:
R67	[e]:MNXM281:<==>:
R68	[e]:MNXM282:<==>:
R69	[e]:MNXM285:<==>:
R70	[e]:MNXM288:<==>:
R71	[e]:MNXM29:<==>:
R72	[e]:MNXM2931:<==>:
R73	[e]:MNXM298:<==>:
R74	[e]:MNXM3:<==>:
R75	[e]:MNXM30:<==>:
R76	[e]:MNXM303:<==>:
R77	[e]:MNXM304:<==>:
R78	[e]:MNXM31:<==>:
R79	[e]:MNXM310:<==>:
R82	[e]:MNXM318:<==>:
R83	[e]:MNXM32:<==>:
R84	[e]:MNXM322:<==>:
R85	[e]:MNXM329:<==>:
R86	[e]:MNXM330:<==>:
R87	[e]:MNXM336:<==>:
R88	[e]:MNXM338:<==>:
R89	[e]:MNXM340:<==>:
R91	[e]:MNXM353:<==>:
R92	[e]:MNXM355:<==>:
R94	[e]:MNXM364:<==>:
R96	[e]:MNXM37:<==>:
R97	[e]:MNXM370:<==>:
R98	[e]:MNXM377:<==>:
R99	[e]:MNXM379:<==>:
R100	[e]:MNXM383:<==>:
R101	[e]:MNXM3863:<==>:
R102	[e]:MNXM39:<==>:
R103	[e]:MNXM394:<==>:
R104	[e]:MNXM4:<==>:
R105	[e]:MNXM405:<==>:
R106	[e]:MNXM41:<==>:
R108	[e]:MNXM42:<==>:
R110	[e]:MNXM427:<==>:
R111	[e]:MNXM435:<==>:
R112	[e]:MNXM45:<==>:
R113	[e]:MNXM460:<==>:
R115	[e]:MNXM469:<==>:
R116	[e]:MNXM47:<==>:
R117	[e]:MNXM473:<==>:
R118	[e]:MNXM474:<==>:
R119	[e]:MNXM479:<==>:
R121	[e]:MNXM492:<==>:
R122	[e]:MNXM495:<==>:
R123	[e]:MNXM497:<==>:
R124	[e]:MNXM5:<==>:
R125	[e]:MNXM51:<==>:
R126	[e]:MNXM510:<==>:
R127	[e]:MNXM518:<==>:
R128	[e]:MNXM52:<==>:
R129	[e]:MNXM526:<==>:
R130	[e]:MNXM53:<==>:
R131	[e]:MNXM533:<==>:
R132	[e]:MNXM55:<==>:
R133	[e]:MNXM56:<==>:
R134	[e]:MNXM57:<==>:
R136	[e]:MNXM574:<==>:
R137	[e]:MNXM58:<==>:
R138	[e]:MNXM584:<==>:
R141	[e]:MNXM60:<==>:
R141	[e]:MNXM60:<==>:
R142	[e]:MNXM602:<==>:
R143	[e]:MNXM603:<==>:
R144	[e]:MNXM61:<==>:
R145	[e]:MNXM639:<==>:
R148	[e]:MNXM66:<==>:
R149	[e]:MNXM660:<==>:
R150	[e]:MNXM662:<==>:
R151	[e]:MNXM665:<==>:
R152	[e]:MNXM68:<==>:
RA187	[e]:MNXM683:<==>:
RA698	[e]:MNXM7:<==>:
RA698	[e]:MNXM70:<==>:
RA698	[e]:MNXM704:<==>:
RA698	[e]:MNXM75:<==>:
RA698	[e]:MNXM76:<==>:
RA698	[e]:MNXM78:<==>:
RA698	[e]:MNXM79:<==>:
RA698	[e]:MNXM8:<==>:
RA698	[e]:MNXM80:<==>:
RA698	[e]:MNXM87:<==>:
RA710	[e]:MNXM89557:<==>:
RA710	[e]:MNXM89588:<==>:
RA710	[e]:MNXM89602:<==>:
RA710	[e]:MNXM89612:<==>:
RA710	[e]:MNXM89661:<==>:
RA710	[e]:MNXM89795:<==>:
RA710	[e]:MNXM9:<==>:
RA710	[e]:MNXM90:<==>:
RA710	[e]:MNXM93:<==>:
RA710	[e]:MNXM94:<==>:
RA710	[e]:MNXM943:<==>:
RA710	[e]:MNXM97:<==>:
RA710	[e]:MNXM98:<==>:
RA710	[e]:MNXM9861:<==>:
R41	[e]:MNXM196+MNXM53290:-->:MNXM2825
R45	[e]:MNXM2+MNXM17:-->:MNXM1+MNXM9+MNXM80
R45	[e]:MNXM2+MNXM198:-->:2MNXM41
R45	[e]:MNXM2+MNXM6332:-->:MNXM2723+MNXM89612+MNXM1
R45	[e]:MNXM2+MNXM662:-->:MNXM9+MNXM322
R45	[e]:MNXM2+MNXM80:-->:MNXM9+MNXM288
R73	[e]:MNXM2999+MNXM196:-->:MNXM114191
R75	[e]:MNXM30+MNXM2:-->:MNXM113+MNXM1+MNXM9
R92	[e]:MNXM3616+MNXM2:-->:MNXM3687+MNXM89557
R111	[e]:MNXM44319+MNXM2:-->:MNXM304+MNXM78
RA698	[e]:MNXM8681+8MNXM2:-->:8MNXM41+MNXM11716
R56	[e]:MNXM237:<==>:
R71	[e]:MNXM2905:<==>:
RA710	[e]:MNXM9861:<==>:
R27	[e]:MNXM143:<==>:
RA698	[e]:MNXM793:<==>:
R51	[e]:MNXM227:<==>:
R119	[e]:MNXM489:<==>:
R79	[e]:MNXM31772:<==>:
R84	[e]:MNXM328:<==>:
R28	[e]:MNXM144:<==>:
R77	[e]:MNXM3060:<==>:
RA710	[e]:MNXM96506:<==>:
R28	[e]:MNXM1464:<==>:
R145	[e]:MNXM658:<==>:
RA710	[e]:MNXM974:<==>:
R21	[e]:MNXM1369:<==>:
R118	[e]:MNXM47455:<==>:
R118	[e]:MNXM47414:<==>:
RA698	[e]:MNXM7191:<==>:
R112	[e]:MNXM4505:<==>:
RA187	[e]:MNXM683:<==>:
R31	[e]:MNXM1547:<==>:
R20	[e]:MNXM131:<==>:
RA698	[e]:MNXM711:<==>:
R118	[e]:MNXM47647:<==>:
R9	[e]:MNXM114191:<==>:
R73	[e]:MNXM2999:<==>:
R37	[e]:MNXM173:<==>:
RA698	[e]:MNXM761:<==>:
RA710	[e]:MNXM90461:<==>:
R144	[e]:MNXM625:<==>:
R145	[e]:MNXM647:<==>:
R67	[e]:MNXM281:<==>:
RA698	[e]:MNXM883:<==>:
R5	[e]:MNXM111:<==>:
R130	[e]:MNXM53290:<==>:
R34	[e]:MNXM1660:<==>:
RA710	[e]:MNXM93:<==>:
R94	[e]:MNXM367:<==>:
R87	[e]:MNXM336:<==>:
R75	[e]:MNXM30:<==>:
RA710	[e]:MNXM97018:<==>:
R104	[e]:MNXM401:<==>:
RA710	[e]:MNXM950:<==>:
R31	[e]:MNXM1562:<==>:
R34	[e]:MNXM1653:<==>:
R122	[e]:MNXM495:<==>:
RA710	[e]:MNXM95:<==>:
R37	[e]:MNXM179:<==>:
RA710	[e]:MNXM90242:<==>:
RA710	[e]:MNXM927:<==>:
R34	[e]:MNXM165:<==>:
R144	[e]:MNXM61025:<==>:
R144	[e]:MNXM61028:<==>:
R144	[e]:MNXM61038:<==>:
R27	[e]:MNXM1434:<==>:
R145	[e]:MNXM653:<==>:
R5	[e]:MNXM1119:<==>:
R1	[e]:MNXM1026:<==>:
R29	[e]:MNXM1485:<==>:
R47	[e]:MNXM207:<==>:
R55	[e]:MNXM236:<==>:
R145	[e]:MNXM65309:<==>:
RA710	[e]:MNXM89689:<==>:
R38	[e]:MNXM1850:<==>:
RA698	[e]:MNXM73204:<==>:
R9	[e]:MNXM1155:<==>:
R145	[e]:MNXM6409:<==>:
R9	[e]:MNXM1151:<==>:
R2	[e]:MNXM105630:<==>:
R39	[e]:MNXM1949:<==>:
R61	[e]:MNXM256:<==>:
R26	[e]:MNXM142:<==>:
R9	[e]:MNXM114114:<==>:
R42	[e]:MNXM198:<==>:
RA710	[e]:MNXM94:<==>:
R145	[e]:MNXM6447:<==>:
R84	[e]:MNXM323:<==>:
R79	[e]:MNXM314:<==>:
R143	[e]:MNXM603:<==>:
R51	[e]:MNXM225:<==>:
R37	[e]:MNXM174:<==>:
RA710	[e]:MNXM90941:<==>:
R18	[e]:MNXM1282:<==>:
RA710	[e]:MNXM89361:<==>:
R197	1.5MNXM27[e]+MNXM9[e]:<==>:1.5MNXM27[c]+MNXM9[c]
R198	1.8MNXM1[c]+MNXM195[e]+MNXM5819[c]:-->:1.8MNXM1[e]+MNXM5820[c]
R199	2MNXM27[e]+MNXM2288[e]:-->:2MNXM27[c]+MNXM2288[c]
R200	2MNXM27[e]+MNXM420[e]:-->:2MNXM27[c]+MNXM420[c]
R201	2MNXM38[m]+2MNXM1[m]+2MNXM6[m]+MNXM1450[c]:-->:1.125MNXM2278[c]+2MNXM96415[m]+2MNXM5[m]
R202	2MNXM38[m]+2MNXM1[m]+2MNXM6[m]+MNXM1512[c]:-->:1.5MNXM4800[c]+2MNXM96415[m]+2MNXM5[m]
R203	3MNXM1[c]+MNXM12235[c]+MNXM6[c]:-->:2MNXM1[e]+MNXM7517[c]+MNXM5[c]
R204	3MNXM1[c]+MNXM509[c]+MNXM10[c]:-->:2MNXM1[e]+MNXM223[c]+MNXM8[c]
R205	3MNXM1[e]+2MNXM27[c]:-->:3MNXM1[c]+2MNXM27[e]
R206	3MNXM1[e]+MNXM98[e]:-->:3MNXM1[c]+MNXM98[c]
R207	3MNXM1[p]+2MNXM27[c]:-->:3MNXM1[c]+2MNXM27[p]
R208	3MNXM1[p]+MNXM98[p]:-->:3MNXM1[c]+MNXM98[c]
R209	3MNXM144[c]+MNXM3[c]+MNXM2[c]:-->:MNXM7[c]+3MNXM144[e]+MNXM1[c]+MNXM9[c]
R210	3MNXM27[e]+MNXM2282[e]:<==>:3MNXM27[c]+MNXM2282[c]
R211	3MNXM27[e]+MNXM58[e]:<==>:3MNXM27[c]+MNXM58[c]
R212	3MNXM27[e]+MNXM9[e]:<==>:3MNXM27[c]+MNXM9[c]
R211	3MNXM27[e]+MNXM9[e]:-->:3MNXM27[c]+MNXM9[c]
R214	3MNXM31772[c]+2MNXM3[c]+2MNXM2[c]:-->:2MNXM7[c]+3MNXM31772[e]+2MNXM1[c]+2MNXM9[c]
R215	3MNXM38[m]+2MNXM1[m]+2MNXM6[m]+MNXM1449[c]:-->:1.25MNXM2278[c]+3MNXM96415[m]+2MNXM5[m]
R216	3MNXM38[m]+2MNXM1[m]+2MNXM6[m]+MNXM5306[c]:-->:1.5MNXM4800[c]+3MNXM96415[m]+2MNXM5[m]
R217	3MNXM38[m]+2MNXM1[m]+2MNXM6[m]+MNXM5944[c]:-->:1.5MNXM4800[c]+3MNXM96415[m]+2MNXM5[m]
R218	3MNXM38[m]+3MNXM1[m]+3MNXM6[m]+MNXM846[c]:-->:1.5MNXM4800[c]+3MNXM96415[m]+3MNXM5[m]
R219	3MNXM60[e]+MNXM27[e]:<==>:3MNXM60[c]+MNXM27[c]
R220	3MNXM793[c]+2MNXM3[c]+2MNXM2[c]:-->:3MNXM793[e]+2MNXM7[c]+2MNXM1[c]+2MNXM9[c]
R221	4MNXM537[m]+6MNXM1[m]+MNXM4[m]:-->:4MNXM114072[m]+6MNXM1[c]+2MNXM2[m]
R222	4MNXM537[m]+7.92MNXM1[m]+MNXM4[m]:-->:4MNXM114072[m]+4MNXM1[c]+1.96MNXM2[m]+0.02MNXM330[m]
R223	MNXM1[c]+2MNXM27[e]+MNXM53[e]:<==>:MNXM1[e]+2MNXM27[c]+MNXM53[c]
R224	MNXM1[c]+MNXM10[c]+MNXM1783[m]:-->:MNXM8[c]+MNXM5319[m]
R225	MNXM1[c]+MNXM10[m]+MNXM5[m]:<==>:MNXM1[m]+MNXM8[m]+MNXM6[m]
R226	MNXM1[c]+MNXM114070[c]:<==>:MNXM1[x]+MNXM114070[x]
R228	MNXM1[c]+MNXM134[e]+2MNXM27[e]:<==>:MNXM1[e]+MNXM134[c]+2MNXM27[c]
R229	MNXM1[c]+MNXM179[c]:<==>:MNXM1[m]+MNXM179[m]
R230	MNXM1[c]+MNXM285[c]:<==>:MNXM1[m]+MNXM285[m]
R231	MNXM1[c]+MNXM78[c]:<==>:MNXM1[m]+MNXM78[m]
R232	MNXM1[e]+MNXM107[e]:<==>:MNXM1[c]+MNXM107[c]
R233	MNXM1[e]+MNXM1119[e]:-->:MNXM1[c]+MNXM1119[c]
R235	MNXM1[e]+MNXM114[e]:<==>:MNXM1[c]+MNXM114[c]
R235	MNXM1[e]+MNXM114[e]:-->:MNXM1[c]+MNXM114[c]
R236	MNXM1[e]+MNXM1151[e]:-->:MNXM1[c]+MNXM1151[c]
R237	MNXM1[e]+MNXM118[e]:<==>:MNXM1[c]+MNXM118[c]
R236	MNXM1[e]+MNXM118[e]:-->:MNXM1[c]+MNXM118[c]
R239	MNXM1[e]+MNXM124[e]:-->:MNXM1[c]+MNXM124[c]
R240	MNXM1[e]+MNXM127[e]:<==>:MNXM1[c]+MNXM127[c]
R241	MNXM1[e]+MNXM140[e]:<==>:MNXM1[c]+MNXM140[c]
R242	MNXM1[e]+MNXM1403[e]:<==>:MNXM1[c]+MNXM1403[c]
R243	MNXM1[e]+MNXM1434[e]:-->:MNXM1[c]+MNXM1434[c]
R244	MNXM1[e]+MNXM15[c]:<==>:MNXM1[c]+MNXM15[e]
R245	MNXM1[e]+MNXM158[e]:<==>:MNXM1[c]+MNXM158[c]
R244	MNXM1[e]+MNXM158[e]:-->:MNXM1[c]+MNXM158[c]
R247	MNXM1[e]+MNXM165[e]:-->:MNXM1[c]+MNXM165[c]
R248	MNXM1[e]+MNXM174[e]:-->:MNXM1[c]+MNXM174[c]
R249	MNXM1[e]+MNXM179[c]:-->:MNXM1[c]+MNXM179[e]
R250	MNXM1[e]+MNXM182[e]:-->:MNXM1[c]+MNXM182[c]
R251	MNXM1[e]+MNXM199[e]:<==>:MNXM1[c]+MNXM199[c]
R252	MNXM1[e]+MNXM207[c]:-->:MNXM1[c]+MNXM207[e]
R253	MNXM1[e]+MNXM207[e]:-->:MNXM1[c]+MNXM207[c]
R254	MNXM1[e]+MNXM223[c]+MNXM437[e]:-->:MNXM2[e]+MNXM509[c]+MNXM352[e]
R255	MNXM1[e]+MNXM2255[e]:-->:MNXM1[c]+MNXM2255[c]
R257	MNXM1[e]+MNXM23[e]:<==>:MNXM1[c]+MNXM23[c]
R257	MNXM1[e]+MNXM23[e]:-->:MNXM1[c]+MNXM23[c]
R258	MNXM1[e]+MNXM235[e]:-->:MNXM1[c]+MNXM235[c]
R259	MNXM1[e]+MNXM236[e]:-->:MNXM1[c]+MNXM236[c]
R260	MNXM1[e]+MNXM242[e]:-->:MNXM1[c]+MNXM242[c]
R261	MNXM1[e]+MNXM25[c]:-->:MNXM1[c]+MNXM25[e]
R262	MNXM1[e]+MNXM255[e]:<==>:MNXM1[c]+MNXM255[c]
R263	MNXM1[e]+MNXM27[c]:<==>:MNXM1[c]+MNXM27[e]
R262	MNXM1[e]+MNXM27[c]:-->:MNXM1[c]+MNXM27[e]
R265	MNXM1[e]+MNXM270[e]:-->:MNXM1[c]+MNXM270[c]
R266	MNXM1[e]+MNXM285[e]:<==>:MNXM1[c]+MNXM285[c]
R267	MNXM1[e]+MNXM288[e]:<==>:MNXM1[c]+MNXM288[c]
R266	MNXM1[e]+MNXM288[e]:-->:MNXM1[c]+MNXM288[c]
R269	MNXM1[e]+MNXM334[e]:<==>:MNXM1[c]+MNXM334[c]
R268	MNXM1[e]+MNXM334[e]:-->:MNXM1[c]+MNXM334[c]
R271	MNXM1[e]+MNXM355[e]:-->:MNXM1[c]+MNXM355[c]
R272	MNXM1[e]+MNXM362[e]:<==>:MNXM1[c]+MNXM362[c]
R273	MNXM1[e]+MNXM364[e]:<==>:MNXM1[c]+MNXM364[c]
R274	MNXM1[e]+MNXM497[e]:<==>:MNXM1[c]+MNXM497[c]
R275	MNXM1[e]+MNXM53[e]:<==>:MNXM1[c]+MNXM53[c]
R276	MNXM1[e]+MNXM602[e]:<==>:MNXM1[c]+MNXM602[c]
R277	MNXM1[e]+MNXM61[e]:<==>:MNXM1[c]+MNXM61[c]
R278	MNXM1[e]+MNXM639[e]:-->:MNXM1[c]+MNXM639[c]
R279	MNXM1[e]+MNXM687[e]:<==>:MNXM1[c]+MNXM687[c]
R278	MNXM1[e]+MNXM687[e]:-->:MNXM1[c]+MNXM687[c]
R281	MNXM1[e]+MNXM694[e]:<==>:MNXM1[c]+MNXM694[c]
R280	MNXM1[e]+MNXM694[e]:-->:MNXM1[c]+MNXM694[c]
R283	MNXM1[e]+MNXM89689[e]:<==>:MNXM1[c]+MNXM89689[c]
R284	MNXM1[e]+MNXM9[e]:<==>:MNXM1[c]+MNXM9[c]
R285	MNXM1[e]+MNXM95[c]:<==>:MNXM1[c]+MNXM95[e]
R286	MNXM1[e]+MNXM97[e]:<==>:MNXM1[c]+MNXM97[c]
R287	MNXM1[e]+MNXM976[e]:<==>:MNXM1[c]+MNXM976[c]
R288	MNXM1[e]+MNXM98[e]:<==>:MNXM1[c]+MNXM98[c]
R289	MNXM1[m]+MNXM61[m]:<==>:MNXM1[c]+MNXM61[c]
R290	MNXM1[m]+MNXM78[c]:<==>:MNXM1[c]+MNXM78[m]
R291	MNXM1[m]+MNXM97[m]:<==>:MNXM1[c]+MNXM97[c]
R292	MNXM1[p]+MNXM1282[p]:-->:MNXM1[c]+MNXM1282[c]
R293	MNXM1[p]+MNXM1403[p]:<==>:MNXM1[c]+MNXM1403[c]
R294	MNXM1[p]+MNXM142[c]:-->:MNXM1[c]+MNXM142[p]
R295	MNXM1[p]+MNXM142[p]:<==>:MNXM1[c]+MNXM142[c]
R296	MNXM1[p]+MNXM1562[c]:-->:MNXM1[c]+MNXM1562[p]
R297	MNXM1[p]+MNXM158[p]:<==>:MNXM1[c]+MNXM158[c]
R296	MNXM1[p]+MNXM158[p]:-->:MNXM1[c]+MNXM158[c]
R299	MNXM1[p]+MNXM1653[p]:<==>:MNXM1[c]+MNXM1653[c]
R300	MNXM1[p]+MNXM179[p]:<==>:MNXM1[c]+MNXM179[c]
R301	MNXM1[p]+MNXM199[p]:<==>:MNXM1[c]+MNXM199[c]
R302	MNXM1[p]+MNXM23[p]:<==>:MNXM1[c]+MNXM23[c]
R303	MNXM1[p]+MNXM25[c]:-->:MNXM1[c]+MNXM25[p]
R305	MNXM1[p]+MNXM288[p]:<==>:MNXM1[c]+MNXM288[c]
R305	MNXM1[p]+MNXM288[p]:-->:MNXM1[c]+MNXM288[c]
R306	MNXM1[p]+MNXM353[c]:-->:MNXM1[c]+MNXM353[p]
R307	MNXM1[p]+MNXM362[c]:-->:MNXM1[c]+MNXM362[p]
R308	MNXM1[p]+MNXM362[p]:<==>:MNXM1[c]+MNXM362[c]
R309	MNXM1[p]+MNXM386[c]:-->:MNXM1[c]+MNXM386[p]
R310	MNXM1[p]+MNXM420[p]:<==>:MNXM1[c]+MNXM420[c]
R311	MNXM1[p]+MNXM473[p]:<==>:MNXM1[c]+MNXM473[c]
R312	MNXM1[p]+MNXM6409[p]:-->:MNXM1[c]+MNXM6409[c]
R313	MNXM1[p]+MNXM687[p]:<==>:MNXM1[c]+MNXM687[c]
R314	MNXM1[p]+MNXM754[p]:<==>:MNXM1[c]+MNXM754[c]
R315	MNXM1[p]+MNXM76[p]:<==>:MNXM1[c]+MNXM76[c]
R316	MNXM1[p]+MNXM9[p]:<==>:MNXM1[c]+MNXM9[c]
R317	MNXM1[p]+MNXM94[p]:<==>:MNXM1[c]+MNXM94[c]
R318	MNXM1[p]+MNXM97[p]:<==>:MNXM1[c]+MNXM97[c]
R319	MNXM1[p]+MNXM982[p]:<==>:MNXM1[c]+MNXM982[c]
R322	MNXM1028[x]+MNXM173[c]:-->:MNXM1028[c]+MNXM173[x]
R322	MNXM1028[x]:-->:MNXM1028[c]
R323	MNXM103[c]:<==>:MNXM103[m]
R328	MNXM107[c]+MNXM207[e]:-->:MNXM107[e]+MNXM207[c]
R323	MNXM107[c]:-->:MNXM107[e]
R330	MNXM108[c]+MNXM27[c]:<==>:MNXM108[e]+MNXM27[e]
R329	MNXM108[c]:-->:MNXM108[x]
R332	MNXM108[e]:<==>:MNXM108[c]
R331	MNXM108[e]:-->:MNXM108[c]
R336	MNXM1094[c]:<==>:MNXM1094[e]
R338	MNXM111[e]:<==>:MNXM111[p]
R339	MNXM111[p]+MNXM1[p]:-->:MNXM111[c]+MNXM1[c]
R338	MNXM111[p]:-->:MNXM111[c]
R341	MNXM1119[e]:<==>:MNXM1119[p]
R342	MNXM113[c]:<==>:MNXM113[n]
R343	MNXM113[e]:<==>:MNXM113[p]
R344	MNXM114191[e]+MNXM1[p]:-->:MNXM114191[p]+MNXM1[c]
R348	MNXM114297[e]+MNXM1[p]:-->:MNXM114297[p]+MNXM1[c]
R354	MNXM12[c]:<==>:MNXM12[m]
R355	MNXM12[c]:<==>:MNXM12[x]
R356	MNXM12[e]:<==>:MNXM12[c]
R357	MNXM1219[c]:<==>:MNXM1219[m]
R358	MNXM1233[e]+MNXM73[c]:-->:MNXM1667[c]+MNXM23[c]
R360	MNXM125[e]:<==>:MNXM125[p]
R361	MNXM127[e]+2MNXM27[e]:<==>:MNXM127[c]+2MNXM27[c]
R362	MNXM127[e]+MNXM27[e]:<==>:MNXM127[c]+MNXM27[c]
R360	MNXM127[e]:<==>:MNXM127[p]
R364	MNXM127[p]+MNXM27[p]:-->:MNXM127[c]+MNXM27[c]
R365	MNXM1282[e]:<==>:MNXM1282[p]
R369	MNXM13[c]:<==>:MNXM13[m]
R372	MNXM13[c]:<==>:MNXM13[x]
R373	MNXM13[p]:<==>:MNXM13[c]
R374	MNXM131[c]+MNXM89661[x]:<==>:MNXM131[x]+MNXM89661[c]
R379	MNXM134[e]:-->:MNXM134[c]
R380	MNXM135[c]+MNXM27[c]:<==>:MNXM135[e]+MNXM27[e]
R382	MNXM135[e]:<==>:MNXM135[c]
R385	MNXM138[c]:<==>:MNXM138[n]
R386	MNXM1380[e]+MNXM73[c]:-->:MNXM68[c]+MNXM23[c]
R385	MNXM1380[e]:<==>:MNXM1380[p]
R388	MNXM1380[p]+MNXM73[c]:-->:MNXM1553[c]+MNXM23[c]
R389	MNXM1392[e]+MNXM2[c]:<==>:MNXM1392[c]+MNXM2[e]
R390	MNXM14[e]:<==>:MNXM14[p]
R391	MNXM140[e]:<==>:MNXM140[p]
R392	MNXM1401[e]:<==>:MNXM1401[p]
R393	MNXM1403[e]:<==>:MNXM1403[p]
R394	MNXM143[e]+MNXM73[c]:-->:MNXM313[c]+MNXM23[c]
R393	MNXM143[e]:<==>:MNXM143[p]
R397	MNXM143[p]+MNXM73[c]:-->:MNXM313[c]+MNXM23[c]
R398	MNXM144[c]:<==>:MNXM144[m]
R399	MNXM1464[p]+MNXM3[c]+MNXM2[c]:-->:MNXM7[c]+MNXM1464[c]+MNXM1[c]+MNXM9[c]
R400	MNXM147[c]+MNXM27[e]+MNXM142[e]:-->:MNXM147[e]+MNXM27[c]+MNXM142[c]
R401	MNXM147[e]+MNXM1[c]+2MNXM27[e]:<==>:MNXM147[c]+MNXM1[e]+2MNXM27[c]
R402	MNXM147[e]+MNXM1[e]:<==>:MNXM147[c]+MNXM1[c]
R403	MNXM147[e]+MNXM27[e]+MNXM142[c]:-->:MNXM147[c]+MNXM27[c]+MNXM142[e]
R405	MNXM147[e]+MNXM27[e]+MNXM53[c]:-->:MNXM147[c]+MNXM27[c]+MNXM53[e]
R402	MNXM147[e]+MNXM27[e]:-->:MNXM147[c]+MNXM27[c]
R406	MNXM147[e]+MNXM3[c]+MNXM2[c]:-->:MNXM7[c]+MNXM147[c]+MNXM1[c]+MNXM9[c]
R407	MNXM147[e]+MNXM55[c]+MNXM27[e]:-->:MNXM147[c]+MNXM55[e]+MNXM27[c]
R400	MNXM147[e]:<==>:MNXM147[p]
R409	MNXM147[p]+MNXM1[p]:<==>:MNXM147[c]+MNXM1[c]
R410	MNXM147[p]+MNXM3[c]+MNXM2[c]:-->:MNXM7[c]+MNXM147[c]+MNXM1[c]+MNXM9[c]
R411	MNXM1485[e]:<==>:MNXM1485[p]
R412	MNXM15[e]:<==>:MNXM15[c]
R413	MNXM151[e]:-->:MNXM151[c]
R414	MNXM152[m]+MNXM452[c]:-->:MNXM152[c]+MNXM452[m]
R415	MNXM154[c]+MNXM1[c]:<==>:MNXM154[m]+MNXM1[m]
R414	MNXM154[c]:<==>:MNXM154[x]
R417	MNXM154[e]+MNXM1[e]:<==>:MNXM154[c]+MNXM1[c]
R418	MNXM1560[e]+2MNXM27[e]:-->:MNXM1560[c]+2MNXM27[c]
R419	MNXM1560[e]+MNXM60[c]:<==>:MNXM1560[c]+MNXM60[e]
R417	MNXM1560[e]:<==>:MNXM1560[c]
R421	MNXM1560[x]:<==>:MNXM1560[c]
R422	MNXM1562[e]:<==>:MNXM1562[p]
R426	MNXM16[c]:<==>:MNXM16[m]
R427	MNXM16[c]:<==>:MNXM16[n]
R429	MNXM16[e]+MNXM1[e]:-->:MNXM16[c]+MNXM1[c]
R430	MNXM1602[c]:<==>:MNXM1602[m]
R431	MNXM1624[p]+MNXM73[c]:-->:MNXM3470[c]+MNXM23[c]
R432	MNXM163[e]+2MNXM27[e]:<==>:MNXM163[c]+2MNXM27[c]
R434	MNXM1634[e]+MNXM1[e]:<==>:MNXM1634[c]+MNXM1[c]
R440	MNXM165[e]+MNXM73[c]:-->:MNXM2394[c]+MNXM23[c]
R440	MNXM165[e]:-->:MNXM165[p]
R441	MNXM1653[e]:<==>:MNXM1653[p]
R442	MNXM1660[e]:<==>:MNXM1660[p]
R443	MNXM1660[p]+MNXM1[p]:<==>:MNXM1660[c]+MNXM1[c]
R444	MNXM168[e]:<==>:MNXM168[c]
R449	MNXM173[c]:-->:MNXM173[x]
R450	MNXM174[e]:<==>:MNXM174[c]
R453	MNXM179[c]:-->:MNXM179[m]
R454	MNXM179[e]:<==>:MNXM179[p]
R459	MNXM182[e]+MNXM73[c]:-->:MNXM427[c]+MNXM23[c]
R458	MNXM182[e]:<==>:MNXM182[c]
R459	MNXM182[e]:<==>:MNXM182[p]
R464	MNXM183[c]:<==>:MNXM183[m]
R467	MNXM189[e]:<==>:MNXM189[p]
R468	MNXM189[p]+MNXM1[p]:<==>:MNXM189[c]+MNXM1[c]
R469	MNXM19[c]:<==>:MNXM19[m]
R470	MNXM19[c]:<==>:MNXM19[n]
R472	MNXM19[m]+MNXM16[c]:<==>:MNXM19[c]+MNXM16[m]
RA3088	MNXM195[c]:<==>:MNXM195[e]
RA3088	MNXM199[c]:<==>:MNXM199[m]
RA3088	MNXM199[e]:<==>:MNXM199[c]
RA3088	MNXM199[e]:<==>:MNXM199[p]
RA3088	MNXM2[c]+MNXM662[e]:<==>:MNXM2[e]+MNXM662[c]
RA3088	MNXM2[c]+MNXM79[e]:<==>:MNXM2[e]+MNXM79[c]
RA3088	MNXM2[c]:<==>:MNXM2[m]
RA3088	MNXM2[e]:<==>:MNXM2[c]
RA3088	MNXM2[m]+MNXM662[c]:<==>:MNXM2[c]+MNXM662[m]
RA3088	MNXM2[m]+MNXM9[c]:<==>:MNXM2[c]+MNXM9[m]
RA3088	MNXM2[n]:<==>:MNXM2[c]
RA3088	MNXM20[c]+MNXM1[c]:<==>:MNXM20[n]+MNXM1[n]
RA3088	MNXM20[c]+MNXM98[e]:<==>:MNXM20[e]+MNXM98[c]
RA3088	MNXM20[c]:<==>:MNXM20[x]
RA3088	MNXM20[e]+3MNXM27[e]:<==>:MNXM20[c]+3MNXM27[c]
RA3088	MNXM20[e]+MNXM1[e]:<==>:MNXM20[c]+MNXM1[c]
RA3088	MNXM20[e]:<==>:MNXM20[p]
RA3088	MNXM20[m]+MNXM2929[c]:<==>:MNXM20[c]+MNXM2929[m]
RA3088	MNXM20[m]+MNXM98[c]:<==>:MNXM20[c]+MNXM98[m]
RA3088	MNXM20[p]+MNXM1[p]:<==>:MNXM20[c]+MNXM1[c]
RA3088	MNXM205[e]+2MNXM27[e]:<==>:MNXM205[c]+2MNXM27[c]
RA3088	MNXM205[e]:<==>:MNXM205[p]
RA3088	MNXM21[c]:<==>:MNXM21[n]
RA3088	MNXM212[c]:<==>:MNXM212[m]
RA3088	MNXM212[e]+2MNXM27[e]:-->:MNXM212[c]+2MNXM27[c]
RA3088	MNXM212[p]+MNXM1[p]:<==>:MNXM212[c]+MNXM1[c]
RA3088	MNXM213[c]:-->:MNXM213[x]
RA3088	MNXM213[e]:<==>:MNXM213[p]
RA3088	MNXM213[p]:<==>:MNXM213[c]
RA3088	MNXM217[e]:<==>:MNXM217[c]
RA3088	MNXM217[e]:<==>:MNXM217[p]
RA3088	MNXM218[e]+MNXM1[e]:<==>:MNXM218[c]+MNXM1[c]
RA3088	MNXM218[e]:<==>:MNXM218[p]
RA3088	MNXM22[c]:<==>:MNXM22[m]
RA3088	MNXM22[c]:<==>:MNXM22[x]
RA3088	MNXM22[e]:<==>:MNXM22[c]
RA3088	MNXM22[e]:<==>:MNXM22[p]
RA3088	MNXM222[c]:-->:MNXM222[x]
RA3088	MNXM222[e]+MNXM1[e]:<==>:MNXM222[c]+MNXM1[c]
RA3088	MNXM222[e]:<==>:MNXM222[p]
RA3088	MNXM222[p]+MNXM1[p]:<==>:MNXM222[c]+MNXM1[c]
RA3088	MNXM222[p]+MNXM27[p]:-->:MNXM222[c]+MNXM27[c]
RA3088	MNXM223[c]+MNXM207[p]:-->:MNXM2[p]+MNXM509[c]+MNXM107[p]
RA3088	MNXM2255[e]:<==>:MNXM2255[p]
RA3088	MNXM2255[p]:-->:MNXM2255[c]
RA3088	MNXM227[e]+MNXM1[e]:-->:MNXM227[c]+MNXM1[c]
RA3088	MNXM227[e]:<==>:MNXM227[p]
RA3088	MNXM227[p]+MNXM1[p]:-->:MNXM227[c]+MNXM1[c]
RA3088	MNXM2288[e]:<==>:MNXM2288[c]
RA3088	MNXM231[c]:<==>:MNXM231[m]
RA3088	MNXM231[e]+MNXM27[e]:-->:MNXM231[c]+MNXM27[c]
RA3088	MNXM231[e]:<==>:MNXM231[c]
RA3088	MNXM231[e]:<==>:MNXM231[p]
RA3088	MNXM237[c]:<==>:MNXM237[m]
RA3088	MNXM238[c]+MNXM1[c]:-->:MNXM238[m]+MNXM1[m]
RA3088	MNXM238[c]:<==>:MNXM238[m]
RA3088	MNXM252[c]+MNXM8440[m]:-->:MNXM235[c]+MNXM9200[m]
RA3088	MNXM257[e]:<==>:MNXM257[p]
RA3088	MNXM258[c]:<==>:MNXM258[m]
RA3088	MNXM259[e]+MNXM1[e]:<==>:MNXM259[c]+MNXM1[c]
RA3088	MNXM259[e]:<==>:MNXM259[c]
RA3088	MNXM259[e]:<==>:MNXM259[p]
RA3088	MNXM259[p]:<==>:MNXM259[c]
RA3088	MNXM26[c]:<==>:MNXM26[m]
RA3088	MNXM26[c]:<==>:MNXM26[x]
RA3088	MNXM26[e]+MNXM1[e]:<==>:MNXM26[c]+MNXM1[c]
RA3088	MNXM26[e]:<==>:MNXM26[p]
RA3088	MNXM26[p]+MNXM1[p]:<==>:MNXM26[c]+MNXM1[c]
RA3088	MNXM26[p]+MNXM1[p]:-->:MNXM26[c]+MNXM1[c]
RA3088	MNXM26[p]+MNXM27[p]:-->:MNXM26[c]+MNXM27[c]
RA3097	MNXM263[m]:-->:MNXM263[c]
RA3097	MNXM266[e]:<==>:MNXM266[p]
RA3097	MNXM268[c]+MNXM20[m]:<==>:MNXM268[m]+MNXM20[c]
RA3097	MNXM27[c]+MNXM282[c]:<==>:MNXM27[x]+MNXM282[x]
RA3097	MNXM27[c]+MNXM65309[c]:<==>:MNXM27[e]+MNXM65309[e]
RA3097	MNXM27[e]+MNXM114[e]:<==>:MNXM27[c]+MNXM114[c]
RA3097	MNXM27[e]+MNXM114[e]:-->:MNXM27[c]+MNXM114[c]
RA3097	MNXM27[e]+MNXM199[e]:-->:MNXM27[c]+MNXM199[c]
RA3097	MNXM27[e]+MNXM288[e]:-->:MNXM27[c]+MNXM288[c]
RA3097	MNXM27[e]+MNXM364[e]:-->:MNXM27[c]+MNXM364[c]
RA3097	MNXM27[e]:<==>:MNXM27[c]
RA3097	MNXM285[e]:<==>:MNXM285[p]
RA3097	MNXM286[c]+MNXM572[m]:-->:MNXM286[m]+MNXM572[c]
RA3097	MNXM29[c]+MNXM1[c]:<==>:MNXM29[m]+MNXM1[m]
RA3097	MNXM29[p]+MNXM1[p]:-->:MNXM29[c]+MNXM1[c]
RA3097	MNXM29[p]+MNXM27[p]:-->:MNXM29[c]+MNXM27[c]
RA3097	MNXM2905[p]+MNXM3[c]+MNXM2[c]:-->:MNXM2905[c]+MNXM7[c]+MNXM1[c]+MNXM9[c]
RA3097	MNXM2931[c]:<==>:MNXM2931[e]
RA3097	MNXM3[c]+2MNXM128[c]+MNXM2[c]:-->:MNXM7[c]+2MNXM128[e]+MNXM1[e]+MNXM9[c]
RA3097	MNXM3[c]+MNXM1[c]+MNXM2[c]:-->:MNXM7[c]+2MNXM1[e]+MNXM9[c]
RA3097	MNXM3[c]+MNXM103[c]+MNXM2[c]:-->:MNXM7[c]+MNXM103[e]+MNXM1[c]+MNXM9[c]
RA3097	MNXM3[c]+MNXM114191[p]+MNXM2[c]:-->:MNXM7[c]+MNXM114191[c]+MNXM1[c]+MNXM9[c]
RA3097	MNXM3[c]+MNXM12[c]+MNXM1[p]+MNXM1653[p]:-->:MNXM14[c]+MNXM1[c]+MNXM553[c]+MNXM11[c]
RA3097	MNXM3[c]+MNXM12[c]+MNXM1[p]+MNXM236[p]:-->:MNXM14[c]+MNXM1[c]+MNXM11[c]+MNXM272[c]
RA3097	MNXM3[c]+MNXM12[c]+MNXM1[p]+MNXM314[p]:-->:MNXM14[c]+MNXM1[c]+MNXM11[c]+MNXM224[c]
RA3097	MNXM3[c]+MNXM12[c]+MNXM1[p]+MNXM65309[p]:-->:MNXM14[c]+MNXM1[c]+MNXM686[c]+MNXM11[c]
RA3097	MNXM3[c]+MNXM12[c]+MNXM1[p]+MNXM750[p]:-->:MNXM14[c]+MNXM1[c]+MNXM342[c]+MNXM11[c]
RA3097	MNXM3[c]+MNXM12[c]+MNXM1[p]+MNXM83847[p]:-->:MNXM14[c]+MNXM1[c]+MNXM11[c]+MNXM83848[c]
RA3097	MNXM3[c]+MNXM12[c]+MNXM1[p]+MNXM950[p]:-->:MNXM14[c]+MNXM1[c]+MNXM56353[c]+MNXM11[c]
RA3097	MNXM3[c]+MNXM12[c]+MNXM1043[p]+MNXM1[p]:-->:MNXM14[c]+MNXM486[c]+MNXM1[c]+MNXM11[c]
RA3097	MNXM3[c]+MNXM131[e]+MNXM2[c]:-->:MNXM7[c]+MNXM131[c]+MNXM1[c]+MNXM9[c]
RA3097	MNXM3[c]+MNXM1369[c]+MNXM2[c]:<==>:MNXM7[c]+MNXM1369[e]+MNXM1[c]+MNXM9[c]
RA3097	MNXM3[c]+MNXM1547[p]+MNXM2[c]:-->:MNXM7[c]+MNXM1547[c]+MNXM1[c]+MNXM9[c]
RA3097	MNXM3[c]+MNXM173[e]+MNXM2[c]:-->:MNXM7[c]+MNXM173[c]+MNXM1[c]+MNXM9[c]
RA3097	MNXM3[c]+MNXM2[c]+2MNXM27[e]+MNXM364[e]:-->:MNXM7[c]+MNXM1[c]+2MNXM27[c]+MNXM9[c]+MNXM364[c]
RA3097	MNXM3[c]+MNXM2[c]+2MNXM95[e]+3MNXM27[c]:-->:MNXM7[c]+MNXM1[c]+2MNXM95[c]+3MNXM27[e]+MNXM9[c]
RA3097	MNXM3[c]+MNXM2[c]+MNXM1026[p]:-->:MNXM7[c]+MNXM1[c]+MNXM1026[c]+MNXM9[c]
RA3097	MNXM3[c]+MNXM2[c]+MNXM1155[e]:-->:MNXM7[c]+MNXM1[c]+MNXM1155[c]+MNXM9[c]
RA3097	MNXM3[c]+MNXM2[c]+MNXM124[e]:-->:MNXM7[c]+MNXM1[c]+MNXM9[c]+MNXM124[c]
RA3097	MNXM3[c]+MNXM2[c]+MNXM124[p]:-->:MNXM7[c]+MNXM1[c]+MNXM9[c]+MNXM124[c]
RA3097	MNXM3[c]+MNXM2[c]+MNXM1485[p]:-->:MNXM7[c]+MNXM1[c]+MNXM1485[c]+MNXM9[c]
RA3097	MNXM3[c]+MNXM2[c]+MNXM1495[c]:-->:MNXM7[c]+MNXM1[c]+MNXM1495[p]+MNXM9[c]
RA3097	MNXM3[c]+MNXM2[c]+MNXM165[e]:-->:MNXM7[c]+MNXM1[c]+MNXM165[c]+MNXM9[c]
RA3097	MNXM3[c]+MNXM2[c]+MNXM165[p]:-->:MNXM7[c]+MNXM1[c]+MNXM165[c]+MNXM9[c]
RA3097	MNXM3[c]+MNXM2[c]+MNXM1771[c]:-->:MNXM7[c]+MNXM1[c]+MNXM1771[p]+MNXM9[c]
RA3097	MNXM3[c]+MNXM2[c]+MNXM1850[c]:-->:MNXM7[c]+MNXM1[c]+MNXM1850[m]+MNXM9[c]
RA3097	MNXM3[c]+MNXM2[c]+MNXM1850[e]:-->:MNXM7[c]+MNXM1[c]+MNXM1850[c]+MNXM9[c]
RA3097	MNXM3[c]+MNXM2[c]+MNXM1945[c]:-->:MNXM7[c]+MNXM1[c]+MNXM1945[p]+MNXM9[c]
RA3097	MNXM3[c]+MNXM2[c]+MNXM1949[p]:-->:MNXM7[c]+MNXM1[c]+MNXM9[c]+MNXM1949[c]
RA3097	MNXM3[c]+MNXM2[c]+MNXM198[e]:-->:MNXM7[c]+MNXM1[c]+MNXM9[c]+MNXM198[c]
RA3097	MNXM3[c]+MNXM2[c]+MNXM2028[c]:<==>:MNXM7[c]+MNXM1[c]+MNXM2028[e]+MNXM9[c]
RA3097	MNXM3[c]+MNXM2[c]+MNXM2028[m]:-->:MNXM7[c]+MNXM1[c]+MNXM2028[c]+MNXM9[c]
RA3097	MNXM3[c]+MNXM2[c]+MNXM2029[c]:-->:MNXM7[c]+MNXM1[c]+MNXM2029[p]+MNXM9[c]
RA3097	MNXM3[c]+MNXM2[c]+MNXM2150[c]:-->:MNXM7[c]+MNXM1[c]+MNXM2150[p]+MNXM9[c]
RA3097	MNXM3[c]+MNXM2[c]+MNXM2255[e]:-->:MNXM7[c]+MNXM1[c]+MNXM2255[c]+MNXM9[c]
RA3097	MNXM3[c]+MNXM2[c]+MNXM25[e]:-->:MNXM7[c]+MNXM1[c]+MNXM9[c]+MNXM25[c]
RA3097	MNXM3[c]+MNXM2[c]+MNXM282[e]:-->:MNXM7[c]+MNXM1[c]+MNXM9[c]+MNXM282[c]
RA3097	MNXM3[c]+MNXM2[c]+MNXM2858[c]:-->:MNXM7[c]+MNXM1[c]+MNXM2858[p]+MNXM9[c]
RA3097	MNXM3[c]+MNXM2[c]+MNXM31536[c]:-->:MNXM7[c]+MNXM1[c]+MNXM31536[p]+MNXM9[c]
RA3097	MNXM3[c]+MNXM2[c]+MNXM32178[c]:-->:MNXM7[c]+MNXM1[c]+MNXM32178[p]+MNXM9[c]
RA3097	MNXM3[c]+MNXM2[c]+MNXM32180[c]:-->:MNXM7[c]+MNXM1[c]+MNXM32180[p]+MNXM9[c]
[truncated: 481 more rows]

## Sheet: Lower Bounds
Reaction	Value
Biomass	0
MNXR1000[p]	-1000
[truncated: 1,414 more rows]

## Sheet: Upper Bounds
Reaction	Value
[truncated: 1,416 more rows]
